# Supplementary material for: Microarray screening reveals two non-conventional SUMO-binding modules linked to DNA repair by non-homologous end-joining
Source: Nucleic Acids Res. 2022 Apr 14;50(8):4732–54. doi: 10.1093/nar/gkac237 (PMC9071424; doi:10.1093/nar/gkac237)
Supplement: gkac237_Supplemental_Files [file gkac237_supplemental_files.zip]

Archive with 11 entries (11 files):
- best_SIM163_HADDOCK.pdb
- best_SIM56_101_group2_orientation1_HADDOCK.pdb
- best_SIM56_101_group5_orientation2_HADDOCK.pdb
- Supplementary Figures plus captions.pdf
- SupTableS1_polySUMO2-microarray-screen-results.xlsx
- SupTableS2_258-unique-polySUMO2-receptor-candidates.xlsx
- SupTableS3_carbene footprinting data.xlsx
- SupTableS4_HADDOCK data.xlsx
- XRCC4_diSUMO_MD.pdb
- XRCC4_tetraSUMO_MD.pdb
- XRCC4_triSUMO_MD.pdb
