# Supplementary material for: Microarray screening reveals two non-conventional SUMO-binding modules linked to DNA repair by non-homologous end-joining
Source: Nucleic Acids Res. 2022 Apr 14;50(8):4732–54. doi: 10.1093/nar/gkac237 (PMC9071424; doi:10.1093/nar/gkac237)
Supplement: gkac237_Supplemental_Files [file gkac237_supplemental_files.zip › best_SIM163_HADDOCK.pdb]

REMARK FILENAME="xrcc4_180_136w.pdb0"
REMARK ===============================================================
REMARK HADDOCK run for xrcc4_180
REMARK initial structure: xrcc4_180_136.pdb
REMARK final NOE weights: unambig 50 amb: 50
REMARK ===============================================================
REMARK            total,bonds,angles,improper,dihe,vdw,elec,air,cdih,coup,rdcs,vean,dani,xpcs,rg
REMARK energies: -314.833, 0, 0, 0, 0, -40.5615, -385.042, 110.77, 0, 0, 0, 0, 0, 0, 0
REMARK ===============================================================
REMARK            bonds,angles,impropers,dihe,air,cdih,coup,rdcs,vean,dani,xpcs
REMARK rms-dev.: 0,0,0,0,0.803934,0,0, 0, 0, 0, 0
REMARK ===============================================================
REMARK               air,cdih,coup,rdcs,vean,dani,xpcs
REMARK               >0.3,>5,>1,>0,>5,>0.2,>0.2
REMARK violations.: 4, 0, 0, 0, 0, 0, 0
REMARK ===============================================================
REMARK                        CVpartition#,violations,rms
REMARK AIRs cross-validation: 0, 0, 0
REMARK ===============================================================
REMARK NCS energy: 0
REMARK ===============================================================
REMARK Symmetry energy: 0
REMARK ===============================================================
REMARK Desolvation energy: 15.5331
REMARK Internal energy free molecules: -8213.45
REMARK Internal energy complex: -10462
REMARK Binding energy: -2658.6
REMARK ===============================================================
REMARK buried surface area: 1441.75
REMARK ===============================================================
REMARK water - chain1: 0 0 0
REMARK water - chain2: 0 0 0
REMARK water - chain3: 0 0 0
REMARK water - chain4: 0 0 0
REMARK water - chain5: 0 0 0
REMARK water - chain6: 0 0 0
REMARK ===============================================================
REMARK water - water: 0 0 0
REMARK ===============================================================
REMARK DATE:08-Feb-2021  19:23:06       created by user: matt
REMARK VERSION:1.3
ATOM      1  CB  MET     1     -20.784  -4.486 -12.984  1.00 10.00      A   
ATOM      2  CG  MET     1     -21.883  -5.077 -12.114  1.00 10.00      A   
ATOM      3  SD  MET     1     -21.241  -5.905 -10.645  1.00 10.00      A   
ATOM      4  CE  MET     1     -20.324  -7.256 -11.390  1.00 10.00      A   
ATOM      5  C   MET     1     -19.613  -3.271 -11.121  1.00 10.00      A   
ATOM      6  O   MET     1     -18.716  -4.090 -10.910  1.00 10.00      A   
ATOM      7  N   MET     1     -19.251  -2.589 -13.454  1.00 10.00      A   
ATOM      8  HT1 MET     1     -18.537  -3.307 -13.682  1.00 10.00      A   
ATOM      9  HT2 MET     1     -18.770  -1.762 -13.024  1.00 10.00      A   
ATOM     10  HT3 MET     1     -19.724  -2.281 -14.337  1.00 10.00      A   
ATOM     11  CA  MET     1     -20.244  -3.137 -12.499  1.00 10.00      A   
ATOM     12  N   GLU     2     -20.073  -2.452 -10.190  1.00 10.00      A   
ATOM     13  HN  GLU     2     -20.812  -1.832 -10.412  1.00 10.00      A   
ATOM     14  CA  GLU     2     -19.541  -2.457  -8.841  1.00 10.00      A   
ATOM     15  CB  GLU     2     -18.845  -1.126  -8.540  1.00 10.00      A   
ATOM     16  CG  GLU     2     -17.751  -0.752  -9.533  1.00 10.00      A   
ATOM     17  CD  GLU     2     -18.290  -0.137 -10.814  1.00 10.00      A   
ATOM     18  OE1 GLU     2     -18.696   1.041 -10.786  1.00 10.00      A   
ATOM     19  OE2 GLU     2     -18.286  -0.818 -11.865  1.00 10.00      A   
ATOM     20  C   GLU     2     -20.649  -2.720  -7.828  1.00 10.00      A   
ATOM     21  O   GLU     2     -21.804  -2.353  -8.054  1.00 10.00      A   
ATOM     22  N   ARG     3     -20.297  -3.365  -6.722  1.00 10.00      A   
ATOM     23  HN  ARG     3     -19.364  -3.638  -6.602  1.00 10.00      A   
ATOM     24  CA  ARG     3     -21.261  -3.677  -5.677  1.00 10.00      A   
ATOM     25  CB  ARG     3     -21.554  -5.178  -5.645  1.00 10.00      A   
ATOM     26  CG  ARG     3     -20.421  -6.014  -5.073  1.00 10.00      A   
ATOM     27  CD  ARG     3     -20.882  -7.423  -4.746  1.00 10.00      A   
ATOM     28  NE  ARG     3     -20.880  -8.300  -5.921  1.00 10.00      A   
ATOM     29  HE  ARG     3     -20.375  -7.993  -6.710  1.00 10.00      A   
ATOM     30  CZ  ARG     3     -21.518  -9.474  -5.977  1.00 10.00      A   
ATOM     31  NH1 ARG     3     -22.220  -9.914  -4.935  1.00 10.00      A   
ATOM     32 HH11 ARG     3     -22.718 -10.846  -4.993  1.00 10.00      A   
ATOM     33 HH12 ARG     3     -22.288  -9.342  -4.058  1.00 10.00      A   
ATOM     34  NH2 ARG     3     -21.457 -10.215  -7.079  1.00 10.00      A   
ATOM     35 HH21 ARG     3     -20.912  -9.891  -7.905  1.00 10.00      A   
ATOM     36 HH22 ARG     3     -21.958 -11.133  -7.117  1.00 10.00      A   
ATOM     37  C   ARG     3     -20.753  -3.222  -4.315  1.00 10.00      A   
ATOM     38  O   ARG     3     -19.629  -3.546  -3.918  1.00 10.00      A   
ATOM     39  N   LYS     4     -21.579  -2.471  -3.607  1.00 10.00      A   
ATOM     40  HN  LYS     4     -22.466  -2.245  -3.983  1.00 10.00      A   
ATOM     41  CA  LYS     4     -21.227  -1.977  -2.288  1.00 10.00      A   
ATOM     42  CB  LYS     4     -21.395  -0.455  -2.213  1.00 10.00      A   
ATOM     43  CG  LYS     4     -21.250   0.130  -0.816  1.00 10.00      A   
ATOM     44  CD  LYS     4     -20.005  -0.392  -0.118  1.00 10.00      A   
ATOM     45  CE  LYS     4     -19.923   0.117   1.311  1.00 10.00      A   
ATOM     46  NZ  LYS     4     -19.131  -0.787   2.184  1.00 10.00      A   
ATOM     47  HZ1 LYS     4     -19.605  -1.714   2.259  1.00 10.00      A   
ATOM     48  HZ2 LYS     4     -19.041  -0.379   3.133  1.00 10.00      A   
ATOM     49  HZ3 LYS     4     -18.181  -0.927   1.788  1.00 10.00      A   
ATOM     50  C   LYS     4     -22.063  -2.668  -1.219  1.00 10.00      A   
ATOM     51  O   LYS     4     -23.297  -2.639  -1.266  1.00 10.00      A   
ATOM     52  N   ILE     5     -21.386  -3.305  -0.273  1.00 10.00      A   
ATOM     53  HN  ILE     5     -20.406  -3.311  -0.307  1.00 10.00      A   
ATOM     54  CA  ILE     5     -22.055  -3.998   0.816  1.00 10.00      A   
ATOM     55  CB  ILE     5     -21.504  -5.429   0.994  1.00 10.00      A   
ATOM     56  CG1 ILE     5     -21.522  -6.183  -0.340  1.00 10.00      A   
ATOM     57  CG2 ILE     5     -22.310  -6.182   2.043  1.00 10.00      A   
ATOM     58  CD1 ILE     5     -20.818  -7.523  -0.301  1.00 10.00      A   
ATOM     59  C   ILE     5     -21.866  -3.225   2.116  1.00 10.00      A   
ATOM     60  O   ILE     5     -20.751  -2.798   2.443  1.00 10.00      A   
ATOM     61  N   SER     6     -22.951  -3.036   2.850  1.00 10.00      A   
ATOM     62  HN  SER     6     -23.819  -3.389   2.532  1.00 10.00      A   
ATOM     63  CA  SER     6     -22.897  -2.312   4.109  1.00 10.00      A   
ATOM     64  CB  SER     6     -23.156  -0.821   3.879  1.00 10.00      A   
ATOM     65  OG  SER     6     -22.074  -0.202   3.201  1.00 10.00      A   
ATOM     66  HG  SER     6     -22.113   0.754   3.353  1.00 10.00      A   
ATOM     67  C   SER     6     -23.891  -2.870   5.119  1.00 10.00      A   
ATOM     68  O   SER     6     -24.843  -3.567   4.757  1.00 10.00      A   
ATOM     69  N   ARG     7     -23.648  -2.576   6.387  1.00 10.00      A   
ATOM     70  HN  ARG     7     -22.864  -2.031   6.604  1.00 10.00      A   
ATOM     71  CA  ARG     7     -24.522  -3.020   7.464  1.00 10.00      A   
ATOM     72  CB  ARG     7     -23.706  -3.455   8.688  1.00 10.00      A   
ATOM     73  CG  ARG     7     -22.702  -2.418   9.174  1.00 10.00      A   
ATOM     74  CD  ARG     7     -22.383  -2.589  10.653  1.00 10.00      A   
ATOM     75  NE  ARG     7     -21.664  -3.832  10.941  1.00 10.00      A   
ATOM     76  HE  ARG     7     -22.084  -4.671  10.648  1.00 10.00      A   
ATOM     77  CZ  ARG     7     -20.495  -3.887  11.588  1.00 10.00      A   
ATOM     78  NH1 ARG     7     -19.908  -2.770  12.009  1.00 10.00      A   
ATOM     79 HH11 ARG     7     -18.996  -2.809  12.514  1.00 10.00      A   
ATOM     80 HH12 ARG     7     -20.357  -1.846  11.842  1.00 10.00      A   
ATOM     81  NH2 ARG     7     -19.917  -5.062  11.812  1.00 10.00      A   
ATOM     82 HH21 ARG     7     -20.369  -5.941  11.488  1.00 10.00      A   
ATOM     83 HH22 ARG     7     -19.005  -5.110  12.318  1.00 10.00      A   
ATOM     84  C   ARG     7     -25.480  -1.894   7.838  1.00 10.00      A   
ATOM     85  O   ARG     7     -25.052  -0.753   8.050  1.00 10.00      A   
ATOM     86  N   ILE     8     -26.768  -2.205   7.913  1.00 10.00      A   
ATOM     87  HN  ILE     8     -27.052  -3.137   7.757  1.00 10.00      A   
ATOM     88  CA  ILE     8     -27.771  -1.204   8.244  1.00 10.00      A   
ATOM     89  CB  ILE     8     -28.735  -0.928   7.070  1.00 10.00      A   
ATOM     90  CG1 ILE     8     -29.500  -2.196   6.683  1.00 10.00      A   
ATOM     91  CG2 ILE     8     -27.984  -0.368   5.870  1.00 10.00      A   
ATOM     92  CD1 ILE     8     -30.626  -1.951   5.703  1.00 10.00      A   
ATOM     93  C   ILE     8     -28.568  -1.587   9.485  1.00 10.00      A   
ATOM     94  O   ILE     8     -28.949  -2.754   9.667  1.00 10.00      A   
ATOM     95  N   HIS     9     -28.814  -0.601  10.336  1.00 10.00      A   
ATOM     96  HN  HIS     9     -28.478   0.297  10.133  1.00 10.00      A   
ATOM     97  CA  HIS     9     -29.569  -0.808  11.558  1.00 10.00      A   
ATOM     98  CB  HIS     9     -28.852  -0.213  12.769  1.00 10.00      A   
ATOM     99  CG  HIS     9     -28.126  -1.241  13.578  1.00 10.00      A   
ATOM    100  ND1 HIS     9     -28.241  -1.343  14.946  1.00 10.00      A   
ATOM    101  HD1 HIS     9     -28.778  -0.754  15.519  1.00 10.00      A   
ATOM    102  CD2 HIS     9     -27.295  -2.242  13.198  1.00 10.00      A   
ATOM    103  CE1 HIS     9     -27.511  -2.358  15.373  1.00 10.00      A   
ATOM    104  NE2 HIS     9     -26.933  -2.920  14.331  1.00 10.00      A   
ATOM    105  HE2 HIS     9     -26.341  -3.714  14.363  1.00 10.00      A   
ATOM    106  C   HIS     9     -30.988  -0.271  11.418  1.00 10.00      A   
ATOM    107  O   HIS     9     -31.308   0.827  11.884  1.00 10.00      A   
ATOM    108  N   LEU    10     -31.827  -1.056  10.750  1.00 10.00      A   
ATOM    109  HN  LEU    10     -31.501  -1.916  10.409  1.00 10.00      A   
ATOM    110  CA  LEU    10     -33.218  -0.685  10.518  1.00 10.00      A   
ATOM    111  CB  LEU    10     -33.950  -1.793   9.751  1.00 10.00      A   
ATOM    112  CG  LEU    10     -33.440  -2.088   8.340  1.00 10.00      A   
ATOM    113  CD1 LEU    10     -34.089  -3.348   7.792  1.00 10.00      A   
ATOM    114  CD2 LEU    10     -33.701  -0.908   7.418  1.00 10.00      A   
ATOM    115  C   LEU    10     -33.941  -0.402  11.829  1.00 10.00      A   
ATOM    116  O   LEU    10     -33.857  -1.189  12.771  1.00 10.00      A   
ATOM    117  N   VAL    11     -34.654   0.719  11.875  1.00 10.00      A   
ATOM    118  HN  VAL    11     -34.674   1.303  11.083  1.00 10.00      A   
ATOM    119  CA  VAL    11     -35.403   1.115  13.068  1.00 10.00      A   
ATOM    120  CB  VAL    11     -36.282   2.359  12.799  1.00 10.00      A   
ATOM    121  CG1 VAL    11     -37.054   2.760  14.047  1.00 10.00      A   
ATOM    122  CG2 VAL    11     -35.435   3.519  12.298  1.00 10.00      A   
ATOM    123  C   VAL    11     -36.287  -0.032  13.565  1.00 10.00      A   
ATOM    124  O   VAL    11     -36.441  -0.230  14.771  1.00 10.00      A   
ATOM    125  N   SER    12     -36.860  -0.783  12.629  1.00 10.00      A   
ATOM    126  HN  SER    12     -36.698  -0.576  11.685  1.00 10.00      A   
ATOM    127  CA  SER    12     -37.728  -1.909  12.962  1.00 10.00      A   
ATOM    128  CB  SER    12     -38.334  -2.497  11.683  1.00 10.00      A   
ATOM    129  OG  SER    12     -37.598  -2.092  10.533  1.00 10.00      A   
ATOM    130  HG  SER    12     -38.077  -2.367   9.737  1.00 10.00      A   
ATOM    131  C   SER    12     -36.969  -2.984  13.747  1.00 10.00      A   
ATOM    132  O   SER    12     -37.404  -3.410  14.822  1.00 10.00      A   
ATOM    133  N   GLU    13     -35.826  -3.402  13.212  1.00 10.00      A   
ATOM    134  HN  GLU    13     -35.522  -3.001  12.370  1.00 10.00      A   
ATOM    135  CA  GLU    13     -34.995  -4.421  13.844  1.00 10.00      A   
ATOM    136  CB  GLU    13     -34.843  -5.634  12.917  1.00 10.00      A   
ATOM    137  CG  GLU    13     -36.067  -6.532  12.848  1.00 10.00      A   
ATOM    138  CD  GLU    13     -36.369  -7.014  11.442  1.00 10.00      A   
ATOM    139  OE1 GLU    13     -37.463  -6.703  10.930  1.00 10.00      A   
ATOM    140  OE2 GLU    13     -35.520  -7.714  10.837  1.00 10.00      A   
ATOM    141  C   GLU    13     -33.622  -3.845  14.194  1.00 10.00      A   
ATOM    142  O   GLU    13     -32.616  -4.192  13.573  1.00 10.00      A   
ATOM    143  N   PRO    14     -33.566  -2.938  15.185  1.00 10.00      A   
ATOM    144  CA  PRO    14     -32.316  -2.298  15.616  1.00 10.00      A   
ATOM    145  CB  PRO    14     -32.779  -1.215  16.604  1.00 10.00      A   
ATOM    146  CG  PRO    14     -34.253  -1.109  16.418  1.00 10.00      A   
ATOM    147  CD  PRO    14     -34.714  -2.461  15.965  1.00 10.00      A   
ATOM    148  C   PRO    14     -31.377  -3.273  16.325  1.00 10.00      A   
ATOM    149  O   PRO    14     -30.152  -3.114  16.286  1.00 10.00      A   
ATOM    150  N   SER    15     -31.951  -4.275  16.983  1.00 10.00      A   
ATOM    151  HN  SER    15     -32.929  -4.353  16.976  1.00 10.00      A   
ATOM    152  CA  SER    15     -31.168  -5.263  17.711  1.00 10.00      A   
ATOM    153  CB  SER    15     -32.095  -6.220  18.470  1.00 10.00      A   
ATOM    154  OG  SER    15     -33.188  -5.520  19.051  1.00 10.00      A   
ATOM    155  HG  SER    15     -32.898  -4.641  19.325  1.00 10.00      A   
ATOM    156  C   SER    15     -30.247  -6.042  16.773  1.00 10.00      A   
ATOM    157  O   SER    15     -29.033  -6.091  16.982  1.00 10.00      A   
ATOM    158  N   ILE    16     -30.825  -6.624  15.726  1.00 10.00      A   
ATOM    159  HN  ILE    16     -31.788  -6.505  15.583  1.00 10.00      A   
ATOM    160  CA  ILE    16     -30.060  -7.412  14.770  1.00 10.00      A   
ATOM    161  CB  ILE    16     -30.872  -8.606  14.221  1.00 10.00      A   
ATOM    162  CG1 ILE    16     -32.201  -8.135  13.616  1.00 10.00      A   
ATOM    163  CG2 ILE    16     -31.109  -9.638  15.316  1.00 10.00      A   
ATOM    164  CD1 ILE    16     -32.985  -9.229  12.921  1.00 10.00      A   
ATOM    165  C   ILE    16     -29.560  -6.556  13.612  1.00 10.00      A   
ATOM    166  O   ILE    16     -30.346  -5.902  12.929  1.00 10.00      A   
ATOM    167  N   THR    17     -28.253  -6.547  13.405  1.00 10.00      A   
ATOM    168  HN  THR    17     -27.672  -7.073  13.994  1.00 10.00      A   
ATOM    169  CA  THR    17     -27.658  -5.775  12.325  1.00 10.00      A   
ATOM    170  CB  THR    17     -26.143  -5.605  12.532  1.00 10.00      A   
ATOM    171  OG1 THR    17     -25.904  -5.127  13.866  1.00 10.00      A   
ATOM    172  HG1 THR    17     -25.459  -5.816  14.376  1.00 10.00      A   
ATOM    173  CG2 THR    17     -25.576  -4.610  11.531  1.00 10.00      A   
ATOM    174  C   THR    17     -27.930  -6.440  10.975  1.00 10.00      A   
ATOM    175  O   THR    17     -27.605  -7.613  10.773  1.00 10.00      A   
ATOM    176  N   HIS    18     -28.520  -5.687  10.054  1.00 10.00      A   
ATOM    177  HN  HIS    18     -28.712  -4.742  10.253  1.00 10.00      A   
ATOM    178  CA  HIS    18     -28.848  -6.215   8.732  1.00 10.00      A   
ATOM    179  CB  HIS    18     -30.239  -5.750   8.294  1.00 10.00      A   
ATOM    180  CG  HIS    18     -31.341  -6.192   9.210  1.00 10.00      A   
ATOM    181  ND1 HIS    18     -31.502  -5.694  10.487  1.00 10.00      A   
ATOM    182  HD1 HIS    18     -30.922  -5.040  10.926  1.00 10.00      A   
ATOM    183  CD2 HIS    18     -32.341  -7.087   9.030  1.00 10.00      A   
ATOM    184  CE1 HIS    18     -32.548  -6.263  11.049  1.00 10.00      A   
ATOM    185  NE2 HIS    18     -33.078  -7.105  10.190  1.00 10.00      A   
ATOM    186  HE2 HIS    18     -33.885  -7.652  10.354  1.00 10.00      A   
ATOM    187  C   HIS    18     -27.794  -5.796   7.715  1.00 10.00      A   
ATOM    188  O   HIS    18     -27.103  -4.792   7.908  1.00 10.00      A   
ATOM    189  N   PHE    19     -27.679  -6.550   6.631  1.00 10.00      A   
ATOM    190  HN  PHE    19     -28.289  -7.313   6.507  1.00 10.00      A   
ATOM    191  CA  PHE    19     -26.691  -6.256   5.602  1.00 10.00      A   
ATOM    192  CB  PHE    19     -25.759  -7.449   5.386  1.00 10.00      A   
ATOM    193  CG  PHE    19     -24.929  -7.788   6.590  1.00 10.00      A   
ATOM    194  CD1 PHE    19     -23.762  -7.093   6.864  1.00 10.00      A   
ATOM    195  CD2 PHE    19     -25.320  -8.797   7.453  1.00 10.00      A   
ATOM    196  CE1 PHE    19     -23.002  -7.399   7.976  1.00 10.00      A   
ATOM    197  CE2 PHE    19     -24.564  -9.109   8.565  1.00 10.00      A   
ATOM    198  CZ  PHE    19     -23.403  -8.409   8.829  1.00 10.00      A   
ATOM    199  C   PHE    19     -27.347  -5.844   4.292  1.00 10.00      A   
ATOM    200  O   PHE    19     -28.334  -6.447   3.860  1.00 10.00      A   
ATOM    201  N   LEU    20     -26.798  -4.808   3.674  1.00 10.00      A   
ATOM    202  HN  LEU    20     -26.013  -4.366   4.079  1.00 10.00      A   
ATOM    203  CA  LEU    20     -27.312  -4.298   2.414  1.00 10.00      A   
ATOM    204  CB  LEU    20     -27.875  -2.882   2.605  1.00 10.00      A   
ATOM    205  CG  LEU    20     -28.599  -2.268   1.404  1.00 10.00      A   
ATOM    206  CD1 LEU    20     -29.890  -3.019   1.112  1.00 10.00      A   
ATOM    207  CD2 LEU    20     -28.875  -0.791   1.640  1.00 10.00      A   
ATOM    208  C   LEU    20     -26.216  -4.290   1.350  1.00 10.00      A   
ATOM    209  O   LEU    20     -25.095  -3.837   1.605  1.00 10.00      A   
ATOM    210  N   GLN    21     -26.544  -4.804   0.172  1.00 10.00      A   
ATOM    211  HN  GLN    21     -27.458  -5.158   0.044  1.00 10.00      A   
ATOM    212  CA  GLN    21     -25.608  -4.862  -0.942  1.00 10.00      A   
ATOM    213  CB  GLN    21     -25.306  -6.322  -1.300  1.00 10.00      A   
ATOM    214  CG  GLN    21     -24.165  -6.509  -2.290  1.00 10.00      A   
ATOM    215  CD  GLN    21     -23.951  -7.963  -2.689  1.00 10.00      A   
ATOM    216  OE1 GLN    21     -22.817  -8.405  -2.894  1.00 10.00      A   
ATOM    217  NE2 GLN    21     -25.031  -8.720  -2.820  1.00 10.00      A   
ATOM    218 HE21 GLN    21     -25.907  -8.315  -2.659  1.00 10.00      A   
ATOM    219 HE22 GLN    21     -24.910  -9.654  -3.082  1.00 10.00      A   
ATOM    220  C   GLN    21     -26.199  -4.139  -2.150  1.00 10.00      A   
ATOM    221  O   GLN    21     -27.281  -4.494  -2.626  1.00 10.00      A   
ATOM    222  N   VAL    22     -25.500  -3.119  -2.630  1.00 10.00      A   
ATOM    223  HN  VAL    22     -24.643  -2.878  -2.201  1.00 10.00      A   
ATOM    224  CA  VAL    22     -25.957  -2.348  -3.781  1.00 10.00      A   
ATOM    225  CB  VAL    22     -26.129  -0.854  -3.435  1.00 10.00      A   
ATOM    226  CG1 VAL    22     -26.653  -0.081  -4.639  1.00 10.00      A   
ATOM    227  CG2 VAL    22     -27.051  -0.686  -2.235  1.00 10.00      A   
ATOM    228  C   VAL    22     -24.979  -2.490  -4.942  1.00 10.00      A   
ATOM    229  O   VAL    22     -23.779  -2.261  -4.781  1.00 10.00      A   
ATOM    230  N   SER    23     -25.497  -2.873  -6.103  1.00 10.00      A   
ATOM    231  HN  SER    23     -26.469  -3.030  -6.166  1.00 10.00      A   
ATOM    232  CA  SER    23     -24.675  -3.050  -7.294  1.00 10.00      A   
ATOM    233  CB  SER    23     -24.839  -4.466  -7.859  1.00 10.00      A   
ATOM    234  OG  SER    23     -26.163  -4.950  -7.681  1.00 10.00      A   
ATOM    235  HG  SER    23     -26.276  -5.227  -6.765  1.00 10.00      A   
ATOM    236  C   SER    23     -25.025  -2.009  -8.351  1.00 10.00      A   
ATOM    237  O   SER    23     -26.204  -1.750  -8.608  1.00 10.00      A   
ATOM    238  N   TRP    24     -24.007  -1.406  -8.954  1.00 10.00      A   
ATOM    239  HN  TRP    24     -23.083  -1.645  -8.699  1.00 10.00      A   
ATOM    240  CA  TRP    24     -24.223  -0.394  -9.979  1.00 10.00      A   
ATOM    241  CB  TRP    24     -24.184   1.011  -9.367  1.00 10.00      A   
ATOM    242  CG  TRP    24     -22.817   1.447  -8.930  1.00 10.00      A   
ATOM    243  CD1 TRP    24     -21.932   2.201  -9.646  1.00 10.00      A   
ATOM    244  CD2 TRP    24     -22.177   1.152  -7.683  1.00 10.00      A   
ATOM    245  NE1 TRP    24     -20.785   2.398  -8.923  1.00 10.00      A   
ATOM    246  HE1 TRP    24     -20.003   2.908  -9.225  1.00 10.00      A   
ATOM    247  CE2 TRP    24     -20.907   1.763  -7.714  1.00 10.00      A   
ATOM    248  CE3 TRP    24     -22.552   0.430  -6.545  1.00 10.00      A   
ATOM    249  CZ2 TRP    24     -20.013   1.678  -6.650  1.00 10.00      A   
ATOM    250  CZ3 TRP    24     -21.664   0.345  -5.490  1.00 10.00      A   
ATOM    251  CH2 TRP    24     -20.409   0.966  -5.550  1.00 10.00      A   
ATOM    252  C   TRP    24     -23.190  -0.502 -11.093  1.00 10.00      A   
ATOM    253  O   TRP    24     -22.122  -1.092 -10.910  1.00 10.00      A   
ATOM    254  N   GLU    25     -23.516   0.068 -12.246  1.00 10.00      A   
ATOM    255  HN  GLU    25     -24.389   0.506 -12.334  1.00 10.00      A   
ATOM    256  CA  GLU    25     -22.616   0.056 -13.389  1.00 10.00      A   
ATOM    257  CB  GLU    25     -23.388  -0.260 -14.674  1.00 10.00      A   
ATOM    258  CG  GLU    25     -22.517  -0.345 -15.917  1.00 10.00      A   
ATOM    259  CD  GLU    25     -21.591  -1.540 -15.890  1.00 10.00      A   
ATOM    260  OE1 GLU    25     -20.468  -1.421 -15.351  1.00 10.00      A   
ATOM    261  OE2 GLU    25     -21.985  -2.608 -16.400  1.00 10.00      A   
ATOM    262  C   GLU    25     -21.918   1.404 -13.521  1.00 10.00      A   
ATOM    263  O   GLU    25     -22.541   2.399 -13.907  1.00 10.00      A   
ATOM    264  N   LYS    26     -20.637   1.445 -13.165  1.00 10.00      A   
ATOM    265  HN  LYS    26     -20.212   0.632 -12.820  1.00 10.00      A   
ATOM    266  CA  LYS    26     -19.844   2.670 -13.251  1.00 10.00      A   
ATOM    267  CB  LYS    26     -19.944   3.281 -14.655  1.00 10.00      A   
ATOM    268  CG  LYS    26     -19.513   2.338 -15.770  1.00 10.00      A   
ATOM    269  CD  LYS    26     -20.030   2.794 -17.128  1.00 10.00      A   
ATOM    270  CE  LYS    26     -19.405   4.111 -17.565  1.00 10.00      A   
ATOM    271  NZ  LYS    26     -17.966   3.963 -17.905  1.00 10.00      A   
ATOM    272  HZ1 LYS    26     -17.847   3.276 -18.676  1.00 10.00      A   
ATOM    273  HZ2 LYS    26     -17.434   3.636 -17.079  1.00 10.00      A   
ATOM    274  HZ3 LYS    26     -17.578   4.877 -18.208  1.00 10.00      A   
ATOM    275  C   LYS    26     -20.274   3.682 -12.191  1.00 10.00      A   
ATOM    276  O   LYS    26     -19.474   4.091 -11.348  1.00 10.00      A   
ATOM    277  N   THR    27     -21.538   4.081 -12.238  1.00 10.00      A   
ATOM    278  HN  THR    27     -22.127   3.722 -12.940  1.00 10.00      A   
ATOM    279  CA  THR    27     -22.078   5.036 -11.283  1.00 10.00      A   
ATOM    280  CB  THR    27     -21.925   6.490 -11.777  1.00 10.00      A   
ATOM    281  OG1 THR    27     -21.853   6.527 -13.212  1.00 10.00      A   
ATOM    282  HG1 THR    27     -22.598   6.039 -13.587  1.00 10.00      A   
ATOM    283  CG2 THR    27     -20.680   7.133 -11.187  1.00 10.00      A   
ATOM    284  C   THR    27     -23.551   4.757 -10.998  1.00 10.00      A   
ATOM    285  O   THR    27     -24.344   4.541 -11.922  1.00 10.00      A   
ATOM    286  N   LEU    28     -23.911   4.766  -9.717  1.00 10.00      A   
ATOM    287  HN  LEU    28     -23.228   4.931  -9.033  1.00 10.00      A   
ATOM    288  CA  LEU    28     -25.288   4.523  -9.294  1.00 10.00      A   
ATOM    289  CB  LEU    28     -25.445   4.813  -7.796  1.00 10.00      A   
ATOM    290  CG  LEU    28     -24.618   3.949  -6.840  1.00 10.00      A   
ATOM    291  CD1 LEU    28     -24.613   4.551  -5.444  1.00 10.00      A   
ATOM    292  CD2 LEU    28     -25.159   2.531  -6.799  1.00 10.00      A   
ATOM    293  C   LEU    28     -26.268   5.386 -10.089  1.00 10.00      A   
ATOM    294  O   LEU    28     -27.331   4.920 -10.491  1.00 10.00      A   
ATOM    295  N   GLU    29     -25.889   6.641 -10.319  1.00 10.00      A   
ATOM    296  HN  GLU    29     -25.028   6.942  -9.970  1.00 10.00      A   
ATOM    297  CA  GLU    29     -26.720   7.596 -11.056  1.00 10.00      A   
ATOM    298  CB  GLU    29     -25.899   8.837 -11.417  1.00 10.00      A   
ATOM    299  CG  GLU    29     -26.729  10.077 -11.718  1.00 10.00      A   
ATOM    300  CD  GLU    29     -25.911  11.192 -12.339  1.00 10.00      A   
ATOM    301  OE1 GLU    29     -24.903  11.613 -11.731  1.00 10.00      A   
ATOM    302  OE2 GLU    29     -26.272  11.648 -13.444  1.00 10.00      A   
ATOM    303  C   GLU    29     -27.326   6.985 -12.324  1.00 10.00      A   
ATOM    304  O   GLU    29     -28.472   7.275 -12.671  1.00 10.00      A   
ATOM    305  N   SER    30     -26.556   6.137 -13.003  1.00 10.00      A   
ATOM    306  HN  SER    30     -25.656   5.936 -12.671  1.00 10.00      A   
ATOM    307  CA  SER    30     -27.012   5.499 -14.239  1.00 10.00      A   
ATOM    308  CB  SER    30     -25.814   5.167 -15.139  1.00 10.00      A   
ATOM    309  OG  SER    30     -24.594   5.150 -14.404  1.00 10.00      A   
ATOM    310  HG  SER    30     -24.625   4.440 -13.747  1.00 10.00      A   
ATOM    311  C   SER    30     -27.868   4.243 -13.990  1.00 10.00      A   
ATOM    312  O   SER    30     -28.281   3.567 -14.940  1.00 10.00      A   
ATOM    313  N   GLY    31     -28.142   3.931 -12.727  1.00 10.00      A   
ATOM    314  HN  GLY    31     -27.798   4.496 -11.998  1.00 10.00      A   
ATOM    315  CA  GLY    31     -28.933   2.759 -12.407  1.00 10.00      A   
ATOM    316  C   GLY    31     -28.164   1.790 -11.530  1.00 10.00      A   
ATOM    317  O   GLY    31     -26.965   1.578 -11.741  1.00 10.00      A   
ATOM    318  N   PHE    32     -28.845   1.199 -10.555  1.00 10.00      A   
ATOM    319  HN  PHE    32     -29.809   1.389 -10.457  1.00 10.00      A   
ATOM    320  CA  PHE    32     -28.214   0.263  -9.637  1.00 10.00      A   
ATOM    321  CB  PHE    32     -27.506   1.027  -8.514  1.00 10.00      A   
ATOM    322  CG  PHE    32     -28.404   1.966  -7.754  1.00 10.00      A   
ATOM    323  CD1 PHE    32     -29.119   1.523  -6.653  1.00 10.00      A   
ATOM    324  CD2 PHE    32     -28.536   3.289  -8.141  1.00 10.00      A   
ATOM    325  CE1 PHE    32     -29.947   2.382  -5.954  1.00 10.00      A   
ATOM    326  CE2 PHE    32     -29.361   4.153  -7.447  1.00 10.00      A   
ATOM    327  CZ  PHE    32     -30.068   3.698  -6.353  1.00 10.00      A   
ATOM    328  C   PHE    32     -29.225  -0.717  -9.046  1.00 10.00      A   
ATOM    329  O   PHE    32     -30.440  -0.506  -9.126  1.00 10.00      A   
ATOM    330  N   VAL    33     -28.711  -1.784  -8.452  1.00 10.00      A   
ATOM    331  HN  VAL    33     -27.728  -1.887  -8.427  1.00 10.00      A   
ATOM    332  CA  VAL    33     -29.536  -2.807  -7.827  1.00 10.00      A   
ATOM    333  CB  VAL    33     -29.300  -4.193  -8.465  1.00 10.00      A   
ATOM    334  CG1 VAL    33     -30.076  -5.268  -7.719  1.00 10.00      A   
ATOM    335  CG2 VAL    33     -29.681  -4.177  -9.939  1.00 10.00      A   
ATOM    336  C   VAL    33     -29.220  -2.880  -6.336  1.00 10.00      A   
ATOM    337  O   VAL    33     -28.050  -2.937  -5.947  1.00 10.00      A   
ATOM    338  N   ILE    34     -30.257  -2.872  -5.510  1.00 10.00      A   
ATOM    339  HN  ILE    34     -31.171  -2.838  -5.882  1.00 10.00      A   
ATOM    340  CA  ILE    34     -30.086  -2.927  -4.065  1.00 10.00      A   
ATOM    341  CB  ILE    34     -30.763  -1.727  -3.361  1.00 10.00      A   
ATOM    342  CG1 ILE    34     -30.495  -1.758  -1.853  1.00 10.00      A   
ATOM    343  CG2 ILE    34     -32.259  -1.704  -3.641  1.00 10.00      A   
ATOM    344  CD1 ILE    34     -31.059  -0.568  -1.102  1.00 10.00      A   
ATOM    345  C   ILE    34     -30.626  -4.234  -3.491  1.00 10.00      A   
ATOM    346  O   ILE    34     -31.743  -4.653  -3.809  1.00 10.00      A   
ATOM    347  N   THR    35     -29.816  -4.881  -2.664  1.00 10.00      A   
ATOM    348  HN  THR    35     -28.921  -4.510  -2.483  1.00 10.00      A   
ATOM    349  CA  THR    35     -30.198  -6.130  -2.022  1.00 10.00      A   
ATOM    350  CB  THR    35     -29.394  -7.316  -2.592  1.00 10.00      A   
ATOM    351  OG1 THR    35     -29.390  -7.246  -4.026  1.00 10.00      A   
ATOM    352  HG1 THR    35     -30.298  -7.258  -4.348  1.00 10.00      A   
ATOM    353  CG2 THR    35     -30.006  -8.638  -2.153  1.00 10.00      A   
ATOM    354  C   THR    35     -29.956  -6.036  -0.515  1.00 10.00      A   
ATOM    355  O   THR    35     -28.876  -5.638  -0.077  1.00 10.00      A   
ATOM    356  N   LEU    36     -30.968  -6.386   0.262  1.00 10.00      A   
ATOM    357  HN  LEU    36     -31.805  -6.692  -0.157  1.00 10.00      A   
ATOM    358  CA  LEU    36     -30.887  -6.346   1.715  1.00 10.00      A   
ATOM    359  CB  LEU    36     -31.939  -5.382   2.276  1.00 10.00      A   
ATOM    360  CG  LEU    36     -32.018  -5.276   3.800  1.00 10.00      A   
ATOM    361  CD1 LEU    36     -30.717  -4.735   4.370  1.00 10.00      A   
ATOM    362  CD2 LEU    36     -33.194  -4.408   4.216  1.00 10.00      A   
ATOM    363  C   LEU    36     -31.103  -7.739   2.293  1.00 10.00      A   
ATOM    364  O   LEU    36     -31.925  -8.509   1.785  1.00 10.00      A   
ATOM    365  N   THR    37     -30.360  -8.064   3.341  1.00 10.00      A   
ATOM    366  HN  THR    37     -29.707  -7.413   3.695  1.00 10.00      A   
ATOM    367  CA  THR    37     -30.482  -9.362   3.978  1.00 10.00      A   
ATOM    368  CB  THR    37     -29.453 -10.374   3.427  1.00 10.00      A   
ATOM    369  OG1 THR    37     -29.704 -11.673   3.984  1.00 10.00      A   
ATOM    370  HG1 THR    37     -30.603 -11.953   3.745  1.00 10.00      A   
ATOM    371  CG2 THR    37     -28.031  -9.942   3.759  1.00 10.00      A   
ATOM    372  C   THR    37     -30.348  -9.267   5.495  1.00 10.00      A   
ATOM    373  O   THR    37     -29.674  -8.373   6.024  1.00 10.00      A   
ATOM    374  N   ASP    38     -31.008 -10.192   6.182  1.00 10.00      A   
ATOM    375  HN  ASP    38     -31.539 -10.860   5.691  1.00 10.00      A   
ATOM    376  CA  ASP    38     -30.973 -10.267   7.637  1.00 10.00      A   
ATOM    377  CB  ASP    38     -32.392 -10.124   8.219  1.00 10.00      A   
ATOM    378  CG  ASP    38     -33.362 -11.221   7.789  1.00 10.00      A   
ATOM    379  OD1 ASP    38     -32.924 -12.228   7.186  1.00 10.00      A   
ATOM    380  OD2 ASP    38     -34.580 -11.078   8.048  1.00 10.00      A   
ATOM    381  C   ASP    38     -30.352 -11.598   8.075  1.00 10.00      A   
ATOM    382  O   ASP    38     -30.551 -12.052   9.208  1.00 10.00      A   
ATOM    383  N   GLY    39     -29.600 -12.224   7.166  1.00 10.00      A   
ATOM    384  HN  GLY    39     -29.464 -11.813   6.286  1.00 10.00      A   
ATOM    385  CA  GLY    39     -28.975 -13.498   7.461  1.00 10.00      A   
ATOM    386  C   GLY    39     -29.855 -14.674   7.069  1.00 10.00      A   
ATOM    387  O   GLY    39     -29.363 -15.789   6.884  1.00 10.00      A   
ATOM    388  N   HIS    40     -31.157 -14.424   6.948  1.00 10.00      A   
ATOM    389  HN  HIS    40     -31.486 -13.512   7.109  1.00 10.00      A   
ATOM    390  CA  HIS    40     -32.116 -15.455   6.583  1.00 10.00      A   
ATOM    391  CB  HIS    40     -33.139 -15.637   7.714  1.00 10.00      A   
ATOM    392  CG  HIS    40     -34.466 -16.191   7.276  1.00 10.00      A   
ATOM    393  ND1 HIS    40     -35.489 -15.404   6.775  1.00 10.00      A   
ATOM    394  HD1 HIS    40     -35.462 -14.425   6.651  1.00 10.00      A   
ATOM    395  CD2 HIS    40     -34.934 -17.461   7.266  1.00 10.00      A   
ATOM    396  CE1 HIS    40     -36.523 -16.169   6.487  1.00 10.00      A   
ATOM    397  NE2 HIS    40     -36.215 -17.417   6.770  1.00 10.00      A   
ATOM    398  HE2 HIS    40     -36.806 -18.191   6.653  1.00 10.00      A   
ATOM    399  C   HIS    40     -32.840 -15.081   5.299  1.00 10.00      A   
ATOM    400  O   HIS    40     -32.901 -15.871   4.357  1.00 10.00      A   
ATOM    401  N   SER    41     -33.379 -13.873   5.275  1.00 10.00      A   
ATOM    402  HN  SER    41     -33.261 -13.275   6.057  1.00 10.00      A   
ATOM    403  CA  SER    41     -34.133 -13.383   4.136  1.00 10.00      A   
ATOM    404  CB  SER    41     -35.338 -12.586   4.645  1.00 10.00      A   
ATOM    405  OG  SER    41     -35.628 -12.917   6.002  1.00 10.00      A   
ATOM    406  HG  SER    41     -35.286 -12.219   6.585  1.00 10.00      A   
ATOM    407  C   SER    41     -33.271 -12.510   3.227  1.00 10.00      A   
ATOM    408  O   SER    41     -32.245 -11.967   3.657  1.00 10.00      A   
ATOM    409  N   ALA    42     -33.684 -12.392   1.970  1.00 10.00      A   
ATOM    410  HN  ALA    42     -34.497 -12.868   1.687  1.00 10.00      A   
ATOM    411  CA  ALA    42     -32.970 -11.584   0.994  1.00 10.00      A   
ATOM    412  CB  ALA    42     -32.152 -12.470   0.064  1.00 10.00      A   
ATOM    413  C   ALA    42     -33.950 -10.735   0.193  1.00 10.00      A   
ATOM    414  O   ALA    42     -34.757 -11.264  -0.573  1.00 10.00      A   
ATOM    415  N   TRP    43     -33.882  -9.426   0.384  1.00 10.00      A   
ATOM    416  HN  TRP    43     -33.205  -9.067   1.008  1.00 10.00      A   
ATOM    417  CA  TRP    43     -34.762  -8.496  -0.312  1.00 10.00      A   
ATOM    418  CB  TRP    43     -35.392  -7.516   0.680  1.00 10.00      A   
ATOM    419  CG  TRP    43     -35.949  -8.188   1.898  1.00 10.00      A   
ATOM    420  CD1 TRP    43     -37.145  -8.833   2.002  1.00 10.00      A   
ATOM    421  CD2 TRP    43     -35.327  -8.285   3.184  1.00 10.00      A   
ATOM    422  NE1 TRP    43     -37.307  -9.327   3.272  1.00 10.00      A   
ATOM    423  HE1 TRP    43     -38.087  -9.830   3.591  1.00 10.00      A   
ATOM    424  CE2 TRP    43     -36.205  -9.005   4.018  1.00 10.00      A   
ATOM    425  CE3 TRP    43     -34.112  -7.836   3.710  1.00 10.00      A   
ATOM    426  CZ2 TRP    43     -35.908  -9.283   5.349  1.00 10.00      A   
ATOM    427  CZ3 TRP    43     -33.817  -8.113   5.030  1.00 10.00      A   
ATOM    428  CH2 TRP    43     -34.711  -8.831   5.834  1.00 10.00      A   
ATOM    429  C   TRP    43     -33.972  -7.742  -1.372  1.00 10.00      A   
ATOM    430  O   TRP    43     -32.865  -7.270  -1.104  1.00 10.00      A   
ATOM    431  N   THR    44     -34.527  -7.633  -2.571  1.00 10.00      A   
ATOM    432  HN  THR    44     -35.421  -8.018  -2.727  1.00 10.00      A   
ATOM    433  CA  THR    44     -33.840  -6.954  -3.662  1.00 10.00      A   
ATOM    434  CB  THR    44     -33.279  -7.969  -4.683  1.00 10.00      A   
ATOM    435  OG1 THR    44     -32.435  -8.915  -4.002  1.00 10.00      A   
ATOM    436  HG1 THR    44     -32.968  -9.443  -3.401  1.00 10.00      A   
ATOM    437  CG2 THR    44     -32.468  -7.263  -5.759  1.00 10.00      A   
ATOM    438  C   THR    44     -34.722  -5.923  -4.376  1.00 10.00      A   
ATOM    439  O   THR    44     -35.945  -6.072  -4.452  1.00 10.00      A   
ATOM    440  N   GLY    45     -34.076  -4.867  -4.865  1.00 10.00      A   
ATOM    441  HN  GLY    45     -33.103  -4.795  -4.714  1.00 10.00      A   
ATOM    442  CA  GLY    45     -34.754  -3.811  -5.593  1.00 10.00      A   
ATOM    443  C   GLY    45     -33.829  -3.194  -6.633  1.00 10.00      A   
ATOM    444  O   GLY    45     -32.642  -2.986  -6.364  1.00 10.00      A   
ATOM    445  N   THR    46     -34.351  -2.912  -7.817  1.00 10.00      A   
ATOM    446  HN  THR    46     -35.302  -3.090  -7.976  1.00 10.00      A   
ATOM    447  CA  THR    46     -33.549  -2.326  -8.885  1.00 10.00      A   
ATOM    448  CB  THR    46     -33.655  -3.148 -10.184  1.00 10.00      A   
ATOM    449  OG1 THR    46     -33.576  -4.548  -9.874  1.00 10.00      A   
ATOM    450  HG1 THR    46     -32.783  -4.717  -9.348  1.00 10.00      A   
ATOM    451  CG2 THR    46     -32.525  -2.782 -11.134  1.00 10.00      A   
ATOM    452  C   THR    46     -33.975  -0.886  -9.162  1.00 10.00      A   
ATOM    453  O   THR    46     -35.169  -0.595  -9.254  1.00 10.00      A   
ATOM    454  N   VAL    47     -32.999   0.010  -9.288  1.00 10.00      A   
ATOM    455  HN  VAL    47     -32.058  -0.283  -9.205  1.00 10.00      A   
ATOM    456  CA  VAL    47     -33.278   1.420  -9.553  1.00 10.00      A   
ATOM    457  CB  VAL    47     -32.848   2.321  -8.375  1.00 10.00      A   
ATOM    458  CG1 VAL    47     -33.247   3.768  -8.629  1.00 10.00      A   
ATOM    459  CG2 VAL    47     -33.447   1.821  -7.070  1.00 10.00      A   
ATOM    460  C   VAL    47     -32.578   1.887 -10.828  1.00 10.00      A   
ATOM    461  O   VAL    47     -31.372   1.684 -11.001  1.00 10.00      A   
ATOM    462  N   SER    48     -33.340   2.514 -11.708  1.00 10.00      A   
ATOM    463  HN  SER    48     -34.295   2.645 -11.503  1.00 10.00      A   
ATOM    464  CA  SER    48     -32.815   3.010 -12.971  1.00 10.00      A   
ATOM    465  CB  SER    48     -33.761   2.633 -14.120  1.00 10.00      A   
ATOM    466  OG  SER    48     -35.095   3.069 -13.873  1.00 10.00      A   
ATOM    467  HG  SER    48     -35.430   2.658 -13.057  1.00 10.00      A   
ATOM    468  C   SER    48     -32.587   4.525 -12.926  1.00 10.00      A   
ATOM    469  O   SER    48     -33.213   5.235 -12.129  1.00 10.00      A   
ATOM    470  N   GLU    49     -31.691   5.012 -13.785  1.00 10.00      A   
ATOM    471  HN  GLU    49     -31.232   4.398 -14.393  1.00 10.00      A   
ATOM    472  CA  GLU    49     -31.378   6.437 -13.849  1.00 10.00      A   
ATOM    473  CB  GLU    49     -30.467   6.746 -15.043  1.00 10.00      A   
ATOM    474  CG  GLU    49     -30.232   8.231 -15.285  1.00 10.00      A   
ATOM    475  CD  GLU    49     -29.112   8.505 -16.271  1.00 10.00      A   
ATOM    476  OE1 GLU    49     -28.278   9.397 -15.993  1.00 10.00      A   
ATOM    477  OE2 GLU    49     -29.056   7.838 -17.331  1.00 10.00      A   
ATOM    478  C   GLU    49     -32.654   7.271 -13.912  1.00 10.00      A   
ATOM    479  O   GLU    49     -32.790   8.262 -13.193  1.00 10.00      A   
ATOM    480  N   SER    50     -33.590   6.858 -14.763  1.00 10.00      A   
ATOM    481  HN  SER    50     -33.422   6.065 -15.316  1.00 10.00      A   
ATOM    482  CA  SER    50     -34.858   7.564 -14.903  1.00 10.00      A   
ATOM    483  CB  SER    50     -35.819   6.759 -15.781  1.00 10.00      A   
ATOM    484  OG  SER    50     -35.160   6.281 -16.945  1.00 10.00      A   
ATOM    485  HG  SER    50     -34.881   7.034 -17.484  1.00 10.00      A   
ATOM    486  C   SER    50     -35.478   7.821 -13.527  1.00 10.00      A   
ATOM    487  O   SER    50     -35.795   8.963 -13.183  1.00 10.00      A   
ATOM    488  N   GLU    51     -35.622   6.756 -12.739  1.00 10.00      A   
ATOM    489  HN  GLU    51     -35.332   5.877 -13.064  1.00 10.00      A   
ATOM    490  CA  GLU    51     -36.188   6.864 -11.397  1.00 10.00      A   
ATOM    491  CB  GLU    51     -36.276   5.485 -10.740  1.00 10.00      A   
ATOM    492  CG  GLU    51     -37.142   4.493 -11.498  1.00 10.00      A   
ATOM    493  CD  GLU    51     -36.949   3.071 -11.022  1.00 10.00      A   
ATOM    494  OE1 GLU    51     -35.959   2.430 -11.445  1.00 10.00      A   
ATOM    495  OE2 GLU    51     -37.787   2.585 -10.230  1.00 10.00      A   
ATOM    496  C   GLU    51     -35.324   7.787 -10.545  1.00 10.00      A   
ATOM    497  O   GLU    51     -35.838   8.649  -9.824  1.00 10.00      A   
ATOM    498  N   ILE    52     -34.008   7.603 -10.645  1.00 10.00      A   
ATOM    499  HN  ILE    52     -33.668   6.899 -11.243  1.00 10.00      A   
ATOM    500  CA  ILE    52     -33.059   8.421  -9.896  1.00 10.00      A   
ATOM    501  CB  ILE    52     -31.597   8.006 -10.176  1.00 10.00      A   
ATOM    502  CG1 ILE    52     -31.437   6.492 -10.008  1.00 10.00      A   
ATOM    503  CG2 ILE    52     -30.644   8.741  -9.247  1.00 10.00      A   
ATOM    504  CD1 ILE    52     -30.079   5.967 -10.412  1.00 10.00      A   
ATOM    505  C   ILE    52     -33.262   9.893 -10.243  1.00 10.00      A   
ATOM    506  O   ILE    52     -33.390  10.738  -9.351  1.00 10.00      A   
ATOM    507  N   SER    53     -33.301  10.195 -11.540  1.00 10.00      A   
ATOM    508  HN  SER    53     -33.171   9.480 -12.209  1.00 10.00      A   
ATOM    509  CA  SER    53     -33.521  11.560 -11.994  1.00 10.00      A   
ATOM    510  CB  SER    53     -33.410  11.655 -13.525  1.00 10.00      A   
ATOM    511  OG  SER    53     -33.351  13.007 -13.959  1.00 10.00      A   
ATOM    512  HG  SER    53     -34.123  13.487 -13.622  1.00 10.00      A   
ATOM    513  C   SER    53     -34.895  12.029 -11.525  1.00 10.00      A   
ATOM    514  O   SER    53     -35.023  13.101 -10.927  1.00 10.00      A   
ATOM    515  N   GLN    54     -35.916  11.207 -11.780  1.00 10.00      A   
ATOM    516  HN  GLN    54     -35.747  10.363 -12.258  1.00 10.00      A   
ATOM    517  CA  GLN    54     -37.276  11.527 -11.371  1.00 10.00      A   
ATOM    518  CB  GLN    54     -38.223  10.348 -11.632  1.00 10.00      A   
ATOM    519  CG  GLN    54     -39.648  10.577 -11.142  1.00 10.00      A   
ATOM    520  CD  GLN    54     -40.325  11.754 -11.823  1.00 10.00      A   
ATOM    521  OE1 GLN    54     -40.118  11.999 -13.011  1.00 10.00      A   
ATOM    522  NE2 GLN    54     -41.124  12.501 -11.076  1.00 10.00      A   
ATOM    523 HE21 GLN    54     -41.240  12.263 -10.124  1.00 10.00      A   
ATOM    524 HE22 GLN    54     -41.563  13.269 -11.497  1.00 10.00      A   
ATOM    525  C   GLN    54     -37.303  11.904  -9.898  1.00 10.00      A   
ATOM    526  O   GLN    54     -37.796  12.969  -9.536  1.00 10.00      A   
ATOM    527  N   GLU    55     -36.762  11.032  -9.054  1.00 10.00      A   
ATOM    528  HN  GLU    55     -36.384  10.193  -9.405  1.00 10.00      A   
ATOM    529  CA  GLU    55     -36.719  11.291  -7.620  1.00 10.00      A   
ATOM    530  CB  GLU    55     -36.046  10.135  -6.876  1.00 10.00      A   
ATOM    531  CG  GLU    55     -36.395  10.072  -5.396  1.00 10.00      A   
ATOM    532  CD  GLU    55     -37.832   9.660  -5.153  1.00 10.00      A   
ATOM    533  OE1 GLU    55     -38.052   8.688  -4.400  1.00 10.00      A   
ATOM    534  OE2 GLU    55     -38.748  10.297  -5.717  1.00 10.00      A   
ATOM    535  C   GLU    55     -35.977  12.598  -7.346  1.00 10.00      A   
ATOM    536  O   GLU    55     -36.472  13.474  -6.626  1.00 10.00      A   
ATOM    537  N   ALA    56     -34.792  12.732  -7.939  1.00 10.00      A   
ATOM    538  HN  ALA    56     -34.457  12.007  -8.511  1.00 10.00      A   
ATOM    539  CA  ALA    56     -33.986  13.938  -7.768  1.00 10.00      A   
ATOM    540  CB  ALA    56     -32.726  13.870  -8.620  1.00 10.00      A   
ATOM    541  C   ALA    56     -34.817  15.165  -8.133  1.00 10.00      A   
ATOM    542  O   ALA    56     -34.911  16.121  -7.357  1.00 10.00      A   
ATOM    543  N   ASP    57     -35.445  15.117  -9.301  1.00 10.00      A   
ATOM    544  HN  ASP    57     -35.345  14.316  -9.870  1.00 10.00      A   
ATOM    545  CA  ASP    57     -36.285  16.213  -9.764  1.00 10.00      A   
ATOM    546  CB  ASP    57     -36.714  16.005 -11.220  1.00 10.00      A   
ATOM    547  CG  ASP    57     -35.635  16.393 -12.214  1.00 10.00      A   
ATOM    548  OD1 ASP    57     -35.080  17.509 -12.092  1.00 10.00      A   
ATOM    549  OD2 ASP    57     -35.341  15.588 -13.124  1.00 10.00      A   
ATOM    550  C   ASP    57     -37.508  16.356  -8.867  1.00 10.00      A   
ATOM    551  O   ASP    57     -37.824  17.452  -8.403  1.00 10.00      A   
ATOM    552  N   ASP    58     -38.173  15.234  -8.606  1.00 10.00      A   
ATOM    553  HN  ASP    58     -37.858  14.389  -9.006  1.00 10.00      A   
ATOM    554  CA  ASP    58     -39.361  15.206  -7.756  1.00 10.00      A   
ATOM    555  CB  ASP    58     -39.789  13.755  -7.492  1.00 10.00      A   
ATOM    556  CG  ASP    58     -41.246  13.485  -7.821  1.00 10.00      A   
ATOM    557  OD1 ASP    58     -42.105  14.334  -7.505  1.00 10.00      A   
ATOM    558  OD2 ASP    58     -41.539  12.413  -8.396  1.00 10.00      A   
ATOM    559  C   ASP    58     -39.088  15.897  -6.426  1.00 10.00      A   
ATOM    560  O   ASP    58     -39.871  16.737  -5.970  1.00 10.00      A   
ATOM    561  N   MET    59     -37.962  15.549  -5.807  1.00 10.00      A   
ATOM    562  HN  MET    59     -37.370  14.877  -6.224  1.00 10.00      A   
ATOM    563  CA  MET    59     -37.583  16.133  -4.523  1.00 10.00      A   
ATOM    564  CB  MET    59     -36.648  15.201  -3.747  1.00 10.00      A   
ATOM    565  CG  MET    59     -37.225  13.820  -3.479  1.00 10.00      A   
ATOM    566  SD  MET    59     -36.349  12.945  -2.167  1.00 10.00      A   
ATOM    567  CE  MET    59     -36.978  13.796  -0.720  1.00 10.00      A   
ATOM    568  C   MET    59     -36.950  17.523  -4.674  1.00 10.00      A   
ATOM    569  O   MET    59     -36.576  18.149  -3.677  1.00 10.00      A   
ATOM    570  N   ALA    60     -36.839  18.009  -5.914  1.00 10.00      A   
ATOM    571  HN  ALA    60     -37.161  17.477  -6.668  1.00 10.00      A   
ATOM    572  CA  ALA    60     -36.251  19.318  -6.185  1.00 10.00      A   
ATOM    573  CB  ALA    60     -37.017  20.417  -5.459  1.00 10.00      A   
ATOM    574  C   ALA    60     -34.769  19.342  -5.815  1.00 10.00      A   
ATOM    575  O   ALA    60     -34.294  20.280  -5.169  1.00 10.00      A   
ATOM    576  N   MET    61     -34.045  18.304  -6.222  1.00 10.00      A   
ATOM    577  HN  MET    61     -34.479  17.580  -6.738  1.00 10.00      A   
ATOM    578  CA  MET    61     -32.622  18.207  -5.938  1.00 10.00      A   
ATOM    579  CB  MET    61     -32.356  17.144  -4.872  1.00 10.00      A   
ATOM    580  CG  MET    61     -32.831  17.531  -3.482  1.00 10.00      A   
ATOM    581  SD  MET    61     -32.305  16.357  -2.216  1.00 10.00      A   
ATOM    582  CE  MET    61     -33.150  14.872  -2.755  1.00 10.00      A   
ATOM    583  C   MET    61     -31.839  17.892  -7.206  1.00 10.00      A   
ATOM    584  O   MET    61     -32.331  17.182  -8.085  1.00 10.00      A   
ATOM    585  N   GLU    62     -30.629  18.430  -7.296  1.00 10.00      A   
ATOM    586  HN  GLU    62     -30.305  18.993  -6.562  1.00 10.00      A   
ATOM    587  CA  GLU    62     -29.768  18.213  -8.454  1.00 10.00      A   
ATOM    588  CB  GLU    62     -28.471  19.019  -8.312  1.00 10.00      A   
ATOM    589  CG  GLU    62     -27.646  19.137  -9.587  1.00 10.00      A   
ATOM    590  CD  GLU    62     -26.660  17.998  -9.764  1.00 10.00      A   
ATOM    591  OE1 GLU    62     -26.675  17.346 -10.833  1.00 10.00      A   
ATOM    592  OE2 GLU    62     -25.868  17.739  -8.831  1.00 10.00      A   
ATOM    593  C   GLU    62     -29.472  16.722  -8.644  1.00 10.00      A   
ATOM    594  O   GLU    62     -29.264  15.987  -7.668  1.00 10.00      A   
ATOM    595  N   LYS    63     -29.469  16.289  -9.905  1.00 10.00      A   
ATOM    596  HN  LYS    63     -29.642  16.932 -10.622  1.00 10.00      A   
ATOM    597  CA  LYS    63     -29.212  14.893 -10.260  1.00 10.00      A   
ATOM    598  CB  LYS    63     -28.969  14.764 -11.769  1.00 10.00      A   
ATOM    599  CG  LYS    63     -29.058  13.344 -12.302  1.00 10.00      A   
ATOM    600  CD  LYS    63     -29.805  13.306 -13.626  1.00 10.00      A   
ATOM    601  CE  LYS    63     -29.661  11.959 -14.317  1.00 10.00      A   
ATOM    602  NZ  LYS    63     -28.332  11.790 -14.963  1.00 10.00      A   
ATOM    603  HZ1 LYS    63     -28.190  12.521 -15.687  1.00 10.00      A   
ATOM    604  HZ2 LYS    63     -28.274  10.849 -15.419  1.00 10.00      A   
ATOM    605  HZ3 LYS    63     -27.565  11.865 -14.250  1.00 10.00      A   
ATOM    606  C   LYS    63     -28.031  14.329  -9.472  1.00 10.00      A   
ATOM    607  O   LYS    63     -28.194  13.391  -8.683  1.00 10.00      A   
ATOM    608  N   GLY    64     -26.854  14.912  -9.679  1.00 10.00      A   
ATOM    609  HN  GLY    64     -26.794  15.664 -10.314  1.00 10.00      A   
ATOM    610  CA  GLY    64     -25.667  14.465  -8.974  1.00 10.00      A   
ATOM    611  C   GLY    64     -25.811  14.638  -7.476  1.00 10.00      A   
ATOM    612  O   GLY    64     -25.452  13.747  -6.701  1.00 10.00      A   
ATOM    613  N   LYS    65     -26.328  15.797  -7.070  1.00 10.00      A   
ATOM    614  HN  LYS    65     -26.558  16.479  -7.745  1.00 10.00      A   
ATOM    615  CA  LYS    65     -26.546  16.095  -5.660  1.00 10.00      A   
ATOM    616  CB  LYS    65     -27.338  17.399  -5.505  1.00 10.00      A   
ATOM    617  CG  LYS    65     -27.248  18.036  -4.125  1.00 10.00      A   
ATOM    618  CD  LYS    65     -27.992  17.223  -3.076  1.00 10.00      A   
ATOM    619  CE  LYS    65     -27.948  17.904  -1.717  1.00 10.00      A   
ATOM    620  NZ  LYS    65     -26.569  17.955  -1.158  1.00 10.00      A   
ATOM    621  HZ1 LYS    65     -26.569  18.474  -0.259  1.00 10.00      A   
ATOM    622  HZ2 LYS    65     -25.932  18.437  -1.820  1.00 10.00      A   
ATOM    623  HZ3 LYS    65     -26.209  16.989  -0.988  1.00 10.00      A   
ATOM    624  C   LYS    65     -27.288  14.942  -4.998  1.00 10.00      A   
ATOM    625  O   LYS    65     -26.836  14.408  -3.983  1.00 10.00      A   
ATOM    626  N   TYR    66     -28.425  14.552  -5.581  1.00 10.00      A   
ATOM    627  HN  TYR    66     -28.744  15.023  -6.390  1.00 10.00      A   
ATOM    628  CA  TYR    66     -29.199  13.441  -5.043  1.00 10.00      A   
ATOM    629  CB  TYR    66     -30.476  13.197  -5.852  1.00 10.00      A   
ATOM    630  CG  TYR    66     -31.354  12.100  -5.280  1.00 10.00      A   
ATOM    631  CD1 TYR    66     -31.620  12.040  -3.916  1.00 10.00      A   
ATOM    632  CD2 TYR    66     -31.912  11.126  -6.100  1.00 10.00      A   
ATOM    633  CE1 TYR    66     -32.412  11.043  -3.386  1.00 10.00      A   
ATOM    634  CE2 TYR    66     -32.710  10.123  -5.573  1.00 10.00      A   
ATOM    635  CZ  TYR    66     -32.956  10.086  -4.216  1.00 10.00      A   
ATOM    636  OH  TYR    66     -33.745   9.084  -3.688  1.00 10.00      A   
ATOM    637  HH  TYR    66     -34.035   9.338  -2.794  1.00 10.00      A   
ATOM    638  C   TYR    66     -28.337  12.185  -5.009  1.00 10.00      A   
ATOM    639  O   TYR    66     -28.352  11.438  -4.030  1.00 10.00      A   
ATOM    640  N   VAL    67     -27.576  11.964  -6.083  1.00 10.00      A   
ATOM    641  HN  VAL    67     -27.613  12.595  -6.835  1.00 10.00      A   
ATOM    642  CA  VAL    67     -26.684  10.811  -6.162  1.00 10.00      A   
ATOM    643  CB  VAL    67     -25.878  10.792  -7.480  1.00 10.00      A   
ATOM    644  CG1 VAL    67     -24.976   9.570  -7.540  1.00 10.00      A   
ATOM    645  CG2 VAL    67     -26.809  10.831  -8.682  1.00 10.00      A   
ATOM    646  C   VAL    67     -25.722  10.843  -4.979  1.00 10.00      A   
ATOM    647  O   VAL    67     -25.537   9.839  -4.288  1.00 10.00      A   
ATOM    648  N   GLY    68     -25.119  12.009  -4.747  1.00 10.00      A   
ATOM    649  HN  GLY    68     -25.291  12.771  -5.351  1.00 10.00      A   
ATOM    650  CA  GLY    68     -24.211  12.167  -3.629  1.00 10.00      A   
ATOM    651  C   GLY    68     -24.910  11.830  -2.327  1.00 10.00      A   
ATOM    652  O   GLY    68     -24.393  11.053  -1.512  1.00 10.00      A   
ATOM    653  N   GLU    69     -26.097  12.409  -2.139  1.00 10.00      A   
ATOM    654  HN  GLU    69     -26.438  13.030  -2.823  1.00 10.00      A   
ATOM    655  CA  GLU    69     -26.899  12.153  -0.950  1.00 10.00      A   
ATOM    656  CB  GLU    69     -28.254  12.864  -1.051  1.00 10.00      A   
ATOM    657  CG  GLU    69     -28.159  14.376  -1.181  1.00 10.00      A   
ATOM    658  CD  GLU    69     -27.248  14.993  -0.143  1.00 10.00      A   
ATOM    659  OE1 GLU    69     -27.630  15.035   1.043  1.00 10.00      A   
ATOM    660  OE2 GLU    69     -26.139  15.445  -0.507  1.00 10.00      A   
ATOM    661  C   GLU    69     -27.115  10.652  -0.805  1.00 10.00      A   
ATOM    662  O   GLU    69     -26.933  10.084   0.278  1.00 10.00      A   
ATOM    663  N   LEU    70     -27.495  10.020  -1.911  1.00 10.00      A   
ATOM    664  HN  LEU    70     -27.635  10.541  -2.738  1.00 10.00      A   
ATOM    665  CA  LEU    70     -27.716   8.582  -1.936  1.00 10.00      A   
ATOM    666  CB  LEU    70     -28.236   8.133  -3.302  1.00 10.00      A   
ATOM    667  CG  LEU    70     -29.596   8.692  -3.715  1.00 10.00      A   
ATOM    668  CD1 LEU    70     -29.936   8.273  -5.136  1.00 10.00      A   
ATOM    669  CD2 LEU    70     -30.676   8.233  -2.748  1.00 10.00      A   
ATOM    670  C   LEU    70     -26.421   7.853  -1.608  1.00 10.00      A   
ATOM    671  O   LEU    70     -26.406   6.945  -0.778  1.00 10.00      A   
ATOM    672  N   ARG    71     -25.333   8.261  -2.260  1.00 10.00      A   
ATOM    673  HN  ARG    71     -25.416   8.988  -2.924  1.00 10.00      A   
ATOM    674  CA  ARG    71     -24.023   7.659  -2.028  1.00 10.00      A   
ATOM    675  CB  ARG    71     -22.925   8.461  -2.732  1.00 10.00      A   
ATOM    676  CG  ARG    71     -22.952   8.402  -4.249  1.00 10.00      A   
ATOM    677  CD  ARG    71     -21.825   9.241  -4.829  1.00 10.00      A   
ATOM    678  NE  ARG    71     -21.893   9.341  -6.286  1.00 10.00      A   
ATOM    679  HE  ARG    71     -21.899   8.499  -6.791  1.00 10.00      A   
ATOM    680  CZ  ARG    71     -21.943  10.497  -6.956  1.00 10.00      A   
ATOM    681  NH1 ARG    71     -21.936  11.656  -6.303  1.00 10.00      A   
ATOM    682 HH11 ARG    71     -21.891  11.676  -5.263  1.00 10.00      A   
ATOM    683 HH12 ARG    71     -21.973  12.553  -6.830  1.00 10.00      A   
ATOM    684  NH2 ARG    71     -21.998  10.494  -8.286  1.00 10.00      A   
ATOM    685 HH21 ARG    71     -22.036  11.393  -8.810  1.00 10.00      A   
ATOM    686 HH22 ARG    71     -21.998   9.593  -8.813  1.00 10.00      A   
ATOM    687  C   ARG    71     -23.721   7.617  -0.535  1.00 10.00      A   
ATOM    688  O   ARG    71     -23.457   6.553   0.029  1.00 10.00      A   
ATOM    689  N   LYS    72     -23.792   8.783   0.097  1.00 10.00      A   
ATOM    690  HN  LYS    72     -24.039   9.587  -0.415  1.00 10.00      A   
ATOM    691  CA  LYS    72     -23.517   8.912   1.524  1.00 10.00      A   
ATOM    692  CB  LYS    72     -23.750  10.353   1.989  1.00 10.00      A   
ATOM    693  CG  LYS    72     -22.700  11.337   1.496  1.00 10.00      A   
ATOM    694  CD  LYS    72     -23.016  12.758   1.939  1.00 10.00      A   
ATOM    695  CE  LYS    72     -24.144  13.362   1.115  1.00 10.00      A   
ATOM    696  NZ  LYS    72     -24.428  14.771   1.504  1.00 10.00      A   
ATOM    697  HZ1 LYS    72     -23.556  15.331   1.470  1.00 10.00      A   
ATOM    698  HZ2 LYS    72     -24.816  14.806   2.475  1.00 10.00      A   
ATOM    699  HZ3 LYS    72     -25.122  15.193   0.848  1.00 10.00      A   
ATOM    700  C   LYS    72     -24.339   7.934   2.364  1.00 10.00      A   
ATOM    701  O   LYS    72     -23.865   7.435   3.387  1.00 10.00      A   
ATOM    702  N   ALA    73     -25.562   7.651   1.929  1.00 10.00      A   
ATOM    703  HN  ALA    73     -25.882   8.060   1.097  1.00 10.00      A   
ATOM    704  CA  ALA    73     -26.439   6.740   2.658  1.00 10.00      A   
ATOM    705  CB  ALA    73     -27.892   7.174   2.524  1.00 10.00      A   
ATOM    706  C   ALA    73     -26.267   5.289   2.205  1.00 10.00      A   
ATOM    707  O   ALA    73     -26.129   4.386   3.031  1.00 10.00      A   
ATOM    708  N   LEU    74     -26.265   5.072   0.892  1.00 10.00      A   
ATOM    709  HN  LEU    74     -26.350   5.840   0.278  1.00 10.00      A   
ATOM    710  CA  LEU    74     -26.131   3.732   0.331  1.00 10.00      A   
ATOM    711  CB  LEU    74     -26.553   3.715  -1.141  1.00 10.00      A   
ATOM    712  CG  LEU    74     -28.010   4.085  -1.433  1.00 10.00      A   
ATOM    713  CD1 LEU    74     -28.272   4.106  -2.935  1.00 10.00      A   
ATOM    714  CD2 LEU    74     -28.963   3.126  -0.732  1.00 10.00      A   
ATOM    715  C   LEU    74     -24.712   3.188   0.485  1.00 10.00      A   
ATOM    716  O   LEU    74     -24.520   2.056   0.930  1.00 10.00      A   
ATOM    717  N   LEU    75     -23.722   4.001   0.131  1.00 10.00      A   
ATOM    718  HN  LEU    75     -23.934   4.911  -0.182  1.00 10.00      A   
ATOM    719  CA  LEU    75     -22.322   3.590   0.220  1.00 10.00      A   
ATOM    720  CB  LEU    75     -21.434   4.487  -0.648  1.00 10.00      A   
ATOM    721  CG  LEU    75     -21.780   4.556  -2.137  1.00 10.00      A   
ATOM    722  CD1 LEU    75     -20.955   5.635  -2.821  1.00 10.00      A   
ATOM    723  CD2 LEU    75     -21.554   3.206  -2.803  1.00 10.00      A   
ATOM    724  C   LEU    75     -21.826   3.612   1.666  1.00 10.00      A   
ATOM    725  O   LEU    75     -20.856   2.930   2.005  1.00 10.00      A   
ATOM    726  N   SER    76     -22.500   4.392   2.513  1.00 10.00      A   
ATOM    727  HN  SER    76     -23.257   4.915   2.180  1.00 10.00      A   
ATOM    728  CA  SER    76     -22.134   4.510   3.923  1.00 10.00      A   
ATOM    729  CB  SER    76     -21.788   3.141   4.529  1.00 10.00      A   
ATOM    730  OG  SER    76     -22.765   2.161   4.196  1.00 10.00      A   
ATOM    731  HG  SER    76     -23.594   2.601   3.972  1.00 10.00      A   
ATOM    732  C   SER    76     -20.972   5.481   4.109  1.00 10.00      A   
ATOM    733  O   SER    76     -20.193   5.728   3.180  1.00 10.00      A   
ATOM    734  N   ALA    81     -21.671  13.398   9.859  1.00 10.00      A   
ATOM    735  HN  ALA    81     -22.137  12.531   9.871  1.00 10.00      A   
ATOM    736  CA  ALA    81     -22.450  14.612   9.643  1.00 10.00      A   
ATOM    737  CB  ALA    81     -21.665  15.599   8.791  1.00 10.00      A   
ATOM    738  C   ALA    81     -23.786  14.287   8.983  1.00 10.00      A   
ATOM    739  O   ALA    81     -24.842  14.729   9.442  1.00 10.00      A   
ATOM    740  N   ASP    82     -23.732  13.508   7.909  1.00 10.00      A   
ATOM    741  HN  ASP    82     -22.862  13.181   7.600  1.00 10.00      A   
ATOM    742  CA  ASP    82     -24.933  13.118   7.183  1.00 10.00      A   
ATOM    743  CB  ASP    82     -24.595  12.704   5.743  1.00 10.00      A   
ATOM    744  CG  ASP    82     -24.330  13.886   4.831  1.00 10.00      A   
ATOM    745  OD1 ASP    82     -25.172  14.164   3.950  1.00 10.00      A   
ATOM    746  OD2 ASP    82     -23.279  14.542   4.987  1.00 10.00      A   
ATOM    747  C   ASP    82     -25.656  11.988   7.906  1.00 10.00      A   
ATOM    748  O   ASP    82     -25.408  10.810   7.644  1.00 10.00      A   
ATOM    749  N   VAL    83     -26.546  12.355   8.821  1.00 10.00      A   
ATOM    750  HN  VAL    83     -26.690  13.314   8.985  1.00 10.00      A   
ATOM    751  CA  VAL    83     -27.312  11.379   9.595  1.00 10.00      A   
ATOM    752  CB  VAL    83     -27.982  12.024  10.828  1.00 10.00      A   
ATOM    753  CG1 VAL    83     -28.694  10.973  11.664  1.00 10.00      A   
ATOM    754  CG2 VAL    83     -26.956  12.772  11.667  1.00 10.00      A   
ATOM    755  C   VAL    83     -28.382  10.715   8.726  1.00 10.00      A   
ATOM    756  O   VAL    83     -29.168  11.400   8.059  1.00 10.00      A   
ATOM    757  N   TYR    84     -28.403   9.386   8.733  1.00 10.00      A   
ATOM    758  HN  TYR    84     -27.753   8.897   9.287  1.00 10.00      A   
ATOM    759  CA  TYR    84     -29.368   8.629   7.944  1.00 10.00      A   
ATOM    760  CB  TYR    84     -28.688   7.992   6.729  1.00 10.00      A   
ATOM    761  CG  TYR    84     -28.362   8.960   5.614  1.00 10.00      A   
ATOM    762  CD1 TYR    84     -27.050   9.156   5.203  1.00 10.00      A   
ATOM    763  CD2 TYR    84     -29.366   9.672   4.967  1.00 10.00      A   
ATOM    764  CE1 TYR    84     -26.747  10.034   4.180  1.00 10.00      A   
ATOM    765  CE2 TYR    84     -29.071  10.551   3.945  1.00 10.00      A   
ATOM    766  CZ  TYR    84     -27.761  10.727   3.555  1.00 10.00      A   
ATOM    767  OH  TYR    84     -27.464  11.608   2.537  1.00 10.00      A   
ATOM    768  HH  TYR    84     -27.137  11.112   1.770  1.00 10.00      A   
ATOM    769  C   TYR    84     -30.036   7.541   8.778  1.00 10.00      A   
ATOM    770  O   TYR    84     -29.371   6.838   9.544  1.00 10.00      A   
ATOM    771  N   THR    85     -31.348   7.410   8.628  1.00 10.00      A   
ATOM    772  HN  THR    85     -31.822   8.023   8.018  1.00 10.00      A   
ATOM    773  CA  THR    85     -32.111   6.395   9.344  1.00 10.00      A   
ATOM    774  CB  THR    85     -33.174   7.032  10.263  1.00 10.00      A   
ATOM    775  OG1 THR    85     -32.539   7.952  11.165  1.00 10.00      A   
ATOM    776  HG1 THR    85     -31.660   7.628  11.391  1.00 10.00      A   
ATOM    777  CG2 THR    85     -33.895   5.964  11.069  1.00 10.00      A   
ATOM    778  C   THR    85     -32.782   5.441   8.355  1.00 10.00      A   
ATOM    779  O   THR    85     -33.549   5.871   7.487  1.00 10.00      A   
ATOM    780  N   PHE    86     -32.482   4.150   8.483  1.00 10.00      A   
ATOM    781  HN  PHE    86     -31.873   3.867   9.199  1.00 10.00      A   
ATOM    782  CA  PHE    86     -33.040   3.141   7.591  1.00 10.00      A   
ATOM    783  CB  PHE    86     -31.980   2.099   7.219  1.00 10.00      A   
ATOM    784  CG  PHE    86     -30.853   2.646   6.387  1.00 10.00      A   
ATOM    785  CD1 PHE    86     -29.730   3.191   6.986  1.00 10.00      A   
ATOM    786  CD2 PHE    86     -30.919   2.619   5.004  1.00 10.00      A   
ATOM    787  CE1 PHE    86     -28.694   3.699   6.223  1.00 10.00      A   
ATOM    788  CE2 PHE    86     -29.887   3.124   4.233  1.00 10.00      A   
ATOM    789  CZ  PHE    86     -28.773   3.665   4.844  1.00 10.00      A   
ATOM    790  C   PHE    86     -34.263   2.456   8.194  1.00 10.00      A   
ATOM    791  O   PHE    86     -34.247   2.024   9.353  1.00 10.00      A   
ATOM    792  N   ASN    87     -35.323   2.360   7.399  1.00 10.00      A   
ATOM    793  HN  ASN    87     -35.276   2.736   6.486  1.00 10.00      A   
ATOM    794  CA  ASN    87     -36.562   1.720   7.823  1.00 10.00      A   
ATOM    795  CB  ASN    87     -37.688   2.745   7.959  1.00 10.00      A   
ATOM    796  CG  ASN    87     -37.415   3.808   9.005  1.00 10.00      A   
ATOM    797  OD1 ASN    87     -37.720   3.629  10.181  1.00 10.00      A   
ATOM    798  ND2 ASN    87     -36.845   4.928   8.582  1.00 10.00      A   
ATOM    799 HD21 ASN    87     -36.631   5.008   7.631  1.00 10.00      A   
ATOM    800 HD22 ASN    87     -36.666   5.633   9.242  1.00 10.00      A   
ATOM    801  C   ASN    87     -36.965   0.659   6.808  1.00 10.00      A   
ATOM    802  O   ASN    87     -36.844   0.870   5.597  1.00 10.00      A   
ATOM    803  N   PHE    88     -37.440  -0.480   7.294  1.00 10.00      A   
ATOM    804  HN  PHE    88     -37.519  -0.595   8.267  1.00 10.00      A   
ATOM    805  CA  PHE    88     -37.856  -1.564   6.414  1.00 10.00      A   
ATOM    806  CB  PHE    88     -36.642  -2.359   5.909  1.00 10.00      A   
ATOM    807  CG  PHE    88     -37.003  -3.581   5.110  1.00 10.00      A   
ATOM    808  CD1 PHE    88     -37.396  -3.472   3.788  1.00 10.00      A   
ATOM    809  CD2 PHE    88     -36.950  -4.839   5.685  1.00 10.00      A   
ATOM    810  CE1 PHE    88     -37.734  -4.590   3.055  1.00 10.00      A   
ATOM    811  CE2 PHE    88     -37.285  -5.965   4.958  1.00 10.00      A   
ATOM    812  CZ  PHE    88     -37.677  -5.839   3.639  1.00 10.00      A   
ATOM    813  C   PHE    88     -38.847  -2.498   7.099  1.00 10.00      A   
ATOM    814  O   PHE    88     -38.697  -2.830   8.282  1.00 10.00      A   
ATOM    815  N   SER    89     -39.860  -2.903   6.349  1.00 10.00      A   
ATOM    816  HN  SER    89     -39.925  -2.577   5.422  1.00 10.00      A   
ATOM    817  CA  SER    89     -40.873  -3.814   6.845  1.00 10.00      A   
ATOM    818  CB  SER    89     -42.275  -3.240   6.619  1.00 10.00      A   
ATOM    819  OG  SER    89     -43.282  -4.168   6.989  1.00 10.00      A   
ATOM    820  HG  SER    89     -44.157  -3.788   6.789  1.00 10.00      A   
ATOM    821  C   SER    89     -40.729  -5.162   6.145  1.00 10.00      A   
ATOM    822  O   SER    89     -41.000  -5.284   4.944  1.00 10.00      A   
ATOM    823  N   LYS    90     -40.279  -6.161   6.896  1.00 10.00      A   
ATOM    824  HN  LYS    90     -40.066  -5.988   7.836  1.00 10.00      A   
ATOM    825  CA  LYS    90     -40.082  -7.505   6.364  1.00 10.00      A   
ATOM    826  CB  LYS    90     -39.669  -8.471   7.482  1.00 10.00      A   
ATOM    827  CG  LYS    90     -38.707  -9.565   7.039  1.00 10.00      A   
ATOM    828  CD  LYS    90     -38.410 -10.541   8.170  1.00 10.00      A   
ATOM    829  CE  LYS    90     -37.703  -9.865   9.338  1.00 10.00      A   
ATOM    830  NZ  LYS    90     -36.338  -9.395   8.979  1.00 10.00      A   
ATOM    831  HZ1 LYS    90     -35.722 -10.209   8.740  1.00 10.00      A   
ATOM    832  HZ2 LYS    90     -35.914  -8.879   9.784  1.00 10.00      A   
ATOM    833  HZ3 LYS    90     -36.384  -8.759   8.161  1.00 10.00      A   
ATOM    834  C   LYS    90     -41.343  -8.008   5.665  1.00 10.00      A   
ATOM    835  O   LYS    90     -41.262  -8.692   4.649  1.00 10.00      A   
ATOM    836  N   GLU    91     -42.503  -7.650   6.205  1.00 10.00      A   
ATOM    837  HN  GLU    91     -42.501  -7.088   7.005  1.00 10.00      A   
ATOM    838  CA  GLU    91     -43.778  -8.074   5.640  1.00 10.00      A   
ATOM    839  CB  GLU    91     -44.855  -8.092   6.723  1.00 10.00      A   
ATOM    840  CG  GLU    91     -44.547  -9.002   7.896  1.00 10.00      A   
ATOM    841  CD  GLU    91     -45.301  -8.599   9.143  1.00 10.00      A   
ATOM    842  OE1 GLU    91     -46.549  -8.606   9.112  1.00 10.00      A   
ATOM    843  OE2 GLU    91     -44.651  -8.268  10.154  1.00 10.00      A   
ATOM    844  C   GLU    91     -44.218  -7.159   4.501  1.00 10.00      A   
ATOM    845  O   GLU    91     -44.519  -7.626   3.402  1.00 10.00      A   
ATOM    846  N   SER    92     -44.248  -5.857   4.765  1.00 10.00      A   
ATOM    847  HN  SER    92     -43.977  -5.541   5.655  1.00 10.00      A   
ATOM    848  CA  SER    92     -44.676  -4.880   3.769  1.00 10.00      A   
ATOM    849  CB  SER    92     -44.810  -3.493   4.406  1.00 10.00      A   
ATOM    850  OG  SER    92     -45.315  -3.590   5.728  1.00 10.00      A   
ATOM    851  HG  SER    92     -46.279  -3.596   5.701  1.00 10.00      A   
ATOM    852  C   SER    92     -43.744  -4.822   2.556  1.00 10.00      A   
ATOM    853  O   SER    92     -44.096  -4.231   1.533  1.00 10.00      A   
ATOM    854  N   ALA    93     -42.551  -5.414   2.669  1.00 10.00      A   
ATOM    855  HN  ALA    93     -42.304  -5.851   3.511  1.00 10.00      A   
ATOM    856  CA  ALA    93     -41.594  -5.406   1.567  1.00 10.00      A   
ATOM    857  CB  ALA    93     -42.146  -6.189   0.383  1.00 10.00      A   
ATOM    858  C   ALA    93     -41.279  -3.967   1.162  1.00 10.00      A   
ATOM    859  O   ALA    93     -41.145  -3.643  -0.023  1.00 10.00      A   
ATOM    860  N   TYR    94     -41.168  -3.104   2.162  1.00 10.00      A   
ATOM    861  HN  TYR    94     -41.270  -3.425   3.080  1.00 10.00      A   
ATOM    862  CA  TYR    94     -40.889  -1.697   1.939  1.00 10.00      A   
ATOM    863  CB  TYR    94     -42.098  -0.860   2.370  1.00 10.00      A   
ATOM    864  CG  TYR    94     -42.019   0.615   2.031  1.00 10.00      A   
ATOM    865  CD1 TYR    94     -41.209   1.079   1.001  1.00 10.00      A   
ATOM    866  CD2 TYR    94     -42.768   1.540   2.743  1.00 10.00      A   
ATOM    867  CE1 TYR    94     -41.150   2.424   0.692  1.00 10.00      A   
ATOM    868  CE2 TYR    94     -42.715   2.885   2.442  1.00 10.00      A   
ATOM    869  CZ  TYR    94     -41.907   3.324   1.417  1.00 10.00      A   
ATOM    870  OH  TYR    94     -41.859   4.669   1.117  1.00 10.00      A   
ATOM    871  HH  TYR    94     -42.091   4.800   0.190  1.00 10.00      A   
ATOM    872  C   TYR    94     -39.647  -1.271   2.712  1.00 10.00      A   
ATOM    873  O   TYR    94     -39.598  -1.394   3.940  1.00 10.00      A   
ATOM    874  N   PHE    95     -38.645  -0.796   1.987  1.00 10.00      A   
ATOM    875  HN  PHE    95     -38.743  -0.744   1.007  1.00 10.00      A   
ATOM    876  CA  PHE    95     -37.402  -0.340   2.594  1.00 10.00      A   
ATOM    877  CB  PHE    95     -36.230  -1.209   2.127  1.00 10.00      A   
ATOM    878  CG  PHE    95     -34.881  -0.730   2.584  1.00 10.00      A   
ATOM    879  CD1 PHE    95     -34.038  -0.064   1.712  1.00 10.00      A   
ATOM    880  CD2 PHE    95     -34.457  -0.946   3.884  1.00 10.00      A   
ATOM    881  CE1 PHE    95     -32.796   0.377   2.124  1.00 10.00      A   
ATOM    882  CE2 PHE    95     -33.216  -0.507   4.304  1.00 10.00      A   
ATOM    883  CZ  PHE    95     -32.385   0.156   3.424  1.00 10.00      A   
ATOM    884  C   PHE    95     -37.157   1.113   2.220  1.00 10.00      A   
ATOM    885  O   PHE    95     -37.188   1.468   1.040  1.00 10.00      A   
ATOM    886  N   PHE    96     -36.917   1.951   3.213  1.00 10.00      A   
ATOM    887  HN  PHE    96     -36.895   1.614   4.142  1.00 10.00      A   
ATOM    888  CA  PHE    96     -36.681   3.363   2.961  1.00 10.00      A   
ATOM    889  CB  PHE    96     -38.001   4.141   2.948  1.00 10.00      A   
ATOM    890  CG  PHE    96     -38.859   3.930   4.165  1.00 10.00      A   
ATOM    891  CD1 PHE    96     -38.751   4.772   5.260  1.00 10.00      A   
ATOM    892  CD2 PHE    96     -39.776   2.892   4.210  1.00 10.00      A   
ATOM    893  CE1 PHE    96     -39.542   4.582   6.377  1.00 10.00      A   
ATOM    894  CE2 PHE    96     -40.568   2.696   5.324  1.00 10.00      A   
ATOM    895  CZ  PHE    96     -40.453   3.542   6.411  1.00 10.00      A   
ATOM    896  C   PHE    96     -35.719   3.965   3.973  1.00 10.00      A   
ATOM    897  O   PHE    96     -35.708   3.576   5.145  1.00 10.00      A   
ATOM    898  N   PHE    97     -34.911   4.905   3.513  1.00 10.00      A   
ATOM    899  HN  PHE    97     -34.967   5.160   2.564  1.00 10.00      A   
ATOM    900  CA  PHE    97     -33.952   5.577   4.376  1.00 10.00      A   
ATOM    901  CB  PHE    97     -32.503   5.317   3.937  1.00 10.00      A   
ATOM    902  CG  PHE    97     -32.253   5.443   2.460  1.00 10.00      A   
ATOM    903  CD1 PHE    97     -32.411   4.352   1.621  1.00 10.00      A   
ATOM    904  CD2 PHE    97     -31.849   6.648   1.911  1.00 10.00      A   
ATOM    905  CE1 PHE    97     -32.172   4.459   0.263  1.00 10.00      A   
ATOM    906  CE2 PHE    97     -31.610   6.764   0.553  1.00 10.00      A   
ATOM    907  CZ  PHE    97     -31.771   5.668  -0.272  1.00 10.00      A   
ATOM    908  C   PHE    97     -34.254   7.068   4.464  1.00 10.00      A   
ATOM    909  O   PHE    97     -34.446   7.741   3.443  1.00 10.00      A   
ATOM    910  N   GLU    98     -34.311   7.574   5.687  1.00 10.00      A   
ATOM    911  HN  GLU    98     -34.146   6.981   6.458  1.00 10.00      A   
ATOM    912  CA  GLU    98     -34.598   8.980   5.924  1.00 10.00      A   
ATOM    913  CB  GLU    98     -35.695   9.131   6.984  1.00 10.00      A   
ATOM    914  CG  GLU    98     -36.768   8.054   6.919  1.00 10.00      A   
ATOM    915  CD  GLU    98     -38.172   8.617   6.934  1.00 10.00      A   
ATOM    916  OE1 GLU    98     -38.724   8.874   5.845  1.00 10.00      A   
ATOM    917  OE2 GLU    98     -38.734   8.796   8.036  1.00 10.00      A   
ATOM    918  C   GLU    98     -33.339   9.720   6.361  1.00 10.00      A   
ATOM    919  O   GLU    98     -32.474   9.152   7.037  1.00 10.00      A   
ATOM    920  N   LYS    99     -33.243  10.981   5.968  1.00 10.00      A   
ATOM    921  HN  LYS    99     -33.978  11.376   5.441  1.00 10.00      A   
ATOM    922  CA  LYS    99     -32.104  11.813   6.313  1.00 10.00      A   
ATOM    923  CB  LYS    99     -31.700  12.687   5.122  1.00 10.00      A   
ATOM    924  CG  LYS    99     -30.430  13.489   5.349  1.00 10.00      A   
ATOM    925  CD  LYS    99     -30.040  14.287   4.117  1.00 10.00      A   
ATOM    926  CE  LYS    99     -28.633  14.850   4.255  1.00 10.00      A   
ATOM    927  NZ  LYS    99     -27.654  14.141   3.386  1.00 10.00      A   
ATOM    928  HZ1 LYS    99     -26.685  14.250   3.768  1.00 10.00      A   
ATOM    929  HZ2 LYS    99     -27.674  14.543   2.417  1.00 10.00      A   
ATOM    930  HZ3 LYS    99     -27.880  13.128   3.331  1.00 10.00      A   
ATOM    931  C   LYS    99     -32.452  12.687   7.511  1.00 10.00      A   
ATOM    932  O   LYS    99     -33.442  13.427   7.485  1.00 10.00      A   
ATOM    933  N   ASN   100     -31.640  12.600   8.554  1.00 10.00      A   
ATOM    934  HN  ASN   100     -30.853  12.013   8.505  1.00 10.00      A   
ATOM    935  CA  ASN   100     -31.873  13.376   9.763  1.00 10.00      A   
ATOM    936  CB  ASN   100     -31.615  12.547  11.026  1.00 10.00      A   
ATOM    937  CG  ASN   100     -32.632  11.445  11.241  1.00 10.00      A   
ATOM    938  OD1 ASN   100     -33.776  11.540  10.799  1.00 10.00      A   
ATOM    939  ND2 ASN   100     -32.232  10.396  11.937  1.00 10.00      A   
ATOM    940 HD21 ASN   100     -31.316  10.388  12.286  1.00 10.00      A   
ATOM    941 HD22 ASN   100     -32.860   9.650  12.050  1.00 10.00      A   
ATOM    942  C   ASN   100     -31.009  14.623   9.793  1.00 10.00      A   
ATOM    943  O   ASN   100     -29.779  14.543   9.726  1.00 10.00      A   
ATOM    944  N   LEU   101     -31.660  15.769   9.882  1.00 10.00      A   
ATOM    945  HN  LEU   101     -32.643  15.761   9.913  1.00 10.00      A   
ATOM    946  CA  LEU   101     -30.973  17.048   9.953  1.00 10.00      A   
ATOM    947  CB  LEU   101     -31.455  17.970   8.826  1.00 10.00      A   
ATOM    948  CG  LEU   101     -31.548  17.358   7.425  1.00 10.00      A   
ATOM    949  CD1 LEU   101     -31.983  18.409   6.418  1.00 10.00      A   
ATOM    950  CD2 LEU   101     -30.224  16.736   7.011  1.00 10.00      A   
ATOM    951  C   LEU   101     -31.287  17.679  11.307  1.00 10.00      A   
ATOM    952  O   LEU   101     -31.958  17.057  12.138  1.00 10.00      A   
ATOM    953  N   LYS   102     -30.813  18.896  11.538  1.00 10.00      A   
ATOM    954  HN  LYS   102     -30.273  19.339  10.852  1.00 10.00      A   
ATOM    955  CA  LYS   102     -31.078  19.580  12.796  1.00 10.00      A   
ATOM    956  CB  LYS   102     -30.402  20.956  12.836  1.00 10.00      A   
ATOM    957  CG  LYS   102     -30.634  21.720  14.131  1.00 10.00      A   
ATOM    958  CD  LYS   102     -29.736  22.940  14.230  1.00 10.00      A   
ATOM    959  CE  LYS   102     -29.907  23.647  15.567  1.00 10.00      A   
ATOM    960  NZ  LYS   102     -31.216  24.343  15.665  1.00 10.00      A   
ATOM    961  HZ1 LYS   102     -31.283  25.077  14.935  1.00 10.00      A   
ATOM    962  HZ2 LYS   102     -31.318  24.789  16.597  1.00 10.00      A   
ATOM    963  HZ3 LYS   102     -31.990  23.666  15.532  1.00 10.00      A   
ATOM    964  C   LYS   102     -32.583  19.714  13.012  1.00 10.00      A   
ATOM    965  O   LYS   102     -33.225  20.610  12.453  1.00 10.00      A   
ATOM    966  N   ASP   103     -33.148  18.784  13.778  1.00 10.00      A   
ATOM    967  HN  ASP   103     -32.587  18.066  14.140  1.00 10.00      A   
ATOM    968  CA  ASP   103     -34.581  18.776  14.075  1.00 10.00      A   
ATOM    969  CB  ASP   103     -35.077  20.161  14.510  1.00 10.00      A   
ATOM    970  CG  ASP   103     -35.244  20.281  16.012  1.00 10.00      A   
ATOM    971  OD1 ASP   103     -34.246  20.557  16.713  1.00 10.00      A   
ATOM    972  OD2 ASP   103     -36.381  20.109  16.498  1.00 10.00      A   
ATOM    973  C   ASP   103     -35.395  18.260  12.891  1.00 10.00      A   
ATOM    974  O   ASP   103     -36.233  17.371  13.048  1.00 10.00      A   
ATOM    975  N   VAL   104     -35.140  18.811  11.709  1.00 10.00      A   
ATOM    976  HN  VAL   104     -34.459  19.512  11.649  1.00 10.00      A   
ATOM    977  CA  VAL   104     -35.847  18.410  10.498  1.00 10.00      A   
ATOM    978  CB  VAL   104     -35.750  19.496   9.406  1.00 10.00      A   
ATOM    979  CG1 VAL   104     -36.553  19.097   8.178  1.00 10.00      A   
ATOM    980  CG2 VAL   104     -36.217  20.842   9.939  1.00 10.00      A   
ATOM    981  C   VAL   104     -35.294  17.094   9.947  1.00 10.00      A   
ATOM    982  O   VAL   104     -34.098  16.821  10.046  1.00 10.00      A   
ATOM    983  N   SER   105     -36.174  16.284   9.375  1.00 10.00      A   
ATOM    984  HN  SER   105     -37.119  16.554   9.334  1.00 10.00      A   
ATOM    985  CA  SER   105     -35.788  15.005   8.794  1.00 10.00      A   
ATOM    986  CB  SER   105     -35.894  13.882   9.833  1.00 10.00      A   
ATOM    987  OG  SER   105     -36.961  14.114  10.744  1.00 10.00      A   
ATOM    988  HG  SER   105     -37.702  13.534  10.519  1.00 10.00      A   
ATOM    989  C   SER   105     -36.661  14.707   7.579  1.00 10.00      A   
ATOM    990  O   SER   105     -37.849  15.037   7.571  1.00 10.00      A   
ATOM    991  N   PHE   106     -36.077  14.105   6.551  1.00 10.00      A   
ATOM    992  HN  PHE   106     -35.123  13.864   6.607  1.00 10.00      A   
ATOM    993  CA  PHE   106     -36.825  13.790   5.341  1.00 10.00      A   
ATOM    994  CB  PHE   106     -36.721  14.935   4.329  1.00 10.00      A   
ATOM    995  CG  PHE   106     -35.322  15.210   3.856  1.00 10.00      A   
ATOM    996  CD1 PHE   106     -34.809  14.553   2.750  1.00 10.00      A   
ATOM    997  CD2 PHE   106     -34.520  16.125   4.519  1.00 10.00      A   
ATOM    998  CE1 PHE   106     -33.524  14.805   2.310  1.00 10.00      A   
ATOM    999  CE2 PHE   106     -33.233  16.381   4.086  1.00 10.00      A   
ATOM   1000  CZ  PHE   106     -32.734  15.720   2.980  1.00 10.00      A   
ATOM   1001  C   PHE   106     -36.362  12.486   4.707  1.00 10.00      A   
ATOM   1002  O   PHE   106     -35.227  12.052   4.909  1.00 10.00      A   
ATOM   1003  N   ARG   107     -37.246  11.874   3.939  1.00 10.00      A   
ATOM   1004  HN  ARG   107     -38.136  12.273   3.823  1.00 10.00      A   
ATOM   1005  CA  ARG   107     -36.941  10.623   3.260  1.00 10.00      A   
ATOM   1006  CB  ARG   107     -38.215  10.040   2.647  1.00 10.00      A   
ATOM   1007  CG  ARG   107     -38.011   8.734   1.900  1.00 10.00      A   
ATOM   1008  CD  ARG   107     -37.905   7.562   2.859  1.00 10.00      A   
ATOM   1009  NE  ARG   107     -39.068   7.472   3.741  1.00 10.00      A   
ATOM   1010  HE  ARG   107     -39.008   7.951   4.615  1.00 10.00      A   
ATOM   1011  CZ  ARG   107     -40.189   6.810   3.441  1.00 10.00      A   
ATOM   1012  NH1 ARG   107     -40.306   6.185   2.272  1.00 10.00      A   
ATOM   1013 HH11 ARG   107     -39.520   6.211   1.574  1.00 10.00      A   
ATOM   1014 HH12 ARG   107     -41.184   5.658   2.031  1.00 10.00      A   
ATOM   1015  NH2 ARG   107     -41.186   6.768   4.322  1.00 10.00      A   
ATOM   1016 HH21 ARG   107     -42.065   6.254   4.098  1.00 10.00      A   
ATOM   1017 HH22 ARG   107     -41.089   7.251   5.242  1.00 10.00      A   
ATOM   1018  C   ARG   107     -35.911  10.851   2.161  1.00 10.00      A   
ATOM   1019  O   ARG   107     -36.026  11.796   1.379  1.00 10.00      A   
ATOM   1020  N   LEU   108     -34.900   9.995   2.109  1.00 10.00      A   
ATOM   1021  HN  LEU   108     -34.844   9.268   2.770  1.00 10.00      A   
ATOM   1022  CA  LEU   108     -33.874  10.107   1.084  1.00 10.00      A   
ATOM   1023  CB  LEU   108     -32.483   9.846   1.664  1.00 10.00      A   
ATOM   1024  CG  LEU   108     -31.305  10.165   0.741  1.00 10.00      A   
ATOM   1025  CD1 LEU   108     -31.100  11.668   0.631  1.00 10.00      A   
ATOM   1026  CD2 LEU   108     -30.041   9.480   1.229  1.00 10.00      A   
ATOM   1027  C   LEU   108     -34.172   9.127  -0.043  1.00 10.00      A   
ATOM   1028  O   LEU   108     -34.116   9.480  -1.223  1.00 10.00      A   
ATOM   1029  N   GLY   109     -34.509   7.899   0.330  1.00 10.00      A   
ATOM   1030  HN  GLY   109     -34.548   7.679   1.287  1.00 10.00      A   
ATOM   1031  CA  GLY   109     -34.819   6.882  -0.650  1.00 10.00      A   
ATOM   1032  C   GLY   109     -35.823   5.876  -0.127  1.00 10.00      A   
ATOM   1033  O   GLY   109     -35.918   5.659   1.086  1.00 10.00      A   
ATOM   1034  N   SER   110     -36.578   5.279  -1.041  1.00 10.00      A   
ATOM   1035  HN  SER   110     -36.461   5.522  -1.984  1.00 10.00      A   
ATOM   1036  CA  SER   110     -37.583   4.284  -0.694  1.00 10.00      A   
ATOM   1037  CB  SER   110     -38.941   4.966  -0.511  1.00 10.00      A   
ATOM   1038  OG  SER   110     -38.815   6.146   0.274  1.00 10.00      A   
ATOM   1039  HG  SER   110     -38.645   6.894  -0.313  1.00 10.00      A   
ATOM   1040  C   SER   110     -37.671   3.226  -1.792  1.00 10.00      A   
ATOM   1041  O   SER   110     -37.829   3.558  -2.969  1.00 10.00      A   
ATOM   1042  N   PHE   111     -37.568   1.958  -1.411  1.00 10.00      A   
ATOM   1043  HN  PHE   111     -37.468   1.748  -0.451  1.00 10.00      A   
ATOM   1044  CA  PHE   111     -37.618   0.865  -2.374  1.00 10.00      A   
ATOM   1045  CB  PHE   111     -36.214   0.299  -2.619  1.00 10.00      A   
ATOM   1046  CG  PHE   111     -35.161   1.335  -2.895  1.00 10.00      A   
ATOM   1047  CD1 PHE   111     -34.105   1.514  -2.016  1.00 10.00      A   
ATOM   1048  CD2 PHE   111     -35.225   2.123  -4.032  1.00 10.00      A   
ATOM   1049  CE1 PHE   111     -33.131   2.460  -2.266  1.00 10.00      A   
ATOM   1050  CE2 PHE   111     -34.255   3.072  -4.287  1.00 10.00      A   
ATOM   1051  CZ  PHE   111     -33.207   3.240  -3.402  1.00 10.00      A   
ATOM   1052  C   PHE   111     -38.535  -0.256  -1.900  1.00 10.00      A   
ATOM   1053  O   PHE   111     -38.637  -0.531  -0.698  1.00 10.00      A   
ATOM   1054  N   ASN   112     -39.184  -0.910  -2.853  1.00 10.00      A   
ATOM   1055  HN  ASN   112     -39.048  -0.647  -3.789  1.00 10.00      A   
ATOM   1056  CA  ASN   112     -40.087  -2.020  -2.554  1.00 10.00      A   
ATOM   1057  CB  ASN   112     -41.277  -2.034  -3.522  1.00 10.00      A   
ATOM   1058  CG  ASN   112     -42.344  -1.013  -3.169  1.00 10.00      A   
ATOM   1059  OD1 ASN   112     -43.204  -1.265  -2.326  1.00 10.00      A   
ATOM   1060  ND2 ASN   112     -42.304   0.142  -3.818  1.00 10.00      A   
ATOM   1061 HD21 ASN   112     -41.598   0.275  -4.487  1.00 10.00      A   
ATOM   1062 HD22 ASN   112     -42.984   0.817  -3.608  1.00 10.00      A   
ATOM   1063  C   ASN   112     -39.328  -3.341  -2.632  1.00 10.00      A   
ATOM   1064  O   ASN   112     -39.689  -4.234  -3.404  1.00 10.00      A   
ATOM   1065  N   LEU   113     -38.268  -3.447  -1.831  1.00 10.00      A   
ATOM   1066  HN  LEU   113     -38.050  -2.699  -1.239  1.00 10.00      A   
ATOM   1067  CA  LEU   113     -37.424  -4.642  -1.799  1.00 10.00      A   
ATOM   1068  CB  LEU   113     -36.504  -4.633  -0.571  1.00 10.00      A   
ATOM   1069  CG  LEU   113     -35.475  -3.499  -0.494  1.00 10.00      A   
ATOM   1070  CD1 LEU   113     -34.606  -3.645   0.746  1.00 10.00      A   
ATOM   1071  CD2 LEU   113     -34.619  -3.458  -1.751  1.00 10.00      A   
ATOM   1072  C   LEU   113     -38.248  -5.928  -1.838  1.00 10.00      A   
ATOM   1073  O   LEU   113     -39.026  -6.212  -0.921  1.00 10.00      A   
ATOM   1074  N   GLU   114     -38.069  -6.703  -2.904  1.00 10.00      A   
ATOM   1075  HN  GLU   114     -37.427  -6.426  -3.600  1.00 10.00      A   
ATOM   1076  CA  GLU   114     -38.791  -7.956  -3.064  1.00 10.00      A   
ATOM   1077  CB  GLU   114     -39.008  -8.288  -4.543  1.00 10.00      A   
ATOM   1078  CG  GLU   114     -39.700  -7.179  -5.322  1.00 10.00      A   
ATOM   1079  CD  GLU   114     -40.514  -7.694  -6.492  1.00 10.00      A   
ATOM   1080  OE1 GLU   114     -39.916  -8.112  -7.505  1.00 10.00      A   
ATOM   1081  OE2 GLU   114     -41.760  -7.668  -6.409  1.00 10.00      A   
ATOM   1082  C   GLU   114     -38.066  -9.094  -2.353  1.00 10.00      A   
ATOM   1083  O   GLU   114     -36.832  -9.159  -2.360  1.00 10.00      A   
ATOM   1084  N   LYS   115     -38.841  -9.980  -1.739  1.00 10.00      A   
ATOM   1085  HN  LYS   115     -39.815  -9.869  -1.783  1.00 10.00      A   
ATOM   1086  CA  LYS   115     -38.296 -11.113  -1.004  1.00 10.00      A   
ATOM   1087  CB  LYS   115     -39.345 -11.659  -0.028  1.00 10.00      A   
ATOM   1088  CG  LYS   115     -38.794 -12.582   1.046  1.00 10.00      A   
ATOM   1089  CD  LYS   115     -39.917 -13.152   1.900  1.00 10.00      A   
ATOM   1090  CE  LYS   115     -39.392 -13.767   3.188  1.00 10.00      A   
ATOM   1091  NZ  LYS   115     -40.487 -14.315   4.033  1.00 10.00      A   
ATOM   1092  HZ1 LYS   115     -40.758 -15.258   3.696  1.00 10.00      A   
ATOM   1093  HZ2 LYS   115     -41.321 -13.695   3.996  1.00 10.00      A   
ATOM   1094  HZ3 LYS   115     -40.174 -14.390   5.020  1.00 10.00      A   
ATOM   1095  C   LYS   115     -37.838 -12.215  -1.956  1.00 10.00      A   
ATOM   1096  O   LYS   115     -38.658 -12.849  -2.625  1.00 10.00      A   
ATOM   1097  N   VAL   116     -36.530 -12.432  -2.019  1.00 10.00      A   
ATOM   1098  HN  VAL   116     -35.925 -11.884  -1.462  1.00 10.00      A   
ATOM   1099  CA  VAL   116     -35.958 -13.458  -2.885  1.00 10.00      A   
ATOM   1100  CB  VAL   116     -34.437 -13.260  -3.056  1.00 10.00      A   
ATOM   1101  CG1 VAL   116     -33.861 -14.292  -4.011  1.00 10.00      A   
ATOM   1102  CG2 VAL   116     -34.140 -11.852  -3.548  1.00 10.00      A   
ATOM   1103  C   VAL   116     -36.239 -14.852  -2.329  1.00 10.00      A   
ATOM   1104  O   VAL   116     -36.088 -15.091  -1.128  1.00 10.00      A   
ATOM   1105  N   GLU   117     -36.653 -15.764  -3.202  1.00 10.00      A   
ATOM   1106  HN  GLU   117     -36.758 -15.511  -4.145  1.00 10.00      A   
ATOM   1107  CA  GLU   117     -36.962 -17.129  -2.792  1.00 10.00      A   
ATOM   1108  CB  GLU   117     -37.769 -17.861  -3.869  1.00 10.00      A   
ATOM   1109  CG  GLU   117     -38.334 -19.198  -3.410  1.00 10.00      A   
ATOM   1110  CD  GLU   117     -38.991 -19.979  -4.531  1.00 10.00      A   
ATOM   1111  OE1 GLU   117     -40.210 -19.804  -4.752  1.00 10.00      A   
ATOM   1112  OE2 GLU   117     -38.297 -20.780  -5.190  1.00 10.00      A   
ATOM   1113  C   GLU   117     -35.705 -17.926  -2.438  1.00 10.00      A   
ATOM   1114  O   GLU   117     -35.749 -18.801  -1.572  1.00 10.00      A   
ATOM   1115  N   ASN   118     -34.590 -17.619  -3.099  1.00 10.00      A   
ATOM   1116  HN  ASN   118     -34.610 -16.904  -3.767  1.00 10.00      A   
ATOM   1117  CA  ASN   118     -33.331 -18.326  -2.858  1.00 10.00      A   
ATOM   1118  CB  ASN   118     -32.745 -18.843  -4.182  1.00 10.00      A   
ATOM   1119  CG  ASN   118     -32.419 -17.728  -5.166  1.00 10.00      A   
ATOM   1120  OD1 ASN   118     -33.063 -16.678  -5.169  1.00 10.00      A   
ATOM   1121  ND2 ASN   118     -31.434 -17.951  -6.022  1.00 10.00      A   
ATOM   1122 HD21 ASN   118     -30.971 -18.822  -5.984  1.00 10.00      A   
ATOM   1123 HD22 ASN   118     -31.198 -17.239  -6.655  1.00 10.00      A   
ATOM   1124  C   ASN   118     -32.314 -17.443  -2.125  1.00 10.00      A   
ATOM   1125  O   ASN   118     -31.308 -17.021  -2.700  1.00 10.00      A   
ATOM   1126  N   PRO   119     -32.559 -17.153  -0.835  1.00 10.00      A   
ATOM   1127  CA  PRO   119     -31.658 -16.321  -0.028  1.00 10.00      A   
ATOM   1128  CB  PRO   119     -32.348 -16.257   1.341  1.00 10.00      A   
ATOM   1129  CG  PRO   119     -33.765 -16.635   1.077  1.00 10.00      A   
ATOM   1130  CD  PRO   119     -33.724 -17.608  -0.062  1.00 10.00      A   
ATOM   1131  C   PRO   119     -30.273 -16.953   0.107  1.00 10.00      A   
ATOM   1132  O   PRO   119     -29.254 -16.261   0.030  1.00 10.00      A   
ATOM   1133  N   ALA   120     -30.247 -18.272   0.294  1.00 10.00      A   
ATOM   1134  HN  ALA   120     -31.094 -18.765   0.331  1.00 10.00      A   
ATOM   1135  CA  ALA   120     -28.995 -19.006   0.444  1.00 10.00      A   
ATOM   1136  CB  ALA   120     -29.250 -20.506   0.486  1.00 10.00      A   
ATOM   1137  C   ALA   120     -28.021 -18.656  -0.676  1.00 10.00      A   
ATOM   1138  O   ALA   120     -26.867 -18.304  -0.415  1.00 10.00      A   
ATOM   1139  N   GLU   121     -28.492 -18.742  -1.921  1.00 10.00      A   
ATOM   1140  HN  GLU   121     -29.424 -19.011  -2.065  1.00 10.00      A   
ATOM   1141  CA  GLU   121     -27.657 -18.424  -3.071  1.00 10.00      A   
ATOM   1142  CB  GLU   121     -28.411 -18.644  -4.386  1.00 10.00      A   
ATOM   1143  CG  GLU   121     -28.641 -20.103  -4.741  1.00 10.00      A   
ATOM   1144  CD  GLU   121     -29.071 -20.291  -6.178  1.00 10.00      A   
ATOM   1145  OE1 GLU   121     -30.290 -20.284  -6.440  1.00 10.00      A   
ATOM   1146  OE2 GLU   121     -28.192 -20.452  -7.052  1.00 10.00      A   
ATOM   1147  C   GLU   121     -27.163 -16.986  -2.981  1.00 10.00      A   
ATOM   1148  O   GLU   121     -25.960 -16.727  -3.070  1.00 10.00      A   
ATOM   1149  N   VAL   122     -28.097 -16.057  -2.791  1.00 10.00      A   
ATOM   1150  HN  VAL   122     -29.039 -16.333  -2.729  1.00 10.00      A   
ATOM   1151  CA  VAL   122     -27.762 -14.640  -2.678  1.00 10.00      A   
ATOM   1152  CB  VAL   122     -29.005 -13.780  -2.366  1.00 10.00      A   
ATOM   1153  CG1 VAL   122     -28.635 -12.308  -2.280  1.00 10.00      A   
ATOM   1154  CG2 VAL   122     -30.087 -14.000  -3.412  1.00 10.00      A   
ATOM   1155  C   VAL   122     -26.717 -14.427  -1.582  1.00 10.00      A   
ATOM   1156  O   VAL   122     -25.669 -13.822  -1.816  1.00 10.00      A   
ATOM   1157  N   ILE   123     -27.008 -14.942  -0.386  1.00 10.00      A   
ATOM   1158  HN  ILE   123     -27.861 -15.419  -0.262  1.00 10.00      A   
ATOM   1159  CA  ILE   123     -26.093 -14.814   0.742  1.00 10.00      A   
ATOM   1160  CB  ILE   123     -26.628 -15.513   2.009  1.00 10.00      A   
ATOM   1161  CG1 ILE   123     -27.992 -14.934   2.399  1.00 10.00      A   
ATOM   1162  CG2 ILE   123     -25.638 -15.362   3.155  1.00 10.00      A   
ATOM   1163  CD1 ILE   123     -28.672 -15.676   3.531  1.00 10.00      A   
ATOM   1164  C   ILE   123     -24.719 -15.375   0.385  1.00 10.00      A   
ATOM   1165  O   ILE   123     -23.701 -14.691   0.527  1.00 10.00      A   
ATOM   1166  N   ARG   124     -24.693 -16.617  -0.100  1.00 10.00      A   
ATOM   1167  HN  ARG   124     -25.538 -17.111  -0.204  1.00 10.00      A   
ATOM   1168  CA  ARG   124     -23.440 -17.254  -0.482  1.00 10.00      A   
ATOM   1169  CB  ARG   124     -23.670 -18.693  -0.948  1.00 10.00      A   
ATOM   1170  CG  ARG   124     -24.049 -19.644   0.176  1.00 10.00      A   
ATOM   1171  CD  ARG   124     -24.275 -21.056  -0.335  1.00 10.00      A   
ATOM   1172  NE  ARG   124     -25.365 -21.124  -1.306  1.00 10.00      A   
ATOM   1173  HE  ARG   124     -25.295 -20.545  -2.097  1.00 10.00      A   
ATOM   1174  CZ  ARG   124     -26.431 -21.920  -1.187  1.00 10.00      A   
ATOM   1175  NH1 ARG   124     -26.557 -22.723  -0.132  1.00 10.00      A   
ATOM   1176 HH11 ARG   124     -27.388 -23.345  -0.043  1.00 10.00      A   
ATOM   1177 HH12 ARG   124     -25.829 -22.734   0.613  1.00 10.00      A   
ATOM   1178  NH2 ARG   124     -27.369 -21.917  -2.129  1.00 10.00      A   
ATOM   1179 HH21 ARG   124     -28.204 -22.535  -2.041  1.00 10.00      A   
ATOM   1180 HH22 ARG   124     -27.271 -21.300  -2.964  1.00 10.00      A   
ATOM   1181  C   ARG   124     -22.739 -16.443  -1.564  1.00 10.00      A   
ATOM   1182  O   ARG   124     -21.526 -16.227  -1.506  1.00 10.00      A   
ATOM   1183  N   GLU   125     -23.514 -15.982  -2.545  1.00 10.00      A   
ATOM   1184  HN  GLU   125     -24.479 -16.187  -2.533  1.00 10.00      A   
ATOM   1185  CA  GLU   125     -22.977 -15.178  -3.634  1.00 10.00      A   
ATOM   1186  CB  GLU   125     -24.115 -14.736  -4.563  1.00 10.00      A   
ATOM   1187  CG  GLU   125     -23.696 -14.460  -5.998  1.00 10.00      A   
ATOM   1188  CD  GLU   125     -22.837 -13.219  -6.136  1.00 10.00      A   
ATOM   1189  OE1 GLU   125     -23.231 -12.154  -5.617  1.00 10.00      A   
ATOM   1190  OE2 GLU   125     -21.767 -13.300  -6.784  1.00 10.00      A   
ATOM   1191  C   GLU   125     -22.254 -13.962  -3.054  1.00 10.00      A   
ATOM   1192  O   GLU   125     -21.094 -13.689  -3.390  1.00 10.00      A   
ATOM   1193  N   LEU   126     -22.944 -13.250  -2.166  1.00 10.00      A   
ATOM   1194  HN  LEU   126     -23.867 -13.517  -1.951  1.00 10.00      A   
ATOM   1195  CA  LEU   126     -22.374 -12.080  -1.513  1.00 10.00      A   
ATOM   1196  CB  LEU   126     -23.416 -11.413  -0.608  1.00 10.00      A   
ATOM   1197  CG  LEU   126     -22.997 -10.102   0.064  1.00 10.00      A   
ATOM   1198  CD1 LEU   126     -24.213  -9.371   0.613  1.00 10.00      A   
ATOM   1199  CD2 LEU   126     -21.987 -10.362   1.172  1.00 10.00      A   
ATOM   1200  C   LEU   126     -21.139 -12.479  -0.704  1.00 10.00      A   
ATOM   1201  O   LEU   126     -20.056 -11.910  -0.883  1.00 10.00      A   
ATOM   1202  N   ILE   127     -21.310 -13.469   0.175  1.00 10.00      A   
ATOM   1203  HN  ILE   127     -22.201 -13.877   0.266  1.00 10.00      A   
ATOM   1204  CA  ILE   127     -20.212 -13.964   1.008  1.00 10.00      A   
ATOM   1205  CB  ILE   127     -20.627 -15.214   1.822  1.00 10.00      A   
ATOM   1206  CG1 ILE   127     -21.775 -14.876   2.778  1.00 10.00      A   
ATOM   1207  CG2 ILE   127     -19.443 -15.784   2.592  1.00 10.00      A   
ATOM   1208  CD1 ILE   127     -22.392 -16.086   3.442  1.00 10.00      A   
ATOM   1209  C   ILE   127     -19.004 -14.299   0.139  1.00 10.00      A   
ATOM   1210  O   ILE   127     -17.879 -13.877   0.429  1.00 10.00      A   
ATOM   1211  N   ALA   128     -19.247 -15.050  -0.936  1.00 10.00      A   
ATOM   1212  HN  ALA   128     -20.167 -15.356  -1.111  1.00 10.00      A   
ATOM   1213  CA  ALA   128     -18.189 -15.427  -1.858  1.00 10.00      A   
ATOM   1214  CB  ALA   128     -18.751 -16.227  -3.025  1.00 10.00      A   
ATOM   1215  C   ALA   128     -17.469 -14.179  -2.356  1.00 10.00      A   
ATOM   1216  O   ALA   128     -16.240 -14.102  -2.310  1.00 10.00      A   
ATOM   1217  N   TYR   129     -18.240 -13.187  -2.802  1.00 10.00      A   
ATOM   1218  HN  TYR   129     -19.218 -13.286  -2.780  1.00 10.00      A   
ATOM   1219  CA  TYR   129     -17.659 -11.947  -3.295  1.00 10.00      A   
ATOM   1220  CB  TYR   129     -18.734 -11.013  -3.854  1.00 10.00      A   
ATOM   1221  CG  TYR   129     -18.171  -9.922  -4.732  1.00 10.00      A   
ATOM   1222  CD1 TYR   129     -18.033 -10.110  -6.100  1.00 10.00      A   
ATOM   1223  CD2 TYR   129     -17.766  -8.708  -4.193  1.00 10.00      A   
ATOM   1224  CE1 TYR   129     -17.508  -9.119  -6.907  1.00 10.00      A   
ATOM   1225  CE2 TYR   129     -17.241  -7.710  -4.991  1.00 10.00      A   
ATOM   1226  CZ  TYR   129     -17.115  -7.922  -6.348  1.00 10.00      A   
ATOM   1227  OH  TYR   129     -16.587  -6.936  -7.150  1.00 10.00      A   
ATOM   1228  HH  TYR   129     -15.718  -6.682  -6.816  1.00 10.00      A   
ATOM   1229  C   TYR   129     -16.876 -11.262  -2.179  1.00 10.00      A   
ATOM   1230  O   TYR   129     -15.785 -10.728  -2.402  1.00 10.00      A   
ATOM   1231  N   ALA   130     -17.443 -11.279  -0.977  1.00 10.00      A   
ATOM   1232  HN  ALA   130     -18.329 -11.698  -0.868  1.00 10.00      A   
ATOM   1233  CA  ALA   130     -16.791 -10.686   0.182  1.00 10.00      A   
ATOM   1234  CB  ALA   130     -17.636 -10.904   1.429  1.00 10.00      A   
ATOM   1235  C   ALA   130     -15.405 -11.295   0.357  1.00 10.00      A   
ATOM   1236  O   ALA   130     -14.402 -10.581   0.413  1.00 10.00      A   
ATOM   1237  N   LEU   131     -15.357 -12.623   0.422  1.00 10.00      A   
ATOM   1238  HN  LEU   131     -16.199 -13.138   0.365  1.00 10.00      A   
ATOM   1239  CA  LEU   131     -14.096 -13.336   0.570  1.00 10.00      A   
ATOM   1240  CB  LEU   131     -14.342 -14.842   0.702  1.00 10.00      A   
ATOM   1241  CG  LEU   131     -15.177 -15.284   1.904  1.00 10.00      A   
ATOM   1242  CD1 LEU   131     -15.478 -16.770   1.824  1.00 10.00      A   
ATOM   1243  CD2 LEU   131     -14.464 -14.950   3.204  1.00 10.00      A   
ATOM   1244  C   LEU   131     -13.203 -13.054  -0.634  1.00 10.00      A   
ATOM   1245  O   LEU   131     -12.030 -12.696  -0.489  1.00 10.00      A   
ATOM   1246  N   ASP   132     -13.781 -13.190  -1.826  1.00 10.00      A   
ATOM   1247  HN  ASP   132     -14.725 -13.470  -1.871  1.00 10.00      A   
ATOM   1248  CA  ASP   132     -13.056 -12.942  -3.067  1.00 10.00      A   
ATOM   1249  CB  ASP   132     -14.013 -12.998  -4.261  1.00 10.00      A   
ATOM   1250  CG  ASP   132     -13.401 -13.636  -5.492  1.00 10.00      A   
ATOM   1251  OD1 ASP   132     -12.179 -13.489  -5.707  1.00 10.00      A   
ATOM   1252  OD2 ASP   132     -14.144 -14.289  -6.257  1.00 10.00      A   
ATOM   1253  C   ASP   132     -12.386 -11.574  -3.013  1.00 10.00      A   
ATOM   1254  O   ASP   132     -11.228 -11.415  -3.409  1.00 10.00      A   
ATOM   1255  N   THR   133     -13.128 -10.587  -2.506  1.00 10.00      A   
ATOM   1256  HN  THR   133     -14.044 -10.787  -2.212  1.00 10.00      A   
ATOM   1257  CA  THR   133     -12.620  -9.225  -2.376  1.00 10.00      A   
ATOM   1258  CB  THR   133     -13.681  -8.278  -1.757  1.00 10.00      A   
ATOM   1259  OG1 THR   133     -14.910  -8.338  -2.507  1.00 10.00      A   
ATOM   1260  HG1 THR   133     -15.211  -9.254  -2.570  1.00 10.00      A   
ATOM   1261  CG2 THR   133     -13.172  -6.843  -1.753  1.00 10.00      A   
ATOM   1262  C   THR   133     -11.361  -9.206  -1.503  1.00 10.00      A   
ATOM   1263  O   THR   133     -10.415  -8.455  -1.774  1.00 10.00      A   
ATOM   1264  N   ILE   134     -11.354 -10.043  -0.463  1.00 10.00      A   
ATOM   1265  HN  ILE   134     -12.134 -10.622  -0.314  1.00 10.00      A   
ATOM   1266  CA  ILE   134     -10.225 -10.136   0.453  1.00 10.00      A   
ATOM   1267  CB  ILE   134     -10.532 -11.076   1.644  1.00 10.00      A   
ATOM   1268  CG1 ILE   134     -11.792 -10.621   2.387  1.00 10.00      A   
ATOM   1269  CG2 ILE   134      -9.348 -11.151   2.598  1.00 10.00      A   
ATOM   1270  CD1 ILE   134     -12.284 -11.609   3.426  1.00 10.00      A   
ATOM   1271  C   ILE   134      -8.986 -10.648  -0.277  1.00 10.00      A   
ATOM   1272  O   ILE   134      -7.896 -10.089  -0.130  1.00 10.00      A   
ATOM   1273  N   ALA   135      -9.163 -11.711  -1.062  1.00 10.00      A   
ATOM   1274  HN  ALA   135     -10.060 -12.106  -1.132  1.00 10.00      A   
ATOM   1275  CA  ALA   135      -8.063 -12.306  -1.822  1.00 10.00      A   
ATOM   1276  CB  ALA   135      -8.591 -13.355  -2.789  1.00 10.00      A   
ATOM   1277  C   ALA   135      -7.280 -11.234  -2.578  1.00 10.00      A   
ATOM   1278  O   ALA   135      -6.064 -11.097  -2.405  1.00 10.00      A   
ATOM   1279  N   GLU   136      -7.984 -10.466  -3.408  1.00 10.00      A   
ATOM   1280  HN  GLU   136      -8.951 -10.620  -3.498  1.00 10.00      A   
ATOM   1281  CA  GLU   136      -7.355  -9.401  -4.186  1.00 10.00      A   
ATOM   1282  CB  GLU   136      -8.403  -8.635  -5.002  1.00 10.00      A   
ATOM   1283  CG  GLU   136      -9.214  -9.502  -5.953  1.00 10.00      A   
ATOM   1284  CD  GLU   136     -10.324  -8.730  -6.632  1.00 10.00      A   
ATOM   1285  OE1 GLU   136     -11.375  -8.510  -5.993  1.00 10.00      A   
ATOM   1286  OE2 GLU   136     -10.155  -8.347  -7.809  1.00 10.00      A   
ATOM   1287  C   GLU   136      -6.614  -8.438  -3.261  1.00 10.00      A   
ATOM   1288  O   GLU   136      -5.428  -8.157  -3.457  1.00 10.00      A   
ATOM   1289  N   ASN   137      -7.322  -7.955  -2.241  1.00 10.00      A   
ATOM   1290  HN  ASN   137      -8.258  -8.234  -2.137  1.00 10.00      A   
ATOM   1291  CA  ASN   137      -6.749  -7.027  -1.270  1.00 10.00      A   
ATOM   1292  CB  ASN   137      -7.767  -6.678  -0.177  1.00 10.00      A   
ATOM   1293  CG  ASN   137      -8.600  -5.458  -0.530  1.00 10.00      A   
ATOM   1294  OD1 ASN   137      -8.076  -4.455  -1.020  1.00 10.00      A   
ATOM   1295  ND2 ASN   137      -9.904  -5.537  -0.301  1.00 10.00      A   
ATOM   1296 HD21 ASN   137     -10.260  -6.366   0.082  1.00 10.00      A   
ATOM   1297 HD22 ASN   137     -10.461  -4.765  -0.532  1.00 10.00      A   
ATOM   1298  C   ASN   137      -5.482  -7.600  -0.654  1.00 10.00      A   
ATOM   1299  O   ASN   137      -4.461  -6.911  -0.556  1.00 10.00      A   
ATOM   1300  N   GLN   138      -5.549  -8.861  -0.244  1.00 10.00      A   
ATOM   1301  HN  GLN   138      -6.395  -9.357  -0.344  1.00 10.00      A   
ATOM   1302  CA  GLN   138      -4.400  -9.530   0.350  1.00 10.00      A   
ATOM   1303  CB  GLN   138      -4.771 -10.934   0.827  1.00 10.00      A   
ATOM   1304  CG  GLN   138      -5.772 -10.954   1.970  1.00 10.00      A   
ATOM   1305  CD  GLN   138      -6.162 -12.362   2.379  1.00 10.00      A   
ATOM   1306  OE1 GLN   138      -6.162 -13.282   1.563  1.00 10.00      A   
ATOM   1307  NE2 GLN   138      -6.504 -12.539   3.648  1.00 10.00      A   
ATOM   1308 HE21 GLN   138      -6.484 -11.763   4.246  1.00 10.00      A   
ATOM   1309 HE22 GLN   138      -6.761 -13.440   3.938  1.00 10.00      A   
ATOM   1310  C   GLN   138      -3.248  -9.591  -0.649  1.00 10.00      A   
ATOM   1311  O   GLN   138      -2.134  -9.150  -0.351  1.00 10.00      A   
ATOM   1312  N   ALA   139      -3.531 -10.114  -1.844  1.00 10.00      A   
ATOM   1313  HN  ALA   139      -4.447 -10.424  -2.026  1.00 10.00      A   
ATOM   1314  CA  ALA   139      -2.521 -10.222  -2.895  1.00 10.00      A   
ATOM   1315  CB  ALA   139      -3.153 -10.730  -4.185  1.00 10.00      A   
ATOM   1316  C   ALA   139      -1.859  -8.865  -3.125  1.00 10.00      A   
ATOM   1317  O   ALA   139      -0.628  -8.745  -3.109  1.00 10.00      A   
ATOM   1318  N   LYS   140      -2.689  -7.843  -3.322  1.00 10.00      A   
ATOM   1319  HN  LYS   140      -3.662  -8.009  -3.326  1.00 10.00      A   
ATOM   1320  CA  LYS   140      -2.204  -6.489  -3.537  1.00 10.00      A   
ATOM   1321  CB  LYS   140      -3.390  -5.532  -3.683  1.00 10.00      A   
ATOM   1322  CG  LYS   140      -3.010  -4.107  -4.042  1.00 10.00      A   
ATOM   1323  CD  LYS   140      -4.193  -3.366  -4.645  1.00 10.00      A   
ATOM   1324  CE  LYS   140      -3.900  -1.883  -4.803  1.00 10.00      A   
ATOM   1325  NZ  LYS   140      -3.902  -1.176  -3.496  1.00 10.00      A   
ATOM   1326  HZ1 LYS   140      -3.789  -0.153  -3.641  1.00 10.00      A   
ATOM   1327  HZ2 LYS   140      -3.119  -1.516  -2.905  1.00 10.00      A   
ATOM   1328  HZ3 LYS   140      -4.796  -1.346  -2.996  1.00 10.00      A   
ATOM   1329  C   LYS   140      -1.308  -6.061  -2.376  1.00 10.00      A   
ATOM   1330  O   LYS   140      -0.200  -5.557  -2.586  1.00 10.00      A   
ATOM   1331  N   ASN   141      -1.786  -6.286  -1.150  1.00 10.00      A   
ATOM   1332  HN  ASN   141      -2.670  -6.707  -1.048  1.00 10.00      A   
ATOM   1333  CA  ASN   141      -1.023  -5.938   0.046  1.00 10.00      A   
ATOM   1334  CB  ASN   141      -1.794  -6.304   1.318  1.00 10.00      A   
ATOM   1335  CG  ASN   141      -2.701  -5.187   1.789  1.00 10.00      A   
ATOM   1336  OD1 ASN   141      -2.314  -4.363   2.621  1.00 10.00      A   
ATOM   1337  ND2 ASN   141      -3.910  -5.141   1.252  1.00 10.00      A   
ATOM   1338 HD21 ASN   141      -4.150  -5.825   0.582  1.00 10.00      A   
ATOM   1339 HD22 ASN   141      -4.519  -4.429   1.538  1.00 10.00      A   
ATOM   1340  C   ASN   141       0.328  -6.637   0.030  1.00 10.00      A   
ATOM   1341  O   ASN   141       1.369  -6.009   0.274  1.00 10.00      A   
ATOM   1342  N   GLU   142       0.309  -7.938  -0.266  1.00 10.00      A   
ATOM   1343  HN  GLU   142      -0.556  -8.381  -0.429  1.00 10.00      A   
ATOM   1344  CA  GLU   142       1.534  -8.723  -0.348  1.00 10.00      A   
ATOM   1345  CB  GLU   142       1.238 -10.147  -0.832  1.00 10.00      A   
ATOM   1346  CG  GLU   142       0.233 -10.908   0.020  1.00 10.00      A   
ATOM   1347  CD  GLU   142       0.112 -12.362  -0.385  1.00 10.00      A   
ATOM   1348  OE1 GLU   142      -0.466 -12.643  -1.457  1.00 10.00      A   
ATOM   1349  OE2 GLU   142       0.605 -13.236   0.360  1.00 10.00      A   
ATOM   1350  C   GLU   142       2.499  -8.037  -1.311  1.00 10.00      A   
ATOM   1351  O   GLU   142       3.669  -7.812  -0.990  1.00 10.00      A   
ATOM   1352  N   HIS   143       1.986  -7.689  -2.491  1.00 10.00      A   
ATOM   1353  HN  HIS   143       1.044  -7.901  -2.683  1.00 10.00      A   
ATOM   1354  CA  HIS   143       2.783  -7.003  -3.502  1.00 10.00      A   
ATOM   1355  CB  HIS   143       1.940  -6.688  -4.742  1.00 10.00      A   
ATOM   1356  CG  HIS   143       2.656  -5.847  -5.757  1.00 10.00      A   
ATOM   1357  ND1 HIS   143       2.090  -4.740  -6.355  1.00 10.00      A   
ATOM   1358  HD1 HIS   143       1.190  -4.388  -6.180  1.00 10.00      A   
ATOM   1359  CD2 HIS   143       3.901  -5.954  -6.275  1.00 10.00      A   
ATOM   1360  CE1 HIS   143       2.956  -4.204  -7.195  1.00 10.00      A   
ATOM   1361  NE2 HIS   143       4.062  -4.923  -7.163  1.00 10.00      A   
ATOM   1362  HE2 HIS   143       4.868  -4.750  -7.698  1.00 10.00      A   
ATOM   1363  C   HIS   143       3.369  -5.717  -2.923  1.00 10.00      A   
ATOM   1364  O   HIS   143       4.565  -5.449  -3.059  1.00 10.00      A   
ATOM   1365  N   LEU   144       2.515  -4.928  -2.278  1.00 10.00      A   
ATOM   1366  HN  LEU   144       1.569  -5.197  -2.217  1.00 10.00      A   
ATOM   1367  CA  LEU   144       2.938  -3.674  -1.657  1.00 10.00      A   
ATOM   1368  CB  LEU   144       1.767  -3.019  -0.920  1.00 10.00      A   
ATOM   1369  CG  LEU   144       0.767  -2.252  -1.787  1.00 10.00      A   
ATOM   1370  CD1 LEU   144      -0.506  -1.972  -1.006  1.00 10.00      A   
ATOM   1371  CD2 LEU   144       1.381  -0.952  -2.287  1.00 10.00      A   
ATOM   1372  C   LEU   144       4.085  -3.922  -0.685  1.00 10.00      A   
ATOM   1373  O   LEU   144       5.056  -3.160  -0.645  1.00 10.00      A   
ATOM   1374  N   GLN   145       3.971  -4.995   0.092  1.00 10.00      A   
ATOM   1375  HN  GLN   145       3.169  -5.561   0.017  1.00 10.00      A   
ATOM   1376  CA  GLN   145       4.999  -5.350   1.057  1.00 10.00      A   
ATOM   1377  CB  GLN   145       4.543  -6.524   1.922  1.00 10.00      A   
ATOM   1378  CG  GLN   145       5.202  -6.568   3.289  1.00 10.00      A   
ATOM   1379  CD  GLN   145       5.007  -5.278   4.063  1.00 10.00      A   
ATOM   1380  OE1 GLN   145       5.827  -4.365   3.982  1.00 10.00      A   
ATOM   1381  NE2 GLN   145       3.914  -5.185   4.803  1.00 10.00      A   
ATOM   1382 HE21 GLN   145       3.295  -5.943   4.807  1.00 10.00      A   
ATOM   1383 HE22 GLN   145       3.772  -4.368   5.327  1.00 10.00      A   
ATOM   1384  C   GLN   145       6.293  -5.699   0.335  1.00 10.00      A   
ATOM   1385  O   GLN   145       7.371  -5.228   0.708  1.00 10.00      A   
ATOM   1386  N   LYS   146       6.173  -6.519  -0.708  1.00 10.00      A   
ATOM   1387  HN  LYS   146       5.281  -6.864  -0.946  1.00 10.00      A   
ATOM   1388  CA  LYS   146       7.326  -6.925  -1.505  1.00 10.00      A   
ATOM   1389  CB  LYS   146       6.869  -7.674  -2.759  1.00 10.00      A   
ATOM   1390  CG  LYS   146       5.932  -8.837  -2.481  1.00 10.00      A   
ATOM   1391  CD  LYS   146       5.194  -9.263  -3.739  1.00 10.00      A   
ATOM   1392  CE  LYS   146       4.193 -10.368  -3.447  1.00 10.00      A   
ATOM   1393  NZ  LYS   146       4.855 -11.671  -3.177  1.00 10.00      A   
ATOM   1394  HZ1 LYS   146       5.340 -12.012  -4.030  1.00 10.00      A   
ATOM   1395  HZ2 LYS   146       4.146 -12.373  -2.892  1.00 10.00      A   
ATOM   1396  HZ3 LYS   146       5.550 -11.569  -2.415  1.00 10.00      A   
ATOM   1397  C   LYS   146       8.131  -5.693  -1.907  1.00 10.00      A   
ATOM   1398  O   LYS   146       9.343  -5.618  -1.674  1.00 10.00      A   
ATOM   1399  N   GLU   147       7.439  -4.720  -2.496  1.00 10.00      A   
ATOM   1400  HN  GLU   147       6.477  -4.846  -2.646  1.00 10.00      A   
ATOM   1401  CA  GLU   147       8.066  -3.475  -2.918  1.00 10.00      A   
ATOM   1402  CB  GLU   147       7.049  -2.567  -3.614  1.00 10.00      A   
ATOM   1403  CG  GLU   147       7.123  -2.598  -5.131  1.00 10.00      A   
ATOM   1404  CD  GLU   147       8.461  -2.120  -5.664  1.00 10.00      A   
ATOM   1405  OE1 GLU   147       9.208  -2.938  -6.236  1.00 10.00      A   
ATOM   1406  OE2 GLU   147       8.775  -0.916  -5.522  1.00 10.00      A   
ATOM   1407  C   GLU   147       8.667  -2.759  -1.714  1.00 10.00      A   
ATOM   1408  O   GLU   147       9.827  -2.346  -1.740  1.00 10.00      A   
ATOM   1409  N   ASN   148       7.873  -2.630  -0.652  1.00 10.00      A   
ATOM   1410  HN  ASN   148       6.961  -2.991  -0.690  1.00 10.00      A   
ATOM   1411  CA  ASN   148       8.326  -1.972   0.568  1.00 10.00      A   
ATOM   1412  CB  ASN   148       7.255  -2.048   1.660  1.00 10.00      A   
ATOM   1413  CG  ASN   148       7.627  -1.254   2.898  1.00 10.00      A   
ATOM   1414  OD1 ASN   148       8.226  -1.780   3.836  1.00 10.00      A   
ATOM   1415  ND2 ASN   148       7.276   0.020   2.913  1.00 10.00      A   
ATOM   1416 HD21 ASN   148       6.802   0.381   2.134  1.00 10.00      A   
ATOM   1417 HD22 ASN   148       7.505   0.556   3.702  1.00 10.00      A   
ATOM   1418  C   ASN   148       9.620  -2.605   1.057  1.00 10.00      A   
ATOM   1419  O   ASN   148      10.601  -1.906   1.328  1.00 10.00      A   
ATOM   1420  N   GLU   149       9.616  -3.930   1.164  1.00 10.00      A   
ATOM   1421  HN  GLU   149       8.793  -4.429   0.946  1.00 10.00      A   
ATOM   1422  CA  GLU   149      10.798  -4.660   1.595  1.00 10.00      A   
ATOM   1423  CB  GLU   149      10.539  -6.166   1.577  1.00 10.00      A   
ATOM   1424  CG  GLU   149       9.447  -6.648   2.512  1.00 10.00      A   
ATOM   1425  CD  GLU   149       9.327  -8.162   2.534  1.00 10.00      A   
ATOM   1426  OE1 GLU   149       8.362  -8.669   3.146  1.00 10.00      A   
ATOM   1427  OE2 GLU   149      10.204  -8.853   1.954  1.00 10.00      A   
ATOM   1428  C   GLU   149      11.955  -4.351   0.653  1.00 10.00      A   
ATOM   1429  O   GLU   149      13.053  -3.988   1.090  1.00 10.00      A   
ATOM   1430  N   ARG   150      11.689  -4.491  -0.645  1.00 10.00      A   
ATOM   1431  HN  ARG   150      10.784  -4.770  -0.922  1.00 10.00      A   
ATOM   1432  CA  ARG   150      12.688  -4.231  -1.668  1.00 10.00      A   
ATOM   1433  CB  ARG   150      12.080  -4.422  -3.059  1.00 10.00      A   
ATOM   1434  CG  ARG   150      13.107  -4.542  -4.171  1.00 10.00      A   
ATOM   1435  CD  ARG   150      12.529  -4.126  -5.516  1.00 10.00      A   
ATOM   1436  NE  ARG   150      11.721  -2.904  -5.432  1.00 10.00      A   
ATOM   1437  HE  ARG   150      10.765  -2.983  -5.688  1.00 10.00      A   
ATOM   1438  CZ  ARG   150      12.182  -1.711  -5.039  1.00 10.00      A   
ATOM   1439  NH1 ARG   150      13.458  -1.552  -4.697  1.00 10.00      A   
ATOM   1440 HH11 ARG   150      14.124  -2.366  -4.717  1.00 10.00      A   
ATOM   1441 HH12 ARG   150      13.804  -0.620  -4.395  1.00 10.00      A   
ATOM   1442  NH2 ARG   150      11.363  -0.664  -4.983  1.00 10.00      A   
ATOM   1443 HH21 ARG   150      10.346  -0.769  -5.232  1.00 10.00      A   
ATOM   1444 HH22 ARG   150      11.724   0.265  -4.687  1.00 10.00      A   
ATOM   1445  C   ARG   150      13.249  -2.819  -1.518  1.00 10.00      A   
ATOM   1446  O   ARG   150      14.465  -2.636  -1.435  1.00 10.00      A   
ATOM   1447  N   LEU   151      12.352  -1.834  -1.453  1.00 10.00      A   
ATOM   1448  HN  LEU   151      11.392  -2.058  -1.506  1.00 10.00      A   
ATOM   1449  CA  LEU   151      12.743  -0.431  -1.309  1.00 10.00      A   
ATOM   1450  CB  LEU   151      11.532   0.434  -0.937  1.00 10.00      A   
ATOM   1451  CG  LEU   151      10.428   0.573  -1.991  1.00 10.00      A   
ATOM   1452  CD1 LEU   151       9.077   0.748  -1.318  1.00 10.00      A   
ATOM   1453  CD2 LEU   151      10.716   1.750  -2.915  1.00 10.00      A   
ATOM   1454  C   LEU   151      13.831  -0.268  -0.250  1.00 10.00      A   
ATOM   1455  O   LEU   151      14.932   0.211  -0.541  1.00 10.00      A   
ATOM   1456  N   LEU   152      13.520  -0.679   0.975  1.00 10.00      A   
ATOM   1457  HN  LEU   152      12.629  -1.062   1.141  1.00 10.00      A   
ATOM   1458  CA  LEU   152      14.467  -0.578   2.079  1.00 10.00      A   
ATOM   1459  CB  LEU   152      13.843  -1.102   3.376  1.00 10.00      A   
ATOM   1460  CG  LEU   152      14.659  -0.888   4.651  1.00 10.00      A   
ATOM   1461  CD1 LEU   152      14.774   0.595   4.975  1.00 10.00      A   
ATOM   1462  CD2 LEU   152      14.049  -1.650   5.816  1.00 10.00      A   
ATOM   1463  C   LEU   152      15.746  -1.347   1.761  1.00 10.00      A   
ATOM   1464  O   LEU   152      16.852  -0.818   1.904  1.00 10.00      A   
ATOM   1465  N   ARG   153      15.586  -2.591   1.312  1.00 10.00      A   
ATOM   1466  HN  ARG   153      14.675  -2.948   1.196  1.00 10.00      A   
ATOM   1467  CA  ARG   153      16.729  -3.433   0.972  1.00 10.00      A   
ATOM   1468  CB  ARG   153      16.278  -4.820   0.498  1.00 10.00      A   
ATOM   1469  CG  ARG   153      15.658  -5.680   1.591  1.00 10.00      A   
ATOM   1470  CD  ARG   153      15.331  -7.080   1.090  1.00 10.00      A   
ATOM   1471  NE  ARG   153      14.229  -7.083   0.123  1.00 10.00      A   
ATOM   1472  HE  ARG   153      14.398  -6.657  -0.747  1.00 10.00      A   
ATOM   1473  CZ  ARG   153      13.026  -7.626   0.353  1.00 10.00      A   
ATOM   1474  NH1 ARG   153      12.756  -8.213   1.519  1.00 10.00      A   
ATOM   1475 HH11 ARG   153      13.479  -8.262   2.266  1.00 10.00      A   
ATOM   1476 HH12 ARG   153      11.803  -8.632   1.692  1.00 10.00      A   
ATOM   1477  NH2 ARG   153      12.086  -7.581  -0.586  1.00 10.00      A   
ATOM   1478 HH21 ARG   153      12.279  -7.123  -1.503  1.00 10.00      A   
ATOM   1479 HH22 ARG   153      11.149  -8.002  -0.409  1.00 10.00      A   
ATOM   1480  C   ARG   153      17.592  -2.756  -0.090  1.00 10.00      A   
ATOM   1481  O   ARG   153      18.814  -2.665   0.054  1.00 10.00      A   
ATOM   1482  N   ASP   154      16.946  -2.265  -1.144  1.00 10.00      A   
ATOM   1483  HN  ASP   154      15.963  -2.361  -1.192  1.00 10.00      A   
ATOM   1484  CA  ASP   154      17.646  -1.588  -2.231  1.00 10.00      A   
ATOM   1485  CB  ASP   154      16.691  -1.274  -3.385  1.00 10.00      A   
ATOM   1486  CG  ASP   154      16.577  -2.411  -4.376  1.00 10.00      A   
ATOM   1487  OD1 ASP   154      15.540  -3.107  -4.372  1.00 10.00      A   
ATOM   1488  OD2 ASP   154      17.519  -2.614  -5.165  1.00 10.00      A   
ATOM   1489  C   ASP   154      18.300  -0.304  -1.738  1.00 10.00      A   
ATOM   1490  O   ASP   154      19.472  -0.042  -2.029  1.00 10.00      A   
ATOM   1491  N   TRP   155      17.540   0.492  -0.989  1.00 10.00      A   
ATOM   1492  HN  TRP   155      16.610   0.226  -0.793  1.00 10.00      A   
ATOM   1493  CA  TRP   155      18.050   1.746  -0.447  1.00 10.00      A   
ATOM   1494  CB  TRP   155      16.997   2.423   0.444  1.00 10.00      A   
ATOM   1495  CG  TRP   155      17.580   3.351   1.471  1.00 10.00      A   
ATOM   1496  CD1 TRP   155      18.033   4.621   1.267  1.00 10.00      A   
ATOM   1497  CD2 TRP   155      17.789   3.071   2.862  1.00 10.00      A   
ATOM   1498  NE1 TRP   155      18.506   5.151   2.443  1.00 10.00      A   
ATOM   1499  HE1 TRP   155      18.885   6.050   2.550  1.00 10.00      A   
ATOM   1500  CE2 TRP   155      18.367   4.220   3.437  1.00 10.00      A   
ATOM   1501  CE3 TRP   155      17.541   1.961   3.678  1.00 10.00      A   
ATOM   1502  CZ2 TRP   155      18.700   4.292   4.788  1.00 10.00      A   
ATOM   1503  CZ3 TRP   155      17.872   2.035   5.018  1.00 10.00      A   
ATOM   1504  CH2 TRP   155      18.446   3.191   5.560  1.00 10.00      A   
ATOM   1505  C   TRP   155      19.341   1.509   0.332  1.00 10.00      A   
ATOM   1506  O   TRP   155      20.341   2.199   0.118  1.00 10.00      A   
ATOM   1507  N   ASN   156      19.318   0.525   1.229  1.00 10.00      A   
ATOM   1508  HN  ASN   156      18.486   0.011   1.353  1.00 10.00      A   
ATOM   1509  CA  ASN   156      20.484   0.198   2.043  1.00 10.00      A   
ATOM   1510  CB  ASN   156      20.256  -1.088   2.841  1.00 10.00      A   
ATOM   1511  CG  ASN   156      21.280  -1.286   3.945  1.00 10.00      A   
ATOM   1512  OD1 ASN   156      22.468  -1.005   3.770  1.00 10.00      A   
ATOM   1513  ND2 ASN   156      20.833  -1.775   5.090  1.00 10.00      A   
ATOM   1514 HD21 ASN   156      19.877  -1.985   5.166  1.00 10.00      A   
ATOM   1515 HD22 ASN   156      21.475  -1.910   5.818  1.00 10.00      A   
ATOM   1516  C   ASN   156      21.745   0.085   1.185  1.00 10.00      A   
ATOM   1517  O   ASN   156      22.807   0.593   1.558  1.00 10.00      A   
ATOM   1518  N   ASP   157      21.618  -0.575   0.033  1.00 10.00      A   
ATOM   1519  HN  ASP   157      20.750  -0.961  -0.206  1.00 10.00      A   
ATOM   1520  CA  ASP   157      22.745  -0.734  -0.885  1.00 10.00      A   
ATOM   1521  CB  ASP   157      22.320  -1.499  -2.145  1.00 10.00      A   
ATOM   1522  CG  ASP   157      23.399  -1.527  -3.213  1.00 10.00      A   
ATOM   1523  OD1 ASP   157      23.353  -0.678  -4.130  1.00 10.00      A   
ATOM   1524  OD2 ASP   157      24.289  -2.406  -3.149  1.00 10.00      A   
ATOM   1525  C   ASP   157      23.300   0.635  -1.257  1.00 10.00      A   
ATOM   1526  O   ASP   157      24.505   0.877  -1.161  1.00 10.00      A   
ATOM   1527  N   VAL   158      22.404   1.540  -1.654  1.00 10.00      A   
ATOM   1528  HN  VAL   158      21.456   1.289  -1.688  1.00 10.00      A   
ATOM   1529  CA  VAL   158      22.789   2.897  -2.023  1.00 10.00      A   
ATOM   1530  CB  VAL   158      21.606   3.682  -2.632  1.00 10.00      A   
ATOM   1531  CG1 VAL   158      22.045   5.075  -3.072  1.00 10.00      A   
ATOM   1532  CG2 VAL   158      20.998   2.913  -3.795  1.00 10.00      A   
ATOM   1533  C   VAL   158      23.299   3.640  -0.793  1.00 10.00      A   
ATOM   1534  O   VAL   158      24.315   4.339  -0.852  1.00 10.00      A   
ATOM   1535  N   GLN   159      22.580   3.486   0.318  1.00 10.00      A   
ATOM   1536  HN  GLN   159      21.763   2.932   0.288  1.00 10.00      A   
ATOM   1537  CA  GLN   159      22.954   4.119   1.574  1.00 10.00      A   
ATOM   1538  CB  GLN   159      22.032   3.627   2.697  1.00 10.00      A   
ATOM   1539  CG  GLN   159      22.377   4.161   4.075  1.00 10.00      A   
ATOM   1540  CD  GLN   159      22.200   5.665   4.198  1.00 10.00      A   
ATOM   1541  OE1 GLN   159      21.358   6.269   3.532  1.00 10.00      A   
ATOM   1542  NE2 GLN   159      22.993   6.279   5.055  1.00 10.00      A   
ATOM   1543 HE21 GLN   159      23.647   5.733   5.557  1.00 10.00      A   
ATOM   1544 HE22 GLN   159      22.894   7.246   5.166  1.00 10.00      A   
ATOM   1545  C   GLN   159      24.409   3.800   1.905  1.00 10.00      A   
ATOM   1546  O   GLN   159      25.221   4.701   2.144  1.00 10.00      A   
ATOM   1547  N   GLY   160      24.735   2.510   1.903  1.00 10.00      A   
ATOM   1548  HN  GLY   160      24.042   1.839   1.705  1.00 10.00      A   
ATOM   1549  CA  GLY   160      26.089   2.084   2.191  1.00 10.00      A   
ATOM   1550  C   GLY   160      27.082   2.636   1.182  1.00 10.00      A   
ATOM   1551  O   GLY   160      28.201   3.011   1.543  1.00 10.00      A   
ATOM   1552  N   ARG   161      26.670   2.679  -0.087  1.00 10.00      A   
ATOM   1553  HN  ARG   161      25.771   2.350  -0.308  1.00 10.00      A   
ATOM   1554  CA  ARG   161      27.515   3.196  -1.159  1.00 10.00      A   
ATOM   1555  CB  ARG   161      26.715   3.326  -2.456  1.00 10.00      A   
ATOM   1556  CG  ARG   161      26.216   2.024  -3.050  1.00 10.00      A   
ATOM   1557  CD  ARG   161      25.031   2.296  -3.960  1.00 10.00      A   
ATOM   1558  NE  ARG   161      24.827   1.249  -4.958  1.00 10.00      A   
ATOM   1559  HE  ARG   161      24.295   0.453  -4.677  1.00 10.00      A   
ATOM   1560  CZ  ARG   161      25.303   1.302  -6.203  1.00 10.00      A   
ATOM   1561  NH1 ARG   161      26.018   2.352  -6.606  1.00 10.00      A   
ATOM   1562 HH11 ARG   161      26.214   3.139  -5.951  1.00 10.00      A   
ATOM   1563 HH12 ARG   161      26.395   2.392  -7.595  1.00 10.00      A   
ATOM   1564  NH2 ARG   161      25.049   0.312  -7.053  1.00 10.00      A   
ATOM   1565 HH21 ARG   161      25.418   0.351  -8.028  1.00 10.00      A   
ATOM   1566 HH22 ARG   161      24.479  -0.507  -6.749  1.00 10.00      A   
ATOM   1567  C   ARG   161      28.064   4.569  -0.792  1.00 10.00      A   
ATOM   1568  O   ARG   161      29.281   4.765  -0.702  1.00 10.00      A   
ATOM   1569  N   PHE   162      27.148   5.509  -0.569  1.00 10.00      A   
ATOM   1570  HN  PHE   162      26.196   5.266  -0.627  1.00 10.00      A   
ATOM   1571  CA  PHE   162      27.506   6.878  -0.224  1.00 10.00      A   
ATOM   1572  CB  PHE   162      26.250   7.752  -0.123  1.00 10.00      A   
ATOM   1573  CG  PHE   162      26.521   9.170   0.290  1.00 10.00      A   
ATOM   1574  CD1 PHE   162      26.931  10.113  -0.638  1.00 10.00      A   
ATOM   1575  CD2 PHE   162      26.369   9.557   1.611  1.00 10.00      A   
ATOM   1576  CE1 PHE   162      27.185  11.418  -0.256  1.00 10.00      A   
ATOM   1577  CE2 PHE   162      26.619  10.858   1.999  1.00 10.00      A   
ATOM   1578  CZ  PHE   162      27.029  11.790   1.065  1.00 10.00      A   
ATOM   1579  C   PHE   162      28.306   6.935   1.073  1.00 10.00      A   
ATOM   1580  O   PHE   162      29.428   7.446   1.092  1.00 10.00      A   
ATOM   1581  N   GLU   163      27.735   6.393   2.146  1.00 10.00      A   
ATOM   1582  HN  GLU   163      26.850   5.967   2.055  1.00 10.00      A   
ATOM   1583  CA  GLU   163      28.394   6.398   3.451  1.00 10.00      A   
ATOM   1584  CB  GLU   163      27.671   5.482   4.435  1.00 10.00      A   
ATOM   1585  CG  GLU   163      26.421   6.092   5.037  1.00 10.00      A   
ATOM   1586  CD  GLU   163      25.949   5.339   6.261  1.00 10.00      A   
ATOM   1587  OE1 GLU   163      26.670   5.342   7.283  1.00 10.00      A   
ATOM   1588  OE2 GLU   163      24.853   4.746   6.212  1.00 10.00      A   
ATOM   1589  C   GLU   163      29.856   5.990   3.342  1.00 10.00      A   
ATOM   1590  O   GLU   163      30.751   6.756   3.704  1.00 10.00      A   
ATOM   1591  N   LYS   164      30.093   4.795   2.818  1.00 10.00      A   
ATOM   1592  HN  LYS   164      29.337   4.241   2.520  1.00 10.00      A   
ATOM   1593  CA  LYS   164      31.449   4.295   2.663  1.00 10.00      A   
ATOM   1594  CB  LYS   164      31.452   2.890   2.056  1.00 10.00      A   
ATOM   1595  CG  LYS   164      30.651   1.861   2.840  1.00 10.00      A   
ATOM   1596  CD  LYS   164      30.631   0.524   2.116  1.00 10.00      A   
ATOM   1597  CE  LYS   164      29.744  -0.484   2.830  1.00 10.00      A   
ATOM   1598  NZ  LYS   164      29.849  -1.843   2.226  1.00 10.00      A   
ATOM   1599  HZ1 LYS   164      30.843  -2.119   2.135  1.00 10.00      A   
ATOM   1600  HZ2 LYS   164      29.411  -1.857   1.283  1.00 10.00      A   
ATOM   1601  HZ3 LYS   164      29.361  -2.542   2.829  1.00 10.00      A   
ATOM   1602  C   LYS   164      32.276   5.249   1.806  1.00 10.00      A   
ATOM   1603  O   LYS   164      33.326   5.732   2.237  1.00 10.00      A   
ATOM   1604  N   ALA   165      31.771   5.550   0.610  1.00 10.00      A   
ATOM   1605  HN  ALA   165      30.903   5.167   0.348  1.00 10.00      A   
ATOM   1606  CA  ALA   165      32.456   6.439  -0.322  1.00 10.00      A   
ATOM   1607  CB  ALA   165      31.620   6.642  -1.580  1.00 10.00      A   
ATOM   1608  C   ALA   165      32.805   7.786   0.312  1.00 10.00      A   
ATOM   1609  O   ALA   165      33.843   8.370  -0.006  1.00 10.00      A   
ATOM   1610  N   VAL   166      31.936   8.277   1.192  1.00 10.00      A   
ATOM   1611  HN  VAL   166      31.116   7.768   1.389  1.00 10.00      A   
ATOM   1612  CA  VAL   166      32.150   9.559   1.868  1.00 10.00      A   
ATOM   1613  CB  VAL   166      31.139   9.776   3.019  1.00 10.00      A   
ATOM   1614  CG1 VAL   166      31.515  10.989   3.861  1.00 10.00      A   
ATOM   1615  CG2 VAL   166      29.729   9.930   2.472  1.00 10.00      A   
ATOM   1616  C   VAL   166      33.576   9.691   2.412  1.00 10.00      A   
ATOM   1617  O   VAL   166      34.211  10.739   2.264  1.00 10.00      A   
ATOM   1618  N   SER   167      34.079   8.622   3.021  1.00 10.00      A   
ATOM   1619  HN  SER   167      33.541   7.802   3.073  1.00 10.00      A   
ATOM   1620  CA  SER   167      35.420   8.629   3.600  1.00 10.00      A   
ATOM   1621  CB  SER   167      35.693   7.342   4.378  1.00 10.00      A   
ATOM   1622  OG  SER   167      34.932   7.300   5.572  1.00 10.00      A   
ATOM   1623  HG  SER   167      35.514   7.470   6.323  1.00 10.00      A   
ATOM   1624  C   SER   167      36.520   8.899   2.571  1.00 10.00      A   
ATOM   1625  O   SER   167      37.627   9.314   2.938  1.00 10.00      A   
ATOM   1626  N   ALA   168      36.228   8.673   1.289  1.00 10.00      A   
ATOM   1627  HN  ALA   168      35.338   8.332   1.045  1.00 10.00      A   
ATOM   1628  CA  ALA   168      37.209   8.913   0.239  1.00 10.00      A   
ATOM   1629  CB  ALA   168      36.584   8.729  -1.133  1.00 10.00      A   
ATOM   1630  C   ALA   168      37.789  10.315   0.384  1.00 10.00      A   
ATOM   1631  O   ALA   168      39.010  10.502   0.394  1.00 10.00      A   
ATOM   1632  N   LYS   169      36.904  11.296   0.515  1.00 10.00      A   
ATOM   1633  HN  LYS   169      35.945  11.080   0.501  1.00 10.00      A   
ATOM   1634  CA  LYS   169      37.321  12.681   0.681  1.00 10.00      A   
ATOM   1635  CB  LYS   169      36.123  13.621   0.534  1.00 10.00      A   
ATOM   1636  CG  LYS   169      36.452  15.089   0.746  1.00 10.00      A   
ATOM   1637  CD  LYS   169      35.191  15.941   0.760  1.00 10.00      A   
ATOM   1638  CE  LYS   169      34.262  15.540   1.899  1.00 10.00      A   
ATOM   1639  NZ  LYS   169      34.859  15.808   3.236  1.00 10.00      A   
ATOM   1640  HZ1 LYS   169      34.240  16.433   3.783  1.00 10.00      A   
ATOM   1641  HZ2 LYS   169      35.796  16.270   3.131  1.00 10.00      A   
ATOM   1642  HZ3 LYS   169      34.983  14.911   3.764  1.00 10.00      A   
ATOM   1643  C   LYS   169      37.955  12.859   2.057  1.00 10.00      A   
ATOM   1644  O   LYS   169      39.040  13.426   2.185  1.00 10.00      A   
ATOM   1645  N   GLU   170      37.273  12.338   3.075  1.00 10.00      A   
ATOM   1646  HN  GLU   170      36.427  11.880   2.890  1.00 10.00      A   
ATOM   1647  CA  GLU   170      37.744  12.423   4.456  1.00 10.00      A   
ATOM   1648  CB  GLU   170      36.924  11.497   5.365  1.00 10.00      A   
ATOM   1649  CG  GLU   170      35.463  11.333   4.965  1.00 10.00      A   
ATOM   1650  CD  GLU   170      34.645  12.594   5.150  1.00 10.00      A   
ATOM   1651  OE1 GLU   170      33.636  12.542   5.882  1.00 10.00      A   
ATOM   1652  OE2 GLU   170      35.005  13.638   4.561  1.00 10.00      A   
ATOM   1653  C   GLU   170      39.218  12.037   4.539  1.00 10.00      A   
ATOM   1654  O   GLU   170      40.049  12.801   5.048  1.00 10.00      A   
ATOM   1655  N   ALA   171      39.533  10.850   4.025  1.00 10.00      A   
ATOM   1656  HN  ALA   171      38.819  10.294   3.631  1.00 10.00      A   
ATOM   1657  CA  ALA   171      40.902  10.349   4.027  1.00 10.00      A   
ATOM   1658  CB  ALA   171      40.941   8.869   3.679  1.00 10.00      A   
ATOM   1659  C   ALA   171      41.774  11.143   3.060  1.00 10.00      A   
ATOM   1660  O   ALA   171      42.900  11.511   3.392  1.00 10.00      A   
ATOM   1661  N   LEU   172      41.249  11.408   1.864  1.00 10.00      A   
ATOM   1662  HN  LEU   172      40.343  11.092   1.653  1.00 10.00      A   
ATOM   1663  CA  LEU   172      41.991  12.163   0.861  1.00 10.00      A   
ATOM   1664  CB  LEU   172      41.169  12.332  -0.419  1.00 10.00      A   
ATOM   1665  CG  LEU   172      41.894  12.971  -1.607  1.00 10.00      A   
ATOM   1666  CD1 LEU   172      43.063  12.107  -2.054  1.00 10.00      A   
ATOM   1667  CD2 LEU   172      40.930  13.211  -2.755  1.00 10.00      A   
ATOM   1668  C   LEU   172      42.401  13.523   1.409  1.00 10.00      A   
ATOM   1669  O   LEU   172      43.576  13.889   1.368  1.00 10.00      A   
ATOM   1670  N   GLU   173      41.430  14.260   1.943  1.00 10.00      A   
ATOM   1671  HN  GLU   173      40.510  13.902   1.967  1.00 10.00      A   
ATOM   1672  CA  GLU   173      41.694  15.577   2.505  1.00 10.00      A   
ATOM   1673  CB  GLU   173      40.430  16.157   3.144  1.00 10.00      A   
ATOM   1674  CG  GLU   173      39.250  16.284   2.196  1.00 10.00      A   
ATOM   1675  CD  GLU   173      38.241  17.302   2.676  1.00 10.00      A   
ATOM   1676  OE1 GLU   173      37.149  16.903   3.135  1.00 10.00      A   
ATOM   1677  OE2 GLU   173      38.539  18.510   2.592  1.00 10.00      A   
ATOM   1678  C   GLU   173      42.806  15.487   3.542  1.00 10.00      A   
ATOM   1679  O   GLU   173      43.866  16.097   3.390  1.00 10.00      A   
ATOM   1680  N   THR   174      42.565  14.700   4.583  1.00 10.00      A   
ATOM   1681  HN  THR   174      41.714  14.221   4.631  1.00 10.00      A   
ATOM   1682  CA  THR   174      43.538  14.518   5.649  1.00 10.00      A   
ATOM   1683  CB  THR   174      43.047  13.481   6.685  1.00 10.00      A   
ATOM   1684  OG1 THR   174      42.439  12.357   6.016  1.00 10.00      A   
ATOM   1685  HG1 THR   174      41.507  12.546   5.832  1.00 10.00      A   
ATOM   1686  CG2 THR   174      42.044  14.111   7.636  1.00 10.00      A   
ATOM   1687  C   THR   174      44.882  14.075   5.073  1.00 10.00      A   
ATOM   1688  O   THR   174      45.936  14.618   5.424  1.00 10.00      A   
ATOM   1689  N   ASP   175      44.835  13.105   4.166  1.00 10.00      A   
ATOM   1690  HN  ASP   175      43.961  12.725   3.910  1.00 10.00      A   
ATOM   1691  CA  ASP   175      46.044  12.587   3.545  1.00 10.00      A   
ATOM   1692  CB  ASP   175      45.743  11.400   2.635  1.00 10.00      A   
ATOM   1693  CG  ASP   175      46.958  10.521   2.444  1.00 10.00      A   
ATOM   1694  OD1 ASP   175      47.479  10.458   1.313  1.00 10.00      A   
ATOM   1695  OD2 ASP   175      47.409   9.904   3.435  1.00 10.00      A   
ATOM   1696  C   ASP   175      46.778  13.680   2.783  1.00 10.00      A   
ATOM   1697  O   ASP   175      47.997  13.826   2.910  1.00 10.00      A   
ATOM   1698  N   LEU   176      46.034  14.442   1.988  1.00 10.00      A   
ATOM   1699  HN  LEU   176      45.065  14.256   1.911  1.00 10.00      A   
ATOM   1700  CA  LEU   176      46.610  15.541   1.225  1.00 10.00      A   
ATOM   1701  CB  LEU   176      45.579  16.131   0.256  1.00 10.00      A   
ATOM   1702  CG  LEU   176      45.110  15.207  -0.874  1.00 10.00      A   
ATOM   1703  CD1 LEU   176      43.970  15.849  -1.651  1.00 10.00      A   
ATOM   1704  CD2 LEU   176      46.266  14.861  -1.804  1.00 10.00      A   
ATOM   1705  C   LEU   176      47.115  16.615   2.181  1.00 10.00      A   
ATOM   1706  O   LEU   176      48.243  17.096   2.055  1.00 10.00      A   
ATOM   1707  N   TYR   177      46.279  16.970   3.154  1.00 10.00      A   
ATOM   1708  HN  TYR   177      45.390  16.540   3.204  1.00 10.00      A   
ATOM   1709  CA  TYR   177      46.634  17.981   4.145  1.00 10.00      A   
ATOM   1710  CB  TYR   177      45.530  18.132   5.197  1.00 10.00      A   
ATOM   1711  CG  TYR   177      44.203  18.621   4.653  1.00 10.00      A   
ATOM   1712  CD1 TYR   177      43.016  18.358   5.327  1.00 10.00      A   
ATOM   1713  CD2 TYR   177      44.133  19.347   3.469  1.00 10.00      A   
ATOM   1714  CE1 TYR   177      41.800  18.803   4.836  1.00 10.00      A   
ATOM   1715  CE2 TYR   177      42.924  19.794   2.971  1.00 10.00      A   
ATOM   1716  CZ  TYR   177      41.760  19.522   3.659  1.00 10.00      A   
ATOM   1717  OH  TYR   177      40.554  19.982   3.169  1.00 10.00      A   
ATOM   1718  HH  TYR   177      39.970  19.229   2.957  1.00 10.00      A   
ATOM   1719  C   TYR   177      47.963  17.642   4.814  1.00 10.00      A   
ATOM   1720  O   TYR   177      48.800  18.521   5.036  1.00 10.00      A   
ATOM   1721  N   LYS   178      48.158  16.362   5.128  1.00 10.00      A   
ATOM   1722  HN  LYS   178      47.445  15.710   4.945  1.00 10.00      A   
ATOM   1723  CA  LYS   178      49.395  15.906   5.758  1.00 10.00      A   
ATOM   1724  CB  LYS   178      49.341  14.407   6.066  1.00 10.00      A   
ATOM   1725  CG  LYS   178      48.318  14.015   7.119  1.00 10.00      A   
ATOM   1726  CD  LYS   178      48.197  12.503   7.227  1.00 10.00      A   
ATOM   1727  CE  LYS   178      47.703  11.899   5.923  1.00 10.00      A   
ATOM   1728  NZ  LYS   178      47.562  10.422   5.996  1.00 10.00      A   
ATOM   1729  HZ1 LYS   178      48.400  10.001   6.441  1.00 10.00      A   
ATOM   1730  HZ2 LYS   178      47.459  10.029   5.032  1.00 10.00      A   
ATOM   1731  HZ3 LYS   178      46.721  10.168   6.551  1.00 10.00      A   
ATOM   1732  C   LYS   178      50.610  16.213   4.883  1.00 10.00      A   
ATOM   1733  O   LYS   178      51.717  16.400   5.394  1.00 10.00      A   
ATOM   1734  N   ARG   179      50.408  16.258   3.567  1.00 10.00      A   
ATOM   1735  HN  ARG   179      49.507  16.097   3.212  1.00 10.00      A   
ATOM   1736  CA  ARG   179      51.495  16.551   2.637  1.00 10.00      A   
ATOM   1737  CB  ARG   179      51.261  15.890   1.274  1.00 10.00      A   
ATOM   1738  CG  ARG   179      51.494  14.390   1.257  1.00 10.00      A   
ATOM   1739  CD  ARG   179      51.351  13.831  -0.149  1.00 10.00      A   
ATOM   1740  NE  ARG   179      51.372  12.369  -0.160  1.00 10.00      A   
ATOM   1741  HE  ARG   179      52.222  11.933  -0.395  1.00 10.00      A   
ATOM   1742  CZ  ARG   179      50.319  11.604   0.133  1.00 10.00      A   
ATOM   1743  NH1 ARG   179      49.158  12.160   0.465  1.00 10.00      A   
ATOM   1744 HH11 ARG   179      48.331  11.544   0.697  1.00 10.00      A   
ATOM   1745 HH12 ARG   179      49.056  13.192   0.499  1.00 10.00      A   
ATOM   1746  NH2 ARG   179      50.425  10.279   0.103  1.00 10.00      A   
ATOM   1747 HH21 ARG   179      51.327   9.828  -0.152  1.00 10.00      A   
ATOM   1748 HH22 ARG   179      49.597   9.682   0.336  1.00 10.00      A   
ATOM   1749  C   ARG   179      51.679  18.058   2.462  1.00 10.00      A   
ATOM   1750  O   ARG   179      52.796  18.533   2.259  1.00 10.00      A   
ATOM   1751  N   PHE   180      50.579  18.802   2.543  1.00 10.00      A   
ATOM   1752  HN  PHE   180      49.718  18.364   2.706  1.00 10.00      A   
ATOM   1753  CB  PHE   180      49.208  20.858   2.414  1.00 10.00      A   
ATOM   1754  CG  PHE   180      48.303  20.347   1.324  1.00 10.00      A   
ATOM   1755  CD1 PHE   180      46.983  20.034   1.596  1.00 10.00      A   
ATOM   1756  CD2 PHE   180      48.772  20.177   0.029  1.00 10.00      A   
ATOM   1757  CE1 PHE   180      46.147  19.562   0.604  1.00 10.00      A   
ATOM   1758  CE2 PHE   180      47.938  19.706  -0.969  1.00 10.00      A   
ATOM   1759  CZ  PHE   180      46.624  19.399  -0.680  1.00 10.00      A   
ATOM   1760  CA  PHE   180      50.619  20.254   2.395  1.00 10.00      A   
ATOM   1761  C   PHE   180      51.496  20.892   3.473  1.00 10.00      A   
ATOM   1762  O   PHE   180      52.655  21.239   3.171  1.00 10.00      A   
ATOM   1763  OXT PHE   180      51.024  21.039   4.620  1.00 10.00      A   
ATOM   1764  CB  ASN    15      27.034  -0.636  16.731  1.00 10.00      B   
ATOM   1765  CG  ASN    15      26.672   0.097  15.449  1.00 10.00      B   
ATOM   1766  OD1 ASN    15      27.375  -0.002  14.444  1.00 10.00      B   
ATOM   1767  ND2 ASN    15      25.579   0.846  15.475  1.00 10.00      B   
ATOM   1768 HD21 ASN    15      25.064   0.892  16.307  1.00 10.00      B   
ATOM   1769 HD22 ASN    15      25.329   1.326  14.659  1.00 10.00      B   
ATOM   1770  C   ASN    15      29.234   0.560  16.673  1.00 10.00      B   
ATOM   1771  O   ASN    15      28.813   1.599  17.187  1.00 10.00      B   
ATOM   1772  N   ASN    15      28.852  -1.266  18.296  1.00 10.00      B   
ATOM   1773  HT1 ASN    15      29.875  -1.250  18.462  1.00 10.00      B   
ATOM   1774  HT2 ASN    15      28.513  -2.239  18.409  1.00 10.00      B   
ATOM   1775  HT3 ASN    15      28.389  -0.664  19.001  1.00 10.00      B   
ATOM   1776  CA  ASN    15      28.548  -0.775  16.932  1.00 10.00      B   
ATOM   1777  N   ASP    16      30.298   0.526  15.887  1.00 10.00      B   
ATOM   1778  HN  ASP    16      30.589  -0.332  15.511  1.00 10.00      B   
ATOM   1779  CA  ASP    16      31.044   1.731  15.558  1.00 10.00      B   
ATOM   1780  CB  ASP    16      32.333   1.825  16.376  1.00 10.00      B   
ATOM   1781  CG  ASP    16      32.102   2.387  17.762  1.00 10.00      B   
ATOM   1782  OD1 ASP    16      31.729   1.610  18.669  1.00 10.00      B   
ATOM   1783  OD2 ASP    16      32.293   3.606  17.951  1.00 10.00      B   
ATOM   1784  C   ASP    16      31.356   1.773  14.076  1.00 10.00      B   
ATOM   1785  O   ASP    16      31.437   0.732  13.423  1.00 10.00      B   
ATOM   1786  N   HIS    17      31.535   2.974  13.548  1.00 10.00      B   
ATOM   1787  HN  HIS    17      31.495   3.762  14.133  1.00 10.00      B   
ATOM   1788  CA  HIS    17      31.828   3.151  12.129  1.00 10.00      B   
ATOM   1789  CB  HIS    17      31.683   4.622  11.722  1.00 10.00      B   
ATOM   1790  CG  HIS    17      30.309   5.184  11.936  1.00 10.00      B   
ATOM   1791  ND1 HIS    17      29.519   5.659  10.912  1.00 10.00      B   
ATOM   1792  HD1 HIS    17      29.759   5.663   9.961  1.00 10.00      B   
ATOM   1793  CD2 HIS    17      29.585   5.354  13.071  1.00 10.00      B   
ATOM   1794  CE1 HIS    17      28.373   6.096  11.404  1.00 10.00      B   
ATOM   1795  NE2 HIS    17      28.389   5.921  12.712  1.00 10.00      B   
ATOM   1796  HE2 HIS    17      27.658   6.154  13.325  1.00 10.00      B   
ATOM   1797  C   HIS    17      33.232   2.656  11.820  1.00 10.00      B   
ATOM   1798  O   HIS    17      34.164   2.914  12.584  1.00 10.00      B   
ATOM   1799  N   ILE    18      33.380   1.934  10.715  1.00 10.00      B   
ATOM   1800  HN  ILE    18      32.601   1.757  10.140  1.00 10.00      B   
ATOM   1801  CA  ILE    18      34.681   1.409  10.328  1.00 10.00      B   
ATOM   1802  CB  ILE    18      34.699  -0.135  10.238  1.00 10.00      B   
ATOM   1803  CG1 ILE    18      33.617  -0.645   9.284  1.00 10.00      B   
ATOM   1804  CG2 ILE    18      34.534  -0.750  11.621  1.00 10.00      B   
ATOM   1805  CD1 ILE    18      33.711  -2.125   8.986  1.00 10.00      B   
ATOM   1806  C   ILE    18      35.150   2.022   9.011  1.00 10.00      B   
ATOM   1807  O   ILE    18      34.515   1.853   7.967  1.00 10.00      B   
ATOM   1808  N   ASN    19      36.253   2.754   9.070  1.00 10.00      B   
ATOM   1809  HN  ASN    19      36.699   2.888   9.945  1.00 10.00      B   
ATOM   1810  CA  ASN    19      36.814   3.388   7.886  1.00 10.00      B   
ATOM   1811  CB  ASN    19      37.578   4.668   8.260  1.00 10.00      B   
ATOM   1812  CG  ASN    19      36.806   5.620   9.161  1.00 10.00      B   
ATOM   1813  OD1 ASN    19      37.399   6.327   9.975  1.00 10.00      B   
ATOM   1814  ND2 ASN    19      35.488   5.660   9.027  1.00 10.00      B   
ATOM   1815 HD21 ASN    19      35.069   5.080   8.360  1.00 10.00      B   
ATOM   1816 HD22 ASN    19      34.985   6.263   9.612  1.00 10.00      B   
ATOM   1817  C   ASN    19      37.760   2.436   7.161  1.00 10.00      B   
ATOM   1818  O   ASN    19      38.861   2.169   7.635  1.00 10.00      B   
ATOM   1819  N   LEU    20      37.325   1.912   6.021  1.00 10.00      B   
ATOM   1820  HN  LEU    20      36.422   2.137   5.703  1.00 10.00      B   
ATOM   1821  CA  LEU    20      38.161   1.007   5.233  1.00 10.00      B   
ATOM   1822  CB  LEU    20      37.301   0.029   4.427  1.00 10.00      B   
ATOM   1823  CG  LEU    20      36.568  -1.046   5.232  1.00 10.00      B   
ATOM   1824  CD1 LEU    20      35.765  -1.950   4.310  1.00 10.00      B   
ATOM   1825  CD2 LEU    20      37.550  -1.860   6.061  1.00 10.00      B   
ATOM   1826  C   LEU    20      39.065   1.814   4.303  1.00 10.00      B   
ATOM   1827  O   LEU    20      38.586   2.674   3.568  1.00 10.00      B   
ATOM   1828  N   LYS    21      40.365   1.555   4.347  1.00 10.00      B   
ATOM   1829  HN  LYS    21      40.705   0.862   4.965  1.00 10.00      B   
ATOM   1830  CA  LYS    21      41.307   2.286   3.508  1.00 10.00      B   
ATOM   1831  CB  LYS    21      42.510   2.763   4.325  1.00 10.00      B   
ATOM   1832  CG  LYS    21      42.153   3.696   5.470  1.00 10.00      B   
ATOM   1833  CD  LYS    21      43.392   4.165   6.211  1.00 10.00      B   
ATOM   1834  CE  LYS    21      44.079   3.019   6.938  1.00 10.00      B   
ATOM   1835  NZ  LYS    21      45.092   3.510   7.905  1.00 10.00      B   
ATOM   1836  HZ1 LYS    21      45.472   2.719   8.458  1.00 10.00      B   
ATOM   1837  HZ2 LYS    21      44.654   4.201   8.561  1.00 10.00      B   
ATOM   1838  HZ3 LYS    21      45.873   3.975   7.404  1.00 10.00      B   
ATOM   1839  C   LYS    21      41.774   1.464   2.314  1.00 10.00      B   
ATOM   1840  O   LYS    21      42.430   0.431   2.475  1.00 10.00      B   
ATOM   1841  N   VAL    22      41.429   1.921   1.120  1.00 10.00      B   
ATOM   1842  HN  VAL    22      40.885   2.743   1.061  1.00 10.00      B   
ATOM   1843  CA  VAL    22      41.827   1.244  -0.107  1.00 10.00      B   
ATOM   1844  CB  VAL    22      40.820   1.496  -1.249  1.00 10.00      B   
ATOM   1845  CG1 VAL    22      41.243   0.753  -2.509  1.00 10.00      B   
ATOM   1846  CG2 VAL    22      39.419   1.079  -0.827  1.00 10.00      B   
ATOM   1847  C   VAL    22      43.209   1.726  -0.535  1.00 10.00      B   
ATOM   1848  O   VAL    22      43.426   2.930  -0.724  1.00 10.00      B   
ATOM   1849  N   ALA    23      44.135   0.788  -0.688  1.00 10.00      B   
ATOM   1850  HN  ALA    23      43.887  -0.156  -0.544  1.00 10.00      B   
ATOM   1851  CA  ALA    23      45.504   1.113  -1.075  1.00 10.00      B   
ATOM   1852  CB  ALA    23      46.486   0.120  -0.465  1.00 10.00      B   
ATOM   1853  C   ALA    23      45.668   1.172  -2.592  1.00 10.00      B   
ATOM   1854  O   ALA    23      45.251   0.259  -3.309  1.00 10.00      B   
ATOM   1855  N   GLY    24      46.268   2.258  -3.067  1.00 10.00      B   
ATOM   1856  HN  GLY    24      46.564   2.954  -2.444  1.00 10.00      B   
ATOM   1857  CA  GLY    24      46.496   2.431  -4.488  1.00 10.00      B   
ATOM   1858  C   GLY    24      47.949   2.756  -4.771  1.00 10.00      B   
ATOM   1859  O   GLY    24      48.502   3.689  -4.183  1.00 10.00      B   
ATOM   1860  N   GLN    25      48.571   1.987  -5.661  1.00 10.00      B   
ATOM   1861  HN  GLN    25      48.071   1.264  -6.096  1.00 10.00      B   
ATOM   1862  CA  GLN    25      49.977   2.186  -6.010  1.00 10.00      B   
ATOM   1863  CB  GLN    25      50.384   1.322  -7.204  1.00 10.00      B   
ATOM   1864  CG  GLN    25      50.379  -0.170  -6.913  1.00 10.00      B   
ATOM   1865  CD  GLN    25      51.169  -0.534  -5.668  1.00 10.00      B   
ATOM   1866  OE1 GLN    25      52.159   0.118  -5.322  1.00 10.00      B   
ATOM   1867  NE2 GLN    25      50.736  -1.575  -4.984  1.00 10.00      B   
ATOM   1868 HE21 GLN    25      49.940  -2.046  -5.312  1.00 10.00      B   
ATOM   1869 HE22 GLN    25      51.223  -1.833  -4.175  1.00 10.00      B   
ATOM   1870  C   GLN    25      50.310   3.652  -6.269  1.00 10.00      B   
ATOM   1871  O   GLN    25      51.392   4.113  -5.922  1.00 10.00      B   
ATOM   1872  N   ASP    26      49.379   4.378  -6.879  1.00 10.00      B   
ATOM   1873  HN  ASP    26      48.537   3.953  -7.148  1.00 10.00      B   
ATOM   1874  CA  ASP    26      49.582   5.799  -7.167  1.00 10.00      B   
ATOM   1875  CB  ASP    26      48.331   6.410  -7.796  1.00 10.00      B   
ATOM   1876  CG  ASP    26      47.209   6.576  -6.797  1.00 10.00      B   
ATOM   1877  OD1 ASP    26      46.426   5.625  -6.620  1.00 10.00      B   
ATOM   1878  OD2 ASP    26      47.112   7.657  -6.173  1.00 10.00      B   
ATOM   1879  C   ASP    26      49.949   6.569  -5.897  1.00 10.00      B   
ATOM   1880  O   ASP    26      50.645   7.588  -5.957  1.00 10.00      B   
ATOM   1881  N   GLY    27      49.465   6.089  -4.756  1.00 10.00      B   
ATOM   1882  HN  GLY    27      48.887   5.294  -4.771  1.00 10.00      B   
ATOM   1883  CA  GLY    27      49.770   6.727  -3.493  1.00 10.00      B   
ATOM   1884  C   GLY    27      48.540   7.184  -2.736  1.00 10.00      B   
ATOM   1885  O   GLY    27      48.491   7.064  -1.510  1.00 10.00      B   
ATOM   1886  N   SER    28      47.542   7.695  -3.457  1.00 10.00      B   
ATOM   1887  HN  SER    28      47.621   7.731  -4.439  1.00 10.00      B   
ATOM   1888  CA  SER    28      46.323   8.187  -2.822  1.00 10.00      B   
ATOM   1889  CB  SER    28      45.396   8.877  -3.833  1.00 10.00      B   
ATOM   1890  OG  SER    28      44.957   7.980  -4.840  1.00 10.00      B   
ATOM   1891  HG  SER    28      45.731   7.621  -5.306  1.00 10.00      B   
ATOM   1892  C   SER    28      45.584   7.084  -2.070  1.00 10.00      B   
ATOM   1893  O   SER    28      45.350   5.993  -2.601  1.00 10.00      B   
ATOM   1894  N   VAL    29      45.235   7.367  -0.821  1.00 10.00      B   
ATOM   1895  HN  VAL    29      45.473   8.241  -0.444  1.00 10.00      B   
ATOM   1896  CA  VAL    29      44.512   6.414   0.003  1.00 10.00      B   
ATOM   1897  CB  VAL    29      45.080   6.359   1.438  1.00 10.00      B   
ATOM   1898  CG1 VAL    29      44.321   5.341   2.278  1.00 10.00      B   
ATOM   1899  CG2 VAL    29      46.564   6.030   1.410  1.00 10.00      B   
ATOM   1900  C   VAL    29      43.038   6.791   0.053  1.00 10.00      B   
ATOM   1901  O   VAL    29      42.694   7.953   0.278  1.00 10.00      B   
ATOM   1902  N   VAL    30      42.171   5.817  -0.171  1.00 10.00      B   
ATOM   1903  HN  VAL    30      42.501   4.908  -0.346  1.00 10.00      B   
ATOM   1904  CA  VAL    30      40.740   6.064  -0.152  1.00 10.00      B   
ATOM   1905  CB  VAL    30      40.053   5.626  -1.463  1.00 10.00      B   
ATOM   1906  CG1 VAL    30      38.589   6.049  -1.459  1.00 10.00      B   
ATOM   1907  CG2 VAL    30      40.778   6.214  -2.664  1.00 10.00      B   
ATOM   1908  C   VAL    30      40.091   5.356   1.027  1.00 10.00      B   
ATOM   1909  O   VAL    30      40.090   4.124   1.099  1.00 10.00      B   
ATOM   1910  N   GLN    31      39.575   6.140   1.961  1.00 10.00      B   
ATOM   1911  HN  GLN    31      39.622   7.112   1.847  1.00 10.00      B   
ATOM   1912  CA  GLN    31      38.913   5.601   3.137  1.00 10.00      B   
ATOM   1913  CB  GLN    31      39.112   6.537   4.334  1.00 10.00      B   
ATOM   1914  CG  GLN    31      38.468   6.052   5.621  1.00 10.00      B   
ATOM   1915  CD  GLN    31      38.382   7.134   6.682  1.00 10.00      B   
ATOM   1916  OE1 GLN    31      37.427   7.912   6.712  1.00 10.00      B   
ATOM   1917  NE2 GLN    31      39.359   7.181   7.571  1.00 10.00      B   
ATOM   1918 HE21 GLN    31      40.087   6.517   7.510  1.00 10.00      B   
ATOM   1919 HE22 GLN    31      39.317   7.869   8.267  1.00 10.00      B   
ATOM   1920  C   GLN    31      37.427   5.436   2.846  1.00 10.00      B   
ATOM   1921  O   GLN    31      36.858   6.190   2.060  1.00 10.00      B   
ATOM   1922  N   PHE    32      36.805   4.449   3.464  1.00 10.00      B   
ATOM   1923  HN  PHE    32      37.316   3.857   4.053  1.00 10.00      B   
ATOM   1924  CA  PHE    32      35.388   4.203   3.266  1.00 10.00      B   
ATOM   1925  CB  PHE    32      35.168   2.985   2.368  1.00 10.00      B   
ATOM   1926  CG  PHE    32      35.444   3.249   0.918  1.00 10.00      B   
ATOM   1927  CD1 PHE    32      36.721   3.093   0.404  1.00 10.00      B   
ATOM   1928  CD2 PHE    32      34.428   3.658   0.070  1.00 10.00      B   
ATOM   1929  CE1 PHE    32      36.979   3.341  -0.929  1.00 10.00      B   
ATOM   1930  CE2 PHE    32      34.678   3.907  -1.264  1.00 10.00      B   
ATOM   1931  CZ  PHE    32      35.954   3.748  -1.763  1.00 10.00      B   
ATOM   1932  C   PHE    32      34.666   4.018   4.590  1.00 10.00      B   
ATOM   1933  O   PHE    32      34.993   3.114   5.365  1.00 10.00      B   
ATOM   1934  N   LYS    33      33.696   4.888   4.850  1.00 10.00      B   
ATOM   1935  HN  LYS    33      33.501   5.595   4.198  1.00 10.00      B   
ATOM   1936  CA  LYS    33      32.906   4.814   6.068  1.00 10.00      B   
ATOM   1937  CB  LYS    33      32.176   6.139   6.332  1.00 10.00      B   
ATOM   1938  CG  LYS    33      32.724   6.922   7.517  1.00 10.00      B   
ATOM   1939  CD  LYS    33      32.063   8.286   7.647  1.00 10.00      B   
ATOM   1940  CE  LYS    33      32.748   9.327   6.772  1.00 10.00      B   
ATOM   1941  NZ  LYS    33      32.268  10.702   7.067  1.00 10.00      B   
ATOM   1942  HZ1 LYS    33      32.363  10.904   8.081  1.00 10.00      B   
ATOM   1943  HZ2 LYS    33      31.269  10.801   6.798  1.00 10.00      B   
ATOM   1944  HZ3 LYS    33      32.835  11.406   6.531  1.00 10.00      B   
ATOM   1945  C   LYS    33      31.914   3.665   5.937  1.00 10.00      B   
ATOM   1946  O   LYS    33      30.731   3.870   5.666  1.00 10.00      B   
ATOM   1947  N   ILE    34      32.423   2.453   6.103  1.00 10.00      B   
ATOM   1948  HN  ILE    34      33.374   2.363   6.342  1.00 10.00      B   
ATOM   1949  CA  ILE    34      31.615   1.251   5.976  1.00 10.00      B   
ATOM   1950  CB  ILE    34      32.421   0.121   5.285  1.00 10.00      B   
ATOM   1951  CG1 ILE    34      31.568  -1.135   5.088  1.00 10.00      B   
ATOM   1952  CG2 ILE    34      33.676  -0.206   6.079  1.00 10.00      B   
ATOM   1953  CD1 ILE    34      32.268  -2.238   4.322  1.00 10.00      B   
ATOM   1954  C   ILE    34      31.131   0.768   7.339  1.00 10.00      B   
ATOM   1955  O   ILE    34      31.640   1.194   8.381  1.00 10.00      B   
ATOM   1956  N   LYS    35      30.123  -0.095   7.323  1.00 10.00      B   
ATOM   1957  HN  LYS    35      29.726  -0.351   6.463  1.00 10.00      B   
ATOM   1958  CA  LYS    35      29.583  -0.669   8.549  1.00 10.00      B   
ATOM   1959  CB  LYS    35      28.070  -0.453   8.644  1.00 10.00      B   
ATOM   1960  CG  LYS    35      27.643   1.007   8.592  1.00 10.00      B   
ATOM   1961  CD  LYS    35      26.141   1.155   8.768  1.00 10.00      B   
ATOM   1962  CE  LYS    35      25.660   2.523   8.306  1.00 10.00      B   
ATOM   1963  NZ  LYS    35      26.097   3.616   9.213  1.00 10.00      B   
ATOM   1964  HZ1 LYS    35      25.348   3.829   9.904  1.00 10.00      B   
ATOM   1965  HZ2 LYS    35      26.299   4.479   8.658  1.00 10.00      B   
ATOM   1966  HZ3 LYS    35      26.957   3.338   9.725  1.00 10.00      B   
ATOM   1967  C   LYS    35      29.911  -2.157   8.593  1.00 10.00      B   
ATOM   1968  O   LYS    35      29.673  -2.877   7.616  1.00 10.00      B   
ATOM   1969  N   ARG    36      30.452  -2.616   9.717  1.00 10.00      B   
ATOM   1970  HN  ARG    36      30.598  -1.994  10.463  1.00 10.00      B   
ATOM   1971  CA  ARG    36      30.833  -4.019   9.875  1.00 10.00      B   
ATOM   1972  CB  ARG    36      31.358  -4.314  11.283  1.00 10.00      B   
ATOM   1973  CG  ARG    36      32.866  -4.147  11.417  1.00 10.00      B   
ATOM   1974  CD  ARG    36      33.294  -4.023  12.871  1.00 10.00      B   
ATOM   1975  NE  ARG    36      33.054  -5.252  13.631  1.00 10.00      B   
ATOM   1976  HE  ARG    36      32.132  -5.419  13.934  1.00 10.00      B   
ATOM   1977  CZ  ARG    36      34.004  -6.144  13.935  1.00 10.00      B   
ATOM   1978  NH1 ARG    36      35.260  -5.953  13.541  1.00 10.00      B   
ATOM   1979 HH11 ARG    36      35.519  -5.102  12.987  1.00 10.00      B   
ATOM   1980 HH12 ARG    36      35.997  -6.648  13.780  1.00 10.00      B   
ATOM   1981  NH2 ARG    36      33.696  -7.222  14.646  1.00 10.00      B   
ATOM   1982 HH21 ARG    36      34.433  -7.919  14.885  1.00 10.00      B   
ATOM   1983 HH22 ARG    36      32.718  -7.376  14.971  1.00 10.00      B   
ATOM   1984  C   ARG    36      29.722  -4.988   9.470  1.00 10.00      B   
ATOM   1985  O   ARG    36      30.003  -6.095   8.998  1.00 10.00      B   
ATOM   1986  N   HIS    37      28.469  -4.579   9.642  1.00 10.00      B   
ATOM   1987  HN  HIS    37      28.297  -3.693  10.032  1.00 10.00      B   
ATOM   1988  CA  HIS    37      27.339  -5.428   9.272  1.00 10.00      B   
ATOM   1989  CB  HIS    37      26.265  -5.428  10.368  1.00 10.00      B   
ATOM   1990  CG  HIS    37      25.364  -6.631  10.338  1.00 10.00      B   
ATOM   1991  ND1 HIS    37      24.583  -6.963   9.250  1.00 10.00      B   
ATOM   1992  HD1 HIS    37      24.549  -6.470   8.396  1.00 10.00      B   
ATOM   1993  CD2 HIS    37      25.123  -7.580  11.275  1.00 10.00      B   
ATOM   1994  CE1 HIS    37      23.904  -8.064   9.517  1.00 10.00      B   
ATOM   1995  NE2 HIS    37      24.213  -8.457  10.735  1.00 10.00      B   
ATOM   1996  HE2 HIS    37      23.847  -9.247  11.187  1.00 10.00      B   
ATOM   1997  C   HIS    37      26.737  -5.014   7.922  1.00 10.00      B   
ATOM   1998  O   HIS    37      25.653  -5.474   7.548  1.00 10.00      B   
ATOM   1999  N   THR    38      27.443  -4.161   7.184  1.00 10.00      B   
ATOM   2000  HN  THR    38      28.307  -3.832   7.512  1.00 10.00      B   
ATOM   2001  CA  THR    38      26.963  -3.705   5.891  1.00 10.00      B   
ATOM   2002  CB  THR    38      26.972  -2.167   5.788  1.00 10.00      B   
ATOM   2003  OG1 THR    38      26.017  -1.625   6.711  1.00 10.00      B   
ATOM   2004  HG1 THR    38      26.196  -0.688   6.843  1.00 10.00      B   
ATOM   2005  CG2 THR    38      26.612  -1.723   4.376  1.00 10.00      B   
ATOM   2006  C   THR    38      27.776  -4.316   4.752  1.00 10.00      B   
ATOM   2007  O   THR    38      28.930  -3.933   4.527  1.00 10.00      B   
ATOM   2008  N   PRO    39      27.167  -5.266   4.018  1.00 10.00      B   
ATOM   2009  CA  PRO    39      27.781  -5.963   2.894  1.00 10.00      B   
ATOM   2010  CB  PRO    39      26.585  -6.148   1.965  1.00 10.00      B   
ATOM   2011  CG  PRO    39      25.423  -6.349   2.888  1.00 10.00      B   
ATOM   2012  CD  PRO    39      25.792  -5.746   4.225  1.00 10.00      B   
ATOM   2013  C   PRO    39      28.864  -5.135   2.207  1.00 10.00      B   
ATOM   2014  O   PRO    39      28.631  -3.987   1.808  1.00 10.00      B   
ATOM   2015  N   LEU    40      30.046  -5.724   2.080  1.00 10.00      B   
ATOM   2016  HN  LEU    40      30.157  -6.647   2.416  1.00 10.00      B   
ATOM   2017  CA  LEU    40      31.180  -5.059   1.453  1.00 10.00      B   
ATOM   2018  CB  LEU    40      32.404  -5.980   1.432  1.00 10.00      B   
ATOM   2019  CG  LEU    40      32.971  -6.383   2.796  1.00 10.00      B   
ATOM   2020  CD1 LEU    40      34.044  -7.448   2.636  1.00 10.00      B   
ATOM   2021  CD2 LEU    40      33.525  -5.169   3.528  1.00 10.00      B   
ATOM   2022  C   LEU    40      30.836  -4.596   0.041  1.00 10.00      B   
ATOM   2023  O   LEU    40      31.219  -3.494  -0.363  1.00 10.00      B   
ATOM   2024  N   SER    41      30.090  -5.427  -0.685  1.00 10.00      B   
ATOM   2025  HN  SER    41      29.808  -6.279  -0.288  1.00 10.00      B   
ATOM   2026  CA  SER    41      29.679  -5.127  -2.056  1.00 10.00      B   
ATOM   2027  CB  SER    41      28.463  -5.979  -2.424  1.00 10.00      B   
ATOM   2028  OG  SER    41      27.496  -5.941  -1.382  1.00 10.00      B   
ATOM   2029  HG  SER    41      26.750  -6.498  -1.620  1.00 10.00      B   
ATOM   2030  C   SER    41      29.346  -3.646  -2.241  1.00 10.00      B   
ATOM   2031  O   SER    41      29.890  -2.982  -3.129  1.00 10.00      B   
ATOM   2032  N   LYS    42      28.456  -3.138  -1.388  1.00 10.00      B   
ATOM   2033  HN  LYS    42      28.057  -3.733  -0.715  1.00 10.00      B   
ATOM   2034  CA  LYS    42      28.035  -1.734  -1.437  1.00 10.00      B   
ATOM   2035  CB  LYS    42      27.188  -1.386  -0.207  1.00 10.00      B   
ATOM   2036  CG  LYS    42      25.871  -2.144  -0.147  1.00 10.00      B   
ATOM   2037  CD  LYS    42      25.278  -2.147   1.253  1.00 10.00      B   
ATOM   2038  CE  LYS    42      23.998  -2.970   1.307  1.00 10.00      B   
ATOM   2039  NZ  LYS    42      23.474  -3.108   2.691  1.00 10.00      B   
ATOM   2040  HZ1 LYS    42      22.529  -3.538   2.675  1.00 10.00      B   
ATOM   2041  HZ2 LYS    42      23.407  -2.174   3.147  1.00 10.00      B   
ATOM   2042  HZ3 LYS    42      24.103  -3.710   3.256  1.00 10.00      B   
ATOM   2043  C   LYS    42      29.223  -0.773  -1.574  1.00 10.00      B   
ATOM   2044  O   LYS    42      29.072   0.342  -2.079  1.00 10.00      B   
ATOM   2045  N   LEU    43      30.402  -1.211  -1.131  1.00 10.00      B   
ATOM   2046  HN  LEU    43      30.471  -2.119  -0.760  1.00 10.00      B   
ATOM   2047  CA  LEU    43      31.608  -0.397  -1.221  1.00 10.00      B   
ATOM   2048  CB  LEU    43      32.545  -0.699  -0.046  1.00 10.00      B   
ATOM   2049  CG  LEU    43      33.712   0.270   0.167  1.00 10.00      B   
ATOM   2050  CD1 LEU    43      34.401  -0.012   1.495  1.00 10.00      B   
ATOM   2051  CD2 LEU    43      34.710   0.184  -0.983  1.00 10.00      B   
ATOM   2052  C   LEU    43      32.312  -0.676  -2.546  1.00 10.00      B   
ATOM   2053  O   LEU    43      32.559   0.237  -3.335  1.00 10.00      B   
ATOM   2054  N   MET    44      32.609  -1.954  -2.792  1.00 10.00      B   
ATOM   2055  HN  MET    44      32.368  -2.636  -2.128  1.00 10.00      B   
ATOM   2056  CA  MET    44      33.278  -2.367  -4.024  1.00 10.00      B   
ATOM   2057  CB  MET    44      33.424  -3.890  -4.068  1.00 10.00      B   
ATOM   2058  CG  MET    44      34.163  -4.412  -5.287  1.00 10.00      B   
ATOM   2059  SD  MET    44      34.351  -6.205  -5.264  1.00 10.00      B   
ATOM   2060  CE  MET    44      35.250  -6.437  -3.730  1.00 10.00      B   
ATOM   2061  C   MET    44      32.505  -1.881  -5.247  1.00 10.00      B   
ATOM   2062  O   MET    44      33.097  -1.418  -6.229  1.00 10.00      B   
ATOM   2063  N   LYS    45      31.182  -1.990  -5.177  1.00 10.00      B   
ATOM   2064  HN  LYS    45      30.775  -2.371  -4.363  1.00 10.00      B   
ATOM   2065  CA  LYS    45      30.315  -1.557  -6.269  1.00 10.00      B   
ATOM   2066  CB  LYS    45      28.857  -1.944  -5.980  1.00 10.00      B   
ATOM   2067  CG  LYS    45      28.629  -3.437  -5.788  1.00 10.00      B   
ATOM   2068  CD  LYS    45      27.337  -3.717  -5.034  1.00 10.00      B   
ATOM   2069  CE  LYS    45      26.115  -3.432  -5.893  1.00 10.00      B   
ATOM   2070  NZ  LYS    45      24.854  -3.837  -5.218  1.00 10.00      B   
ATOM   2071  HZ1 LYS    45      24.043  -3.651  -5.838  1.00 10.00      B   
ATOM   2072  HZ2 LYS    45      24.727  -3.295  -4.330  1.00 10.00      B   
ATOM   2073  HZ3 LYS    45      24.877  -4.850  -4.991  1.00 10.00      B   
ATOM   2074  C   LYS    45      30.423  -0.047  -6.457  1.00 10.00      B   
ATOM   2075  O   LYS    45      30.642   0.438  -7.571  1.00 10.00      B   
ATOM   2076  N   ALA    46      30.283   0.689  -5.355  1.00 10.00      B   
ATOM   2077  HN  ALA    46      30.127   0.240  -4.497  1.00 10.00      B   
ATOM   2078  CA  ALA    46      30.356   2.142  -5.385  1.00 10.00      B   
ATOM   2079  CB  ALA    46      29.941   2.731  -4.044  1.00 10.00      B   
ATOM   2080  C   ALA    46      31.750   2.620  -5.778  1.00 10.00      B   
ATOM   2081  O   ALA    46      31.892   3.498  -6.632  1.00 10.00      B   
ATOM   2082  N   TYR    47      32.778   2.040  -5.158  1.00 10.00      B   
ATOM   2083  HN  TYR    47      32.603   1.337  -4.484  1.00 10.00      B   
ATOM   2084  CA  TYR    47      34.155   2.423  -5.450  1.00 10.00      B   
ATOM   2085  CB  TYR    47      35.157   1.511  -4.737  1.00 10.00      B   
ATOM   2086  CG  TYR    47      36.600   1.925  -4.943  1.00 10.00      B   
ATOM   2087  CD1 TYR    47      37.074   3.124  -4.425  1.00 10.00      B   
ATOM   2088  CD2 TYR    47      37.481   1.129  -5.662  1.00 10.00      B   
ATOM   2089  CE1 TYR    47      38.384   3.519  -4.616  1.00 10.00      B   
ATOM   2090  CE2 TYR    47      38.795   1.516  -5.856  1.00 10.00      B   
ATOM   2091  CZ  TYR    47      39.241   2.712  -5.332  1.00 10.00      B   
ATOM   2092  OH  TYR    47      40.546   3.107  -5.536  1.00 10.00      B   
ATOM   2093  HH  TYR    47      40.982   3.243  -4.685  1.00 10.00      B   
ATOM   2094  C   TYR    47      34.403   2.416  -6.954  1.00 10.00      B   
ATOM   2095  O   TYR    47      34.864   3.410  -7.518  1.00 10.00      B   
ATOM   2096  N   CYS    48      34.064   1.303  -7.600  1.00 10.00      B   
ATOM   2097  HN  CYS    48      33.674   0.557  -7.096  1.00 10.00      B   
ATOM   2098  CA  CYS    48      34.249   1.173  -9.040  1.00 10.00      B   
ATOM   2099  CB  CYS    48      33.793  -0.204  -9.527  1.00 10.00      B   
ATOM   2100  SG  CYS    48      34.521  -1.594  -8.623  1.00 10.00      B   
ATOM   2101  HG  CYS    48      33.933  -1.656  -7.430  1.00 10.00      B   
ATOM   2102  C   CYS    48      33.502   2.286  -9.773  1.00 10.00      B   
ATOM   2103  O   CYS    48      34.007   2.855 -10.744  1.00 10.00      B   
ATOM   2104  N   GLU    49      32.305   2.608  -9.287  1.00 10.00      B   
ATOM   2105  HN  GLU    49      31.959   2.122  -8.509  1.00 10.00      B   
ATOM   2106  CA  GLU    49      31.498   3.664  -9.882  1.00 10.00      B   
ATOM   2107  CB  GLU    49      30.070   3.647  -9.332  1.00 10.00      B   
ATOM   2108  CG  GLU    49      29.335   2.335  -9.552  1.00 10.00      B   
ATOM   2109  CD  GLU    49      27.865   2.538  -9.844  1.00 10.00      B   
ATOM   2110  OE1 GLU    49      27.504   2.634 -11.032  1.00 10.00      B   
ATOM   2111  OE2 GLU    49      27.067   2.613  -8.885  1.00 10.00      B   
ATOM   2112  C   GLU    49      32.147   5.025  -9.646  1.00 10.00      B   
ATOM   2113  O   GLU    49      32.294   5.819 -10.575  1.00 10.00      B   
ATOM   2114  N   ARG    50      32.544   5.289  -8.404  1.00 10.00      B   
ATOM   2115  HN  ARG    50      32.386   4.619  -7.696  1.00 10.00      B   
ATOM   2116  CA  ARG    50      33.187   6.556  -8.066  1.00 10.00      B   
ATOM   2117  CB  ARG    50      33.308   6.750  -6.550  1.00 10.00      B   
ATOM   2118  CG  ARG    50      34.238   5.770  -5.854  1.00 10.00      B   
ATOM   2119  CD  ARG    50      35.272   6.495  -5.004  1.00 10.00      B   
ATOM   2120  NE  ARG    50      34.663   7.260  -3.909  1.00 10.00      B   
ATOM   2121  HE  ARG    50      34.269   6.747  -3.173  1.00 10.00      B   
ATOM   2122  CZ  ARG    50      34.620   8.600  -3.859  1.00 10.00      B   
ATOM   2123  NH1 ARG    50      35.149   9.323  -4.843  1.00 10.00      B   
ATOM   2124 HH11 ARG    50      35.113  10.363  -4.808  1.00 10.00      B   
ATOM   2125 HH12 ARG    50      35.606   8.853  -5.653  1.00 10.00      B   
ATOM   2126  NH2 ARG    50      34.072   9.215  -2.803  1.00 10.00      B   
ATOM   2127 HH21 ARG    50      34.035  10.256  -2.761  1.00 10.00      B   
ATOM   2128 HH22 ARG    50      33.682   8.660  -2.009  1.00 10.00      B   
ATOM   2129  C   ARG    50      34.548   6.690  -8.757  1.00 10.00      B   
ATOM   2130  O   ARG    50      34.958   7.790  -9.123  1.00 10.00      B   
ATOM   2131  N   GLN    51      35.244   5.570  -8.924  1.00 10.00      B   
ATOM   2132  HN  GLN    51      34.883   4.719  -8.578  1.00 10.00      B   
ATOM   2133  CA  GLN    51      36.544   5.570  -9.587  1.00 10.00      B   
ATOM   2134  CB  GLN    51      37.368   4.350  -9.164  1.00 10.00      B   
ATOM   2135  CG  GLN    51      38.048   4.479  -7.808  1.00 10.00      B   
ATOM   2136  CD  GLN    51      39.024   5.642  -7.745  1.00 10.00      B   
ATOM   2137  OE1 GLN    51      38.799   6.693  -8.343  1.00 10.00      B   
ATOM   2138  NE2 GLN    51      40.120   5.463  -7.026  1.00 10.00      B   
ATOM   2139 HE21 GLN    51      40.251   4.597  -6.578  1.00 10.00      B   
ATOM   2140 HE22 GLN    51      40.764   6.197  -6.978  1.00 10.00      B   
ATOM   2141  C   GLN    51      36.390   5.593 -11.110  1.00 10.00      B   
ATOM   2142  O   GLN    51      37.259   6.099 -11.826  1.00 10.00      B   
ATOM   2143  N   GLY    52      35.279   5.048 -11.599  1.00 10.00      B   
ATOM   2144  HN  GLY    52      34.620   4.665 -10.982  1.00 10.00      B   
ATOM   2145  CA  GLY    52      35.033   5.003 -13.028  1.00 10.00      B   
ATOM   2146  C   GLY    52      35.654   3.770 -13.653  1.00 10.00      B   
ATOM   2147  O   GLY    52      36.210   3.830 -14.751  1.00 10.00      B   
ATOM   2148  N   LEU    53      35.561   2.652 -12.943  1.00 10.00      B   
ATOM   2149  HN  LEU    53      35.089   2.674 -12.081  1.00 10.00      B   
ATOM   2150  CA  LEU    53      36.120   1.392 -13.404  1.00 10.00      B   
ATOM   2151  CB  LEU    53      37.290   0.973 -12.511  1.00 10.00      B   
ATOM   2152  CG  LEU    53      38.534   1.862 -12.573  1.00 10.00      B   
ATOM   2153  CD1 LEU    53      39.521   1.483 -11.480  1.00 10.00      B   
ATOM   2154  CD2 LEU    53      39.188   1.763 -13.940  1.00 10.00      B   
ATOM   2155  C   LEU    53      35.056   0.304 -13.407  1.00 10.00      B   
ATOM   2156  O   LEU    53      34.195   0.260 -12.523  1.00 10.00      B   
ATOM   2157  N   SER    54      35.114  -0.563 -14.405  1.00 10.00      B   
ATOM   2158  HN  SER    54      35.818  -0.466 -15.079  1.00 10.00      B   
ATOM   2159  CA  SER    54      34.165  -1.658 -14.518  1.00 10.00      B   
ATOM   2160  CB  SER    54      34.192  -2.258 -15.929  1.00 10.00      B   
ATOM   2161  OG  SER    54      33.160  -3.217 -16.097  1.00 10.00      B   
ATOM   2162  HG  SER    54      33.196  -3.576 -16.993  1.00 10.00      B   
ATOM   2163  C   SER    54      34.486  -2.728 -13.480  1.00 10.00      B   
ATOM   2164  O   SER    54      35.511  -3.408 -13.578  1.00 10.00      B   
ATOM   2165  N   MET    55      33.614  -2.857 -12.482  1.00 10.00      B   
ATOM   2166  HN  MET    55      32.833  -2.267 -12.460  1.00 10.00      B   
ATOM   2167  CA  MET    55      33.787  -3.843 -11.413  1.00 10.00      B   
ATOM   2168  CB  MET    55      32.458  -4.095 -10.687  1.00 10.00      B   
ATOM   2169  CG  MET    55      32.102  -3.052  -9.641  1.00 10.00      B   
ATOM   2170  SD  MET    55      30.486  -3.341  -8.889  1.00 10.00      B   
ATOM   2171  CE  MET    55      30.686  -5.019  -8.291  1.00 10.00      B   
ATOM   2172  C   MET    55      34.329  -5.161 -11.959  1.00 10.00      B   
ATOM   2173  O   MET    55      35.249  -5.748 -11.391  1.00 10.00      B   
ATOM   2174  N   ARG    56      33.770  -5.597 -13.084  1.00 10.00      B   
ATOM   2175  HN  ARG    56      33.060  -5.060 -13.499  1.00 10.00      B   
ATOM   2176  CA  ARG    56      34.167  -6.845 -13.727  1.00 10.00      B   
ATOM   2177  CB  ARG    56      33.503  -6.973 -15.099  1.00 10.00      B   
ATOM   2178  CG  ARG    56      31.984  -6.960 -15.069  1.00 10.00      B   
ATOM   2179  CD  ARG    56      31.407  -7.349 -16.420  1.00 10.00      B   
ATOM   2180  NE  ARG    56      31.532  -8.784 -16.672  1.00 10.00      B   
ATOM   2181  HE  ARG    56      32.418  -9.188 -16.537  1.00 10.00      B   
ATOM   2182  CZ  ARG    56      30.521  -9.566 -17.059  1.00 10.00      B   
ATOM   2183  NH1 ARG    56      29.306  -9.056 -17.235  1.00 10.00      B   
ATOM   2184 HH11 ARG    56      28.519  -9.671 -17.535  1.00 10.00      B   
ATOM   2185 HH12 ARG    56      29.132  -8.042 -17.075  1.00 10.00      B   
ATOM   2186  NH2 ARG    56      30.730 -10.863 -17.270  1.00 10.00      B   
ATOM   2187 HH21 ARG    56      31.679 -11.271 -17.137  1.00 10.00      B   
ATOM   2188 HH22 ARG    56      29.944 -11.479 -17.570  1.00 10.00      B   
ATOM   2189  C   ARG    56      35.684  -6.980 -13.877  1.00 10.00      B   
ATOM   2190  O   ARG    56      36.222  -8.088 -13.821  1.00 10.00      B   
ATOM   2191  N   GLN    57      36.375  -5.864 -14.065  1.00 10.00      B   
ATOM   2192  HN  GLN    57      35.908  -4.997 -14.072  1.00 10.00      B   
ATOM   2193  CA  GLN    57      37.824  -5.896 -14.238  1.00 10.00      B   
ATOM   2194  CB  GLN    57      38.256  -5.193 -15.532  1.00 10.00      B   
ATOM   2195  CG  GLN    57      37.478  -3.927 -15.871  1.00 10.00      B   
ATOM   2196  CD  GLN    57      38.154  -2.662 -15.376  1.00 10.00      B   
ATOM   2197  OE1 GLN    57      38.823  -2.658 -14.346  1.00 10.00      B   
ATOM   2198  NE2 GLN    57      37.991  -1.578 -16.114  1.00 10.00      B   
ATOM   2199 HE21 GLN    57      37.450  -1.645 -16.929  1.00 10.00      B   
ATOM   2200 HE22 GLN    57      38.427  -0.752 -15.820  1.00 10.00      B   
ATOM   2201  C   GLN    57      38.582  -5.372 -13.018  1.00 10.00      B   
ATOM   2202  O   GLN    57      39.801  -5.184 -13.068  1.00 10.00      B   
ATOM   2203  N   ILE    58      37.874  -5.173 -11.910  1.00 10.00      B   
ATOM   2204  HN  ILE    58      36.910  -5.372 -11.908  1.00 10.00      B   
ATOM   2205  CA  ILE    58      38.494  -4.679 -10.689  1.00 10.00      B   
ATOM   2206  CB  ILE    58      37.823  -3.379 -10.194  1.00 10.00      B   
ATOM   2207  CG1 ILE    58      37.895  -2.288 -11.271  1.00 10.00      B   
ATOM   2208  CG2 ILE    58      38.473  -2.900  -8.904  1.00 10.00      B   
ATOM   2209  CD1 ILE    58      39.302  -1.814 -11.576  1.00 10.00      B   
ATOM   2210  C   ILE    58      38.427  -5.740  -9.591  1.00 10.00      B   
ATOM   2211  O   ILE    58      37.342  -6.179  -9.204  1.00 10.00      B   
ATOM   2212  N   ARG    59      39.586  -6.150  -9.096  1.00 10.00      B   
ATOM   2213  HN  ARG    59      40.424  -5.757  -9.436  1.00 10.00      B   
ATOM   2214  CA  ARG    59      39.649  -7.160  -8.045  1.00 10.00      B   
ATOM   2215  CB  ARG    59      40.534  -8.341  -8.461  1.00 10.00      B   
ATOM   2216  CG  ARG    59      41.988  -7.984  -8.719  1.00 10.00      B   
ATOM   2217  CD  ARG    59      42.696  -9.093  -9.480  1.00 10.00      B   
ATOM   2218  NE  ARG    59      44.140  -8.867  -9.558  1.00 10.00      B   
ATOM   2219  HE  ARG    59      44.699  -9.331  -8.891  1.00 10.00      B   
ATOM   2220  CZ  ARG    59      44.735  -8.083 -10.467  1.00 10.00      B   
ATOM   2221  NH1 ARG    59      44.012  -7.439 -11.386  1.00 10.00      B   
ATOM   2222 HH11 ARG    59      42.975  -7.544 -11.405  1.00 10.00      B   
ATOM   2223 HH12 ARG    59      44.482  -6.829 -12.093  1.00 10.00      B   
ATOM   2224  NH2 ARG    59      46.055  -7.935 -10.449  1.00 10.00      B   
ATOM   2225 HH21 ARG    59      46.526  -7.325 -11.150  1.00 10.00      B   
ATOM   2226 HH22 ARG    59      46.630  -8.430  -9.731  1.00 10.00      B   
ATOM   2227  C   ARG    59      40.131  -6.546  -6.734  1.00 10.00      B   
ATOM   2228  O   ARG    59      41.016  -5.685  -6.731  1.00 10.00      B   
ATOM   2229  N   PHE    60      39.545  -6.985  -5.628  1.00 10.00      B   
ATOM   2230  HN  PHE    60      38.863  -7.687  -5.693  1.00 10.00      B   
ATOM   2231  CA  PHE    60      39.903  -6.467  -4.313  1.00 10.00      B   
ATOM   2232  CB  PHE    60      38.705  -5.758  -3.672  1.00 10.00      B   
ATOM   2233  CG  PHE    60      38.270  -4.508  -4.381  1.00 10.00      B   
ATOM   2234  CD1 PHE    60      38.608  -3.261  -3.880  1.00 10.00      B   
ATOM   2235  CD2 PHE    60      37.519  -4.578  -5.544  1.00 10.00      B   
ATOM   2236  CE1 PHE    60      38.205  -2.106  -4.524  1.00 10.00      B   
ATOM   2237  CE2 PHE    60      37.114  -3.428  -6.194  1.00 10.00      B   
ATOM   2238  CZ  PHE    60      37.458  -2.192  -5.683  1.00 10.00      B   
ATOM   2239  C   PHE    60      40.379  -7.581  -3.393  1.00 10.00      B   
ATOM   2240  O   PHE    60      39.788  -8.666  -3.357  1.00 10.00      B   
ATOM   2241  N   ARG    61      41.441  -7.305  -2.650  1.00 10.00      B   
ATOM   2242  HN  ARG    61      41.865  -6.417  -2.731  1.00 10.00      B   
ATOM   2243  CA  ARG    61      41.995  -8.267  -1.710  1.00 10.00      B   
ATOM   2244  CB  ARG    61      43.362  -8.778  -2.171  1.00 10.00      B   
ATOM   2245  CG  ARG    61      43.306  -9.631  -3.429  1.00 10.00      B   
ATOM   2246  CD  ARG    61      44.677 -10.178  -3.798  1.00 10.00      B   
ATOM   2247  NE  ARG    61      45.114 -11.239  -2.888  1.00 10.00      B   
ATOM   2248  HE  ARG    61      44.841 -11.163  -1.944  1.00 10.00      B   
ATOM   2249  CZ  ARG    61      45.847 -12.292  -3.258  1.00 10.00      B   
ATOM   2250  NH1 ARG    61      46.228 -12.442  -4.524  1.00 10.00      B   
ATOM   2251 HH11 ARG    61      46.798 -13.269  -4.805  1.00 10.00      B   
ATOM   2252 HH12 ARG    61      45.961 -11.735  -5.243  1.00 10.00      B   
ATOM   2253  NH2 ARG    61      46.189 -13.206  -2.359  1.00 10.00      B   
ATOM   2254 HH21 ARG    61      46.758 -14.032  -2.637  1.00 10.00      B   
ATOM   2255 HH22 ARG    61      45.884 -13.100  -1.361  1.00 10.00      B   
ATOM   2256  C   ARG    61      42.084  -7.649  -0.320  1.00 10.00      B   
ATOM   2257  O   ARG    61      42.512  -6.501  -0.163  1.00 10.00      B   
ATOM   2258  N   PHE    62      41.668  -8.409   0.681  1.00 10.00      B   
ATOM   2259  HN  PHE    62      41.362  -9.327   0.490  1.00 10.00      B   
ATOM   2260  CA  PHE    62      41.677  -7.945   2.058  1.00 10.00      B   
ATOM   2261  CB  PHE    62      40.254  -7.930   2.623  1.00 10.00      B   
ATOM   2262  CG  PHE    62      40.153  -7.414   4.030  1.00 10.00      B   
ATOM   2263  CD1 PHE    62      40.260  -6.059   4.294  1.00 10.00      B   
ATOM   2264  CD2 PHE    62      39.949  -8.285   5.086  1.00 10.00      B   
ATOM   2265  CE1 PHE    62      40.166  -5.582   5.586  1.00 10.00      B   
ATOM   2266  CE2 PHE    62      39.854  -7.816   6.382  1.00 10.00      B   
ATOM   2267  CZ  PHE    62      39.962  -6.461   6.633  1.00 10.00      B   
ATOM   2268  C   PHE    62      42.578  -8.823   2.915  1.00 10.00      B   
ATOM   2269  O   PHE    62      42.347 -10.030   3.048  1.00 10.00      B   
ATOM   2270  N   ASP    63      43.611  -8.211   3.482  1.00 10.00      B   
ATOM   2271  HN  ASP    63      43.742  -7.252   3.322  1.00 10.00      B   
ATOM   2272  CA  ASP    63      44.563  -8.916   4.333  1.00 10.00      B   
ATOM   2273  CB  ASP    63      43.920  -9.269   5.684  1.00 10.00      B   
ATOM   2274  CG  ASP    63      44.932  -9.710   6.725  1.00 10.00      B   
ATOM   2275  OD1 ASP    63      44.847 -10.862   7.198  1.00 10.00      B   
ATOM   2276  OD2 ASP    63      45.824  -8.905   7.078  1.00 10.00      B   
ATOM   2277  C   ASP    63      45.110 -10.169   3.638  1.00 10.00      B   
ATOM   2278  O   ASP    63      45.397 -11.180   4.283  1.00 10.00      B   
ATOM   2279  N   GLY    64      45.248 -10.095   2.315  1.00 10.00      B   
ATOM   2280  HN  GLY    64      45.003  -9.268   1.853  1.00 10.00      B   
ATOM   2281  CA  GLY    64      45.759 -11.217   1.554  1.00 10.00      B   
ATOM   2282  C   GLY    64      44.670 -11.994   0.838  1.00 10.00      B   
ATOM   2283  O   GLY    64      44.856 -12.418  -0.306  1.00 10.00      B   
ATOM   2284  N   GLN    65      43.529 -12.160   1.493  1.00 10.00      B   
ATOM   2285  HN  GLN    65      43.424 -11.755   2.382  1.00 10.00      B   
ATOM   2286  CA  GLN    65      42.418 -12.910   0.922  1.00 10.00      B   
ATOM   2287  CB  GLN    65      41.625 -13.614   2.027  1.00 10.00      B   
ATOM   2288  CG  GLN    65      42.467 -14.534   2.898  1.00 10.00      B   
ATOM   2289  CD  GLN    65      43.305 -15.501   2.086  1.00 10.00      B   
ATOM   2290  OE1 GLN    65      44.453 -15.215   1.739  1.00 10.00      B   
ATOM   2291  NE2 GLN    65      42.740 -16.651   1.768  1.00 10.00      B   
ATOM   2292 HE21 GLN    65      41.819 -16.817   2.071  1.00 10.00      B   
ATOM   2293 HE22 GLN    65      43.262 -17.290   1.243  1.00 10.00      B   
ATOM   2294  C   GLN    65      41.500 -12.016   0.092  1.00 10.00      B   
ATOM   2295  O   GLN    65      41.350 -10.828   0.383  1.00 10.00      B   
ATOM   2296  N   PRO    66      40.876 -12.577  -0.953  1.00 10.00      B   
ATOM   2297  CA  PRO    66      39.971 -11.825  -1.830  1.00 10.00      B   
ATOM   2298  CB  PRO    66      39.671 -12.813  -2.962  1.00 10.00      B   
ATOM   2299  CG  PRO    66      39.881 -14.156  -2.354  1.00 10.00      B   
ATOM   2300  CD  PRO    66      40.990 -13.991  -1.354  1.00 10.00      B   
ATOM   2301  C   PRO    66      38.678 -11.439  -1.113  1.00 10.00      B   
ATOM   2302  O   PRO    66      38.404 -11.906  -0.001  1.00 10.00      B   
ATOM   2303  N   ILE    67      37.882 -10.591  -1.755  1.00 10.00      B   
ATOM   2304  HN  ILE    67      38.151 -10.255  -2.637  1.00 10.00      B   
ATOM   2305  CA  ILE    67      36.616 -10.150  -1.183  1.00 10.00      B   
ATOM   2306  CB  ILE    67      36.532  -8.614  -1.091  1.00 10.00      B   
ATOM   2307  CG1 ILE    67      37.737  -8.055  -0.328  1.00 10.00      B   
ATOM   2308  CG2 ILE    67      35.233  -8.196  -0.418  1.00 10.00      B   
ATOM   2309  CD1 ILE    67      37.803  -6.543  -0.309  1.00 10.00      B   
ATOM   2310  C   ILE    67      35.442 -10.677  -2.003  1.00 10.00      B   
ATOM   2311  O   ILE    67      35.440 -10.585  -3.233  1.00 10.00      B   
ATOM   2312  N   ASN    68      34.462 -11.245  -1.319  1.00 10.00      B   
ATOM   2313  HN  ASN    68      34.535 -11.307  -0.332  1.00 10.00      B   
ATOM   2314  CA  ASN    68      33.277 -11.788  -1.971  1.00 10.00      B   
ATOM   2315  CB  ASN    68      32.781 -13.029  -1.220  1.00 10.00      B   
ATOM   2316  CG  ASN    68      31.440 -13.541  -1.717  1.00 10.00      B   
ATOM   2317  OD1 ASN    68      31.135 -13.473  -2.906  1.00 10.00      B   
ATOM   2318  ND2 ASN    68      30.621 -14.044  -0.808  1.00 10.00      B   
ATOM   2319 HD21 ASN    68      30.918 -14.060   0.128  1.00 10.00      B   
ATOM   2320 HD22 ASN    68      29.758 -14.395  -1.108  1.00 10.00      B   
ATOM   2321  C   ASN    68      32.164 -10.745  -2.040  1.00 10.00      B   
ATOM   2322  O   ASN    68      32.070  -9.864  -1.181  1.00 10.00      B   
ATOM   2323  N   GLU    69      31.319 -10.862  -3.060  1.00 10.00      B   
ATOM   2324  HN  GLU    69      31.451 -11.590  -3.705  1.00 10.00      B   
ATOM   2325  CA  GLU    69      30.198  -9.942  -3.253  1.00 10.00      B   
ATOM   2326  CB  GLU    69      29.309 -10.414  -4.409  1.00 10.00      B   
ATOM   2327  CG  GLU    69      30.056 -10.759  -5.686  1.00 10.00      B   
ATOM   2328  CD  GLU    69      30.845  -9.591  -6.230  1.00 10.00      B   
ATOM   2329  OE1 GLU    69      30.265  -8.774  -6.974  1.00 10.00      B   
ATOM   2330  OE2 GLU    69      32.048  -9.486  -5.912  1.00 10.00      B   
ATOM   2331  C   GLU    69      29.354  -9.843  -1.987  1.00 10.00      B   
ATOM   2332  O   GLU    69      28.964  -8.751  -1.572  1.00 10.00      B   
ATOM   2333  N   THR    70      29.081 -10.990  -1.378  1.00 10.00      B   
ATOM   2334  HN  THR    70      29.419 -11.827  -1.760  1.00 10.00      B   
ATOM   2335  CA  THR    70      28.274 -11.042  -0.165  1.00 10.00      B   
ATOM   2336  CB  THR    70      27.365 -12.287  -0.154  1.00 10.00      B   
ATOM   2337  OG1 THR    70      27.164 -12.742  -1.503  1.00 10.00      B   
ATOM   2338  HG1 THR    70      26.837 -13.650  -1.489  1.00 10.00      B   
ATOM   2339  CG2 THR    70      26.016 -11.951   0.465  1.00 10.00      B   
ATOM   2340  C   THR    70      29.131 -11.019   1.108  1.00 10.00      B   
ATOM   2341  O   THR    70      28.676 -11.449   2.175  1.00 10.00      B   
ATOM   2342  N   ASP    71      30.361 -10.509   1.001  1.00 10.00      B   
ATOM   2343  HN  ASP    71      30.669 -10.163   0.138  1.00 10.00      B   
ATOM   2344  CA  ASP    71      31.257 -10.436   2.151  1.00 10.00      B   
ATOM   2345  CB  ASP    71      32.723 -10.304   1.712  1.00 10.00      B   
ATOM   2346  CG  ASP    71      33.543 -11.553   1.987  1.00 10.00      B   
ATOM   2347  OD1 ASP    71      33.290 -12.236   3.001  1.00 10.00      B   
ATOM   2348  OD2 ASP    71      34.445 -11.862   1.180  1.00 10.00      B   
ATOM   2349  C   ASP    71      30.879  -9.270   3.054  1.00 10.00      B   
ATOM   2350  O   ASP    71      30.410  -8.229   2.581  1.00 10.00      B   
ATOM   2351  N   THR    72      31.077  -9.448   4.353  1.00 10.00      B   
ATOM   2352  HN  THR    72      31.457 -10.297   4.669  1.00 10.00      B   
ATOM   2353  CA  THR    72      30.760  -8.411   5.325  1.00 10.00      B   
ATOM   2354  CB  THR    72      29.559  -8.804   6.219  1.00 10.00      B   
ATOM   2355  OG1 THR    72      29.651 -10.188   6.591  1.00 10.00      B   
ATOM   2356  HG1 THR    72      29.502 -10.741   5.813  1.00 10.00      B   
ATOM   2357  CG2 THR    72      28.245  -8.566   5.491  1.00 10.00      B   
ATOM   2358  C   THR    72      31.972  -8.083   6.195  1.00 10.00      B   
ATOM   2359  O   THR    72      32.741  -8.976   6.563  1.00 10.00      B   
ATOM   2360  N   PRO    73      32.158  -6.794   6.531  1.00 10.00      B   
ATOM   2361  CA  PRO    73      33.283  -6.348   7.363  1.00 10.00      B   
ATOM   2362  CB  PRO    73      32.881  -4.928   7.753  1.00 10.00      B   
ATOM   2363  CG  PRO    73      32.035  -4.462   6.620  1.00 10.00      B   
ATOM   2364  CD  PRO    73      31.284  -5.672   6.138  1.00 10.00      B   
ATOM   2365  C   PRO    73      33.426  -7.215   8.612  1.00 10.00      B   
ATOM   2366  O   PRO    73      34.526  -7.659   8.949  1.00 10.00      B   
ATOM   2367  N   ALA    74      32.307  -7.455   9.295  1.00 10.00      B   
ATOM   2368  HN  ALA    74      31.460  -7.057   8.984  1.00 10.00      B   
ATOM   2369  CA  ALA    74      32.306  -8.285  10.495  1.00 10.00      B   
ATOM   2370  CB  ALA    74      30.919  -8.318  11.120  1.00 10.00      B   
ATOM   2371  C   ALA    74      32.777  -9.698  10.160  1.00 10.00      B   
ATOM   2372  O   ALA    74      33.608 -10.273  10.870  1.00 10.00      B   
ATOM   2373  N   GLN    75      32.255 -10.242   9.065  1.00 10.00      B   
ATOM   2374  HN  GLN    75      31.608  -9.727   8.538  1.00 10.00      B   
ATOM   2375  CA  GLN    75      32.619 -11.582   8.621  1.00 10.00      B   
ATOM   2376  CB  GLN    75      31.958 -11.891   7.273  1.00 10.00      B   
ATOM   2377  CG  GLN    75      32.330 -13.236   6.675  1.00 10.00      B   
ATOM   2378  CD  GLN    75      31.346 -13.690   5.611  1.00 10.00      B   
ATOM   2379  OE1 GLN    75      30.673 -12.871   4.975  1.00 10.00      B   
ATOM   2380  NE2 GLN    75      31.261 -14.998   5.403  1.00 10.00      B   
ATOM   2381 HE21 GLN    75      31.834 -15.593   5.936  1.00 10.00      B   
ATOM   2382 HE22 GLN    75      30.635 -15.319   4.721  1.00 10.00      B   
ATOM   2383  C   GLN    75      34.137 -11.718   8.527  1.00 10.00      B   
ATOM   2384  O   GLN    75      34.714 -12.687   9.021  1.00 10.00      B   
ATOM   2385  N   LEU    76      34.778 -10.725   7.920  1.00 10.00      B   
ATOM   2386  HN  LEU    76      34.260  -9.970   7.560  1.00 10.00      B   
ATOM   2387  CA  LEU    76      36.232 -10.731   7.769  1.00 10.00      B   
ATOM   2388  CB  LEU    76      36.642 -10.031   6.470  1.00 10.00      B   
ATOM   2389  CG  LEU    76      36.189 -10.693   5.167  1.00 10.00      B   
ATOM   2390  CD1 LEU    76      34.689 -10.546   4.983  1.00 10.00      B   
ATOM   2391  CD2 LEU    76      36.934 -10.107   3.977  1.00 10.00      B   
ATOM   2392  C   LEU    76      36.930 -10.070   8.962  1.00 10.00      B   
ATOM   2393  O   LEU    76      38.113  -9.733   8.885  1.00 10.00      B   
ATOM   2394  N   GLU    77      36.200  -9.887  10.063  1.00 10.00      B   
ATOM   2395  HN  GLU    77      35.267 -10.179  10.071  1.00 10.00      B   
ATOM   2396  CA  GLU    77      36.745  -9.262  11.265  1.00 10.00      B   
ATOM   2397  CB  GLU    77      37.684 -10.216  12.007  1.00 10.00      B   
ATOM   2398  CG  GLU    77      36.991 -11.458  12.547  1.00 10.00      B   
ATOM   2399  CD  GLU    77      37.741 -12.089  13.699  1.00 10.00      B   
ATOM   2400  OE1 GLU    77      38.687 -12.862  13.448  1.00 10.00      B   
ATOM   2401  OE2 GLU    77      37.384 -11.816  14.866  1.00 10.00      B   
ATOM   2402  C   GLU    77      37.437  -7.937  10.941  1.00 10.00      B   
ATOM   2403  O   GLU    77      38.493  -7.617  11.492  1.00 10.00      B   
ATOM   2404  N   MET    78      36.827  -7.164  10.050  1.00 10.00      B   
ATOM   2405  HN  MET    78      35.977  -7.465   9.653  1.00 10.00      B   
ATOM   2406  CA  MET    78      37.378  -5.875   9.652  1.00 10.00      B   
ATOM   2407  CB  MET    78      36.661  -5.340   8.410  1.00 10.00      B   
ATOM   2408  CG  MET    78      36.950  -6.130   7.146  1.00 10.00      B   
ATOM   2409  SD  MET    78      35.964  -5.583   5.739  1.00 10.00      B   
ATOM   2410  CE  MET    78      36.662  -6.593   4.433  1.00 10.00      B   
ATOM   2411  C   MET    78      37.277  -4.871  10.791  1.00 10.00      B   
ATOM   2412  O   MET    78      36.255  -4.799  11.483  1.00 10.00      B   
ATOM   2413  N   GLU    79      38.338  -4.106  10.992  1.00 10.00      B   
ATOM   2414  HN  GLU    79      39.124  -4.202  10.395  1.00 10.00      B   
ATOM   2415  CA  GLU    79      38.368  -3.106  12.047  1.00 10.00      B   
ATOM   2416  CB  GLU    79      39.504  -3.374  13.040  1.00 10.00      B   
ATOM   2417  CG  GLU    79      39.166  -4.384  14.129  1.00 10.00      B   
ATOM   2418  CD  GLU    79      39.975  -4.166  15.393  1.00 10.00      B   
ATOM   2419  OE1 GLU    79      39.442  -3.565  16.355  1.00 10.00      B   
ATOM   2420  OE2 GLU    79      41.149  -4.584  15.432  1.00 10.00      B   
ATOM   2421  C   GLU    79      38.494  -1.707  11.457  1.00 10.00      B   
ATOM   2422  O   GLU    79      38.905  -1.540  10.307  1.00 10.00      B   
ATOM   2423  N   ASP    80      38.133  -0.707  12.244  1.00 10.00      B   
ATOM   2424  HN  ASP    80      37.813  -0.904  13.150  1.00 10.00      B   
ATOM   2425  CA  ASP    80      38.202   0.680  11.800  1.00 10.00      B   
ATOM   2426  CB  ASP    80      37.834   1.625  12.942  1.00 10.00      B   
ATOM   2427  CG  ASP    80      37.767   3.078  12.520  1.00 10.00      B   
ATOM   2428  OD1 ASP    80      38.029   3.952  13.372  1.00 10.00      B   
ATOM   2429  OD2 ASP    80      37.431   3.355  11.348  1.00 10.00      B   
ATOM   2430  C   ASP    80      39.586   1.017  11.250  1.00 10.00      B   
ATOM   2431  O   ASP    80      40.605   0.548  11.770  1.00 10.00      B   
ATOM   2432  N   GLU    81      39.614   1.832  10.198  1.00 10.00      B   
ATOM   2433  HN  GLU    81      38.769   2.183   9.847  1.00 10.00      B   
ATOM   2434  CA  GLU    81      40.862   2.232   9.553  1.00 10.00      B   
ATOM   2435  CB  GLU    81      41.770   2.977  10.534  1.00 10.00      B   
ATOM   2436  CG  GLU    81      41.612   4.487  10.507  1.00 10.00      B   
ATOM   2437  CD  GLU    81      42.307   5.124   9.323  1.00 10.00      B   
ATOM   2438  OE1 GLU    81      41.613   5.700   8.459  1.00 10.00      B   
ATOM   2439  OE2 GLU    81      43.556   5.061   9.257  1.00 10.00      B   
ATOM   2440  C   GLU    81      41.589   1.025   8.953  1.00 10.00      B   
ATOM   2441  O   GLU    81      42.820   1.026   8.843  1.00 10.00      B   
ATOM   2442  N   ASP    82      40.822   0.003   8.565  1.00 10.00      B   
ATOM   2443  HN  ASP    82      39.850   0.069   8.666  1.00 10.00      B   
ATOM   2444  CA  ASP    82      41.389  -1.207   7.979  1.00 10.00      B   
ATOM   2445  CB  ASP    82      40.346  -2.326   7.911  1.00 10.00      B   
ATOM   2446  CG  ASP    82      40.913  -3.674   8.314  1.00 10.00      B   
ATOM   2447  OD1 ASP    82      40.299  -4.352   9.173  1.00 10.00      B   
ATOM   2448  OD2 ASP    82      41.983  -4.056   7.790  1.00 10.00      B   
ATOM   2449  C   ASP    82      41.946  -0.915   6.588  1.00 10.00      B   
ATOM   2450  O   ASP    82      41.722   0.170   6.039  1.00 10.00      B   
ATOM   2451  N   THR    83      42.644  -1.882   6.006  1.00 10.00      B   
ATOM   2452  HN  THR    83      42.745  -2.749   6.462  1.00 10.00      B   
ATOM   2453  CA  THR    83      43.243  -1.694   4.690  1.00 10.00      B   
ATOM   2454  CB  THR    83      44.780  -1.815   4.741  1.00 10.00      B   
ATOM   2455  OG1 THR    83      45.284  -1.118   5.893  1.00 10.00      B   
ATOM   2456  HG1 THR    83      44.992  -1.571   6.694  1.00 10.00      B   
ATOM   2457  CG2 THR    83      45.393  -1.209   3.491  1.00 10.00      B   
ATOM   2458  C   THR    83      42.692  -2.671   3.655  1.00 10.00      B   
ATOM   2459  O   THR    83      42.549  -3.864   3.923  1.00 10.00      B   
ATOM   2460  N   ILE    84      42.389  -2.150   2.471  1.00 10.00      B   
ATOM   2461  HN  ILE    84      42.518  -1.183   2.328  1.00 10.00      B   
ATOM   2462  CA  ILE    84      41.872  -2.962   1.377  1.00 10.00      B   
ATOM   2463  CB  ILE    84      40.409  -2.601   1.044  1.00 10.00      B   
ATOM   2464  CG1 ILE    84      39.524  -2.749   2.284  1.00 10.00      B   
ATOM   2465  CG2 ILE    84      39.892  -3.477  -0.088  1.00 10.00      B   
ATOM   2466  CD1 ILE    84      38.089  -2.318   2.066  1.00 10.00      B   
ATOM   2467  C   ILE    84      42.738  -2.773   0.133  1.00 10.00      B   
ATOM   2468  O   ILE    84      43.094  -1.640  -0.218  1.00 10.00      B   
ATOM   2469  N   ASP    85      43.083  -3.876  -0.525  1.00 10.00      B   
ATOM   2470  HN  ASP    85      42.764  -4.752  -0.204  1.00 10.00      B   
ATOM   2471  CA  ASP    85      43.912  -3.823  -1.724  1.00 10.00      B   
ATOM   2472  CB  ASP    85      44.991  -4.910  -1.678  1.00 10.00      B   
ATOM   2473  CG  ASP    85      46.225  -4.561  -2.489  1.00 10.00      B   
ATOM   2474  OD1 ASP    85      46.089  -3.988  -3.588  1.00 10.00      B   
ATOM   2475  OD2 ASP    85      47.346  -4.869  -2.024  1.00 10.00      B   
ATOM   2476  C   ASP    85      43.054  -3.993  -2.972  1.00 10.00      B   
ATOM   2477  O   ASP    85      42.274  -4.946  -3.073  1.00 10.00      B   
ATOM   2478  N   VAL    86      43.194  -3.070  -3.913  1.00 10.00      B   
ATOM   2479  HN  VAL    86      43.841  -2.347  -3.778  1.00 10.00      B   
ATOM   2480  CA  VAL    86      42.429  -3.115  -5.151  1.00 10.00      B   
ATOM   2481  CB  VAL    86      41.524  -1.877  -5.316  1.00 10.00      B   
ATOM   2482  CG1 VAL    86      42.342  -0.595  -5.322  1.00 10.00      B   
ATOM   2483  CG2 VAL    86      40.684  -1.996  -6.578  1.00 10.00      B   
ATOM   2484  C   VAL    86      43.348  -3.261  -6.362  1.00 10.00      B   
ATOM   2485  O   VAL    86      44.297  -2.492  -6.534  1.00 10.00      B   
ATOM   2486  N   PHE    87      43.051  -4.245  -7.199  1.00 10.00      B   
ATOM   2487  HN  PHE    87      42.263  -4.812  -7.013  1.00 10.00      B   
ATOM   2488  CA  PHE    87      43.849  -4.512  -8.389  1.00 10.00      B   
ATOM   2489  CB  PHE    87      44.466  -5.910  -8.317  1.00 10.00      B   
ATOM   2490  CG  PHE    87      45.011  -6.284  -6.970  1.00 10.00      B   
ATOM   2491  CD1 PHE    87      44.170  -6.775  -5.985  1.00 10.00      B   
ATOM   2492  CD2 PHE    87      46.359  -6.149  -6.688  1.00 10.00      B   
ATOM   2493  CE1 PHE    87      44.664  -7.126  -4.745  1.00 10.00      B   
ATOM   2494  CE2 PHE    87      46.860  -6.497  -5.450  1.00 10.00      B   
ATOM   2495  CZ  PHE    87      46.011  -6.985  -4.476  1.00 10.00      B   
ATOM   2496  C   PHE    87      43.000  -4.401  -9.650  1.00 10.00      B   
ATOM   2497  O   PHE    87      41.862  -4.879  -9.690  1.00 10.00      B   
ATOM   2498  N   GLN    88      43.559  -3.779 -10.679  1.00 10.00      B   
ATOM   2499  HN  GLN    88      44.476  -3.436 -10.591  1.00 10.00      B   
ATOM   2500  CA  GLN    88      42.858  -3.608 -11.944  1.00 10.00      B   
ATOM   2501  CB  GLN    88      43.133  -2.221 -12.531  1.00 10.00      B   
ATOM   2502  CG  GLN    88      42.485  -1.084 -11.760  1.00 10.00      B   
ATOM   2503  CD  GLN    88      42.809   0.281 -12.336  1.00 10.00      B   
ATOM   2504  OE1 GLN    88      43.012   0.434 -13.544  1.00 10.00      B   
ATOM   2505  NE2 GLN    88      42.863   1.286 -11.476  1.00 10.00      B   
ATOM   2506 HE21 GLN    88      42.691   1.099 -10.529  1.00 10.00      B   
ATOM   2507 HE22 GLN    88      43.077   2.178 -11.820  1.00 10.00      B   
ATOM   2508  C   GLN    88      43.271  -4.692 -12.933  1.00 10.00      B   
ATOM   2509  O   GLN    88      44.463  -4.911 -13.164  1.00 10.00      B   
ATOM   2510  N   GLN    89      42.290  -5.379 -13.502  1.00 10.00      B   
ATOM   2511  HN  GLN    89      41.354  -5.155 -13.287  1.00 10.00      B   
ATOM   2512  CA  GLN    89      42.561  -6.434 -14.461  1.00 10.00      B   
ATOM   2513  CB  GLN    89      41.508  -7.541 -14.374  1.00 10.00      B   
ATOM   2514  CG  GLN    89      41.973  -8.877 -14.927  1.00 10.00      B   
ATOM   2515  CD  GLN    89      40.869  -9.914 -14.973  1.00 10.00      B   
ATOM   2516  OE1 GLN    89      39.954  -9.907 -14.149  1.00 10.00      B   
ATOM   2517  NE2 GLN    89      40.945 -10.816 -15.940  1.00 10.00      B   
ATOM   2518 HE21 GLN    89      41.700 -10.760 -16.565  1.00 10.00      B   
ATOM   2519 HE22 GLN    89      40.245 -11.501 -15.993  1.00 10.00      B   
ATOM   2520  C   GLN    89      42.613  -5.854 -15.869  1.00 10.00      B   
ATOM   2521  O   GLN    89      41.578  -5.645 -16.506  1.00 10.00      B   
ATOM   2522  N   GLN    90      43.820  -5.554 -16.329  1.00 10.00      B   
ATOM   2523  HN  GLN    90      44.603  -5.722 -15.761  1.00 10.00      B   
ATOM   2524  CB  GLN    90      44.096  -3.468 -17.618  1.00 10.00      B   
ATOM   2525  CG  GLN    90      42.758  -2.777 -17.424  1.00 10.00      B   
ATOM   2526  CD  GLN    90      42.866  -1.270 -17.539  1.00 10.00      B   
ATOM   2527  OE1 GLN    90      42.719  -0.704 -18.624  1.00 10.00      B   
ATOM   2528  NE2 GLN    90      43.123  -0.608 -16.427  1.00 10.00      B   
ATOM   2529 HE21 GLN    90      43.222  -1.118 -15.593  1.00 10.00      B   
ATOM   2530 HE22 GLN    90      43.210   0.364 -16.481  1.00 10.00      B   
ATOM   2531  CA  GLN    90      44.017  -4.995 -17.660  1.00 10.00      B   
ATOM   2532  C   GLN    90      45.262  -5.579 -18.309  1.00 10.00      B   
ATOM   2533  O   GLN    90      46.377  -5.294 -17.824  1.00 10.00      B   
ATOM   2534  OXT GLN    90      45.118  -6.334 -19.289  1.00 10.00      B   
END
