# Supplementary material for: Microarray screening reveals two non-conventional SUMO-binding modules linked to DNA repair by non-homologous end-joining
Source: Nucleic Acids Res. 2022 Apr 14;50(8):4732–54. doi: 10.1093/nar/gkac237 (PMC9071424; doi:10.1093/nar/gkac237)
Supplement: gkac237_Supplemental_Files [file gkac237_supplemental_files.zip › best_SIM56_101_group2_orientation1_HADDOCK.pdb]

REMARK FILENAME="simple_24w.pdb0"
REMARK ===============================================================
REMARK HADDOCK run for simple
REMARK initial structure: simple_24.pdb
REMARK final NOE weights: unambig 50 amb: 50
REMARK ===============================================================
REMARK            total,bonds,angles,improper,dihe,vdw,elec,air,cdih,coup,rdcs,vean,dani,xpcs,rg
REMARK energies: -486.317, 0, 0, 0, 0, -39.8593, -505.431, 58.9732, 0, 0, 0, 0, 0, 0, 0
REMARK ===============================================================
REMARK            bonds,angles,impropers,dihe,air,cdih,coup,rdcs,vean,dani,xpcs
REMARK rms-dev.: 0,0,0,0,0.454494,0,0, 0, 0, 0, 0
REMARK ===============================================================
REMARK               air,cdih,coup,rdcs,vean,dani,xpcs
REMARK               >0.3,>5,>1,>0,>5,>0.2,>0.2
REMARK violations.: 2, 0, 0, 0, 0, 0, 0
REMARK ===============================================================
REMARK                        CVpartition#,violations,rms
REMARK AIRs cross-validation: 0, 0, 0
REMARK ===============================================================
REMARK NCS energy: 0
REMARK ===============================================================
REMARK Symmetry energy: 0
REMARK ===============================================================
REMARK Desolvation energy: 1.52783
REMARK Internal energy free molecules: -7946.72
REMARK Internal energy complex: -9795.24
REMARK Binding energy: -2392.28
REMARK ===============================================================
REMARK buried surface area: 1397.43
REMARK ===============================================================
REMARK water - chain1: 0 0 0
REMARK water - chain2: 0 0 0
REMARK water - chain3: 0 0 0
REMARK water - chain4: 0 0 0
REMARK water - chain5: 0 0 0
REMARK water - chain6: 0 0 0
REMARK ===============================================================
REMARK water - water: 0 0 0
REMARK ===============================================================
REMARK DATE:29-Jul-2020  00:50:36       created by user: matt
REMARK VERSION:1.3
ATOM      1  CB  ASN    15     -23.745   1.009  -7.876  1.00 10.00      A   
ATOM      2  CG  ASN    15     -22.593   0.091  -7.506  1.00 10.00      A   
ATOM      3  OD1 ASN    15     -22.685  -0.690  -6.556  1.00 10.00      A   
ATOM      4  ND2 ASN    15     -21.505   0.167  -8.263  1.00 10.00      A   
ATOM      5 HD21 ASN    15     -21.500   0.805  -9.009  1.00 10.00      A   
ATOM      6 HD22 ASN    15     -20.754  -0.428  -8.059  1.00 10.00      A   
ATOM      7  C   ASN    15     -24.135   1.821  -5.527  1.00 10.00      A   
ATOM      8  O   ASN    15     -23.109   2.500  -5.634  1.00 10.00      A   
ATOM      9  N   ASN    15     -25.951   1.948  -7.219  1.00 10.00      A   
ATOM     10  HT1 ASN    15     -26.661   2.011  -6.463  1.00 10.00      A   
ATOM     11  HT2 ASN    15     -26.381   1.487  -8.045  1.00 10.00      A   
ATOM     12  HT3 ASN    15     -25.661   2.908  -7.487  1.00 10.00      A   
ATOM     13  CA  ASN    15     -24.776   1.169  -6.751  1.00 10.00      A   
ATOM     14  N   ASP    16     -24.743   1.613  -4.365  1.00 10.00      A   
ATOM     15  HN  ASP    16     -25.546   1.049  -4.339  1.00 10.00      A   
ATOM     16  CA  ASP    16     -24.241   2.193  -3.117  1.00 10.00      A   
ATOM     17  CB  ASP    16     -25.408   2.509  -2.171  1.00 10.00      A   
ATOM     18  CG  ASP    16     -25.145   3.704  -1.274  1.00 10.00      A   
ATOM     19  OD1 ASP    16     -25.872   4.714  -1.397  1.00 10.00      A   
ATOM     20  OD2 ASP    16     -24.209   3.641  -0.448  1.00 10.00      A   
ATOM     21  C   ASP    16     -23.241   1.255  -2.435  1.00 10.00      A   
ATOM     22  O   ASP    16     -22.919   0.190  -2.966  1.00 10.00      A   
ATOM     23  N   HIS    17     -22.763   1.648  -1.259  1.00 10.00      A   
ATOM     24  HN  HIS    17     -23.091   2.493  -0.867  1.00 10.00      A   
ATOM     25  CA  HIS    17     -21.798   0.850  -0.509  1.00 10.00      A   
ATOM     26  CB  HIS    17     -20.843   1.742   0.293  1.00 10.00      A   
ATOM     27  CG  HIS    17     -19.799   2.438  -0.526  1.00 10.00      A   
ATOM     28  ND1 HIS    17     -18.478   2.039  -0.566  1.00 10.00      A   
ATOM     29  HD1 HIS    17     -18.091   1.268  -0.083  1.00 10.00      A   
ATOM     30  CD2 HIS    17     -19.882   3.522  -1.333  1.00 10.00      A   
ATOM     31  CE1 HIS    17     -17.798   2.849  -1.353  1.00 10.00      A   
ATOM     32  NE2 HIS    17     -18.624   3.753  -1.832  1.00 10.00      A   
ATOM     33  HE2 HIS    17     -18.378   4.472  -2.451  1.00 10.00      A   
ATOM     34  C   HIS    17     -22.500  -0.115   0.436  1.00 10.00      A   
ATOM     35  O   HIS    17     -23.609   0.153   0.912  1.00 10.00      A   
ATOM     36  N   ILE    18     -21.845  -1.233   0.698  1.00 10.00      A   
ATOM     37  HN  ILE    18     -20.970  -1.382   0.264  1.00 10.00      A   
ATOM     38  CA  ILE    18     -22.370  -2.259   1.586  1.00 10.00      A   
ATOM     39  CB  ILE    18     -22.955  -3.439   0.786  1.00 10.00      A   
ATOM     40  CG1 ILE    18     -21.868  -4.098  -0.068  1.00 10.00      A   
ATOM     41  CG2 ILE    18     -24.107  -2.968  -0.082  1.00 10.00      A   
ATOM     42  CD1 ILE    18     -22.287  -5.412  -0.682  1.00 10.00      A   
ATOM     43  C   ILE    18     -21.258  -2.791   2.482  1.00 10.00      A   
ATOM     44  O   ILE    18     -20.135  -3.012   2.022  1.00 10.00      A   
ATOM     45  N   ASN    19     -21.565  -2.986   3.754  1.00 10.00      A   
ATOM     46  HN  ASN    19     -22.475  -2.770   4.074  1.00 10.00      A   
ATOM     47  CA  ASN    19     -20.586  -3.503   4.698  1.00 10.00      A   
ATOM     48  CB  ASN    19     -20.923  -3.058   6.125  1.00 10.00      A   
ATOM     49  CG  ASN    19     -20.374  -1.686   6.463  1.00 10.00      A   
ATOM     50  OD1 ASN    19     -20.214  -0.826   5.593  1.00 10.00      A   
ATOM     51  ND2 ASN    19     -20.086  -1.467   7.735  1.00 10.00      A   
ATOM     52 HD21 ASN    19     -20.242  -2.193   8.374  1.00 10.00      A   
ATOM     53 HD22 ASN    19     -19.732  -0.590   7.985  1.00 10.00      A   
ATOM     54  C   ASN    19     -20.536  -5.021   4.629  1.00 10.00      A   
ATOM     55  O   ASN    19     -21.399  -5.704   5.192  1.00 10.00      A   
ATOM     56  N   LEU    20     -19.548  -5.551   3.921  1.00 10.00      A   
ATOM     57  HN  LEU    20     -18.901  -4.957   3.476  1.00 10.00      A   
ATOM     58  CA  LEU    20     -19.392  -6.997   3.794  1.00 10.00      A   
ATOM     59  CB  LEU    20     -19.191  -7.403   2.330  1.00 10.00      A   
ATOM     60  CG  LEU    20     -20.399  -7.224   1.402  1.00 10.00      A   
ATOM     61  CD1 LEU    20     -20.064  -7.683  -0.008  1.00 10.00      A   
ATOM     62  CD2 LEU    20     -21.607  -7.977   1.938  1.00 10.00      A   
ATOM     63  C   LEU    20     -18.221  -7.482   4.643  1.00 10.00      A   
ATOM     64  O   LEU    20     -17.173  -6.831   4.696  1.00 10.00      A   
ATOM     65  N   LYS    21     -18.405  -8.614   5.316  1.00 10.00      A   
ATOM     66  HN  LYS    21     -19.268  -9.081   5.249  1.00 10.00      A   
ATOM     67  CA  LYS    21     -17.360  -9.173   6.164  1.00 10.00      A   
ATOM     68  CB  LYS    21     -17.854  -9.315   7.606  1.00 10.00      A   
ATOM     69  CG  LYS    21     -18.029  -7.996   8.336  1.00 10.00      A   
ATOM     70  CD  LYS    21     -18.907  -8.160   9.569  1.00 10.00      A   
ATOM     71  CE  LYS    21     -20.290  -8.670   9.193  1.00 10.00      A   
ATOM     72  NZ  LYS    21     -21.255  -8.574  10.319  1.00 10.00      A   
ATOM     73  HZ1 LYS    21     -22.170  -8.977  10.036  1.00 10.00      A   
ATOM     74  HZ2 LYS    21     -21.397  -7.571  10.585  1.00 10.00      A   
ATOM     75  HZ3 LYS    21     -20.897  -9.091  11.146  1.00 10.00      A   
ATOM     76  C   LYS    21     -16.884 -10.527   5.653  1.00 10.00      A   
ATOM     77  O   LYS    21     -17.684 -11.447   5.454  1.00 10.00      A   
ATOM     78  N   VAL    22     -15.580 -10.639   5.442  1.00 10.00      A   
ATOM     79  HN  VAL    22     -14.997  -9.858   5.614  1.00 10.00      A   
ATOM     80  CA  VAL    22     -14.977 -11.880   4.977  1.00 10.00      A   
ATOM     81  CB  VAL    22     -13.983 -11.640   3.820  1.00 10.00      A   
ATOM     82  CG1 VAL    22     -13.413 -12.959   3.316  1.00 10.00      A   
ATOM     83  CG2 VAL    22     -14.650 -10.876   2.684  1.00 10.00      A   
ATOM     84  C   VAL    22     -14.251 -12.550   6.139  1.00 10.00      A   
ATOM     85  O   VAL    22     -13.359 -11.952   6.748  1.00 10.00      A   
ATOM     86  N   ALA    23     -14.641 -13.780   6.451  1.00 10.00      A   
ATOM     87  HN  ALA    23     -15.352 -14.210   5.919  1.00 10.00      A   
ATOM     88  CA  ALA    23     -14.032 -14.514   7.554  1.00 10.00      A   
ATOM     89  CB  ALA    23     -15.096 -14.989   8.533  1.00 10.00      A   
ATOM     90  C   ALA    23     -13.191 -15.685   7.057  1.00 10.00      A   
ATOM     91  O   ALA    23     -13.687 -16.566   6.342  1.00 10.00      A   
ATOM     92  N   GLY    24     -11.918 -15.685   7.435  1.00 10.00      A   
ATOM     93  HN  GLY    24     -11.579 -14.940   7.988  1.00 10.00      A   
ATOM     94  CA  GLY    24     -11.019 -16.747   7.038  1.00 10.00      A   
ATOM     95  C   GLY    24     -10.930 -17.842   8.081  1.00 10.00      A   
ATOM     96  O   GLY    24     -10.997 -17.571   9.284  1.00 10.00      A   
ATOM     97  N   GLN    25     -10.775 -19.079   7.623  1.00 10.00      A   
ATOM     98  HN  GLN    25     -10.729 -19.222   6.655  1.00 10.00      A   
ATOM     99  CA  GLN    25     -10.672 -20.233   8.518  1.00 10.00      A   
ATOM    100  CB  GLN    25     -10.449 -21.522   7.718  1.00 10.00      A   
ATOM    101  CG  GLN    25     -11.318 -21.640   6.474  1.00 10.00      A   
ATOM    102  CD  GLN    25     -12.805 -21.581   6.775  1.00 10.00      A   
ATOM    103  OE1 GLN    25     -13.277 -22.146   7.761  1.00 10.00      A   
ATOM    104  NE2 GLN    25     -13.544 -20.875   5.936  1.00 10.00      A   
ATOM    105 HE21 GLN    25     -13.096 -20.439   5.183  1.00 10.00      A   
ATOM    106 HE22 GLN    25     -14.518 -20.810   6.101  1.00 10.00      A   
ATOM    107  C   GLN    25      -9.541 -20.045   9.530  1.00 10.00      A   
ATOM    108  O   GLN    25      -9.585 -20.592  10.631  1.00 10.00      A   
ATOM    109  N   ASP    26      -8.533 -19.262   9.147  1.00 10.00      A   
ATOM    110  HN  ASP    26      -8.559 -18.849   8.260  1.00 10.00      A   
ATOM    111  CA  ASP    26      -7.388 -18.995  10.014  1.00 10.00      A   
ATOM    112  CB  ASP    26      -6.274 -18.288   9.229  1.00 10.00      A   
ATOM    113  CG  ASP    26      -6.474 -16.784   9.116  1.00 10.00      A   
ATOM    114  OD1 ASP    26      -7.628 -16.338   8.920  1.00 10.00      A   
ATOM    115  OD2 ASP    26      -5.473 -16.043   9.215  1.00 10.00      A   
ATOM    116  C   ASP    26      -7.781 -18.161  11.239  1.00 10.00      A   
ATOM    117  O   ASP    26      -7.012 -18.057  12.197  1.00 10.00      A   
ATOM    118  N   GLY    27      -8.968 -17.556  11.201  1.00 10.00      A   
ATOM    119  HN  GLY    27      -9.532 -17.651  10.404  1.00 10.00      A   
ATOM    120  CA  GLY    27      -9.434 -16.750  12.314  1.00 10.00      A   
ATOM    121  C   GLY    27      -9.611 -15.285  11.954  1.00 10.00      A   
ATOM    122  O   GLY    27     -10.207 -14.525  12.721  1.00 10.00      A   
ATOM    123  N   SER    28      -9.101 -14.886  10.791  1.00 10.00      A   
ATOM    124  HN  SER    28      -8.646 -15.538  10.214  1.00 10.00      A   
ATOM    125  CA  SER    28      -9.209 -13.503  10.350  1.00 10.00      A   
ATOM    126  CB  SER    28      -8.188 -13.190   9.247  1.00 10.00      A   
ATOM    127  OG  SER    28      -8.318 -14.076   8.142  1.00 10.00      A   
ATOM    128  HG  SER    28      -8.070 -14.981   8.422  1.00 10.00      A   
ATOM    129  C   SER    28     -10.630 -13.163   9.893  1.00 10.00      A   
ATOM    130  O   SER    28     -11.376 -14.030   9.421  1.00 10.00      A   
ATOM    131  N   VAL    29     -10.998 -11.903  10.067  1.00 10.00      A   
ATOM    132  HN  VAL    29     -10.363 -11.279  10.478  1.00 10.00      A   
ATOM    133  CA  VAL    29     -12.309 -11.402   9.672  1.00 10.00      A   
ATOM    134  CB  VAL    29     -13.328 -11.470  10.834  1.00 10.00      A   
ATOM    135  CG1 VAL    29     -14.685 -10.931  10.397  1.00 10.00      A   
ATOM    136  CG2 VAL    29     -13.461 -12.894  11.360  1.00 10.00      A   
ATOM    137  C   VAL    29     -12.166  -9.955   9.202  1.00 10.00      A   
ATOM    138  O   VAL    29     -12.028  -9.036  10.015  1.00 10.00      A   
ATOM    139  N   VAL    30     -12.180  -9.757   7.895  1.00 10.00      A   
ATOM    140  HN  VAL    30     -12.314 -10.528   7.292  1.00 10.00      A   
ATOM    141  CA  VAL    30     -12.025  -8.424   7.331  1.00 10.00      A   
ATOM    142  CB  VAL    30     -10.895  -8.369   6.281  1.00 10.00      A   
ATOM    143  CG1 VAL    30     -10.713  -6.950   5.764  1.00 10.00      A   
ATOM    144  CG2 VAL    30      -9.591  -8.899   6.864  1.00 10.00      A   
ATOM    145  C   VAL    30     -13.323  -7.922   6.717  1.00 10.00      A   
ATOM    146  O   VAL    30     -14.016  -8.658   6.012  1.00 10.00      A   
ATOM    147  N   GLN    31     -13.642  -6.668   7.001  1.00 10.00      A   
ATOM    148  HN  GLN    31     -13.044  -6.142   7.571  1.00 10.00      A   
ATOM    149  CA  GLN    31     -14.843  -6.037   6.485  1.00 10.00      A   
ATOM    150  CB  GLN    31     -15.517  -5.221   7.592  1.00 10.00      A   
ATOM    151  CG  GLN    31     -16.852  -4.606   7.209  1.00 10.00      A   
ATOM    152  CD  GLN    31     -17.508  -3.886   8.371  1.00 10.00      A   
ATOM    153  OE1 GLN    31     -17.289  -2.692   8.581  1.00 10.00      A   
ATOM    154  NE2 GLN    31     -18.306  -4.607   9.146  1.00 10.00      A   
ATOM    155 HE21 GLN    31     -18.424  -5.554   8.932  1.00 10.00      A   
ATOM    156 HE22 GLN    31     -18.757  -4.161   9.895  1.00 10.00      A   
ATOM    157  C   GLN    31     -14.476  -5.132   5.316  1.00 10.00      A   
ATOM    158  O   GLN    31     -13.360  -4.603   5.265  1.00 10.00      A   
ATOM    159  N   PHE    32     -15.398  -4.987   4.373  1.00 10.00      A   
ATOM    160  HN  PHE    32     -16.251  -5.476   4.460  1.00 10.00      A   
ATOM    161  CA  PHE    32     -15.182  -4.137   3.205  1.00 10.00      A   
ATOM    162  CB  PHE    32     -14.632  -4.955   2.026  1.00 10.00      A   
ATOM    163  CG  PHE    32     -13.308  -5.624   2.281  1.00 10.00      A   
ATOM    164  CD1 PHE    32     -13.254  -6.944   2.698  1.00 10.00      A   
ATOM    165  CD2 PHE    32     -12.120  -4.937   2.096  1.00 10.00      A   
ATOM    166  CE1 PHE    32     -12.042  -7.567   2.926  1.00 10.00      A   
ATOM    167  CE2 PHE    32     -10.903  -5.553   2.323  1.00 10.00      A   
ATOM    168  CZ  PHE    32     -10.864  -6.870   2.739  1.00 10.00      A   
ATOM    169  C   PHE    32     -16.480  -3.447   2.786  1.00 10.00      A   
ATOM    170  O   PHE    32     -17.470  -4.116   2.466  1.00 10.00      A   
ATOM    171  N   LYS    33     -16.479  -2.116   2.793  1.00 10.00      A   
ATOM    172  HN  LYS    33     -15.669  -1.637   3.080  1.00 10.00      A   
ATOM    173  CA  LYS    33     -17.655  -1.346   2.392  1.00 10.00      A   
ATOM    174  CB  LYS    33     -17.616   0.055   3.016  1.00 10.00      A   
ATOM    175  CG  LYS    33     -18.953   0.781   3.030  1.00 10.00      A   
ATOM    176  CD  LYS    33     -18.883   2.049   3.872  1.00 10.00      A   
ATOM    177  CE  LYS    33     -18.439   1.744   5.295  1.00 10.00      A   
ATOM    178  NZ  LYS    33     -18.445   2.945   6.173  1.00 10.00      A   
ATOM    179  HZ1 LYS    33     -17.870   3.705   5.751  1.00 10.00      A   
ATOM    180  HZ2 LYS    33     -18.051   2.710   7.106  1.00 10.00      A   
ATOM    181  HZ3 LYS    33     -19.416   3.292   6.298  1.00 10.00      A   
ATOM    182  C   LYS    33     -17.715  -1.256   0.865  1.00 10.00      A   
ATOM    183  O   LYS    33     -17.616  -0.171   0.283  1.00 10.00      A   
ATOM    184  N   ILE    34     -17.879  -2.409   0.227  1.00 10.00      A   
ATOM    185  HN  ILE    34     -17.997  -3.230   0.756  1.00 10.00      A   
ATOM    186  CA  ILE    34     -17.923  -2.497  -1.229  1.00 10.00      A   
ATOM    187  CB  ILE    34     -17.750  -3.965  -1.692  1.00 10.00      A   
ATOM    188  CG1 ILE    34     -17.005  -4.037  -3.024  1.00 10.00      A   
ATOM    189  CG2 ILE    34     -19.086  -4.693  -1.768  1.00 10.00      A   
ATOM    190  CD1 ILE    34     -15.548  -3.645  -2.928  1.00 10.00      A   
ATOM    191  C   ILE    34     -19.226  -1.913  -1.787  1.00 10.00      A   
ATOM    192  O   ILE    34     -20.106  -1.512  -1.028  1.00 10.00      A   
ATOM    193  N   LYS    35     -19.340  -1.855  -3.111  1.00 10.00      A   
ATOM    194  HN  LYS    35     -18.608  -2.182  -3.669  1.00 10.00      A   
ATOM    195  CA  LYS    35     -20.538  -1.332  -3.754  1.00 10.00      A   
ATOM    196  CB  LYS    35     -20.187  -0.569  -5.034  1.00 10.00      A   
ATOM    197  CG  LYS    35     -20.145   0.943  -4.868  1.00 10.00      A   
ATOM    198  CD  LYS    35     -19.637   1.628  -6.129  1.00 10.00      A   
ATOM    199  CE  LYS    35     -19.680   3.145  -5.996  1.00 10.00      A   
ATOM    200  NZ  LYS    35     -21.018   3.704  -6.326  1.00 10.00      A   
ATOM    201  HZ1 LYS    35     -21.764   3.203  -5.797  1.00 10.00      A   
ATOM    202  HZ2 LYS    35     -21.210   3.608  -7.341  1.00 10.00      A   
ATOM    203  HZ3 LYS    35     -21.053   4.712  -6.075  1.00 10.00      A   
ATOM    204  C   LYS    35     -21.524  -2.458  -4.055  1.00 10.00      A   
ATOM    205  O   LYS    35     -21.125  -3.550  -4.471  1.00 10.00      A   
ATOM    206  N   ARG    36     -22.808  -2.182  -3.851  1.00 10.00      A   
ATOM    207  HN  ARG    36     -23.054  -1.279  -3.536  1.00 10.00      A   
ATOM    208  CA  ARG    36     -23.867  -3.167  -4.076  1.00 10.00      A   
ATOM    209  CB  ARG    36     -25.253  -2.532  -3.936  1.00 10.00      A   
ATOM    210  CG  ARG    36     -25.590  -2.081  -2.522  1.00 10.00      A   
ATOM    211  CD  ARG    36     -27.078  -2.217  -2.224  1.00 10.00      A   
ATOM    212  NE  ARG    36     -27.551  -3.588  -2.418  1.00 10.00      A   
ATOM    213  HE  ARG    36     -27.989  -3.790  -3.274  1.00 10.00      A   
ATOM    214  CZ  ARG    36     -27.438  -4.561  -1.509  1.00 10.00      A   
ATOM    215  NH1 ARG    36     -26.870  -4.320  -0.329  1.00 10.00      A   
ATOM    216 HH11 ARG    36     -26.515  -3.368  -0.100  1.00 10.00      A   
ATOM    217 HH12 ARG    36     -26.780  -5.085   0.376  1.00 10.00      A   
ATOM    218  NH2 ARG    36     -27.904  -5.776  -1.777  1.00 10.00      A   
ATOM    219 HH21 ARG    36     -27.816  -6.543  -1.063  1.00 10.00      A   
ATOM    220 HH22 ARG    36     -28.362  -5.975  -2.690  1.00 10.00      A   
ATOM    221  C   ARG    36     -23.739  -3.867  -5.429  1.00 10.00      A   
ATOM    222  O   ARG    36     -23.990  -5.070  -5.537  1.00 10.00      A   
ATOM    223  N   HIS    37     -23.353  -3.116  -6.456  1.00 10.00      A   
ATOM    224  HN  HIS    37     -23.158  -2.157  -6.308  1.00 10.00      A   
ATOM    225  CA  HIS    37     -23.192  -3.675  -7.798  1.00 10.00      A   
ATOM    226  CB  HIS    37     -23.843  -2.769  -8.847  1.00 10.00      A   
ATOM    227  CG  HIS    37     -25.154  -3.283  -9.342  1.00 10.00      A   
ATOM    228  ND1 HIS    37     -25.296  -3.957 -10.535  1.00 10.00      A   
ATOM    229  HD1 HIS    37     -24.573  -4.165 -11.167  1.00 10.00      A   
ATOM    230  CD2 HIS    37     -26.391  -3.227  -8.793  1.00 10.00      A   
ATOM    231  CE1 HIS    37     -26.558  -4.293 -10.700  1.00 10.00      A   
ATOM    232  NE2 HIS    37     -27.242  -3.862  -9.655  1.00 10.00      A   
ATOM    233  HE2 HIS    37     -28.207  -3.976  -9.522  1.00 10.00      A   
ATOM    234  C   HIS    37     -21.719  -3.908  -8.138  1.00 10.00      A   
ATOM    235  O   HIS    37     -21.356  -4.026  -9.309  1.00 10.00      A   
ATOM    236  N   THR    38     -20.877  -3.979  -7.112  1.00 10.00      A   
ATOM    237  HN  THR    38     -21.220  -3.890  -6.198  1.00 10.00      A   
ATOM    238  CA  THR    38     -19.456  -4.197  -7.303  1.00 10.00      A   
ATOM    239  CB  THR    38     -18.639  -3.573  -6.147  1.00 10.00      A   
ATOM    240  OG1 THR    38     -18.262  -2.227  -6.481  1.00 10.00      A   
ATOM    241  HG1 THR    38     -18.484  -2.049  -7.420  1.00 10.00      A   
ATOM    242  CG2 THR    38     -17.391  -4.386  -5.845  1.00 10.00      A   
ATOM    243  C   THR    38     -19.138  -5.687  -7.425  1.00 10.00      A   
ATOM    244  O   THR    38     -19.582  -6.494  -6.611  1.00 10.00      A   
ATOM    245  N   PRO    39     -18.361  -6.063  -8.452  1.00 10.00      A   
ATOM    246  CA  PRO    39     -17.966  -7.455  -8.678  1.00 10.00      A   
ATOM    247  CB  PRO    39     -17.050  -7.382  -9.904  1.00 10.00      A   
ATOM    248  CG  PRO    39     -16.666  -5.947 -10.022  1.00 10.00      A   
ATOM    249  CD  PRO    39     -17.815  -5.163  -9.474  1.00 10.00      A   
ATOM    250  C   PRO    39     -17.207  -8.019  -7.477  1.00 10.00      A   
ATOM    251  O   PRO    39     -16.223  -7.429  -7.012  1.00 10.00      A   
ATOM    252  N   LEU    40     -17.661  -9.171  -6.997  1.00 10.00      A   
ATOM    253  HN  LEU    40     -18.440  -9.593  -7.436  1.00 10.00      A   
ATOM    254  CA  LEU    40     -17.061  -9.831  -5.842  1.00 10.00      A   
ATOM    255  CB  LEU    40     -17.695 -11.204  -5.609  1.00 10.00      A   
ATOM    256  CG  LEU    40     -19.193 -11.203  -5.289  1.00 10.00      A   
ATOM    257  CD1 LEU    40     -19.682 -12.610  -4.987  1.00 10.00      A   
ATOM    258  CD2 LEU    40     -19.500 -10.267  -4.129  1.00 10.00      A   
ATOM    259  C   LEU    40     -15.537  -9.936  -5.931  1.00 10.00      A   
ATOM    260  O   LEU    40     -14.854  -9.919  -4.903  1.00 10.00      A   
ATOM    261  N   SER    41     -15.007 -10.044  -7.150  1.00 10.00      A   
ATOM    262  HN  SER    41     -15.600 -10.077  -7.930  1.00 10.00      A   
ATOM    263  CA  SER    41     -13.563 -10.135  -7.355  1.00 10.00      A   
ATOM    264  CB  SER    41     -13.232  -9.924  -8.831  1.00 10.00      A   
ATOM    265  OG  SER    41     -14.078 -10.713  -9.651  1.00 10.00      A   
ATOM    266  HG  SER    41     -13.953 -11.650  -9.413  1.00 10.00      A   
ATOM    267  C   SER    41     -12.808  -9.112  -6.503  1.00 10.00      A   
ATOM    268  O   SER    41     -11.754  -9.417  -5.933  1.00 10.00      A   
ATOM    269  N   LYS    42     -13.361  -7.904  -6.411  1.00 10.00      A   
ATOM    270  HN  LYS    42     -14.209  -7.730  -6.876  1.00 10.00      A   
ATOM    271  CA  LYS    42     -12.745  -6.837  -5.631  1.00 10.00      A   
ATOM    272  CB  LYS    42     -13.559  -5.549  -5.764  1.00 10.00      A   
ATOM    273  CG  LYS    42     -13.721  -5.079  -7.199  1.00 10.00      A   
ATOM    274  CD  LYS    42     -14.970  -4.234  -7.376  1.00 10.00      A   
ATOM    275  CE  LYS    42     -14.805  -2.847  -6.779  1.00 10.00      A   
ATOM    276  NZ  LYS    42     -15.865  -1.912  -7.242  1.00 10.00      A   
ATOM    277  HZ1 LYS    42     -15.482  -0.945  -7.311  1.00 10.00      A   
ATOM    278  HZ2 LYS    42     -16.667  -1.911  -6.576  1.00 10.00      A   
ATOM    279  HZ3 LYS    42     -16.217  -2.202  -8.183  1.00 10.00      A   
ATOM    280  C   LYS    42     -12.625  -7.238  -4.164  1.00 10.00      A   
ATOM    281  O   LYS    42     -11.609  -6.977  -3.516  1.00 10.00      A   
ATOM    282  N   LEU    43     -13.667  -7.881  -3.648  1.00 10.00      A   
ATOM    283  HN  LEU    43     -14.439  -8.078  -4.220  1.00 10.00      A   
ATOM    284  CA  LEU    43     -13.681  -8.328  -2.263  1.00 10.00      A   
ATOM    285  CB  LEU    43     -15.101  -8.723  -1.843  1.00 10.00      A   
ATOM    286  CG  LEU    43     -15.346  -8.868  -0.341  1.00 10.00      A   
ATOM    287  CD1 LEU    43     -15.253  -7.515   0.345  1.00 10.00      A   
ATOM    288  CD2 LEU    43     -16.698  -9.509  -0.080  1.00 10.00      A   
ATOM    289  C   LEU    43     -12.736  -9.512  -2.107  1.00 10.00      A   
ATOM    290  O   LEU    43     -11.901  -9.542  -1.198  1.00 10.00      A   
ATOM    291  N   MET    44     -12.865 -10.475  -3.019  1.00 10.00      A   
ATOM    292  HN  MET    44     -13.553 -10.382  -3.715  1.00 10.00      A   
ATOM    293  CA  MET    44     -12.021 -11.665  -3.009  1.00 10.00      A   
ATOM    294  CB  MET    44     -12.335 -12.578  -4.205  1.00 10.00      A   
ATOM    295  CG  MET    44     -13.521 -13.508  -3.990  1.00 10.00      A   
ATOM    296  SD  MET    44     -13.833 -14.587  -5.404  1.00 10.00      A   
ATOM    297  CE  MET    44     -14.602 -13.442  -6.547  1.00 10.00      A   
ATOM    298  C   MET    44     -10.546 -11.275  -3.012  1.00 10.00      A   
ATOM    299  O   MET    44      -9.751 -11.800  -2.223  1.00 10.00      A   
ATOM    300  N   LYS    45     -10.177 -10.351  -3.898  1.00 10.00      A   
ATOM    301  HN  LYS    45     -10.850  -9.964  -4.505  1.00 10.00      A   
ATOM    302  CA  LYS    45      -8.797  -9.900  -3.978  1.00 10.00      A   
ATOM    303  CB  LYS    45      -8.534  -9.117  -5.275  1.00 10.00      A   
ATOM    304  CG  LYS    45      -8.388  -7.607  -5.125  1.00 10.00      A   
ATOM    305  CD  LYS    45      -8.191  -6.947  -6.484  1.00 10.00      A   
ATOM    306  CE  LYS    45      -7.941  -5.449  -6.364  1.00 10.00      A   
ATOM    307  NZ  LYS    45      -6.510  -5.132  -6.117  1.00 10.00      A   
ATOM    308  HZ1 LYS    45      -6.359  -4.093  -6.129  1.00 10.00      A   
ATOM    309  HZ2 LYS    45      -5.911  -5.564  -6.847  1.00 10.00      A   
ATOM    310  HZ3 LYS    45      -6.214  -5.496  -5.182  1.00 10.00      A   
ATOM    311  C   LYS    45      -8.440  -9.090  -2.735  1.00 10.00      A   
ATOM    312  O   LYS    45      -7.417  -9.338  -2.098  1.00 10.00      A   
ATOM    313  N   ALA    46      -9.315  -8.150  -2.375  1.00 10.00      A   
ATOM    314  HN  ALA    46     -10.127  -8.019  -2.916  1.00 10.00      A   
ATOM    315  CA  ALA    46      -9.102  -7.301  -1.205  1.00 10.00      A   
ATOM    316  CB  ALA    46     -10.366  -6.526  -0.873  1.00 10.00      A   
ATOM    317  C   ALA    46      -8.655  -8.116   0.004  1.00 10.00      A   
ATOM    318  O   ALA    46      -7.655  -7.789   0.653  1.00 10.00      A   
ATOM    319  N   TYR    47      -9.401  -9.170   0.306  1.00 10.00      A   
ATOM    320  HN  TYR    47     -10.192  -9.374  -0.245  1.00 10.00      A   
ATOM    321  CA  TYR    47      -9.072 -10.033   1.432  1.00 10.00      A   
ATOM    322  CB  TYR    47     -10.119 -11.141   1.586  1.00 10.00      A   
ATOM    323  CG  TYR    47     -10.161 -11.774   2.962  1.00 10.00      A   
ATOM    324  CD1 TYR    47     -10.636 -11.066   4.060  1.00 10.00      A   
ATOM    325  CD2 TYR    47      -9.740 -13.084   3.164  1.00 10.00      A   
ATOM    326  CE1 TYR    47     -10.689 -11.640   5.316  1.00 10.00      A   
ATOM    327  CE2 TYR    47      -9.788 -13.666   4.418  1.00 10.00      A   
ATOM    328  CZ  TYR    47     -10.265 -12.940   5.491  1.00 10.00      A   
ATOM    329  OH  TYR    47     -10.320 -13.514   6.744  1.00 10.00      A   
ATOM    330  HH  TYR    47      -9.420 -13.699   7.062  1.00 10.00      A   
ATOM    331  C   TYR    47      -7.686 -10.636   1.234  1.00 10.00      A   
ATOM    332  O   TYR    47      -6.799 -10.474   2.074  1.00 10.00      A   
ATOM    333  N   CYS    48      -7.499 -11.299   0.096  1.00 10.00      A   
ATOM    334  HN  CYS    48      -8.239 -11.353  -0.549  1.00 10.00      A   
ATOM    335  CA  CYS    48      -6.226 -11.935  -0.233  1.00 10.00      A   
ATOM    336  CB  CYS    48      -6.283 -12.563  -1.631  1.00 10.00      A   
ATOM    337  SG  CYS    48      -7.691 -13.669  -1.888  1.00 10.00      A   
ATOM    338  HG  CYS    48      -8.764 -12.918  -2.110  1.00 10.00      A   
ATOM    339  C   CYS    48      -5.065 -10.942  -0.137  1.00 10.00      A   
ATOM    340  O   CYS    48      -3.995 -11.279   0.376  1.00 10.00      A   
ATOM    341  N   GLU    49      -5.290  -9.717  -0.615  1.00 10.00      A   
ATOM    342  HN  GLU    49      -6.171  -9.512  -1.010  1.00 10.00      A   
ATOM    343  CA  GLU    49      -4.270  -8.672  -0.584  1.00 10.00      A   
ATOM    344  CB  GLU    49      -4.870  -7.316  -0.970  1.00 10.00      A   
ATOM    345  CG  GLU    49      -5.593  -7.305  -2.307  1.00 10.00      A   
ATOM    346  CD  GLU    49      -6.162  -5.945  -2.652  1.00 10.00      A   
ATOM    347  OE1 GLU    49      -7.005  -5.424  -1.888  1.00 10.00      A   
ATOM    348  OE2 GLU    49      -5.771  -5.382  -3.693  1.00 10.00      A   
ATOM    349  C   GLU    49      -3.631  -8.572   0.800  1.00 10.00      A   
ATOM    350  O   GLU    49      -2.412  -8.698   0.944  1.00 10.00      A   
ATOM    351  N   ARG    50      -4.464  -8.360   1.818  1.00 10.00      A   
ATOM    352  HN  ARG    50      -5.428  -8.290   1.641  1.00 10.00      A   
ATOM    353  CA  ARG    50      -3.982  -8.234   3.192  1.00 10.00      A   
ATOM    354  CB  ARG    50      -4.965  -7.426   4.050  1.00 10.00      A   
ATOM    355  CG  ARG    50      -6.215  -8.186   4.476  1.00 10.00      A   
ATOM    356  CD  ARG    50      -5.969  -8.990   5.743  1.00 10.00      A   
ATOM    357  NE  ARG    50      -5.747  -8.130   6.904  1.00 10.00      A   
ATOM    358  HE  ARG    50      -6.531  -7.654   7.267  1.00 10.00      A   
ATOM    359  CZ  ARG    50      -4.565  -7.954   7.503  1.00 10.00      A   
ATOM    360  NH1 ARG    50      -3.474  -8.569   7.060  1.00 10.00      A   
ATOM    361 HH11 ARG    50      -2.560  -8.414   7.537  1.00 10.00      A   
ATOM    362 HH12 ARG    50      -3.520  -9.207   6.235  1.00 10.00      A   
ATOM    363  NH2 ARG    50      -4.480  -7.155   8.555  1.00 10.00      A   
ATOM    364 HH21 ARG    50      -3.568  -7.004   9.034  1.00 10.00      A   
ATOM    365 HH22 ARG    50      -5.346  -6.671   8.913  1.00 10.00      A   
ATOM    366  C   ARG    50      -3.708  -9.599   3.817  1.00 10.00      A   
ATOM    367  O   ARG    50      -2.946  -9.705   4.782  1.00 10.00      A   
ATOM    368  N   GLN    51      -4.347 -10.639   3.294  1.00 10.00      A   
ATOM    369  HN  GLN    51      -4.978 -10.495   2.552  1.00 10.00      A   
ATOM    370  CA  GLN    51      -4.148 -11.991   3.805  1.00 10.00      A   
ATOM    371  CB  GLN    51      -5.290 -12.913   3.370  1.00 10.00      A   
ATOM    372  CG  GLN    51      -6.649 -12.535   3.932  1.00 10.00      A   
ATOM    373  CD  GLN    51      -6.705 -12.631   5.442  1.00 10.00      A   
ATOM    374  OE1 GLN    51      -6.446 -11.658   6.148  1.00 10.00      A   
ATOM    375  NE2 GLN    51      -7.037 -13.807   5.946  1.00 10.00      A   
ATOM    376 HE21 GLN    51      -7.220 -14.545   5.327  1.00 10.00      A   
ATOM    377 HE22 GLN    51      -7.106 -13.891   6.925  1.00 10.00      A   
ATOM    378  C   GLN    51      -2.814 -12.571   3.336  1.00 10.00      A   
ATOM    379  O   GLN    51      -2.282 -13.497   3.955  1.00 10.00      A   
ATOM    380  N   GLY    52      -2.282 -12.029   2.238  1.00 10.00      A   
ATOM    381  HN  GLY    52      -2.754 -11.299   1.780  1.00 10.00      A   
ATOM    382  CA  GLY    52      -1.027 -12.513   1.700  1.00 10.00      A   
ATOM    383  C   GLY    52      -1.173 -13.918   1.157  1.00 10.00      A   
ATOM    384  O   GLY    52      -0.272 -14.746   1.300  1.00 10.00      A   
ATOM    385  N   LEU    53      -2.315 -14.187   0.534  1.00 10.00      A   
ATOM    386  HN  LEU    53      -2.983 -13.474   0.429  1.00 10.00      A   
ATOM    387  CA  LEU    53      -2.601 -15.501  -0.016  1.00 10.00      A   
ATOM    388  CB  LEU    53      -3.652 -16.208   0.844  1.00 10.00      A   
ATOM    389  CG  LEU    53      -3.322 -16.332   2.333  1.00 10.00      A   
ATOM    390  CD1 LEU    53      -4.568 -16.670   3.134  1.00 10.00      A   
ATOM    391  CD2 LEU    53      -2.236 -17.373   2.558  1.00 10.00      A   
ATOM    392  C   LEU    53      -3.090 -15.386  -1.454  1.00 10.00      A   
ATOM    393  O   LEU    53      -3.942 -14.550  -1.765  1.00 10.00      A   
ATOM    394  N   SER    54      -2.533 -16.217  -2.323  1.00 10.00      A   
ATOM    395  HN  SER    54      -1.849 -16.845  -2.009  1.00 10.00      A   
ATOM    396  CA  SER    54      -2.902 -16.217  -3.730  1.00 10.00      A   
ATOM    397  CB  SER    54      -2.027 -17.200  -4.518  1.00 10.00      A   
ATOM    398  OG  SER    54      -2.362 -17.210  -5.899  1.00 10.00      A   
ATOM    399  HG  SER    54      -1.553 -17.172  -6.424  1.00 10.00      A   
ATOM    400  C   SER    54      -4.378 -16.559  -3.918  1.00 10.00      A   
ATOM    401  O   SER    54      -4.874 -17.564  -3.388  1.00 10.00      A   
ATOM    402  N   MET    55      -5.070 -15.719  -4.682  1.00 10.00      A   
ATOM    403  HN  MET    55      -4.615 -14.933  -5.056  1.00 10.00      A   
ATOM    404  CA  MET    55      -6.489 -15.924  -4.972  1.00 10.00      A   
ATOM    405  CB  MET    55      -7.031 -14.827  -5.893  1.00 10.00      A   
ATOM    406  CG  MET    55      -7.376 -13.526  -5.185  1.00 10.00      A   
ATOM    407  SD  MET    55      -8.190 -12.334  -6.272  1.00 10.00      A   
ATOM    408  CE  MET    55      -9.636 -13.267  -6.773  1.00 10.00      A   
ATOM    409  C   MET    55      -6.732 -17.296  -5.601  1.00 10.00      A   
ATOM    410  O   MET    55      -7.847 -17.816  -5.564  1.00 10.00      A   
ATOM    411  N   ARG    56      -5.688 -17.878  -6.187  1.00 10.00      A   
ATOM    412  HN  ARG    56      -4.826 -17.410  -6.208  1.00 10.00      A   
ATOM    413  CA  ARG    56      -5.799 -19.190  -6.811  1.00 10.00      A   
ATOM    414  CB  ARG    56      -4.512 -19.545  -7.559  1.00 10.00      A   
ATOM    415  CG  ARG    56      -4.107 -18.538  -8.624  1.00 10.00      A   
ATOM    416  CD  ARG    56      -3.003 -19.091  -9.512  1.00 10.00      A   
ATOM    417  NE  ARG    56      -3.491 -20.161 -10.383  1.00 10.00      A   
ATOM    418  HE  ARG    56      -3.714 -21.018  -9.957  1.00 10.00      A   
ATOM    419  CZ  ARG    56      -3.638 -20.046 -11.704  1.00 10.00      A   
ATOM    420  NH1 ARG    56      -3.335 -18.901 -12.321  1.00 10.00      A   
ATOM    421 HH11 ARG    56      -3.455 -18.817 -13.353  1.00 10.00      A   
ATOM    422 HH12 ARG    56      -2.975 -18.085 -11.780  1.00 10.00      A   
ATOM    423  NH2 ARG    56      -4.096 -21.078 -12.415  1.00 10.00      A   
ATOM    424 HH21 ARG    56      -4.336 -21.977 -11.943  1.00 10.00      A   
ATOM    425 HH22 ARG    56      -4.214 -20.994 -13.449  1.00 10.00      A   
ATOM    426  C   ARG    56      -6.111 -20.264  -5.770  1.00 10.00      A   
ATOM    427  O   ARG    56      -6.908 -21.170  -6.019  1.00 10.00      A   
ATOM    428  N   GLN    57      -5.488 -20.156  -4.602  1.00 10.00      A   
ATOM    429  HN  GLN    57      -4.876 -19.405  -4.454  1.00 10.00      A   
ATOM    430  CA  GLN    57      -5.698 -21.122  -3.531  1.00 10.00      A   
ATOM    431  CB  GLN    57      -4.420 -21.308  -2.700  1.00 10.00      A   
ATOM    432  CG  GLN    57      -4.050 -20.134  -1.802  1.00 10.00      A   
ATOM    433  CD  GLN    57      -4.507 -20.329  -0.365  1.00 10.00      A   
ATOM    434  OE1 GLN    57      -5.516 -20.980  -0.107  1.00 10.00      A   
ATOM    435  NE2 GLN    57      -3.762 -19.773   0.581  1.00 10.00      A   
ATOM    436 HE21 GLN    57      -2.964 -19.276   0.309  1.00 10.00      A   
ATOM    437 HE22 GLN    57      -4.042 -19.881   1.521  1.00 10.00      A   
ATOM    438  C   GLN    57      -6.879 -20.731  -2.643  1.00 10.00      A   
ATOM    439  O   GLN    57      -7.608 -21.595  -2.157  1.00 10.00      A   
ATOM    440  N   ILE    58      -7.065 -19.431  -2.448  1.00 10.00      A   
ATOM    441  HN  ILE    58      -6.457 -18.791  -2.879  1.00 10.00      A   
ATOM    442  CA  ILE    58      -8.150 -18.924  -1.615  1.00 10.00      A   
ATOM    443  CB  ILE    58      -7.923 -17.442  -1.241  1.00 10.00      A   
ATOM    444  CG1 ILE    58      -6.595 -17.274  -0.494  1.00 10.00      A   
ATOM    445  CG2 ILE    58      -9.077 -16.915  -0.402  1.00 10.00      A   
ATOM    446  CD1 ILE    58      -6.534 -18.025   0.817  1.00 10.00      A   
ATOM    447  C   ILE    58      -9.502 -19.067  -2.312  1.00 10.00      A   
ATOM    448  O   ILE    58      -9.686 -18.596  -3.435  1.00 10.00      A   
ATOM    449  N   ARG    59     -10.441 -19.717  -1.640  1.00 10.00      A   
ATOM    450  HN  ARG    59     -10.229 -20.072  -0.740  1.00 10.00      A   
ATOM    451  CA  ARG    59     -11.781 -19.909  -2.181  1.00 10.00      A   
ATOM    452  CB  ARG    59     -12.089 -21.397  -2.378  1.00 10.00      A   
ATOM    453  CG  ARG    59     -12.012 -22.234  -1.115  1.00 10.00      A   
ATOM    454  CD  ARG    59     -12.143 -23.716  -1.427  1.00 10.00      A   
ATOM    455  NE  ARG    59     -11.986 -24.542  -0.230  1.00 10.00      A   
ATOM    456  HE  ARG    59     -12.766 -24.618   0.363  1.00 10.00      A   
ATOM    457  CZ  ARG    59     -10.865 -25.198   0.088  1.00 10.00      A   
ATOM    458  NH1 ARG    59      -9.793 -25.134  -0.704  1.00 10.00      A   
ATOM    459 HH11 ARG    59      -9.819 -24.570  -1.585  1.00 10.00      A   
ATOM    460 HH12 ARG    59      -8.921 -25.647  -0.448  1.00 10.00      A   
ATOM    461  NH2 ARG    59     -10.811 -25.915   1.205  1.00 10.00      A   
ATOM    462 HH21 ARG    59      -9.938 -26.431   1.458  1.00 10.00      A   
ATOM    463 HH22 ARG    59     -11.638 -25.967   1.836  1.00 10.00      A   
ATOM    464  C   ARG    59     -12.812 -19.248  -1.271  1.00 10.00      A   
ATOM    465  O   ARG    59     -12.776 -19.430  -0.053  1.00 10.00      A   
ATOM    466  N   PHE    60     -13.731 -18.489  -1.859  1.00 10.00      A   
ATOM    467  HN  PHE    60     -13.739 -18.415  -2.838  1.00 10.00      A   
ATOM    468  CA  PHE    60     -14.744 -17.779  -1.084  1.00 10.00      A   
ATOM    469  CB  PHE    60     -14.744 -16.285  -1.428  1.00 10.00      A   
ATOM    470  CG  PHE    60     -13.469 -15.565  -1.090  1.00 10.00      A   
ATOM    471  CD1 PHE    60     -13.368 -14.812   0.068  1.00 10.00      A   
ATOM    472  CD2 PHE    60     -12.372 -15.642  -1.935  1.00 10.00      A   
ATOM    473  CE1 PHE    60     -12.197 -14.150   0.381  1.00 10.00      A   
ATOM    474  CE2 PHE    60     -11.197 -14.982  -1.629  1.00 10.00      A   
ATOM    475  CZ  PHE    60     -11.108 -14.235  -0.468  1.00 10.00      A   
ATOM    476  C   PHE    60     -16.144 -18.347  -1.296  1.00 10.00      A   
ATOM    477  O   PHE    60     -16.530 -18.687  -2.420  1.00 10.00      A   
ATOM    478  N   ARG    61     -16.899 -18.442  -0.209  1.00 10.00      A   
ATOM    479  HN  ARG    61     -16.521 -18.169   0.665  1.00 10.00      A   
ATOM    480  CA  ARG    61     -18.267 -18.942  -0.253  1.00 10.00      A   
ATOM    481  CB  ARG    61     -18.383 -20.304   0.437  1.00 10.00      A   
ATOM    482  CG  ARG    61     -17.621 -21.423  -0.254  1.00 10.00      A   
ATOM    483  CD  ARG    61     -17.939 -22.773   0.367  1.00 10.00      A   
ATOM    484  NE  ARG    61     -19.298 -23.217   0.050  1.00 10.00      A   
ATOM    485  HE  ARG    61     -20.034 -22.609   0.292  1.00 10.00      A   
ATOM    486  CZ  ARG    61     -19.594 -24.385  -0.539  1.00 10.00      A   
ATOM    487  NH1 ARG    61     -18.627 -25.233  -0.878  1.00 10.00      A   
ATOM    488 HH11 ARG    61     -18.859 -26.138  -1.340  1.00 10.00      A   
ATOM    489 HH12 ARG    61     -17.633 -24.997  -0.685  1.00 10.00      A   
ATOM    490  NH2 ARG    61     -20.858 -24.697  -0.789  1.00 10.00      A   
ATOM    491 HH21 ARG    61     -21.100 -25.606  -1.240  1.00 10.00      A   
ATOM    492 HH22 ARG    61     -21.625 -24.026  -0.536  1.00 10.00      A   
ATOM    493  C   ARG    61     -19.209 -17.937   0.401  1.00 10.00      A   
ATOM    494  O   ARG    61     -18.898 -17.383   1.461  1.00 10.00      A   
ATOM    495  N   PHE    62     -20.349 -17.697  -0.232  1.00 10.00      A   
ATOM    496  HN  PHE    62     -20.550 -18.185  -1.066  1.00 10.00      A   
ATOM    497  CA  PHE    62     -21.328 -16.750   0.280  1.00 10.00      A   
ATOM    498  CB  PHE    62     -21.653 -15.680  -0.770  1.00 10.00      A   
ATOM    499  CG  PHE    62     -22.907 -14.901  -0.477  1.00 10.00      A   
ATOM    500  CD1 PHE    62     -22.968 -14.043   0.607  1.00 10.00      A   
ATOM    501  CD2 PHE    62     -24.026 -15.033  -1.282  1.00 10.00      A   
ATOM    502  CE1 PHE    62     -24.119 -13.334   0.886  1.00 10.00      A   
ATOM    503  CE2 PHE    62     -25.181 -14.326  -1.011  1.00 10.00      A   
ATOM    504  CZ  PHE    62     -25.228 -13.473   0.074  1.00 10.00      A   
ATOM    505  C   PHE    62     -22.603 -17.457   0.728  1.00 10.00      A   
ATOM    506  O   PHE    62     -23.349 -18.000  -0.095  1.00 10.00      A   
ATOM    507  N   ASP    63     -22.834 -17.458   2.033  1.00 10.00      A   
ATOM    508  HN  ASP    63     -22.180 -17.037   2.632  1.00 10.00      A   
ATOM    509  CA  ASP    63     -24.025 -18.074   2.614  1.00 10.00      A   
ATOM    510  CB  ASP    63     -25.248 -17.173   2.393  1.00 10.00      A   
ATOM    511  CG  ASP    63     -26.244 -17.234   3.534  1.00 10.00      A   
ATOM    512  OD1 ASP    63     -25.961 -16.645   4.600  1.00 10.00      A   
ATOM    513  OD2 ASP    63     -27.316 -17.858   3.367  1.00 10.00      A   
ATOM    514  C   ASP    63     -24.277 -19.471   2.040  1.00 10.00      A   
ATOM    515  O   ASP    63     -25.415 -19.833   1.731  1.00 10.00      A   
ATOM    516  N   GLY    64     -23.208 -20.247   1.882  1.00 10.00      A   
ATOM    517  HN  GLY    64     -22.323 -19.909   2.132  1.00 10.00      A   
ATOM    518  CA  GLY    64     -23.342 -21.591   1.356  1.00 10.00      A   
ATOM    519  C   GLY    64     -22.899 -21.722  -0.092  1.00 10.00      A   
ATOM    520  O   GLY    64     -22.269 -22.712  -0.458  1.00 10.00      A   
ATOM    521  N   GLN    65     -23.208 -20.723  -0.917  1.00 10.00      A   
ATOM    522  HN  GLN    65     -23.685 -19.936  -0.565  1.00 10.00      A   
ATOM    523  CA  GLN    65     -22.846 -20.761  -2.335  1.00 10.00      A   
ATOM    524  CB  GLN    65     -23.942 -20.116  -3.187  1.00 10.00      A   
ATOM    525  CG  GLN    65     -25.322 -20.728  -2.992  1.00 10.00      A   
ATOM    526  CD  GLN    65     -25.385 -22.194  -3.379  1.00 10.00      A   
ATOM    527  OE1 GLN    65     -26.063 -22.989  -2.730  1.00 10.00      A   
ATOM    528  NE2 GLN    65     -24.702 -22.566  -4.451  1.00 10.00      A   
ATOM    529 HE21 GLN    65     -24.195 -21.887  -4.943  1.00 10.00      A   
ATOM    530 HE22 GLN    65     -24.726 -23.511  -4.706  1.00 10.00      A   
ATOM    531  C   GLN    65     -21.502 -20.081  -2.602  1.00 10.00      A   
ATOM    532  O   GLN    65     -21.261 -18.961  -2.145  1.00 10.00      A   
ATOM    533  N   PRO    66     -20.607 -20.744  -3.354  1.00 10.00      A   
ATOM    534  CA  PRO    66     -19.283 -20.197  -3.685  1.00 10.00      A   
ATOM    535  CB  PRO    66     -18.664 -21.258  -4.605  1.00 10.00      A   
ATOM    536  CG  PRO    66     -19.810 -22.095  -5.065  1.00 10.00      A   
ATOM    537  CD  PRO    66     -20.814 -22.072  -3.949  1.00 10.00      A   
ATOM    538  C   PRO    66     -19.380 -18.854  -4.410  1.00 10.00      A   
ATOM    539  O   PRO    66     -20.358 -18.587  -5.115  1.00 10.00      A   
ATOM    540  N   ILE    67     -18.369 -18.012  -4.230  1.00 10.00      A   
ATOM    541  HN  ILE    67     -17.612 -18.286  -3.660  1.00 10.00      A   
ATOM    542  CA  ILE    67     -18.343 -16.695  -4.858  1.00 10.00      A   
ATOM    543  CB  ILE    67     -17.492 -15.699  -4.043  1.00 10.00      A   
ATOM    544  CG1 ILE    67     -18.137 -15.434  -2.681  1.00 10.00      A   
ATOM    545  CG2 ILE    67     -17.299 -14.398  -4.810  1.00 10.00      A   
ATOM    546  CD1 ILE    67     -17.361 -14.466  -1.818  1.00 10.00      A   
ATOM    547  C   ILE    67     -17.802 -16.771  -6.286  1.00 10.00      A   
ATOM    548  O   ILE    67     -16.766 -17.399  -6.533  1.00 10.00      A   
ATOM    549  N   ASN    68     -18.507 -16.131  -7.216  1.00 10.00      A   
ATOM    550  HN  ASN    68     -19.326 -15.652  -6.952  1.00 10.00      A   
ATOM    551  CA  ASN    68     -18.103 -16.117  -8.622  1.00 10.00      A   
ATOM    552  CB  ASN    68     -19.286 -16.456  -9.537  1.00 10.00      A   
ATOM    553  CG  ASN    68     -19.892 -17.818  -9.248  1.00 10.00      A   
ATOM    554  OD1 ASN    68     -19.476 -18.834  -9.811  1.00 10.00      A   
ATOM    555  ND2 ASN    68     -20.884 -17.852  -8.374  1.00 10.00      A   
ATOM    556 HD21 ASN    68     -21.176 -16.992  -7.963  1.00 10.00      A   
ATOM    557 HD22 ASN    68     -21.288 -18.716  -8.158  1.00 10.00      A   
ATOM    558  C   ASN    68     -17.512 -14.762  -9.007  1.00 10.00      A   
ATOM    559  O   ASN    68     -17.962 -13.719  -8.526  1.00 10.00      A   
ATOM    560  N   GLU    69     -16.514 -14.781  -9.888  1.00 10.00      A   
ATOM    561  HN  GLU    69     -16.221 -15.643 -10.251  1.00 10.00      A   
ATOM    562  CA  GLU    69     -15.844 -13.560 -10.340  1.00 10.00      A   
ATOM    563  CB  GLU    69     -14.826 -13.880 -11.443  1.00 10.00      A   
ATOM    564  CG  GLU    69     -13.523 -14.491 -10.945  1.00 10.00      A   
ATOM    565  CD  GLU    69     -12.682 -13.507 -10.155  1.00 10.00      A   
ATOM    566  OE1 GLU    69     -11.567 -13.168 -10.610  1.00 10.00      A   
ATOM    567  OE2 GLU    69     -13.136 -13.058  -9.083  1.00 10.00      A   
ATOM    568  C   GLU    69     -16.833 -12.506 -10.842  1.00 10.00      A   
ATOM    569  O   GLU    69     -16.671 -11.313 -10.571  1.00 10.00      A   
ATOM    570  N   THR    70     -17.853 -12.945 -11.571  1.00 10.00      A   
ATOM    571  HN  THR    70     -17.937 -13.905 -11.754  1.00 10.00      A   
ATOM    572  CA  THR    70     -18.852 -12.034 -12.115  1.00 10.00      A   
ATOM    573  CB  THR    70     -19.447 -12.588 -13.426  1.00 10.00      A   
ATOM    574  OG1 THR    70     -18.507 -13.482 -14.043  1.00 10.00      A   
ATOM    575  HG1 THR    70     -18.983 -14.229 -14.424  1.00 10.00      A   
ATOM    576  CG2 THR    70     -19.763 -11.451 -14.386  1.00 10.00      A   
ATOM    577  C   THR    70     -19.989 -11.763 -11.123  1.00 10.00      A   
ATOM    578  O   THR    70     -20.954 -11.071 -11.455  1.00 10.00      A   
ATOM    579  N   ASP    71     -19.872 -12.285  -9.904  1.00 10.00      A   
ATOM    580  HN  ASP    71     -19.068 -12.794  -9.670  1.00 10.00      A   
ATOM    581  CA  ASP    71     -20.906 -12.097  -8.895  1.00 10.00      A   
ATOM    582  CB  ASP    71     -20.826 -13.179  -7.814  1.00 10.00      A   
ATOM    583  CG  ASP    71     -21.643 -14.417  -8.130  1.00 10.00      A   
ATOM    584  OD1 ASP    71     -22.543 -14.348  -8.998  1.00 10.00      A   
ATOM    585  OD2 ASP    71     -21.389 -15.469  -7.501  1.00 10.00      A   
ATOM    586  C   ASP    71     -20.816 -10.721  -8.252  1.00 10.00      A   
ATOM    587  O   ASP    71     -19.725 -10.156  -8.120  1.00 10.00      A   
ATOM    588  N   THR    72     -21.966 -10.187  -7.862  1.00 10.00      A   
ATOM    589  HN  THR    72     -22.798 -10.684  -8.012  1.00 10.00      A   
ATOM    590  CA  THR    72     -22.034  -8.886  -7.216  1.00 10.00      A   
ATOM    591  CB  THR    72     -22.487  -7.785  -8.199  1.00 10.00      A   
ATOM    592  OG1 THR    72     -23.589  -8.256  -8.993  1.00 10.00      A   
ATOM    593  HG1 THR    72     -23.289  -8.963  -9.576  1.00 10.00      A   
ATOM    594  CG2 THR    72     -21.338  -7.382  -9.111  1.00 10.00      A   
ATOM    595  C   THR    72     -22.988  -8.942  -6.022  1.00 10.00      A   
ATOM    596  O   THR    72     -23.969  -9.693  -6.043  1.00 10.00      A   
ATOM    597  N   PRO    73     -22.714  -8.160  -4.963  1.00 10.00      A   
ATOM    598  CA  PRO    73     -23.549  -8.132  -3.756  1.00 10.00      A   
ATOM    599  CB  PRO    73     -23.137  -6.818  -3.095  1.00 10.00      A   
ATOM    600  CG  PRO    73     -21.707  -6.650  -3.479  1.00 10.00      A   
ATOM    601  CD  PRO    73     -21.571  -7.232  -4.861  1.00 10.00      A   
ATOM    602  C   PRO    73     -25.038  -8.111  -4.092  1.00 10.00      A   
ATOM    603  O   PRO    73     -25.794  -8.987  -3.663  1.00 10.00      A   
ATOM    604  N   ALA    74     -25.450  -7.115  -4.869  1.00 10.00      A   
ATOM    605  HN  ALA    74     -24.794  -6.448  -5.180  1.00 10.00      A   
ATOM    606  CA  ALA    74     -26.843  -6.977  -5.269  1.00 10.00      A   
ATOM    607  CB  ALA    74     -27.033  -5.703  -6.078  1.00 10.00      A   
ATOM    608  C   ALA    74     -27.305  -8.193  -6.068  1.00 10.00      A   
ATOM    609  O   ALA    74     -28.427  -8.672  -5.898  1.00 10.00      A   
ATOM    610  N   GLN    75     -26.429  -8.699  -6.929  1.00 10.00      A   
ATOM    611  HN  GLN    75     -25.542  -8.288  -7.009  1.00 10.00      A   
ATOM    612  CA  GLN    75     -26.747  -9.860  -7.750  1.00 10.00      A   
ATOM    613  CB  GLN    75     -25.641 -10.113  -8.778  1.00 10.00      A   
ATOM    614  CG  GLN    75     -25.893 -11.294  -9.700  1.00 10.00      A   
ATOM    615  CD  GLN    75     -24.969 -11.303 -10.902  1.00 10.00      A   
ATOM    616  OE1 GLN    75     -23.838 -10.815 -10.838  1.00 10.00      A   
ATOM    617  NE2 GLN    75     -25.444 -11.850 -12.010  1.00 10.00      A   
ATOM    618 HE21 GLN    75     -26.356 -12.214 -11.995  1.00 10.00      A   
ATOM    619 HE22 GLN    75     -24.870 -11.868 -12.803  1.00 10.00      A   
ATOM    620  C   GLN    75     -26.971 -11.095  -6.882  1.00 10.00      A   
ATOM    621  O   GLN    75     -27.895 -11.871  -7.121  1.00 10.00      A   
ATOM    622  N   LEU    76     -26.134 -11.262  -5.861  1.00 10.00      A   
ATOM    623  HN  LEU    76     -25.416 -10.605  -5.712  1.00 10.00      A   
ATOM    624  CA  LEU    76     -26.253 -12.405  -4.961  1.00 10.00      A   
ATOM    625  CB  LEU    76     -24.885 -12.809  -4.404  1.00 10.00      A   
ATOM    626  CG  LEU    76     -23.958 -13.551  -5.367  1.00 10.00      A   
ATOM    627  CD1 LEU    76     -23.610 -12.676  -6.560  1.00 10.00      A   
ATOM    628  CD2 LEU    76     -22.701 -14.010  -4.649  1.00 10.00      A   
ATOM    629  C   LEU    76     -27.236 -12.145  -3.815  1.00 10.00      A   
ATOM    630  O   LEU    76     -27.359 -12.968  -2.905  1.00 10.00      A   
ATOM    631  N   GLU    77     -27.939 -11.008  -3.862  1.00 10.00      A   
ATOM    632  HN  GLU    77     -27.811 -10.391  -4.611  1.00 10.00      A   
ATOM    633  CA  GLU    77     -28.901 -10.660  -2.822  1.00 10.00      A   
ATOM    634  CB  GLU    77     -29.992 -11.731  -2.726  1.00 10.00      A   
ATOM    635  CG  GLU    77     -30.934 -11.765  -3.919  1.00 10.00      A   
ATOM    636  CD  GLU    77     -32.124 -10.846  -3.745  1.00 10.00      A   
ATOM    637  OE1 GLU    77     -33.267 -11.350  -3.736  1.00 10.00      A   
ATOM    638  OE2 GLU    77     -31.926  -9.621  -3.603  1.00 10.00      A   
ATOM    639  C   GLU    77     -28.210 -10.478  -1.469  1.00 10.00      A   
ATOM    640  O   GLU    77     -28.765 -10.830  -0.423  1.00 10.00      A   
ATOM    641  N   MET    78     -27.003  -9.922  -1.491  1.00 10.00      A   
ATOM    642  HN  MET    78     -26.617  -9.642  -2.353  1.00 10.00      A   
ATOM    643  CA  MET    78     -26.246  -9.695  -0.263  1.00 10.00      A   
ATOM    644  CB  MET    78     -24.767  -9.463  -0.574  1.00 10.00      A   
ATOM    645  CG  MET    78     -24.041 -10.696  -1.086  1.00 10.00      A   
ATOM    646  SD  MET    78     -22.310 -10.373  -1.476  1.00 10.00      A   
ATOM    647  CE  MET    78     -21.769 -12.004  -1.982  1.00 10.00      A   
ATOM    648  C   MET    78     -26.815  -8.508   0.505  1.00 10.00      A   
ATOM    649  O   MET    78     -27.319  -7.553  -0.101  1.00 10.00      A   
ATOM    650  N   GLU    79     -26.733  -8.567   1.832  1.00 10.00      A   
ATOM    651  HN  GLU    79     -26.310  -9.354   2.253  1.00 10.00      A   
ATOM    652  CA  GLU    79     -27.245  -7.497   2.683  1.00 10.00      A   
ATOM    653  CB  GLU    79     -28.283  -8.046   3.663  1.00 10.00      A   
ATOM    654  CG  GLU    79     -29.552  -8.546   2.997  1.00 10.00      A   
ATOM    655  CD  GLU    79     -30.568  -9.064   3.988  1.00 10.00      A   
ATOM    656  OE1 GLU    79     -31.047  -8.275   4.827  1.00 10.00      A   
ATOM    657  OE2 GLU    79     -30.903 -10.262   3.925  1.00 10.00      A   
ATOM    658  C   GLU    79     -26.121  -6.805   3.448  1.00 10.00      A   
ATOM    659  O   GLU    79     -24.992  -7.304   3.504  1.00 10.00      A   
ATOM    660  N   ASP    80     -26.427  -5.646   4.026  1.00 10.00      A   
ATOM    661  HN  ASP    80     -27.336  -5.289   3.936  1.00 10.00      A   
ATOM    662  CA  ASP    80     -25.439  -4.898   4.794  1.00 10.00      A   
ATOM    663  CB  ASP    80     -25.963  -3.513   5.175  1.00 10.00      A   
ATOM    664  CG  ASP    80     -24.898  -2.638   5.807  1.00 10.00      A   
ATOM    665  OD1 ASP    80     -25.089  -2.210   6.967  1.00 10.00      A   
ATOM    666  OD2 ASP    80     -23.868  -2.365   5.146  1.00 10.00      A   
ATOM    667  C   ASP    80     -25.035  -5.687   6.035  1.00 10.00      A   
ATOM    668  O   ASP    80     -25.889  -6.247   6.729  1.00 10.00      A   
ATOM    669  N   GLU    81     -23.736  -5.737   6.299  1.00 10.00      A   
ATOM    670  HN  GLU    81     -23.112  -5.265   5.703  1.00 10.00      A   
ATOM    671  CA  GLU    81     -23.194  -6.482   7.437  1.00 10.00      A   
ATOM    672  CB  GLU    81     -23.963  -6.197   8.730  1.00 10.00      A   
ATOM    673  CG  GLU    81     -23.442  -4.999   9.509  1.00 10.00      A   
ATOM    674  CD  GLU    81     -21.977  -5.134   9.873  1.00 10.00      A   
ATOM    675  OE1 GLU    81     -21.157  -4.351   9.351  1.00 10.00      A   
ATOM    676  OE2 GLU    81     -21.636  -6.030  10.676  1.00 10.00      A   
ATOM    677  C   GLU    81     -23.146  -7.985   7.148  1.00 10.00      A   
ATOM    678  O   GLU    81     -22.995  -8.801   8.065  1.00 10.00      A   
ATOM    679  N   ASP    82     -23.258  -8.338   5.864  1.00 10.00      A   
ATOM    680  HN  ASP    82     -23.357  -7.641   5.184  1.00 10.00      A   
ATOM    681  CA  ASP    82     -23.227  -9.733   5.438  1.00 10.00      A   
ATOM    682  CB  ASP    82     -23.510  -9.837   3.934  1.00 10.00      A   
ATOM    683  CG  ASP    82     -24.327 -11.063   3.565  1.00 10.00      A   
ATOM    684  OD1 ASP    82     -25.412 -10.899   2.957  1.00 10.00      A   
ATOM    685  OD2 ASP    82     -23.885 -12.195   3.875  1.00 10.00      A   
ATOM    686  C   ASP    82     -21.870 -10.355   5.762  1.00 10.00      A   
ATOM    687  O   ASP    82     -20.955  -9.666   6.229  1.00 10.00      A   
ATOM    688  N   THR    83     -21.725 -11.645   5.502  1.00 10.00      A   
ATOM    689  HN  THR    83     -22.470 -12.144   5.090  1.00 10.00      A   
ATOM    690  CA  THR    83     -20.473 -12.335   5.793  1.00 10.00      A   
ATOM    691  CB  THR    83     -20.517 -13.006   7.183  1.00 10.00      A   
ATOM    692  OG1 THR    83     -21.228 -12.159   8.098  1.00 10.00      A   
ATOM    693  HG1 THR    83     -20.855 -11.269   8.063  1.00 10.00      A   
ATOM    694  CG2 THR    83     -19.108 -13.240   7.712  1.00 10.00      A   
ATOM    695  C   THR    83     -20.152 -13.386   4.735  1.00 10.00      A   
ATOM    696  O   THR    83     -21.035 -14.123   4.289  1.00 10.00      A   
ATOM    697  N   ILE    84     -18.888 -13.439   4.335  1.00 10.00      A   
ATOM    698  HN  ILE    84     -18.240 -12.802   4.717  1.00 10.00      A   
ATOM    699  CA  ILE    84     -18.431 -14.403   3.344  1.00 10.00      A   
ATOM    700  CB  ILE    84     -17.810 -13.708   2.116  1.00 10.00      A   
ATOM    701  CG1 ILE    84     -18.867 -12.879   1.382  1.00 10.00      A   
ATOM    702  CG2 ILE    84     -17.184 -14.731   1.179  1.00 10.00      A   
ATOM    703  CD1 ILE    84     -18.326 -12.103   0.202  1.00 10.00      A   
ATOM    704  C   ILE    84     -17.409 -15.358   3.958  1.00 10.00      A   
ATOM    705  O   ILE    84     -16.550 -14.942   4.745  1.00 10.00      A   
ATOM    706  N   ASP    85     -17.505 -16.630   3.592  1.00 10.00      A   
ATOM    707  HN  ASP    85     -18.201 -16.891   2.944  1.00 10.00      A   
ATOM    708  CA  ASP    85     -16.598 -17.650   4.099  1.00 10.00      A   
ATOM    709  CB  ASP    85     -17.332 -18.983   4.272  1.00 10.00      A   
ATOM    710  CG  ASP    85     -17.158 -19.577   5.655  1.00 10.00      A   
ATOM    711  OD1 ASP    85     -16.030 -19.999   6.000  1.00 10.00      A   
ATOM    712  OD2 ASP    85     -18.152 -19.621   6.408  1.00 10.00      A   
ATOM    713  C   ASP    85     -15.437 -17.834   3.138  1.00 10.00      A   
ATOM    714  O   ASP    85     -15.645 -18.051   1.943  1.00 10.00      A   
ATOM    715  N   VAL    86     -14.218 -17.726   3.647  1.00 10.00      A   
ATOM    716  HN  VAL    86     -14.110 -17.532   4.606  1.00 10.00      A   
ATOM    717  CA  VAL    86     -13.036 -17.888   2.814  1.00 10.00      A   
ATOM    718  CB  VAL    86     -12.142 -16.630   2.808  1.00 10.00      A   
ATOM    719  CG1 VAL    86     -11.725 -16.250   4.220  1.00 10.00      A   
ATOM    720  CG2 VAL    86     -10.924 -16.840   1.922  1.00 10.00      A   
ATOM    721  C   VAL    86     -12.230 -19.116   3.228  1.00 10.00      A   
ATOM    722  O   VAL    86     -11.809 -19.240   4.382  1.00 10.00      A   
ATOM    723  N   PHE    87     -12.032 -20.022   2.283  1.00 10.00      A   
ATOM    724  HN  PHE    87     -12.389 -19.854   1.378  1.00 10.00      A   
ATOM    725  CA  PHE    87     -11.284 -21.247   2.524  1.00 10.00      A   
ATOM    726  CB  PHE    87     -12.114 -22.469   2.118  1.00 10.00      A   
ATOM    727  CG  PHE    87     -13.451 -22.551   2.796  1.00 10.00      A   
ATOM    728  CD1 PHE    87     -14.548 -21.885   2.274  1.00 10.00      A   
ATOM    729  CD2 PHE    87     -13.611 -23.293   3.954  1.00 10.00      A   
ATOM    730  CE1 PHE    87     -15.781 -21.957   2.894  1.00 10.00      A   
ATOM    731  CE2 PHE    87     -14.840 -23.369   4.581  1.00 10.00      A   
ATOM    732  CZ  PHE    87     -15.928 -22.700   4.051  1.00 10.00      A   
ATOM    733  C   PHE    87      -9.980 -21.215   1.738  1.00 10.00      A   
ATOM    734  O   PHE    87      -9.888 -20.542   0.706  1.00 10.00      A   
ATOM    735  N   GLN    88      -8.982 -21.943   2.219  1.00 10.00      A   
ATOM    736  HN  GLN    88      -9.125 -22.480   3.028  1.00 10.00      A   
ATOM    737  CA  GLN    88      -7.682 -21.977   1.563  1.00 10.00      A   
ATOM    738  CB  GLN    88      -6.573 -21.573   2.538  1.00 10.00      A   
ATOM    739  CG  GLN    88      -6.803 -20.226   3.201  1.00 10.00      A   
ATOM    740  CD  GLN    88      -5.535 -19.628   3.773  1.00 10.00      A   
ATOM    741  OE1 GLN    88      -4.444 -19.801   3.222  1.00 10.00      A   
ATOM    742  NE2 GLN    88      -5.670 -18.916   4.884  1.00 10.00      A   
ATOM    743 HE21 GLN    88      -6.568 -18.816   5.266  1.00 10.00      A   
ATOM    744 HE22 GLN    88      -4.865 -18.524   5.285  1.00 10.00      A   
ATOM    745  C   GLN    88      -7.385 -23.347   0.972  1.00 10.00      A   
ATOM    746  O   GLN    88      -7.671 -24.376   1.589  1.00 10.00      A   
ATOM    747  N   GLN    89      -6.812 -23.352  -0.225  1.00 10.00      A   
ATOM    748  HN  GLN    89      -6.622 -22.492  -0.664  1.00 10.00      A   
ATOM    749  CA  GLN    89      -6.459 -24.588  -0.908  1.00 10.00      A   
ATOM    750  CB  GLN    89      -6.691 -24.462  -2.419  1.00 10.00      A   
ATOM    751  CG  GLN    89      -7.327 -25.692  -3.054  1.00 10.00      A   
ATOM    752  CD  GLN    89      -8.680 -25.400  -3.679  1.00 10.00      A   
ATOM    753  OE1 GLN    89      -9.394 -24.488  -3.253  1.00 10.00      A   
ATOM    754  NE2 GLN    89      -9.048 -26.179  -4.687  1.00 10.00      A   
ATOM    755 HE21 GLN    89      -8.436 -26.892  -4.971  1.00 10.00      A   
ATOM    756 HE22 GLN    89      -9.917 -26.012  -5.109  1.00 10.00      A   
ATOM    757  C   GLN    89      -5.002 -24.946  -0.622  1.00 10.00      A   
ATOM    758  O   GLN    89      -4.103 -24.640  -1.413  1.00 10.00      A   
ATOM    759  N   GLN    90      -4.770 -25.575   0.518  1.00 10.00      A   
ATOM    760  HN  GLN    90      -5.523 -25.788   1.109  1.00 10.00      A   
ATOM    761  CB  GLN    90      -2.824 -24.955   1.891  1.00 10.00      A   
ATOM    762  CG  GLN    90      -2.685 -23.551   1.321  1.00 10.00      A   
ATOM    763  CD  GLN    90      -1.885 -22.631   2.224  1.00 10.00      A   
ATOM    764  OE1 GLN    90      -0.668 -22.507   2.083  1.00 10.00      A   
ATOM    765  NE2 GLN    90      -2.562 -21.983   3.162  1.00 10.00      A   
ATOM    766 HE21 GLN    90      -3.530 -22.129   3.221  1.00 10.00      A   
ATOM    767 HE22 GLN    90      -2.069 -21.383   3.760  1.00 10.00      A   
ATOM    768  CA  GLN    90      -3.426 -25.974   0.917  1.00 10.00      A   
ATOM    769  C   GLN    90      -3.449 -27.361   1.548  1.00 10.00      A   
ATOM    770  O   GLN    90      -2.447 -28.091   1.426  1.00 10.00      A   
ATOM    771  OXT GLN    90      -4.484 -27.723   2.151  1.00 10.00      A   
ATOM    772  CB  MET     1      10.662   8.634  12.630  1.00 10.00      B   
ATOM    773  CG  MET     1       9.775   9.266  11.567  1.00 10.00      B   
ATOM    774  SD  MET     1      10.642   9.571  10.012  1.00 10.00      B   
ATOM    775  CE  MET     1      11.921  10.706  10.549  1.00 10.00      B   
ATOM    776  C   MET     1      11.504   6.837  11.089  1.00 10.00      B   
ATOM    777  O   MET     1      12.704   7.031  10.878  1.00 10.00      B   
ATOM    778  N   MET     1      11.759   6.606  13.541  1.00 10.00      B   
ATOM    779  HT1 MET     1      12.590   7.212  13.665  1.00 10.00      B   
ATOM    780  HT2 MET     1      12.075   5.647  13.312  1.00 10.00      B   
ATOM    781  HT3 MET     1      11.219   6.577  14.439  1.00 10.00      B   
ATOM    782  CA  MET     1      10.897   7.129  12.455  1.00 10.00      B   
ATOM    783  N   GLU     2      10.672   6.358  10.173  1.00 10.00      B   
ATOM    784  HN  GLU     2       9.723   6.232  10.407  1.00 10.00      B   
ATOM    785  CA  GLU     2      11.110   6.039   8.822  1.00 10.00      B   
ATOM    786  CB  GLU     2      10.819   4.573   8.492  1.00 10.00      B   
ATOM    787  CG  GLU     2      11.444   3.572   9.449  1.00 10.00      B   
ATOM    788  CD  GLU     2      11.072   2.142   9.112  1.00 10.00      B   
ATOM    789  OE1 GLU     2      11.931   1.405   8.582  1.00 10.00      B   
ATOM    790  OE2 GLU     2       9.919   1.742   9.376  1.00 10.00      B   
ATOM    791  C   GLU     2      10.396   6.937   7.822  1.00 10.00      B   
ATOM    792  O   GLU     2       9.243   7.319   8.036  1.00 10.00      B   
ATOM    793  N   ARG     3      11.071   7.264   6.731  1.00 10.00      B   
ATOM    794  HN  ARG     3      11.977   6.913   6.602  1.00 10.00      B   
ATOM    795  CA  ARG     3      10.487   8.117   5.709  1.00 10.00      B   
ATOM    796  CB  ARG     3      11.104   9.517   5.732  1.00 10.00      B   
ATOM    797  CG  ARG     3      12.608   9.553   5.508  1.00 10.00      B   
ATOM    798  CD  ARG     3      13.041  10.892   4.934  1.00 10.00      B   
ATOM    799  NE  ARG     3      14.171  11.472   5.662  1.00 10.00      B   
ATOM    800  HE  ARG     3      14.682  10.874   6.250  1.00 10.00      B   
ATOM    801  CZ  ARG     3      14.529  12.758   5.579  1.00 10.00      B   
ATOM    802  NH1 ARG     3      13.851  13.601   4.802  1.00 10.00      B   
ATOM    803 HH11 ARG     3      13.022  13.268   4.246  1.00 10.00      B   
ATOM    804 HH12 ARG     3      14.139  14.602   4.744  1.00 10.00      B   
ATOM    805  NH2 ARG     3      15.573  13.204   6.268  1.00 10.00      B   
ATOM    806 HH21 ARG     3      15.851  14.221   6.204  1.00 10.00      B   
ATOM    807 HH22 ARG     3      16.118  12.560   6.875  1.00 10.00      B   
ATOM    808  C   ARG     3      10.631   7.491   4.331  1.00 10.00      B   
ATOM    809  O   ARG     3      11.724   7.070   3.939  1.00 10.00      B   
ATOM    810  N   LYS     4       9.524   7.421   3.608  1.00 10.00      B   
ATOM    811  HN  LYS     4       8.682   7.779   3.987  1.00 10.00      B   
ATOM    812  CA  LYS     4       9.514   6.848   2.274  1.00 10.00      B   
ATOM    813  CB  LYS     4       8.431   5.766   2.153  1.00 10.00      B   
ATOM    814  CG  LYS     4       8.118   5.327   0.725  1.00 10.00      B   
ATOM    815  CD  LYS     4       9.351   4.787   0.017  1.00 10.00      B   
ATOM    816  CE  LYS     4       8.981   4.029  -1.252  1.00 10.00      B   
ATOM    817  NZ  LYS     4       8.600   4.932  -2.371  1.00 10.00      B   
ATOM    818  HZ1 LYS     4       7.939   5.668  -2.036  1.00 10.00      B   
ATOM    819  HZ2 LYS     4       8.125   4.386  -3.125  1.00 10.00      B   
ATOM    820  HZ3 LYS     4       9.442   5.394  -2.770  1.00 10.00      B   
ATOM    821  C   LYS     4       9.304   7.927   1.219  1.00 10.00      B   
ATOM    822  O   LYS     4       8.327   8.678   1.269  1.00 10.00      B   
ATOM    823  N   ILE     5      10.238   8.008   0.284  1.00 10.00      B   
ATOM    824  HN  ILE     5      11.008   7.403   0.325  1.00 10.00      B   
ATOM    825  CA  ILE     5      10.158   8.969  -0.806  1.00 10.00      B   
ATOM    826  CB  ILE     5      11.537   9.593  -1.115  1.00 10.00      B   
ATOM    827  CG1 ILE     5      12.131  10.233   0.144  1.00 10.00      B   
ATOM    828  CG2 ILE     5      11.418  10.623  -2.229  1.00 10.00      B   
ATOM    829  CD1 ILE     5      13.560  10.707  -0.020  1.00 10.00      B   
ATOM    830  C   ILE     5       9.633   8.252  -2.045  1.00 10.00      B   
ATOM    831  O   ILE     5      10.223   7.261  -2.492  1.00 10.00      B   
ATOM    832  N   SER     6       8.516   8.726  -2.574  1.00 10.00      B   
ATOM    833  HN  SER     6       8.074   9.506  -2.160  1.00 10.00      B   
ATOM    834  CA  SER     6       7.911   8.113  -3.741  1.00 10.00      B   
ATOM    835  CB  SER     6       6.626   7.390  -3.325  1.00 10.00      B   
ATOM    836  OG  SER     6       6.840   6.600  -2.161  1.00 10.00      B   
ATOM    837  HG  SER     6       6.030   6.582  -1.634  1.00 10.00      B   
ATOM    838  C   SER     6       7.597   9.139  -4.825  1.00 10.00      B   
ATOM    839  O   SER     6       7.141  10.247  -4.531  1.00 10.00      B   
ATOM    840  N   ARG     7       7.863   8.767  -6.070  1.00 10.00      B   
ATOM    841  HN  ARG     7       8.269   7.888  -6.226  1.00 10.00      B   
ATOM    842  CA  ARG     7       7.576   9.626  -7.212  1.00 10.00      B   
ATOM    843  CB  ARG     7       8.604   9.406  -8.331  1.00 10.00      B   
ATOM    844  CG  ARG     7       8.487   8.063  -9.037  1.00 10.00      B   
ATOM    845  CD  ARG     7       9.484   7.946 -10.178  1.00 10.00      B   
ATOM    846  NE  ARG     7      10.821   7.578  -9.709  1.00 10.00      B   
ATOM    847  HE  ARG     7      10.941   7.467  -8.741  1.00 10.00      B   
ATOM    848  CZ  ARG     7      11.876   7.401 -10.515  1.00 10.00      B   
ATOM    849  NH1 ARG     7      11.744   7.544 -11.832  1.00 10.00      B   
ATOM    850 HH11 ARG     7      12.562   7.405 -12.459  1.00 10.00      B   
ATOM    851 HH12 ARG     7      10.821   7.803 -12.242  1.00 10.00      B   
ATOM    852  NH2 ARG     7      13.060   7.066 -10.003  1.00 10.00      B   
ATOM    853 HH21 ARG     7      13.883   6.922 -10.627  1.00 10.00      B   
ATOM    854 HH22 ARG     7      13.173   6.951  -8.974  1.00 10.00      B   
ATOM    855  C   ARG     7       6.170   9.311  -7.717  1.00 10.00      B   
ATOM    856  O   ARG     7       5.830   8.139  -7.926  1.00 10.00      B   
ATOM    857  N   ILE     8       5.352  10.338  -7.902  1.00 10.00      B   
ATOM    858  HN  ILE     8       5.676  11.256  -7.726  1.00 10.00      B   
ATOM    859  CA  ILE     8       3.981  10.132  -8.360  1.00 10.00      B   
ATOM    860  CB  ILE     8       2.957  10.328  -7.221  1.00 10.00      B   
ATOM    861  CG1 ILE     8       3.015  11.758  -6.672  1.00 10.00      B   
ATOM    862  CG2 ILE     8       3.192   9.317  -6.109  1.00 10.00      B   
ATOM    863  CD1 ILE     8       1.898  12.086  -5.703  1.00 10.00      B   
ATOM    864  C   ILE     8       3.603  11.033  -9.530  1.00 10.00      B   
ATOM    865  O   ILE     8       4.236  12.066  -9.774  1.00 10.00      B   
ATOM    866  N   HIS     9       2.566  10.621 -10.252  1.00 10.00      B   
ATOM    867  HN  HIS     9       2.122   9.780 -10.006  1.00 10.00      B   
ATOM    868  CA  HIS     9       2.060  11.371 -11.393  1.00 10.00      B   
ATOM    869  CB  HIS     9       2.231  10.578 -12.694  1.00 10.00      B   
ATOM    870  CG  HIS     9       3.647  10.438 -13.166  1.00 10.00      B   
ATOM    871  ND1 HIS     9       4.128  11.053 -14.304  1.00 10.00      B   
ATOM    872  HD1 HIS     9       3.617  11.653 -14.894  1.00 10.00      B   
ATOM    873  CD2 HIS     9       4.679   9.724 -12.664  1.00 10.00      B   
ATOM    874  CE1 HIS     9       5.392  10.718 -14.480  1.00 10.00      B   
ATOM    875  NE2 HIS     9       5.749   9.916 -13.500  1.00 10.00      B   
ATOM    876  HE2 HIS     9       6.641   9.525 -13.383  1.00 10.00      B   
ATOM    877  C   HIS     9       0.581  11.683 -11.179  1.00 10.00      B   
ATOM    878  O   HIS     9      -0.284  10.855 -11.470  1.00 10.00      B   
ATOM    879  N   LEU    10       0.297  12.865 -10.646  1.00 10.00      B   
ATOM    880  HN  LEU    10       1.029  13.480 -10.430  1.00 10.00      B   
ATOM    881  CA  LEU    10      -1.078  13.280 -10.385  1.00 10.00      B   
ATOM    882  CB  LEU    10      -1.106  14.643  -9.688  1.00 10.00      B   
ATOM    883  CG  LEU    10      -0.237  14.784  -8.434  1.00 10.00      B   
ATOM    884  CD1 LEU    10      -0.444  16.147  -7.791  1.00 10.00      B   
ATOM    885  CD2 LEU    10      -0.526  13.667  -7.442  1.00 10.00      B   
ATOM    886  C   LEU    10      -1.881  13.347 -11.678  1.00 10.00      B   
ATOM    887  O   LEU    10      -1.349  13.720 -12.722  1.00 10.00      B   
ATOM    888  N   VAL    11      -3.163  12.995 -11.602  1.00 10.00      B   
ATOM    889  HN  VAL    11      -3.532  12.709 -10.737  1.00 10.00      B   
ATOM    890  CA  VAL    11      -4.037  13.022 -12.774  1.00 10.00      B   
ATOM    891  CB  VAL    11      -5.494  12.636 -12.422  1.00 10.00      B   
ATOM    892  CG1 VAL    11      -6.368  12.636 -13.668  1.00 10.00      B   
ATOM    893  CG2 VAL    11      -5.540  11.277 -11.738  1.00 10.00      B   
ATOM    894  C   VAL    11      -4.014  14.401 -13.442  1.00 10.00      B   
ATOM    895  O   VAL    11      -4.023  14.508 -14.669  1.00 10.00      B   
ATOM    896  N   SER    12      -3.971  15.449 -12.625  1.00 10.00      B   
ATOM    897  HN  SER    12      -3.960  15.303 -11.656  1.00 10.00      B   
ATOM    898  CA  SER    12      -3.942  16.816 -13.125  1.00 10.00      B   
ATOM    899  CB  SER    12      -4.318  17.787 -11.999  1.00 10.00      B   
ATOM    900  OG  SER    12      -4.026  17.225 -10.725  1.00 10.00      B   
ATOM    901  HG  SER    12      -3.682  17.915 -10.144  1.00 10.00      B   
ATOM    902  C   SER    12      -2.567  17.169 -13.706  1.00 10.00      B   
ATOM    903  O   SER    12      -2.452  18.059 -14.547  1.00 10.00      B   
ATOM    904  N   GLU    13      -1.530  16.459 -13.268  1.00 10.00      B   
ATOM    905  HN  GLU    13      -1.682  15.736 -12.622  1.00 10.00      B   
ATOM    906  CA  GLU    13      -0.173  16.705 -13.738  1.00 10.00      B   
ATOM    907  CB  GLU    13       0.610  17.525 -12.705  1.00 10.00      B   
ATOM    908  CG  GLU    13       0.020  18.900 -12.425  1.00 10.00      B   
ATOM    909  CD  GLU    13       0.320  19.388 -11.020  1.00 10.00      B   
ATOM    910  OE1 GLU    13      -0.563  19.285 -10.146  1.00 10.00      B   
ATOM    911  OE2 GLU    13       1.448  19.876 -10.775  1.00 10.00      B   
ATOM    912  C   GLU    13       0.539  15.381 -14.034  1.00 10.00      B   
ATOM    913  O   GLU    13       1.469  14.987 -13.325  1.00 10.00      B   
ATOM    914  N   PRO    14       0.094  14.667 -15.079  1.00 10.00      B   
ATOM    915  CA  PRO    14       0.675  13.374 -15.459  1.00 10.00      B   
ATOM    916  CB  PRO    14      -0.321  12.822 -16.482  1.00 10.00      B   
ATOM    917  CG  PRO    14      -0.971  14.028 -17.066  1.00 10.00      B   
ATOM    918  CD  PRO    14      -1.018  15.057 -15.969  1.00 10.00      B   
ATOM    919  C   PRO    14       2.065  13.501 -16.087  1.00 10.00      B   
ATOM    920  O   PRO    14       2.922  12.630 -15.891  1.00 10.00      B   
ATOM    921  N   SER    15       2.295  14.581 -16.832  1.00 10.00      B   
ATOM    922  HN  SER    15       1.588  15.252 -16.936  1.00 10.00      B   
ATOM    923  CA  SER    15       3.579  14.793 -17.491  1.00 10.00      B   
ATOM    924  CB  SER    15       3.475  15.898 -18.548  1.00 10.00      B   
ATOM    925  OG  SER    15       2.410  15.646 -19.454  1.00 10.00      B   
ATOM    926  HG  SER    15       2.353  14.697 -19.629  1.00 10.00      B   
ATOM    927  C   SER    15       4.695  15.116 -16.498  1.00 10.00      B   
ATOM    928  O   SER    15       5.747  14.476 -16.510  1.00 10.00      B   
ATOM    929  N   ILE    16       4.461  16.100 -15.636  1.00 10.00      B   
ATOM    930  HN  ILE    16       3.593  16.553 -15.648  1.00 10.00      B   
ATOM    931  CA  ILE    16       5.460  16.510 -14.658  1.00 10.00      B   
ATOM    932  CB  ILE    16       5.390  18.017 -14.341  1.00 10.00      B   
ATOM    933  CG1 ILE    16       5.461  18.840 -15.630  1.00 10.00      B   
ATOM    934  CG2 ILE    16       6.514  18.409 -13.395  1.00 10.00      B   
ATOM    935  CD1 ILE    16       5.352  20.332 -15.412  1.00 10.00      B   
ATOM    936  C   ILE    16       5.340  15.704 -13.371  1.00 10.00      B   
ATOM    937  O   ILE    16       4.493  15.989 -12.522  1.00 10.00      B   
ATOM    938  N   THR    17       6.179  14.683 -13.247  1.00 10.00      B   
ATOM    939  HN  THR    17       6.808  14.491 -13.976  1.00 10.00      B   
ATOM    940  CA  THR    17       6.190  13.830 -12.067  1.00 10.00      B   
ATOM    941  CB  THR    17       7.320  12.782 -12.156  1.00 10.00      B   
ATOM    942  OG1 THR    17       7.422  12.292 -13.504  1.00 10.00      B   
ATOM    943  HG1 THR    17       8.312  11.948 -13.648  1.00 10.00      B   
ATOM    944  CG2 THR    17       7.040  11.617 -11.221  1.00 10.00      B   
ATOM    945  C   THR    17       6.386  14.659 -10.796  1.00 10.00      B   
ATOM    946  O   THR    17       7.001  15.730 -10.826  1.00 10.00      B   
ATOM    947  N   HIS    18       5.836  14.188  -9.686  1.00 10.00      B   
ATOM    948  HN  HIS    18       5.318  13.347  -9.717  1.00 10.00      B   
ATOM    949  CA  HIS    18       5.981  14.885  -8.416  1.00 10.00      B   
ATOM    950  CB  HIS    18       4.676  15.563  -7.995  1.00 10.00      B   
ATOM    951  CG  HIS    18       4.279  16.713  -8.879  1.00 10.00      B   
ATOM    952  ND1 HIS    18       5.097  17.245  -9.864  1.00 10.00      B   
ATOM    953  HD1 HIS    18       6.005  16.934 -10.096  1.00 10.00      B   
ATOM    954  CD2 HIS    18       3.131  17.429  -8.933  1.00 10.00      B   
ATOM    955  CE1 HIS    18       4.468  18.233 -10.472  1.00 10.00      B   
ATOM    956  NE2 HIS    18       3.276  18.360  -9.926  1.00 10.00      B   
ATOM    957  HE2 HIS    18       2.588  19.022 -10.204  1.00 10.00      B   
ATOM    958  C   HIS    18       6.494  13.931  -7.344  1.00 10.00      B   
ATOM    959  O   HIS    18       6.301  12.715  -7.442  1.00 10.00      B   
ATOM    960  N   PHE    19       7.136  14.480  -6.325  1.00 10.00      B   
ATOM    961  HN  PHE    19       7.212  15.460  -6.272  1.00 10.00      B   
ATOM    962  CA  PHE    19       7.707  13.665  -5.262  1.00 10.00      B   
ATOM    963  CB  PHE    19       9.126  14.132  -4.927  1.00 10.00      B   
ATOM    964  CG  PHE    19      10.089  14.044  -6.078  1.00 10.00      B   
ATOM    965  CD1 PHE    19      10.857  12.911  -6.270  1.00 10.00      B   
ATOM    966  CD2 PHE    19      10.225  15.097  -6.965  1.00 10.00      B   
ATOM    967  CE1 PHE    19      11.744  12.828  -7.327  1.00 10.00      B   
ATOM    968  CE2 PHE    19      11.110  15.023  -8.023  1.00 10.00      B   
ATOM    969  CZ  PHE    19      11.871  13.886  -8.205  1.00 10.00      B   
ATOM    970  C   PHE    19       6.845  13.676  -4.008  1.00 10.00      B   
ATOM    971  O   PHE    19       6.399  14.734  -3.553  1.00 10.00      B   
ATOM    972  N   LEU    20       6.605  12.489  -3.468  1.00 10.00      B   
ATOM    973  HN  LEU    20       6.965  11.682  -3.910  1.00 10.00      B   
ATOM    974  CA  LEU    20       5.819  12.326  -2.256  1.00 10.00      B   
ATOM    975  CB  LEU    20       4.550  11.520  -2.552  1.00 10.00      B   
ATOM    976  CG  LEU    20       3.522  11.437  -1.423  1.00 10.00      B   
ATOM    977  CD1 LEU    20       2.951  12.812  -1.116  1.00 10.00      B   
ATOM    978  CD2 LEU    20       2.414  10.457  -1.776  1.00 10.00      B   
ATOM    979  C   LEU    20       6.662  11.615  -1.195  1.00 10.00      B   
ATOM    980  O   LEU    20       7.071  10.465  -1.384  1.00 10.00      B   
ATOM    981  N   GLN    21       6.932  12.302  -0.094  1.00 10.00      B   
ATOM    982  HN  GLN    21       6.567  13.214   0.002  1.00 10.00      B   
ATOM    983  CA  GLN    21       7.733  11.744   0.987  1.00 10.00      B   
ATOM    984  CB  GLN    21       8.896  12.690   1.299  1.00 10.00      B   
ATOM    985  CG  GLN    21       9.790  12.252   2.448  1.00 10.00      B   
ATOM    986  CD  GLN    21      10.773  13.334   2.871  1.00 10.00      B   
ATOM    987  OE1 GLN    21      11.904  13.042   3.260  1.00 10.00      B   
ATOM    988  NE2 GLN    21      10.348  14.590   2.817  1.00 10.00      B   
ATOM    989 HE21 GLN    21       9.430  14.761   2.509  1.00 10.00      B   
ATOM    990 HE22 GLN    21      10.968  15.298   3.085  1.00 10.00      B   
ATOM    991  C   GLN    21       6.871  11.529   2.228  1.00 10.00      B   
ATOM    992  O   GLN    21       6.311  12.483   2.778  1.00 10.00      B   
ATOM    993  N   VAL    22       6.753  10.282   2.659  1.00 10.00      B   
ATOM    994  HN  VAL    22       7.227   9.561   2.182  1.00 10.00      B   
ATOM    995  CA  VAL    22       5.948   9.951   3.832  1.00 10.00      B   
ATOM    996  CB  VAL    22       4.913   8.851   3.521  1.00 10.00      B   
ATOM    997  CG1 VAL    22       4.033   8.588   4.734  1.00 10.00      B   
ATOM    998  CG2 VAL    22       4.065   9.239   2.319  1.00 10.00      B   
ATOM    999  C   VAL    22       6.832   9.501   4.991  1.00 10.00      B   
ATOM   1000  O   VAL    22       7.664   8.607   4.831  1.00 10.00      B   
ATOM   1001  N   SER    23       6.644  10.122   6.151  1.00 10.00      B   
ATOM   1002  HN  SER    23       5.951  10.822   6.212  1.00 10.00      B   
ATOM   1003  CA  SER    23       7.421   9.792   7.341  1.00 10.00      B   
ATOM   1004  CB  SER    23       8.079  11.056   7.902  1.00 10.00      B   
ATOM   1005  OG  SER    23       8.590  11.872   6.856  1.00 10.00      B   
ATOM   1006  HG  SER    23       7.864  12.181   6.309  1.00 10.00      B   
ATOM   1007  C   SER    23       6.525   9.148   8.400  1.00 10.00      B   
ATOM   1008  O   SER    23       5.448   9.669   8.708  1.00 10.00      B   
ATOM   1009  N   TRP    24       6.963   8.020   8.947  1.00 10.00      B   
ATOM   1010  HN  TRP    24       7.841   7.658   8.668  1.00 10.00      B   
ATOM   1011  CA  TRP    24       6.190   7.305   9.956  1.00 10.00      B   
ATOM   1012  CB  TRP    24       5.508   6.086   9.329  1.00 10.00      B   
ATOM   1013  CG  TRP    24       6.480   5.058   8.834  1.00 10.00      B   
ATOM   1014  CD1 TRP    24       7.053   4.058   9.563  1.00 10.00      B   
ATOM   1015  CD2 TRP    24       7.003   4.936   7.507  1.00 10.00      B   
ATOM   1016  NE1 TRP    24       7.901   3.324   8.775  1.00 10.00      B   
ATOM   1017  HE1 TRP    24       8.441   2.549   9.076  1.00 10.00      B   
ATOM   1018  CE2 TRP    24       7.886   3.840   7.507  1.00 10.00      B   
ATOM   1019  CE3 TRP    24       6.808   5.646   6.318  1.00 10.00      B   
ATOM   1020  CZ2 TRP    24       8.577   3.437   6.365  1.00 10.00      B   
ATOM   1021  CZ3 TRP    24       7.492   5.245   5.188  1.00 10.00      B   
ATOM   1022  CH2 TRP    24       8.366   4.150   5.219  1.00 10.00      B   
ATOM   1023  C   TRP    24       7.073   6.850  11.117  1.00 10.00      B   
ATOM   1024  O   TRP    24       8.270   6.605  10.945  1.00 10.00      B   
ATOM   1025  N   GLU    25       6.476   6.733  12.294  1.00 10.00      B   
ATOM   1026  HN  GLU    25       5.521   6.950  12.371  1.00 10.00      B   
ATOM   1027  CA  GLU    25       7.201   6.288  13.473  1.00 10.00      B   
ATOM   1028  CB  GLU    25       6.743   7.050  14.718  1.00 10.00      B   
ATOM   1029  CG  GLU    25       7.623   6.826  15.938  1.00 10.00      B   
ATOM   1030  CD  GLU    25       9.056   7.259  15.708  1.00 10.00      B   
ATOM   1031  OE1 GLU    25       9.841   6.460  15.165  1.00 10.00      B   
ATOM   1032  OE2 GLU    25       9.401   8.403  16.068  1.00 10.00      B   
ATOM   1033  C   GLU    25       7.020   4.781  13.657  1.00 10.00      B   
ATOM   1034  O   GLU    25       6.129   4.330  14.383  1.00 10.00      B   
ATOM   1035  N   LYS    26       7.860   4.011  12.974  1.00 10.00      B   
ATOM   1036  HN  LYS    26       8.540   4.436  12.411  1.00 10.00      B   
ATOM   1037  CA  LYS    26       7.810   2.552  13.032  1.00 10.00      B   
ATOM   1038  CB  LYS    26       7.839   2.035  14.475  1.00 10.00      B   
ATOM   1039  CG  LYS    26       9.081   2.419  15.260  1.00 10.00      B   
ATOM   1040  CD  LYS    26       8.895   3.745  15.983  1.00 10.00      B   
ATOM   1041  CE  LYS    26       7.724   3.703  16.956  1.00 10.00      B   
ATOM   1042  NZ  LYS    26       7.867   2.629  17.975  1.00 10.00      B   
ATOM   1043  HZ1 LYS    26       8.804   2.675  18.417  1.00 10.00      B   
ATOM   1044  HZ2 LYS    26       7.752   1.698  17.532  1.00 10.00      B   
ATOM   1045  HZ3 LYS    26       7.144   2.741  18.713  1.00 10.00      B   
ATOM   1046  C   LYS    26       6.587   2.007  12.297  1.00 10.00      B   
ATOM   1047  O   LYS    26       6.709   1.431  11.217  1.00 10.00      B   
ATOM   1048  N   THR    27       5.411   2.204  12.882  1.00 10.00      B   
ATOM   1049  HN  THR    27       5.377   2.695  13.731  1.00 10.00      B   
ATOM   1050  CA  THR    27       4.167   1.723  12.302  1.00 10.00      B   
ATOM   1051  CB  THR    27       3.330   0.966  13.353  1.00 10.00      B   
ATOM   1052  OG1 THR    27       3.608   1.498  14.657  1.00 10.00      B   
ATOM   1053  HG1 THR    27       2.963   2.198  14.862  1.00 10.00      B   
ATOM   1054  CG2 THR    27       3.667  -0.517  13.331  1.00 10.00      B   
ATOM   1055  C   THR    27       3.343   2.869  11.727  1.00 10.00      B   
ATOM   1056  O   THR    27       3.108   3.878  12.396  1.00 10.00      B   
ATOM   1057  N   LEU    28       2.903   2.709  10.482  1.00 10.00      B   
ATOM   1058  HN  LEU    28       3.132   1.888   9.997  1.00 10.00      B   
ATOM   1059  CA  LEU    28       2.097   3.730   9.818  1.00 10.00      B   
ATOM   1060  CB  LEU    28       1.764   3.307   8.384  1.00 10.00      B   
ATOM   1061  CG  LEU    28       2.940   3.238   7.407  1.00 10.00      B   
ATOM   1062  CD1 LEU    28       2.503   2.616   6.091  1.00 10.00      B   
ATOM   1063  CD2 LEU    28       3.528   4.621   7.172  1.00 10.00      B   
ATOM   1064  C   LEU    28       0.811   4.008  10.595  1.00 10.00      B   
ATOM   1065  O   LEU    28       0.426   5.161  10.780  1.00 10.00      B   
ATOM   1066  N   GLU    29       0.160   2.940  11.057  1.00 10.00      B   
ATOM   1067  HN  GLU    29       0.525   2.049  10.879  1.00 10.00      B   
ATOM   1068  CA  GLU    29      -1.090   3.052  11.813  1.00 10.00      B   
ATOM   1069  CB  GLU    29      -1.494   1.683  12.367  1.00 10.00      B   
ATOM   1070  CG  GLU    29      -2.943   1.597  12.820  1.00 10.00      B   
ATOM   1071  CD  GLU    29      -3.201   0.425  13.747  1.00 10.00      B   
ATOM   1072  OE1 GLU    29      -2.958  -0.731  13.344  1.00 10.00      B   
ATOM   1073  OE2 GLU    29      -3.662   0.658  14.888  1.00 10.00      B   
ATOM   1074  C   GLU    29      -0.974   4.063  12.957  1.00 10.00      B   
ATOM   1075  O   GLU    29      -1.916   4.805  13.238  1.00 10.00      B   
ATOM   1076  N   SER    30       0.186   4.094  13.603  1.00 10.00      B   
ATOM   1077  HN  SER    30       0.901   3.486  13.328  1.00 10.00      B   
ATOM   1078  CA  SER    30       0.429   5.003  14.719  1.00 10.00      B   
ATOM   1079  CB  SER    30       1.744   4.632  15.412  1.00 10.00      B   
ATOM   1080  OG  SER    30       1.974   3.229  15.347  1.00 10.00      B   
ATOM   1081  HG  SER    30       1.352   2.780  15.937  1.00 10.00      B   
ATOM   1082  C   SER    30       0.454   6.472  14.279  1.00 10.00      B   
ATOM   1083  O   SER    30       0.419   7.379  15.116  1.00 10.00      B   
ATOM   1084  N   GLY    31       0.513   6.711  12.969  1.00 10.00      B   
ATOM   1085  HN  GLY    31       0.535   5.959  12.338  1.00 10.00      B   
ATOM   1086  CA  GLY    31       0.549   8.066  12.462  1.00 10.00      B   
ATOM   1087  C   GLY    31       1.719   8.282  11.526  1.00 10.00      B   
ATOM   1088  O   GLY    31       2.800   7.725  11.734  1.00 10.00      B   
ATOM   1089  N   PHE    32       1.516   9.096  10.504  1.00 10.00      B   
ATOM   1090  HN  PHE    32       0.640   9.531  10.401  1.00 10.00      B   
ATOM   1091  CA  PHE    32       2.566   9.373   9.534  1.00 10.00      B   
ATOM   1092  CB  PHE    32       2.592   8.301   8.439  1.00 10.00      B   
ATOM   1093  CG  PHE    32       1.290   8.139   7.702  1.00 10.00      B   
ATOM   1094  CD1 PHE    32       1.005   8.919   6.595  1.00 10.00      B   
ATOM   1095  CD2 PHE    32       0.353   7.207   8.119  1.00 10.00      B   
ATOM   1096  CE1 PHE    32      -0.191   8.776   5.917  1.00 10.00      B   
ATOM   1097  CE2 PHE    32      -0.844   7.059   7.446  1.00 10.00      B   
ATOM   1098  CZ  PHE    32      -1.117   7.845   6.343  1.00 10.00      B   
ATOM   1099  C   PHE    32       2.403  10.758   8.919  1.00 10.00      B   
ATOM   1100  O   PHE    32       1.292  11.290   8.847  1.00 10.00      B   
ATOM   1101  N   VAL    33       3.515  11.335   8.487  1.00 10.00      B   
ATOM   1102  HN  VAL    33       4.372  10.849   8.577  1.00 10.00      B   
ATOM   1103  CA  VAL    33       3.513  12.654   7.869  1.00 10.00      B   
ATOM   1104  CB  VAL    33       4.531  13.603   8.538  1.00 10.00      B   
ATOM   1105  CG1 VAL    33       4.431  14.998   7.942  1.00 10.00      B   
ATOM   1106  CG2 VAL    33       4.322  13.644  10.047  1.00 10.00      B   
ATOM   1107  C   VAL    33       3.845  12.522   6.387  1.00 10.00      B   
ATOM   1108  O   VAL    33       4.903  11.998   6.026  1.00 10.00      B   
ATOM   1109  N   ILE    34       2.936  12.973   5.537  1.00 10.00      B   
ATOM   1110  HN  ILE    34       2.105  13.380   5.889  1.00 10.00      B   
ATOM   1111  CA  ILE    34       3.132  12.895   4.096  1.00 10.00      B   
ATOM   1112  CB  ILE    34       1.882  12.333   3.382  1.00 10.00      B   
ATOM   1113  CG1 ILE    34       2.146  12.140   1.884  1.00 10.00      B   
ATOM   1114  CG2 ILE    34       0.674  13.231   3.616  1.00 10.00      B   
ATOM   1115  CD1 ILE    34       1.001  11.488   1.138  1.00 10.00      B   
ATOM   1116  C   ILE    34       3.501  14.258   3.517  1.00 10.00      B   
ATOM   1117  O   ILE    34       2.873  15.269   3.830  1.00 10.00      B   
ATOM   1118  N   THR    35       4.535  14.280   2.693  1.00 10.00      B   
ATOM   1119  HN  THR    35       5.016  13.443   2.506  1.00 10.00      B   
ATOM   1120  CA  THR    35       4.991  15.509   2.061  1.00 10.00      B   
ATOM   1121  CB  THR    35       6.384  15.939   2.579  1.00 10.00      B   
ATOM   1122  OG1 THR    35       7.318  14.849   2.476  1.00 10.00      B   
ATOM   1123  HG1 THR    35       6.937  14.057   2.881  1.00 10.00      B   
ATOM   1124  CG2 THR    35       6.302  16.395   4.028  1.00 10.00      B   
ATOM   1125  C   THR    35       5.028  15.353   0.541  1.00 10.00      B   
ATOM   1126  O   THR    35       5.749  14.503   0.011  1.00 10.00      B   
ATOM   1127  N   LEU    36       4.238  16.156  -0.153  1.00 10.00      B   
ATOM   1128  HN  LEU    36       3.680  16.818   0.324  1.00 10.00      B   
ATOM   1129  CA  LEU    36       4.189  16.108  -1.608  1.00 10.00      B   
ATOM   1130  CB  LEU    36       2.743  15.983  -2.096  1.00 10.00      B   
ATOM   1131  CG  LEU    36       2.545  15.926  -3.613  1.00 10.00      B   
ATOM   1132  CD1 LEU    36       3.193  14.679  -4.197  1.00 10.00      B   
ATOM   1133  CD2 LEU    36       1.067  15.981  -3.965  1.00 10.00      B   
ATOM   1134  C   LEU    36       4.840  17.355  -2.191  1.00 10.00      B   
ATOM   1135  O   LEU    36       4.510  18.474  -1.797  1.00 10.00      B   
ATOM   1136  N   THR    37       5.768  17.166  -3.114  1.00 10.00      B   
ATOM   1137  HN  THR    37       5.998  16.246  -3.392  1.00 10.00      B   
ATOM   1138  CA  THR    37       6.456  18.287  -3.727  1.00 10.00      B   
ATOM   1139  CB  THR    37       7.866  18.499  -3.130  1.00 10.00      B   
ATOM   1140  OG1 THR    37       8.517  19.590  -3.798  1.00 10.00      B   
ATOM   1141  HG1 THR    37       7.992  20.393  -3.679  1.00 10.00      B   
ATOM   1142  CG2 THR    37       8.713  17.241  -3.276  1.00 10.00      B   
ATOM   1143  C   THR    37       6.556  18.139  -5.243  1.00 10.00      B   
ATOM   1144  O   THR    37       6.722  17.031  -5.773  1.00 10.00      B   
ATOM   1145  N   ASP    38       6.446  19.265  -5.932  1.00 10.00      B   
ATOM   1146  HN  ASP    38       6.298  20.110  -5.447  1.00 10.00      B   
ATOM   1147  CA  ASP    38       6.545  19.290  -7.386  1.00 10.00      B   
ATOM   1148  CB  ASP    38       5.450  20.185  -8.005  1.00 10.00      B   
ATOM   1149  CG  ASP    38       5.564  21.667  -7.655  1.00 10.00      B   
ATOM   1150  OD1 ASP    38       4.517  22.337  -7.526  1.00 10.00      B   
ATOM   1151  OD2 ASP    38       6.697  22.178  -7.517  1.00 10.00      B   
ATOM   1152  C   ASP    38       7.936  19.749  -7.835  1.00 10.00      B   
ATOM   1153  O   ASP    38       8.177  19.951  -9.026  1.00 10.00      B   
ATOM   1154  N   GLY    39       8.852  19.899  -6.880  1.00 10.00      B   
ATOM   1155  HN  GLY    39       8.618  19.705  -5.948  1.00 10.00      B   
ATOM   1156  CA  GLY    39      10.190  20.357  -7.194  1.00 10.00      B   
ATOM   1157  C   GLY    39      10.377  21.800  -6.767  1.00 10.00      B   
ATOM   1158  O   GLY    39      11.455  22.193  -6.318  1.00 10.00      B   
ATOM   1159  N   HIS    40       9.315  22.585  -6.909  1.00 10.00      B   
ATOM   1160  HN  HIS    40       8.488  22.206  -7.292  1.00 10.00      B   
ATOM   1161  CA  HIS    40       9.323  23.990  -6.530  1.00 10.00      B   
ATOM   1162  CB  HIS    40       8.813  24.842  -7.698  1.00 10.00      B   
ATOM   1163  CG  HIS    40       8.309  26.203  -7.315  1.00 10.00      B   
ATOM   1164  ND1 HIS    40       7.034  26.427  -6.830  1.00 10.00      B   
ATOM   1165  HD1 HIS    40       6.348  25.738  -6.664  1.00 10.00      B   
ATOM   1166  CD2 HIS    40       8.906  27.417  -7.372  1.00 10.00      B   
ATOM   1167  CE1 HIS    40       6.872  27.717  -6.611  1.00 10.00      B   
ATOM   1168  NE2 HIS    40       7.993  28.338  -6.931  1.00 10.00      B   
ATOM   1169  HE2 HIS    40       8.143  29.307  -6.865  1.00 10.00      B   
ATOM   1170  C   HIS    40       8.429  24.198  -5.312  1.00 10.00      B   
ATOM   1171  O   HIS    40       8.796  24.894  -4.366  1.00 10.00      B   
ATOM   1172  N   SER    41       7.253  23.591  -5.352  1.00 10.00      B   
ATOM   1173  HN  SER    41       7.022  23.041  -6.138  1.00 10.00      B   
ATOM   1174  CA  SER    41       6.291  23.699  -4.270  1.00 10.00      B   
ATOM   1175  CB  SER    41       4.901  23.990  -4.845  1.00 10.00      B   
ATOM   1176  OG  SER    41       4.998  24.613  -6.123  1.00 10.00      B   
ATOM   1177  HG  SER    41       4.785  23.952  -6.809  1.00 10.00      B   
ATOM   1178  C   SER    41       6.267  22.406  -3.454  1.00 10.00      B   
ATOM   1179  O   SER    41       6.635  21.333  -3.958  1.00 10.00      B   
ATOM   1180  N   ALA    42       5.850  22.508  -2.196  1.00 10.00      B   
ATOM   1181  HN  ALA    42       5.586  23.386  -1.846  1.00 10.00      B   
ATOM   1182  CA  ALA    42       5.782  21.351  -1.316  1.00 10.00      B   
ATOM   1183  CB  ALA    42       7.082  21.206  -0.537  1.00 10.00      B   
ATOM   1184  C   ALA    42       4.595  21.446  -0.362  1.00 10.00      B   
ATOM   1185  O   ALA    42       4.388  22.474   0.295  1.00 10.00      B   
ATOM   1186  N   TRP    43       3.818  20.375  -0.302  1.00 10.00      B   
ATOM   1187  HN  TRP    43       4.041  19.591  -0.863  1.00 10.00      B   
ATOM   1188  CA  TRP    43       2.653  20.305   0.569  1.00 10.00      B   
ATOM   1189  CB  TRP    43       1.383  20.101  -0.262  1.00 10.00      B   
ATOM   1190  CG  TRP    43       1.156  21.184  -1.278  1.00 10.00      B   
ATOM   1191  CD1 TRP    43       0.412  22.317  -1.117  1.00 10.00      B   
ATOM   1192  CD2 TRP    43       1.684  21.239  -2.611  1.00 10.00      B   
ATOM   1193  NE1 TRP    43       0.440  23.072  -2.266  1.00 10.00      B   
ATOM   1194  HE1 TRP    43      -0.019  23.930  -2.396  1.00 10.00      B   
ATOM   1195  CE2 TRP    43       1.215  22.432  -3.196  1.00 10.00      B   
ATOM   1196  CE3 TRP    43       2.507  20.396  -3.365  1.00 10.00      B   
ATOM   1197  CZ2 TRP    43       1.541  22.801  -4.500  1.00 10.00      B   
ATOM   1198  CZ3 TRP    43       2.831  20.765  -4.658  1.00 10.00      B   
ATOM   1199  CH2 TRP    43       2.348  21.957  -5.212  1.00 10.00      B   
ATOM   1200  C   TRP    43       2.834  19.158   1.557  1.00 10.00      B   
ATOM   1201  O   TRP    43       3.255  18.066   1.171  1.00 10.00      B   
ATOM   1202  N   THR    44       2.532  19.401   2.822  1.00 10.00      B   
ATOM   1203  HN  THR    44       2.176  20.285   3.077  1.00 10.00      B   
ATOM   1204  CA  THR    44       2.700  18.382   3.849  1.00 10.00      B   
ATOM   1205  CB  THR    44       3.760  18.808   4.884  1.00 10.00      B   
ATOM   1206  OG1 THR    44       4.954  19.230   4.204  1.00 10.00      B   
ATOM   1207  HG1 THR    44       5.498  19.745   4.809  1.00 10.00      B   
ATOM   1208  CG2 THR    44       4.092  17.660   5.828  1.00 10.00      B   
ATOM   1209  C   THR    44       1.388  18.071   4.569  1.00 10.00      B   
ATOM   1210  O   THR    44       0.554  18.956   4.778  1.00 10.00      B   
ATOM   1211  N   GLY    45       1.212  16.805   4.923  1.00 10.00      B   
ATOM   1212  HN  GLY    45       1.903  16.140   4.687  1.00 10.00      B   
ATOM   1213  CA  GLY    45       0.025  16.375   5.631  1.00 10.00      B   
ATOM   1214  C   GLY    45       0.360  15.352   6.701  1.00 10.00      B   
ATOM   1215  O   GLY    45       0.908  14.289   6.400  1.00 10.00      B   
ATOM   1216  N   THR    46       0.050  15.670   7.951  1.00 10.00      B   
ATOM   1217  HN  THR    46      -0.394  16.528   8.132  1.00 10.00      B   
ATOM   1218  CA  THR    46       0.334  14.764   9.061  1.00 10.00      B   
ATOM   1219  CB  THR    46       0.875  15.531  10.287  1.00 10.00      B   
ATOM   1220  OG1 THR    46       1.965  16.376   9.883  1.00 10.00      B   
ATOM   1221  HG1 THR    46       1.619  17.137   9.405  1.00 10.00      B   
ATOM   1222  CG2 THR    46       1.368  14.562  11.352  1.00 10.00      B   
ATOM   1223  C   THR    46      -0.917  13.977   9.451  1.00 10.00      B   
ATOM   1224  O   THR    46      -1.918  14.557   9.872  1.00 10.00      B   
ATOM   1225  N   VAL    47      -0.852  12.656   9.315  1.00 10.00      B   
ATOM   1226  HN  VAL    47      -0.012  12.244   9.000  1.00 10.00      B   
ATOM   1227  CA  VAL    47      -1.984  11.793   9.636  1.00 10.00      B   
ATOM   1228  CB  VAL    47      -2.124  10.643   8.615  1.00 10.00      B   
ATOM   1229  CG1 VAL    47      -3.438   9.902   8.819  1.00 10.00      B   
ATOM   1230  CG2 VAL    47      -2.019  11.171   7.193  1.00 10.00      B   
ATOM   1231  C   VAL    47      -1.844  11.209  11.040  1.00 10.00      B   
ATOM   1232  O   VAL    47      -0.850  10.548  11.350  1.00 10.00      B   
ATOM   1233  N   SER    48      -2.843  11.453  11.878  1.00 10.00      B   
ATOM   1234  HN  SER    48      -3.615  11.984  11.563  1.00 10.00      B   
ATOM   1235  CA  SER    48      -2.840  10.966  13.250  1.00 10.00      B   
ATOM   1236  CB  SER    48      -3.592  11.954  14.152  1.00 10.00      B   
ATOM   1237  OG  SER    48      -3.383  13.296  13.723  1.00 10.00      B   
ATOM   1238  HG  SER    48      -3.909  13.458  12.915  1.00 10.00      B   
ATOM   1239  C   SER    48      -3.466   9.568  13.340  1.00 10.00      B   
ATOM   1240  O   SER    48      -4.361   9.226  12.558  1.00 10.00      B   
ATOM   1241  N   GLU    49      -2.989   8.762  14.295  1.00 10.00      B   
ATOM   1242  HN  GLU    49      -2.269   9.088  14.877  1.00 10.00      B   
ATOM   1243  CA  GLU    49      -3.496   7.401  14.492  1.00 10.00      B   
ATOM   1244  CB  GLU    49      -2.951   6.809  15.797  1.00 10.00      B   
ATOM   1245  CG  GLU    49      -3.347   5.359  16.034  1.00 10.00      B   
ATOM   1246  CD  GLU    49      -3.177   4.933  17.477  1.00 10.00      B   
ATOM   1247  OE1 GLU    49      -4.156   5.025  18.246  1.00 10.00      B   
ATOM   1248  OE2 GLU    49      -2.071   4.497  17.850  1.00 10.00      B   
ATOM   1249  C   GLU    49      -5.026   7.372  14.511  1.00 10.00      B   
ATOM   1250  O   GLU    49      -5.648   6.470  13.935  1.00 10.00      B   
ATOM   1251  N   SER    50      -5.626   8.349  15.180  1.00 10.00      B   
ATOM   1252  HN  SER    50      -5.082   9.032  15.621  1.00 10.00      B   
ATOM   1253  CA  SER    50      -7.076   8.440  15.273  1.00 10.00      B   
ATOM   1254  CB  SER    50      -7.465   9.690  16.068  1.00 10.00      B   
ATOM   1255  OG  SER    50      -6.647  10.793  15.704  1.00 10.00      B   
ATOM   1256  HG  SER    50      -6.990  11.595  16.116  1.00 10.00      B   
ATOM   1257  C   SER    50      -7.688   8.492  13.877  1.00 10.00      B   
ATOM   1258  O   SER    50      -8.560   7.685  13.536  1.00 10.00      B   
ATOM   1259  N   GLU    51      -7.206   9.437  13.074  1.00 10.00      B   
ATOM   1260  HN  GLU    51      -6.506  10.035  13.412  1.00 10.00      B   
ATOM   1261  CA  GLU    51      -7.682   9.609  11.707  1.00 10.00      B   
ATOM   1262  CB  GLU    51      -6.935  10.759  11.023  1.00 10.00      B   
ATOM   1263  CG  GLU    51      -6.980  12.065  11.804  1.00 10.00      B   
ATOM   1264  CD  GLU    51      -6.066  13.130  11.234  1.00 10.00      B   
ATOM   1265  OE1 GLU    51      -4.859  13.125  11.560  1.00 10.00      B   
ATOM   1266  OE2 GLU    51      -6.551  13.991  10.470  1.00 10.00      B   
ATOM   1267  C   GLU    51      -7.492   8.312  10.930  1.00 10.00      B   
ATOM   1268  O   GLU    51      -8.403   7.850  10.239  1.00 10.00      B   
ATOM   1269  N   ILE    52      -6.305   7.721  11.063  1.00 10.00      B   
ATOM   1270  HN  ILE    52      -5.618   8.145  11.627  1.00 10.00      B   
ATOM   1271  CA  ILE    52      -5.996   6.464  10.389  1.00 10.00      B   
ATOM   1272  CB  ILE    52      -4.542   6.011  10.659  1.00 10.00      B   
ATOM   1273  CG1 ILE    52      -3.549   7.098  10.237  1.00 10.00      B   
ATOM   1274  CG2 ILE    52      -4.242   4.707   9.935  1.00 10.00      B   
ATOM   1275  CD1 ILE    52      -2.121   6.814  10.651  1.00 10.00      B   
ATOM   1276  C   ILE    52      -6.963   5.374  10.857  1.00 10.00      B   
ATOM   1277  O   ILE    52      -7.440   4.563  10.058  1.00 10.00      B   
ATOM   1278  N   SER    53      -7.249   5.369  12.157  1.00 10.00      B   
ATOM   1279  HN  SER    53      -6.825   6.039  12.742  1.00 10.00      B   
ATOM   1280  CA  SER    53      -8.160   4.394  12.744  1.00 10.00      B   
ATOM   1281  CB  SER    53      -8.056   4.412  14.274  1.00 10.00      B   
ATOM   1282  OG  SER    53      -6.707   4.243  14.699  1.00 10.00      B   
ATOM   1283  HG  SER    53      -6.198   5.039  14.475  1.00 10.00      B   
ATOM   1284  C   SER    53      -9.603   4.640  12.298  1.00 10.00      B   
ATOM   1285  O   SER    53     -10.304   3.705  11.902  1.00 10.00      B   
ATOM   1286  N   GLN    54     -10.035   5.902  12.347  1.00 10.00      B   
ATOM   1287  HN  GLN    54      -9.424   6.606  12.668  1.00 10.00      B   
ATOM   1288  CA  GLN    54     -11.392   6.268  11.947  1.00 10.00      B   
ATOM   1289  CB  GLN    54     -11.608   7.782  12.069  1.00 10.00      B   
ATOM   1290  CG  GLN    54     -12.881   8.292  11.405  1.00 10.00      B   
ATOM   1291  CD  GLN    54     -14.142   7.658  11.965  1.00 10.00      B   
ATOM   1292  OE1 GLN    54     -14.228   7.356  13.159  1.00 10.00      B   
ATOM   1293  NE2 GLN    54     -15.129   7.446  11.105  1.00 10.00      B   
ATOM   1294 HE21 GLN    54     -14.995   7.708  10.164  1.00 10.00      B   
ATOM   1295 HE22 GLN    54     -15.951   7.037  11.436  1.00 10.00      B   
ATOM   1296  C   GLN    54     -11.691   5.802  10.525  1.00 10.00      B   
ATOM   1297  O   GLN    54     -12.741   5.203  10.265  1.00 10.00      B   
ATOM   1298  N   GLU    55     -10.761   6.069   9.613  1.00 10.00      B   
ATOM   1299  HN  GLU    55      -9.946   6.548   9.884  1.00 10.00      B   
ATOM   1300  CA  GLU    55     -10.924   5.685   8.215  1.00 10.00      B   
ATOM   1301  CB  GLU    55      -9.656   5.994   7.419  1.00 10.00      B   
ATOM   1302  CG  GLU    55      -9.907   6.278   5.947  1.00 10.00      B   
ATOM   1303  CD  GLU    55     -10.717   7.542   5.721  1.00 10.00      B   
ATOM   1304  OE1 GLU    55     -10.144   8.543   5.231  1.00 10.00      B   
ATOM   1305  OE2 GLU    55     -11.926   7.545   6.024  1.00 10.00      B   
ATOM   1306  C   GLU    55     -11.302   4.208   8.079  1.00 10.00      B   
ATOM   1307  O   GLU    55     -12.123   3.844   7.233  1.00 10.00      B   
ATOM   1308  N   ALA    56     -10.713   3.362   8.924  1.00 10.00      B   
ATOM   1309  HN  ALA    56     -10.078   3.709   9.583  1.00 10.00      B   
ATOM   1310  CA  ALA    56     -10.999   1.932   8.898  1.00 10.00      B   
ATOM   1311  CB  ALA    56     -10.263   1.216  10.022  1.00 10.00      B   
ATOM   1312  C   ALA    56     -12.501   1.698   9.000  1.00 10.00      B   
ATOM   1313  O   ALA    56     -13.084   0.966   8.195  1.00 10.00      B   
ATOM   1314  N   ASP    57     -13.127   2.345   9.976  1.00 10.00      B   
ATOM   1315  HN  ASP    57     -12.611   2.934  10.571  1.00 10.00      B   
ATOM   1316  CA  ASP    57     -14.566   2.219  10.176  1.00 10.00      B   
ATOM   1317  CB  ASP    57     -14.967   2.712  11.568  1.00 10.00      B   
ATOM   1318  CG  ASP    57     -16.376   2.303  11.951  1.00 10.00      B   
ATOM   1319  OD1 ASP    57     -17.340   2.868  11.396  1.00 10.00      B   
ATOM   1320  OD2 ASP    57     -16.528   1.416  12.818  1.00 10.00      B   
ATOM   1321  C   ASP    57     -15.304   3.011   9.102  1.00 10.00      B   
ATOM   1322  O   ASP    57     -16.296   2.544   8.532  1.00 10.00      B   
ATOM   1323  N   ASP    58     -14.794   4.206   8.811  1.00 10.00      B   
ATOM   1324  HN  ASP    58     -14.000   4.520   9.303  1.00 10.00      B   
ATOM   1325  CA  ASP    58     -15.385   5.071   7.793  1.00 10.00      B   
ATOM   1326  CB  ASP    58     -14.536   6.327   7.592  1.00 10.00      B   
ATOM   1327  CG  ASP    58     -15.379   7.569   7.400  1.00 10.00      B   
ATOM   1328  OD1 ASP    58     -15.541   8.016   6.243  1.00 10.00      B   
ATOM   1329  OD2 ASP    58     -15.880   8.106   8.412  1.00 10.00      B   
ATOM   1330  C   ASP    58     -15.533   4.324   6.471  1.00 10.00      B   
ATOM   1331  O   ASP    58     -16.524   4.488   5.756  1.00 10.00      B   
ATOM   1332  N   MET    59     -14.540   3.504   6.150  1.00 10.00      B   
ATOM   1333  HN  MET    59     -13.758   3.443   6.747  1.00 10.00      B   
ATOM   1334  CA  MET    59     -14.558   2.709   4.923  1.00 10.00      B   
ATOM   1335  CB  MET    59     -13.163   2.664   4.295  1.00 10.00      B   
ATOM   1336  CG  MET    59     -12.621   4.011   3.848  1.00 10.00      B   
ATOM   1337  SD  MET    59     -10.832   3.986   3.612  1.00 10.00      B   
ATOM   1338  CE  MET    59     -10.671   2.688   2.388  1.00 10.00      B   
ATOM   1339  C   MET    59     -15.046   1.278   5.189  1.00 10.00      B   
ATOM   1340  O   MET    59     -15.115   0.462   4.268  1.00 10.00      B   
ATOM   1341  N   ALA    60     -15.392   0.981   6.447  1.00 10.00      B   
ATOM   1342  HN  ALA    60     -15.326   1.669   7.135  1.00 10.00      B   
ATOM   1343  CA  ALA    60     -15.857  -0.349   6.833  1.00 10.00      B   
ATOM   1344  CB  ALA    60     -17.249  -0.618   6.288  1.00 10.00      B   
ATOM   1345  C   ALA    60     -14.877  -1.416   6.363  1.00 10.00      B   
ATOM   1346  O   ALA    60     -15.265  -2.388   5.718  1.00 10.00      B   
ATOM   1347  N   MET    61     -13.605  -1.226   6.688  1.00 10.00      B   
ATOM   1348  HN  MET    61     -13.355  -0.431   7.215  1.00 10.00      B   
ATOM   1349  CA  MET    61     -12.569  -2.167   6.290  1.00 10.00      B   
ATOM   1350  CB  MET    61     -11.720  -1.588   5.153  1.00 10.00      B   
ATOM   1351  CG  MET    61     -12.518  -1.208   3.914  1.00 10.00      B   
ATOM   1352  SD  MET    61     -11.473  -0.670   2.546  1.00 10.00      B   
ATOM   1353  CE  MET    61     -12.713  -0.118   1.376  1.00 10.00      B   
ATOM   1354  C   MET    61     -11.683  -2.537   7.472  1.00 10.00      B   
ATOM   1355  O   MET    61     -11.535  -1.757   8.420  1.00 10.00      B   
ATOM   1356  N   GLU    62     -11.104  -3.732   7.414  1.00 10.00      B   
ATOM   1357  HN  GLU    62     -11.274  -4.305   6.634  1.00 10.00      B   
ATOM   1358  CA  GLU    62     -10.219  -4.205   8.472  1.00 10.00      B   
ATOM   1359  CB  GLU    62      -9.773  -5.645   8.190  1.00 10.00      B   
ATOM   1360  CG  GLU    62      -9.186  -6.375   9.389  1.00 10.00      B   
ATOM   1361  CD  GLU    62      -7.738  -6.014   9.640  1.00 10.00      B   
ATOM   1362  OE1 GLU    62      -7.433  -5.476  10.723  1.00 10.00      B   
ATOM   1363  OE2 GLU    62      -6.897  -6.261   8.751  1.00 10.00      B   
ATOM   1364  C   GLU    62      -9.012  -3.271   8.591  1.00 10.00      B   
ATOM   1365  O   GLU    62      -8.306  -3.030   7.608  1.00 10.00      B   
ATOM   1366  N   LYS    63      -8.790  -2.749   9.795  1.00 10.00      B   
ATOM   1367  HN  LYS    63      -9.383  -2.999  10.536  1.00 10.00      B   
ATOM   1368  CA  LYS    63      -7.688  -1.818  10.049  1.00 10.00      B   
ATOM   1369  CB  LYS    63      -7.494  -1.577  11.546  1.00 10.00      B   
ATOM   1370  CG  LYS    63      -6.518  -0.456  11.852  1.00 10.00      B   
ATOM   1371  CD  LYS    63      -6.566  -0.051  13.312  1.00 10.00      B   
ATOM   1372  CE  LYS    63      -6.251   1.427  13.471  1.00 10.00      B   
ATOM   1373  NZ  LYS    63      -6.011   1.797  14.886  1.00 10.00      B   
ATOM   1374  HZ1 LYS    63      -6.056   2.834  14.996  1.00 10.00      B   
ATOM   1375  HZ2 LYS    63      -5.066   1.466  15.187  1.00 10.00      B   
ATOM   1376  HZ3 LYS    63      -6.729   1.362  15.498  1.00 10.00      B   
ATOM   1377  C   LYS    63      -6.383  -2.279   9.405  1.00 10.00      B   
ATOM   1378  O   LYS    63      -5.800  -1.558   8.590  1.00 10.00      B   
ATOM   1379  N   GLY    64      -5.933  -3.477   9.767  1.00 10.00      B   
ATOM   1380  HN  GLY    64      -6.448  -4.013  10.419  1.00 10.00      B   
ATOM   1381  CA  GLY    64      -4.706  -4.011   9.206  1.00 10.00      B   
ATOM   1382  C   GLY    64      -4.716  -3.922   7.694  1.00 10.00      B   
ATOM   1383  O   GLY    64      -3.747  -3.454   7.084  1.00 10.00      B   
ATOM   1384  N   LYS    65      -5.822  -4.364   7.094  1.00 10.00      B   
ATOM   1385  HN  LYS    65      -6.545  -4.735   7.650  1.00 10.00      B   
ATOM   1386  CA  LYS    65      -5.993  -4.322   5.648  1.00 10.00      B   
ATOM   1387  CB  LYS    65      -7.371  -4.865   5.250  1.00 10.00      B   
ATOM   1388  CG  LYS    65      -7.417  -5.508   3.873  1.00 10.00      B   
ATOM   1389  CD  LYS    65      -7.418  -4.473   2.760  1.00 10.00      B   
ATOM   1390  CE  LYS    65      -7.088  -5.116   1.423  1.00 10.00      B   
ATOM   1391  NZ  LYS    65      -7.907  -4.566   0.314  1.00 10.00      B   
ATOM   1392  HZ1 LYS    65      -8.906  -4.796   0.459  1.00 10.00      B   
ATOM   1393  HZ2 LYS    65      -7.594  -4.975  -0.599  1.00 10.00      B   
ATOM   1394  HZ3 LYS    65      -7.804  -3.530   0.265  1.00 10.00      B   
ATOM   1395  C   LYS    65      -5.833  -2.890   5.160  1.00 10.00      B   
ATOM   1396  O   LYS    65      -5.104  -2.631   4.200  1.00 10.00      B   
ATOM   1397  N   TYR    66      -6.518  -1.962   5.830  1.00 10.00      B   
ATOM   1398  HN  TYR    66      -7.102  -2.239   6.575  1.00 10.00      B   
ATOM   1399  CA  TYR    66      -6.431  -0.547   5.483  1.00 10.00      B   
ATOM   1400  CB  TYR    66      -7.319   0.302   6.401  1.00 10.00      B   
ATOM   1401  CG  TYR    66      -7.146   1.797   6.221  1.00 10.00      B   
ATOM   1402  CD1 TYR    66      -7.635   2.442   5.092  1.00 10.00      B   
ATOM   1403  CD2 TYR    66      -6.491   2.559   7.179  1.00 10.00      B   
ATOM   1404  CE1 TYR    66      -7.478   3.805   4.923  1.00 10.00      B   
ATOM   1405  CE2 TYR    66      -6.331   3.922   7.019  1.00 10.00      B   
ATOM   1406  CZ  TYR    66      -6.825   4.541   5.889  1.00 10.00      B   
ATOM   1407  OH  TYR    66      -6.660   5.899   5.723  1.00 10.00      B   
ATOM   1408  HH  TYR    66      -5.722   6.112   5.767  1.00 10.00      B   
ATOM   1409  C   TYR    66      -4.978  -0.087   5.570  1.00 10.00      B   
ATOM   1410  O   TYR    66      -4.452   0.525   4.637  1.00 10.00      B   
ATOM   1411  N   VAL    67      -4.327  -0.401   6.691  1.00 10.00      B   
ATOM   1412  HN  VAL    67      -4.802  -0.896   7.403  1.00 10.00      B   
ATOM   1413  CA  VAL    67      -2.928  -0.040   6.885  1.00 10.00      B   
ATOM   1414  CB  VAL    67      -2.380  -0.576   8.227  1.00 10.00      B   
ATOM   1415  CG1 VAL    67      -0.911  -0.215   8.387  1.00 10.00      B   
ATOM   1416  CG2 VAL    67      -3.188  -0.025   9.393  1.00 10.00      B   
ATOM   1417  C   VAL    67      -2.106  -0.611   5.731  1.00 10.00      B   
ATOM   1418  O   VAL    67      -1.269   0.078   5.139  1.00 10.00      B   
ATOM   1419  N   GLY    68      -2.362  -1.877   5.411  1.00 10.00      B   
ATOM   1420  HN  GLY    68      -3.027  -2.383   5.935  1.00 10.00      B   
ATOM   1421  CA  GLY    68      -1.670  -2.519   4.309  1.00 10.00      B   
ATOM   1422  C   GLY    68      -1.884  -1.757   3.015  1.00 10.00      B   
ATOM   1423  O   GLY    68      -0.945  -1.542   2.245  1.00 10.00      B   
ATOM   1424  N   GLU    69      -3.124  -1.334   2.786  1.00 10.00      B   
ATOM   1425  HN  GLU    69      -3.829  -1.538   3.439  1.00 10.00      B   
ATOM   1426  CA  GLU    69      -3.461  -0.568   1.594  1.00 10.00      B   
ATOM   1427  CB  GLU    69      -4.946  -0.194   1.595  1.00 10.00      B   
ATOM   1428  CG  GLU    69      -5.886  -1.384   1.696  1.00 10.00      B   
ATOM   1429  CD  GLU    69      -5.877  -2.254   0.457  1.00 10.00      B   
ATOM   1430  OE1 GLU    69      -6.837  -2.166  -0.341  1.00 10.00      B   
ATOM   1431  OE2 GLU    69      -4.932  -3.052   0.282  1.00 10.00      B   
ATOM   1432  C   GLU    69      -2.609   0.694   1.557  1.00 10.00      B   
ATOM   1433  O   GLU    69      -1.963   0.993   0.550  1.00 10.00      B   
ATOM   1434  N   LEU    70      -2.601   1.423   2.673  1.00 10.00      B   
ATOM   1435  HN  LEU    70      -3.140   1.129   3.446  1.00 10.00      B   
ATOM   1436  CA  LEU    70      -1.807   2.642   2.777  1.00 10.00      B   
ATOM   1437  CB  LEU    70      -1.946   3.267   4.166  1.00 10.00      B   
ATOM   1438  CG  LEU    70      -3.361   3.662   4.595  1.00 10.00      B   
ATOM   1439  CD1 LEU    70      -3.332   4.335   5.958  1.00 10.00      B   
ATOM   1440  CD2 LEU    70      -4.010   4.567   3.557  1.00 10.00      B   
ATOM   1441  C   LEU    70      -0.341   2.317   2.499  1.00 10.00      B   
ATOM   1442  O   LEU    70       0.355   3.062   1.799  1.00 10.00      B   
ATOM   1443  N   ARG    71       0.118   1.192   3.052  1.00 10.00      B   
ATOM   1444  HN  ARG    71      -0.488   0.653   3.614  1.00 10.00      B   
ATOM   1445  CA  ARG    71       1.492   0.744   2.854  1.00 10.00      B   
ATOM   1446  CB  ARG    71       1.685  -0.682   3.381  1.00 10.00      B   
ATOM   1447  CG  ARG    71       1.683  -0.809   4.893  1.00 10.00      B   
ATOM   1448  CD  ARG    71       1.932  -2.250   5.312  1.00 10.00      B   
ATOM   1449  NE  ARG    71       1.908  -2.412   6.765  1.00 10.00      B   
ATOM   1450  HE  ARG    71       2.482  -1.810   7.288  1.00 10.00      B   
ATOM   1451  CZ  ARG    71       1.182  -3.334   7.408  1.00 10.00      B   
ATOM   1452  NH1 ARG    71       0.406  -4.174   6.729  1.00 10.00      B   
ATOM   1453 HH11 ARG    71       0.366  -4.135   5.688  1.00 10.00      B   
ATOM   1454 HH12 ARG    71      -0.161  -4.887   7.237  1.00 10.00      B   
ATOM   1455  NH2 ARG    71       1.229  -3.408   8.734  1.00 10.00      B   
ATOM   1456 HH21 ARG    71       1.836  -2.759   9.276  1.00 10.00      B   
ATOM   1457 HH22 ARG    71       0.662  -4.123   9.240  1.00 10.00      B   
ATOM   1458  C   ARG    71       1.845   0.782   1.373  1.00 10.00      B   
ATOM   1459  O   ARG    71       2.791   1.453   0.976  1.00 10.00      B   
ATOM   1460  N   LYS    72       1.062   0.076   0.562  1.00 10.00      B   
ATOM   1461  HN  LYS    72       0.306  -0.425   0.945  1.00 10.00      B   
ATOM   1462  CA  LYS    72       1.290   0.026  -0.882  1.00 10.00      B   
ATOM   1463  CB  LYS    72       0.171  -0.754  -1.575  1.00 10.00      B   
ATOM   1464  CG  LYS    72       0.196  -2.249  -1.312  1.00 10.00      B   
ATOM   1465  CD  LYS    72      -0.983  -2.950  -1.968  1.00 10.00      B   
ATOM   1466  CE  LYS    72      -2.285  -2.589  -1.279  1.00 10.00      B   
ATOM   1467  NZ  LYS    72      -3.424  -3.414  -1.762  1.00 10.00      B   
ATOM   1468  HZ1 LYS    72      -3.117  -4.392  -1.925  1.00 10.00      B   
ATOM   1469  HZ2 LYS    72      -3.805  -3.023  -2.655  1.00 10.00      B   
ATOM   1470  HZ3 LYS    72      -4.187  -3.416  -1.044  1.00 10.00      B   
ATOM   1471  C   LYS    72       1.376   1.427  -1.479  1.00 10.00      B   
ATOM   1472  O   LYS    72       2.360   1.778  -2.135  1.00 10.00      B   
ATOM   1473  N   ALA    73       0.350   2.230  -1.223  1.00 10.00      B   
ATOM   1474  HN  ALA    73      -0.382   1.901  -0.654  1.00 10.00      B   
ATOM   1475  CA  ALA    73       0.279   3.590  -1.749  1.00 10.00      B   
ATOM   1476  CB  ALA    73      -1.004   4.272  -1.292  1.00 10.00      B   
ATOM   1477  C   ALA    73       1.502   4.431  -1.375  1.00 10.00      B   
ATOM   1478  O   ALA    73       2.033   5.166  -2.211  1.00 10.00      B   
ATOM   1479  N   LEU    74       1.958   4.309  -0.133  1.00 10.00      B   
ATOM   1480  HN  LEU    74       1.514   3.681   0.485  1.00 10.00      B   
ATOM   1481  CA  LEU    74       3.102   5.089   0.339  1.00 10.00      B   
ATOM   1482  CB  LEU    74       2.934   5.455   1.817  1.00 10.00      B   
ATOM   1483  CG  LEU    74       1.637   6.179   2.192  1.00 10.00      B   
ATOM   1484  CD1 LEU    74       1.573   6.423   3.693  1.00 10.00      B   
ATOM   1485  CD2 LEU    74       1.502   7.487   1.424  1.00 10.00      B   
ATOM   1486  C   LEU    74       4.442   4.382   0.125  1.00 10.00      B   
ATOM   1487  O   LEU    74       5.385   4.972  -0.407  1.00 10.00      B   
ATOM   1488  N   LEU    75       4.516   3.116   0.519  1.00 10.00      B   
ATOM   1489  HN  LEU    75       3.705   2.676   0.878  1.00 10.00      B   
ATOM   1490  CA  LEU    75       5.750   2.340   0.412  1.00 10.00      B   
ATOM   1491  CB  LEU    75       5.682   1.096   1.300  1.00 10.00      B   
ATOM   1492  CG  LEU    75       5.523   1.349   2.800  1.00 10.00      B   
ATOM   1493  CD1 LEU    75       5.281   0.042   3.535  1.00 10.00      B   
ATOM   1494  CD2 LEU    75       6.747   2.061   3.356  1.00 10.00      B   
ATOM   1495  C   LEU    75       6.101   1.954  -1.024  1.00 10.00      B   
ATOM   1496  O   LEU    75       7.267   1.696  -1.325  1.00 10.00      B   
ATOM   1497  N   SER    76       5.103   1.910  -1.904  1.00 10.00      B   
ATOM   1498  HN  SER    76       4.188   2.107  -1.603  1.00 10.00      B   
ATOM   1499  CA  SER    76       5.324   1.552  -3.309  1.00 10.00      B   
ATOM   1500  CB  SER    76       6.585   2.234  -3.865  1.00 10.00      B   
ATOM   1501  OG  SER    76       6.688   3.585  -3.425  1.00 10.00      B   
ATOM   1502  HG  SER    76       5.811   3.981  -3.406  1.00 10.00      B   
ATOM   1503  C   SER    76       5.422   0.039  -3.485  1.00 10.00      B   
ATOM   1504  O   SER    76       4.462  -0.691  -3.216  1.00 10.00      B   
ATOM   1505  N   ALA    81      -1.594  -4.319  -9.818  1.00 10.00      B   
ATOM   1506  HN  ALA    81      -2.140  -4.160 -10.619  1.00 10.00      B   
ATOM   1507  CA  ALA    81      -2.203  -4.992  -8.677  1.00 10.00      B   
ATOM   1508  CB  ALA    81      -1.141  -5.396  -7.667  1.00 10.00      B   
ATOM   1509  C   ALA    81      -3.264  -4.106  -8.025  1.00 10.00      B   
ATOM   1510  O   ALA    81      -4.290  -4.596  -7.548  1.00 10.00      B   
ATOM   1511  N   ASP    82      -3.007  -2.802  -8.011  1.00 10.00      B   
ATOM   1512  HN  ASP    82      -2.170  -2.477  -8.403  1.00 10.00      B   
ATOM   1513  CA  ASP    82      -3.929  -1.836  -7.429  1.00 10.00      B   
ATOM   1514  CB  ASP    82      -3.703  -1.710  -5.918  1.00 10.00      B   
ATOM   1515  CG  ASP    82      -4.819  -2.316  -5.081  1.00 10.00      B   
ATOM   1516  OD1 ASP    82      -5.874  -2.690  -5.640  1.00 10.00      B   
ATOM   1517  OD2 ASP    82      -4.647  -2.420  -3.840  1.00 10.00      B   
ATOM   1518  C   ASP    82      -3.758  -0.479  -8.095  1.00 10.00      B   
ATOM   1519  O   ASP    82      -2.710   0.155  -7.968  1.00 10.00      B   
ATOM   1520  N   VAL    83      -4.788  -0.045  -8.807  1.00 10.00      B   
ATOM   1521  HN  VAL    83      -5.599  -0.594  -8.858  1.00 10.00      B   
ATOM   1522  CA  VAL    83      -4.751   1.233  -9.507  1.00 10.00      B   
ATOM   1523  CB  VAL    83      -5.656   1.223 -10.761  1.00 10.00      B   
ATOM   1524  CG1 VAL    83      -5.551   2.541 -11.514  1.00 10.00      B   
ATOM   1525  CG2 VAL    83      -5.302   0.056 -11.673  1.00 10.00      B   
ATOM   1526  C   VAL    83      -5.177   2.375  -8.586  1.00 10.00      B   
ATOM   1527  O   VAL    83      -6.368   2.583  -8.351  1.00 10.00      B   
ATOM   1528  N   TYR    84      -4.207   3.113  -8.068  1.00 10.00      B   
ATOM   1529  HN  TYR    84      -3.275   2.899  -8.286  1.00 10.00      B   
ATOM   1530  CA  TYR    84      -4.492   4.234  -7.180  1.00 10.00      B   
ATOM   1531  CB  TYR    84      -3.486   4.287  -6.026  1.00 10.00      B   
ATOM   1532  CG  TYR    84      -3.464   3.044  -5.165  1.00 10.00      B   
ATOM   1533  CD1 TYR    84      -2.268   2.399  -4.876  1.00 10.00      B   
ATOM   1534  CD2 TYR    84      -4.637   2.513  -4.646  1.00 10.00      B   
ATOM   1535  CE1 TYR    84      -2.240   1.264  -4.089  1.00 10.00      B   
ATOM   1536  CE2 TYR    84      -4.618   1.379  -3.860  1.00 10.00      B   
ATOM   1537  CZ  TYR    84      -3.419   0.756  -3.586  1.00 10.00      B   
ATOM   1538  OH  TYR    84      -3.398  -0.377  -2.806  1.00 10.00      B   
ATOM   1539  HH  TYR    84      -4.004  -1.034  -3.177  1.00 10.00      B   
ATOM   1540  C   TYR    84      -4.477   5.550  -7.950  1.00 10.00      B   
ATOM   1541  O   TYR    84      -3.494   5.875  -8.617  1.00 10.00      B   
ATOM   1542  N   THR    85      -5.573   6.292  -7.866  1.00 10.00      B   
ATOM   1543  HN  THR    85      -6.327   5.971  -7.321  1.00 10.00      B   
ATOM   1544  CA  THR    85      -5.686   7.576  -8.547  1.00 10.00      B   
ATOM   1545  CB  THR    85      -7.097   7.780  -9.138  1.00 10.00      B   
ATOM   1546  OG1 THR    85      -7.390   6.718 -10.054  1.00 10.00      B   
ATOM   1547  HG1 THR    85      -6.906   6.865 -10.878  1.00 10.00      B   
ATOM   1548  CG2 THR    85      -7.187   9.112  -9.869  1.00 10.00      B   
ATOM   1549  C   THR    85      -5.376   8.714  -7.578  1.00 10.00      B   
ATOM   1550  O   THR    85      -5.872   8.725  -6.448  1.00 10.00      B   
ATOM   1551  N   PHE    86      -4.566   9.666  -8.027  1.00 10.00      B   
ATOM   1552  HN  PHE    86      -4.223   9.606  -8.941  1.00 10.00      B   
ATOM   1553  CA  PHE    86      -4.177  10.802  -7.200  1.00 10.00      B   
ATOM   1554  CB  PHE    86      -2.650  10.896  -7.115  1.00 10.00      B   
ATOM   1555  CG  PHE    86      -1.992   9.614  -6.692  1.00 10.00      B   
ATOM   1556  CD1 PHE    86      -1.516   8.720  -7.637  1.00 10.00      B   
ATOM   1557  CD2 PHE    86      -1.853   9.299  -5.351  1.00 10.00      B   
ATOM   1558  CE1 PHE    86      -0.916   7.535  -7.253  1.00 10.00      B   
ATOM   1559  CE2 PHE    86      -1.254   8.118  -4.959  1.00 10.00      B   
ATOM   1560  CZ  PHE    86      -0.784   7.236  -5.912  1.00 10.00      B   
ATOM   1561  C   PHE    86      -4.761  12.105  -7.740  1.00 10.00      B   
ATOM   1562  O   PHE    86      -4.561  12.454  -8.909  1.00 10.00      B   
ATOM   1563  N   ASN    87      -5.481  12.816  -6.880  1.00 10.00      B   
ATOM   1564  HN  ASN    87      -5.587  12.484  -5.955  1.00 10.00      B   
ATOM   1565  CA  ASN    87      -6.108  14.081  -7.249  1.00 10.00      B   
ATOM   1566  CB  ASN    87      -7.629  13.983  -7.120  1.00 10.00      B   
ATOM   1567  CG  ASN    87      -8.276  13.275  -8.294  1.00 10.00      B   
ATOM   1568  OD1 ASN    87      -8.692  13.910  -9.264  1.00 10.00      B   
ATOM   1569  ND2 ASN    87      -8.367  11.953  -8.216  1.00 10.00      B   
ATOM   1570 HD21 ASN    87      -8.016  11.509  -7.415  1.00 10.00      B   
ATOM   1571 HD22 ASN    87      -8.782  11.476  -8.962  1.00 10.00      B   
ATOM   1572  C   ASN    87      -5.593  15.210  -6.369  1.00 10.00      B   
ATOM   1573  O   ASN    87      -5.442  15.040  -5.155  1.00 10.00      B   
ATOM   1574  N   PHE    88      -5.329  16.358  -6.979  1.00 10.00      B   
ATOM   1575  HN  PHE    88      -5.497  16.441  -7.941  1.00 10.00      B   
ATOM   1576  CA  PHE    88      -4.818  17.509  -6.251  1.00 10.00      B   
ATOM   1577  CB  PHE    88      -3.282  17.498  -6.254  1.00 10.00      B   
ATOM   1578  CG  PHE    88      -2.651  18.650  -5.517  1.00 10.00      B   
ATOM   1579  CD1 PHE    88      -2.543  18.632  -4.136  1.00 10.00      B   
ATOM   1580  CD2 PHE    88      -2.168  19.751  -6.207  1.00 10.00      B   
ATOM   1581  CE1 PHE    88      -1.965  19.689  -3.457  1.00 10.00      B   
ATOM   1582  CE2 PHE    88      -1.589  20.810  -5.535  1.00 10.00      B   
ATOM   1583  CZ  PHE    88      -1.488  20.780  -4.158  1.00 10.00      B   
ATOM   1584  C   PHE    88      -5.342  18.816  -6.845  1.00 10.00      B   
ATOM   1585  O   PHE    88      -5.659  18.890  -8.039  1.00 10.00      B   
ATOM   1586  N   SER    89      -5.449  19.834  -6.001  1.00 10.00      B   
ATOM   1587  HN  SER    89      -5.214  19.697  -5.055  1.00 10.00      B   
ATOM   1588  CA  SER    89      -5.912  21.146  -6.425  1.00 10.00      B   
ATOM   1589  CB  SER    89      -7.355  21.390  -5.954  1.00 10.00      B   
ATOM   1590  OG  SER    89      -7.714  22.767  -6.027  1.00 10.00      B   
ATOM   1591  HG  SER    89      -7.472  23.121  -6.906  1.00 10.00      B   
ATOM   1592  C   SER    89      -4.980  22.219  -5.879  1.00 10.00      B   
ATOM   1593  O   SER    89      -4.990  22.504  -4.683  1.00 10.00      B   
ATOM   1594  N   LYS    90      -4.165  22.800  -6.753  1.00 10.00      B   
ATOM   1595  HN  LYS    90      -4.200  22.528  -7.694  1.00 10.00      B   
ATOM   1596  CA  LYS    90      -3.229  23.846  -6.345  1.00 10.00      B   
ATOM   1597  CB  LYS    90      -2.355  24.287  -7.518  1.00 10.00      B   
ATOM   1598  CG  LYS    90      -1.494  23.180  -8.101  1.00 10.00      B   
ATOM   1599  CD  LYS    90      -0.568  23.714  -9.180  1.00 10.00      B   
ATOM   1600  CE  LYS    90       0.117  22.585  -9.931  1.00 10.00      B   
ATOM   1601  NZ  LYS    90       1.078  21.832  -9.079  1.00 10.00      B   
ATOM   1602  HZ1 LYS    90       0.596  21.451  -8.243  1.00 10.00      B   
ATOM   1603  HZ2 LYS    90       1.851  22.453  -8.769  1.00 10.00      B   
ATOM   1604  HZ3 LYS    90       1.481  21.038  -9.625  1.00 10.00      B   
ATOM   1605  C   LYS    90      -3.977  25.045  -5.769  1.00 10.00      B   
ATOM   1606  O   LYS    90      -3.450  25.767  -4.923  1.00 10.00      B   
ATOM   1607  N   GLU    91      -5.205  25.249  -6.235  1.00 10.00      B   
ATOM   1608  HN  GLU    91      -5.565  24.640  -6.924  1.00 10.00      B   
ATOM   1609  CA  GLU    91      -6.032  26.349  -5.762  1.00 10.00      B   
ATOM   1610  CB  GLU    91      -7.264  26.529  -6.661  1.00 10.00      B   
ATOM   1611  CG  GLU    91      -6.993  26.408  -8.154  1.00 10.00      B   
ATOM   1612  CD  GLU    91      -7.162  24.993  -8.676  1.00 10.00      B   
ATOM   1613  OE1 GLU    91      -7.790  24.820  -9.737  1.00 10.00      B   
ATOM   1614  OE2 GLU    91      -6.649  24.045  -8.036  1.00 10.00      B   
ATOM   1615  C   GLU    91      -6.491  26.079  -4.335  1.00 10.00      B   
ATOM   1616  O   GLU    91      -6.426  26.954  -3.468  1.00 10.00      B   
ATOM   1617  N   SER    92      -6.946  24.855  -4.099  1.00 10.00      B   
ATOM   1618  HN  SER    92      -6.961  24.201  -4.832  1.00 10.00      B   
ATOM   1619  CA  SER    92      -7.431  24.455  -2.789  1.00 10.00      B   
ATOM   1620  CB  SER    92      -8.424  23.297  -2.939  1.00 10.00      B   
ATOM   1621  OG  SER    92      -9.220  23.457  -4.108  1.00 10.00      B   
ATOM   1622  HG  SER    92      -8.728  23.135  -4.882  1.00 10.00      B   
ATOM   1623  C   SER    92      -6.284  24.056  -1.855  1.00 10.00      B   
ATOM   1624  O   SER    92      -6.375  24.243  -0.640  1.00 10.00      B   
ATOM   1625  N   ALA    93      -5.206  23.519  -2.427  1.00 10.00      B   
ATOM   1626  HN  ALA    93      -5.185  23.409  -3.405  1.00 10.00      B   
ATOM   1627  CA  ALA    93      -4.049  23.078  -1.650  1.00 10.00      B   
ATOM   1628  CB  ALA    93      -3.614  24.141  -0.647  1.00 10.00      B   
ATOM   1629  C   ALA    93      -4.337  21.745  -0.957  1.00 10.00      B   
ATOM   1630  O   ALA    93      -3.731  21.416   0.063  1.00 10.00      B   
ATOM   1631  N   TYR    94      -5.256  20.972  -1.533  1.00 10.00      B   
ATOM   1632  HN  TYR    94      -5.686  21.278  -2.357  1.00 10.00      B   
ATOM   1633  CA  TYR    94      -5.633  19.679  -0.983  1.00 10.00      B   
ATOM   1634  CB  TYR    94      -7.113  19.684  -0.581  1.00 10.00      B   
ATOM   1635  CG  TYR    94      -7.645  18.340  -0.130  1.00 10.00      B   
ATOM   1636  CD1 TYR    94      -7.613  17.969   1.209  1.00 10.00      B   
ATOM   1637  CD2 TYR    94      -8.181  17.445  -1.046  1.00 10.00      B   
ATOM   1638  CE1 TYR    94      -8.096  16.739   1.618  1.00 10.00      B   
ATOM   1639  CE2 TYR    94      -8.667  16.217  -0.646  1.00 10.00      B   
ATOM   1640  CZ  TYR    94      -8.624  15.867   0.687  1.00 10.00      B   
ATOM   1641  OH  TYR    94      -9.108  14.638   1.090  1.00 10.00      B   
ATOM   1642  HH  TYR    94      -8.716  13.948   0.545  1.00 10.00      B   
ATOM   1643  C   TYR    94      -5.357  18.561  -1.989  1.00 10.00      B   
ATOM   1644  O   TYR    94      -5.438  18.772  -3.205  1.00 10.00      B   
ATOM   1645  N   PHE    95      -5.031  17.378  -1.477  1.00 10.00      B   
ATOM   1646  HN  PHE    95      -4.982  17.274  -0.504  1.00 10.00      B   
ATOM   1647  CA  PHE    95      -4.744  16.223  -2.315  1.00 10.00      B   
ATOM   1648  CB  PHE    95      -3.228  16.004  -2.392  1.00 10.00      B   
ATOM   1649  CG  PHE    95      -2.812  14.684  -2.979  1.00 10.00      B   
ATOM   1650  CD1 PHE    95      -2.568  13.593  -2.160  1.00 10.00      B   
ATOM   1651  CD2 PHE    95      -2.667  14.535  -4.347  1.00 10.00      B   
ATOM   1652  CE1 PHE    95      -2.185  12.379  -2.695  1.00 10.00      B   
ATOM   1653  CE2 PHE    95      -2.284  13.325  -4.888  1.00 10.00      B   
ATOM   1654  CZ  PHE    95      -2.043  12.246  -4.062  1.00 10.00      B   
ATOM   1655  C   PHE    95      -5.431  14.975  -1.762  1.00 10.00      B   
ATOM   1656  O   PHE    95      -5.611  14.839  -0.549  1.00 10.00      B   
ATOM   1657  N   PHE    96      -5.824  14.072  -2.651  1.00 10.00      B   
ATOM   1658  HN  PHE    96      -5.669  14.240  -3.613  1.00 10.00      B   
ATOM   1659  CA  PHE    96      -6.478  12.835  -2.243  1.00 10.00      B   
ATOM   1660  CB  PHE    96      -7.978  13.050  -1.994  1.00 10.00      B   
ATOM   1661  CG  PHE    96      -8.775  13.417  -3.215  1.00 10.00      B   
ATOM   1662  CD1 PHE    96      -9.389  12.436  -3.976  1.00 10.00      B   
ATOM   1663  CD2 PHE    96      -8.914  14.742  -3.597  1.00 10.00      B   
ATOM   1664  CE1 PHE    96     -10.129  12.767  -5.095  1.00 10.00      B   
ATOM   1665  CE2 PHE    96      -9.652  15.081  -4.716  1.00 10.00      B   
ATOM   1666  CZ  PHE    96     -10.261  14.092  -5.465  1.00 10.00      B   
ATOM   1667  C   PHE    96      -6.246  11.727  -3.262  1.00 10.00      B   
ATOM   1668  O   PHE    96      -6.018  12.000  -4.447  1.00 10.00      B   
ATOM   1669  N   PHE    97      -6.296  10.481  -2.799  1.00 10.00      B   
ATOM   1670  HN  PHE    97      -6.484  10.328  -1.843  1.00 10.00      B   
ATOM   1671  CA  PHE    97      -6.088   9.333  -3.672  1.00 10.00      B   
ATOM   1672  CB  PHE    97      -4.667   8.773  -3.534  1.00 10.00      B   
ATOM   1673  CG  PHE    97      -4.323   8.260  -2.164  1.00 10.00      B   
ATOM   1674  CD1 PHE    97      -3.829   9.115  -1.191  1.00 10.00      B   
ATOM   1675  CD2 PHE    97      -4.488   6.921  -1.852  1.00 10.00      B   
ATOM   1676  CE1 PHE    97      -3.506   8.643   0.067  1.00 10.00      B   
ATOM   1677  CE2 PHE    97      -4.168   6.441  -0.596  1.00 10.00      B   
ATOM   1678  CZ  PHE    97      -3.675   7.304   0.366  1.00 10.00      B   
ATOM   1679  C   PHE    97      -7.128   8.244  -3.431  1.00 10.00      B   
ATOM   1680  O   PHE    97      -7.536   7.992  -2.289  1.00 10.00      B   
ATOM   1681  N   GLU    98      -7.546   7.597  -4.509  1.00 10.00      B   
ATOM   1682  HN  GLU    98      -7.158   7.826  -5.384  1.00 10.00      B   
ATOM   1683  CA  GLU    98      -8.548   6.541  -4.428  1.00 10.00      B   
ATOM   1684  CB  GLU    98      -9.871   6.998  -5.046  1.00 10.00      B   
ATOM   1685  CG  GLU    98     -10.302   8.396  -4.624  1.00 10.00      B   
ATOM   1686  CD  GLU    98     -11.780   8.643  -4.827  1.00 10.00      B   
ATOM   1687  OE1 GLU    98     -12.504   8.782  -3.816  1.00 10.00      B   
ATOM   1688  OE2 GLU    98     -12.225   8.708  -5.992  1.00 10.00      B   
ATOM   1689  C   GLU    98      -8.057   5.258  -5.095  1.00 10.00      B   
ATOM   1690  O   GLU    98      -7.206   5.296  -5.991  1.00 10.00      B   
ATOM   1691  N   LYS    99      -8.610   4.131  -4.662  1.00 10.00      B   
ATOM   1692  HN  LYS    99      -9.317   4.177  -3.976  1.00 10.00      B   
ATOM   1693  CA  LYS    99      -8.232   2.829  -5.188  1.00 10.00      B   
ATOM   1694  CB  LYS    99      -8.153   1.806  -4.050  1.00 10.00      B   
ATOM   1695  CG  LYS    99      -8.009   0.361  -4.499  1.00 10.00      B   
ATOM   1696  CD  LYS    99      -7.574  -0.526  -3.345  1.00 10.00      B   
ATOM   1697  CE  LYS    99      -7.889  -1.989  -3.613  1.00 10.00      B   
ATOM   1698  NZ  LYS    99      -7.052  -2.890  -2.784  1.00 10.00      B   
ATOM   1699  HZ1 LYS    99      -7.443  -3.853  -2.785  1.00 10.00      B   
ATOM   1700  HZ2 LYS    99      -7.012  -2.543  -1.796  1.00 10.00      B   
ATOM   1701  HZ3 LYS    99      -6.082  -2.922  -3.165  1.00 10.00      B   
ATOM   1702  C   LYS    99      -9.211   2.373  -6.261  1.00 10.00      B   
ATOM   1703  O   LYS    99     -10.396   2.173  -5.990  1.00 10.00      B   
ATOM   1704  N   ASN   100      -8.713   2.229  -7.480  1.00 10.00      B   
ATOM   1705  HN  ASN   100      -7.755   2.409  -7.632  1.00 10.00      B   
ATOM   1706  CA  ASN   100      -9.538   1.795  -8.602  1.00 10.00      B   
ATOM   1707  CB  ASN   100      -8.888   2.167  -9.936  1.00 10.00      B   
ATOM   1708  CG  ASN   100      -8.855   3.661 -10.175  1.00 10.00      B   
ATOM   1709  OD1 ASN   100      -9.775   4.227 -10.766  1.00 10.00      B   
ATOM   1710  ND2 ASN   100      -7.801   4.311  -9.715  1.00 10.00      B   
ATOM   1711 HD21 ASN   100      -7.106   3.796  -9.249  1.00 10.00      B   
ATOM   1712 HD22 ASN   100      -7.750   5.290  -9.861  1.00 10.00      B   
ATOM   1713  C   ASN   100      -9.760   0.295  -8.537  1.00 10.00      B   
ATOM   1714  O   ASN   100      -8.801  -0.479  -8.453  1.00 10.00      B   
ATOM   1715  N   LEU   101     -11.018  -0.115  -8.576  1.00 10.00      B   
ATOM   1716  HN  LEU   101     -11.736   0.547  -8.659  1.00 10.00      B   
ATOM   1717  CA  LEU   101     -11.359  -1.527  -8.511  1.00 10.00      B   
ATOM   1718  CB  LEU   101     -11.859  -1.894  -7.113  1.00 10.00      B   
ATOM   1719  CG  LEU   101     -10.835  -1.805  -5.979  1.00 10.00      B   
ATOM   1720  CD1 LEU   101     -11.448  -2.286  -4.676  1.00 10.00      B   
ATOM   1721  CD2 LEU   101      -9.590  -2.610  -6.319  1.00 10.00      B   
ATOM   1722  C   LEU   101     -12.408  -1.898  -9.552  1.00 10.00      B   
ATOM   1723  O   LEU   101     -13.053  -1.028 -10.136  1.00 10.00      B   
ATOM   1724  N   LYS   102     -12.567  -3.200  -9.766  1.00 10.00      B   
ATOM   1725  HN  LYS   102     -12.009  -3.829  -9.261  1.00 10.00      B   
ATOM   1726  CA  LYS   102     -13.531  -3.738 -10.723  1.00 10.00      B   
ATOM   1727  CB  LYS   102     -13.785  -5.211 -10.380  1.00 10.00      B   
ATOM   1728  CG  LYS   102     -13.876  -6.154 -11.567  1.00 10.00      B   
ATOM   1729  CD  LYS   102     -14.218  -7.564 -11.110  1.00 10.00      B   
ATOM   1730  CE  LYS   102     -14.280  -8.534 -12.278  1.00 10.00      B   
ATOM   1731  NZ  LYS   102     -14.842  -9.853 -11.881  1.00 10.00      B   
ATOM   1732  HZ1 LYS   102     -14.722 -10.538 -12.652  1.00 10.00      B   
ATOM   1733  HZ2 LYS   102     -15.855  -9.762 -11.668  1.00 10.00      B   
ATOM   1734  HZ3 LYS   102     -14.354 -10.213 -11.030  1.00 10.00      B   
ATOM   1735  C   LYS   102     -14.857  -2.967 -10.670  1.00 10.00      B   
ATOM   1736  O   LYS   102     -15.427  -2.772  -9.595  1.00 10.00      B   
ATOM   1737  N   ASP   103     -15.326  -2.504 -11.826  1.00 10.00      B   
ATOM   1738  HN  ASP   103     -14.808  -2.653 -12.645  1.00 10.00      B   
ATOM   1739  CA  ASP   103     -16.594  -1.770 -11.917  1.00 10.00      B   
ATOM   1740  CB  ASP   103     -17.732  -2.550 -11.229  1.00 10.00      B   
ATOM   1741  CG  ASP   103     -18.491  -1.760 -10.171  1.00 10.00      B   
ATOM   1742  OD1 ASP   103     -19.508  -1.120 -10.520  1.00 10.00      B   
ATOM   1743  OD2 ASP   103     -18.088  -1.806  -8.982  1.00 10.00      B   
ATOM   1744  C   ASP   103     -16.498  -0.331 -11.397  1.00 10.00      B   
ATOM   1745  O   ASP   103     -16.801   0.618 -12.124  1.00 10.00      B   
ATOM   1746  N   VAL   104     -16.064  -0.173 -10.151  1.00 10.00      B   
ATOM   1747  HN  VAL   104     -15.800  -0.961  -9.640  1.00 10.00      B   
ATOM   1748  CA  VAL   104     -15.953   1.146  -9.530  1.00 10.00      B   
ATOM   1749  CB  VAL   104     -17.262   1.546  -8.809  1.00 10.00      B   
ATOM   1750  CG1 VAL   104     -17.126   2.913  -8.157  1.00 10.00      B   
ATOM   1751  CG2 VAL   104     -18.437   1.540  -9.772  1.00 10.00      B   
ATOM   1752  C   VAL   104     -14.810   1.185  -8.517  1.00 10.00      B   
ATOM   1753  O   VAL   104     -14.554   0.196  -7.816  1.00 10.00      B   
ATOM   1754  N   SER   105     -14.146   2.331  -8.437  1.00 10.00      B   
ATOM   1755  HN  SER   105     -14.405   3.072  -9.025  1.00 10.00      B   
ATOM   1756  CA  SER   105     -13.040   2.527  -7.508  1.00 10.00      B   
ATOM   1757  CB  SER   105     -12.085   3.589  -8.060  1.00 10.00      B   
ATOM   1758  OG  SER   105     -11.850   3.376  -9.445  1.00 10.00      B   
ATOM   1759  HG  SER   105     -11.242   4.054  -9.775  1.00 10.00      B   
ATOM   1760  C   SER   105     -13.563   2.939  -6.126  1.00 10.00      B   
ATOM   1761  O   SER   105     -14.748   3.256  -5.975  1.00 10.00      B   
ATOM   1762  N   PHE   106     -12.688   2.927  -5.123  1.00 10.00      B   
ATOM   1763  HN  PHE   106     -11.751   2.673  -5.303  1.00 10.00      B   
ATOM   1764  CA  PHE   106     -13.076   3.296  -3.765  1.00 10.00      B   
ATOM   1765  CB  PHE   106     -13.227   2.050  -2.884  1.00 10.00      B   
ATOM   1766  CG  PHE   106     -14.329   1.127  -3.316  1.00 10.00      B   
ATOM   1767  CD1 PHE   106     -14.060   0.044  -4.134  1.00 10.00      B   
ATOM   1768  CD2 PHE   106     -15.635   1.341  -2.905  1.00 10.00      B   
ATOM   1769  CE1 PHE   106     -15.070  -0.810  -4.533  1.00 10.00      B   
ATOM   1770  CE2 PHE   106     -16.651   0.492  -3.300  1.00 10.00      B   
ATOM   1771  CZ  PHE   106     -16.369  -0.585  -4.116  1.00 10.00      B   
ATOM   1772  C   PHE   106     -12.067   4.251  -3.135  1.00 10.00      B   
ATOM   1773  O   PHE   106     -10.870   4.192  -3.434  1.00 10.00      B   
ATOM   1774  N   ARG   107     -12.557   5.131  -2.268  1.00 10.00      B   
ATOM   1775  HN  ARG   107     -13.518   5.132  -2.083  1.00 10.00      B   
ATOM   1776  CA  ARG   107     -11.702   6.088  -1.578  1.00 10.00      B   
ATOM   1777  CB  ARG   107     -12.553   7.035  -0.722  1.00 10.00      B   
ATOM   1778  CG  ARG   107     -11.761   7.927   0.225  1.00 10.00      B   
ATOM   1779  CD  ARG   107     -10.776   8.811  -0.524  1.00 10.00      B   
ATOM   1780  NE  ARG   107     -11.429   9.638  -1.540  1.00 10.00      B   
ATOM   1781  HE  ARG   107     -11.794   9.171  -2.337  1.00 10.00      B   
ATOM   1782  CZ  ARG   107     -11.573  10.964  -1.456  1.00 10.00      B   
ATOM   1783  NH1 ARG   107     -11.114  11.631  -0.397  1.00 10.00      B   
ATOM   1784 HH11 ARG   107     -10.634  11.118   0.389  1.00 10.00      B   
ATOM   1785 HH12 ARG   107     -11.231  12.663  -0.335  1.00 10.00      B   
ATOM   1786  NH2 ARG   107     -12.170  11.626  -2.441  1.00 10.00      B   
ATOM   1787 HH21 ARG   107     -12.288  12.661  -2.387  1.00 10.00      B   
ATOM   1788 HH22 ARG   107     -12.531  11.112  -3.276  1.00 10.00      B   
ATOM   1789  C   ARG   107     -10.702   5.338  -0.704  1.00 10.00      B   
ATOM   1790  O   ARG   107     -11.080   4.422   0.031  1.00 10.00      B   
ATOM   1791  N   LEU   108      -9.431   5.716  -0.800  1.00 10.00      B   
ATOM   1792  HN  LEU   108      -9.191   6.452  -1.401  1.00 10.00      B   
ATOM   1793  CA  LEU   108      -8.388   5.062  -0.023  1.00 10.00      B   
ATOM   1794  CB  LEU   108      -7.331   4.439  -0.942  1.00 10.00      B   
ATOM   1795  CG  LEU   108      -6.215   3.655  -0.244  1.00 10.00      B   
ATOM   1796  CD1 LEU   108      -6.779   2.447   0.490  1.00 10.00      B   
ATOM   1797  CD2 LEU   108      -5.148   3.233  -1.242  1.00 10.00      B   
ATOM   1798  C   LEU   108      -7.732   6.024   0.961  1.00 10.00      B   
ATOM   1799  O   LEU   108      -7.699   5.758   2.163  1.00 10.00      B   
ATOM   1800  N   GLY   109      -7.229   7.150   0.459  1.00 10.00      B   
ATOM   1801  HN  GLY   109      -7.311   7.341  -0.501  1.00 10.00      B   
ATOM   1802  CA  GLY   109      -6.570   8.099   1.327  1.00 10.00      B   
ATOM   1803  C   GLY   109      -7.047   9.526   1.153  1.00 10.00      B   
ATOM   1804  O   GLY   109      -7.037  10.068   0.040  1.00 10.00      B   
ATOM   1805  N   SER   110      -7.462  10.131   2.258  1.00 10.00      B   
ATOM   1806  HN  SER   110      -7.460   9.629   3.104  1.00 10.00      B   
ATOM   1807  CA  SER   110      -7.924  11.509   2.270  1.00 10.00      B   
ATOM   1808  CB  SER   110      -9.427  11.563   2.549  1.00 10.00      B   
ATOM   1809  OG  SER   110     -10.139  10.700   1.673  1.00 10.00      B   
ATOM   1810  HG  SER   110     -10.388   9.898   2.154  1.00 10.00      B   
ATOM   1811  C   SER   110      -7.162  12.273   3.348  1.00 10.00      B   
ATOM   1812  O   SER   110      -7.316  11.995   4.538  1.00 10.00      B   
ATOM   1813  N   PHE   111      -6.317  13.210   2.933  1.00 10.00      B   
ATOM   1814  HN  PHE   111      -6.231  13.397   1.974  1.00 10.00      B   
ATOM   1815  CA  PHE   111      -5.526  13.976   3.881  1.00 10.00      B   
ATOM   1816  CB  PHE   111      -4.082  13.466   3.908  1.00 10.00      B   
ATOM   1817  CG  PHE   111      -3.974  11.972   4.056  1.00 10.00      B   
ATOM   1818  CD1 PHE   111      -3.427  11.199   3.046  1.00 10.00      B   
ATOM   1819  CD2 PHE   111      -4.431  11.341   5.202  1.00 10.00      B   
ATOM   1820  CE1 PHE   111      -3.340   9.826   3.174  1.00 10.00      B   
ATOM   1821  CE2 PHE   111      -4.345   9.969   5.337  1.00 10.00      B   
ATOM   1822  CZ  PHE   111      -3.799   9.210   4.322  1.00 10.00      B   
ATOM   1823  C   PHE   111      -5.560  15.461   3.559  1.00 10.00      B   
ATOM   1824  O   PHE   111      -5.272  15.874   2.432  1.00 10.00      B   
ATOM   1825  N   ASN   112      -5.915  16.260   4.552  1.00 10.00      B   
ATOM   1826  HN  ASN   112      -6.119  15.869   5.430  1.00 10.00      B   
ATOM   1827  CA  ASN   112      -5.988  17.704   4.382  1.00 10.00      B   
ATOM   1828  CB  ASN   112      -6.913  18.331   5.429  1.00 10.00      B   
ATOM   1829  CG  ASN   112      -8.368  17.936   5.231  1.00 10.00      B   
ATOM   1830  OD1 ASN   112      -9.115  18.610   4.521  1.00 10.00      B   
ATOM   1831  ND2 ASN   112      -8.785  16.841   5.852  1.00 10.00      B   
ATOM   1832 HD21 ASN   112      -8.143  16.342   6.402  1.00 10.00      B   
ATOM   1833 HD22 ASN   112      -9.721  16.573   5.738  1.00 10.00      B   
ATOM   1834  C   ASN   112      -4.591  18.314   4.437  1.00 10.00      B   
ATOM   1835  O   ASN   112      -4.217  18.980   5.406  1.00 10.00      B   
ATOM   1836  N   LEU   113      -3.816  18.051   3.390  1.00 10.00      B   
ATOM   1837  HN  LEU   113      -4.178  17.503   2.660  1.00 10.00      B   
ATOM   1838  CA  LEU   113      -2.441  18.542   3.289  1.00 10.00      B   
ATOM   1839  CB  LEU   113      -1.811  18.100   1.962  1.00 10.00      B   
ATOM   1840  CG  LEU   113      -1.834  16.598   1.660  1.00 10.00      B   
ATOM   1841  CD1 LEU   113      -1.222  16.322   0.296  1.00 10.00      B   
ATOM   1842  CD2 LEU   113      -1.111  15.814   2.745  1.00 10.00      B   
ATOM   1843  C   LEU   113      -2.355  20.061   3.416  1.00 10.00      B   
ATOM   1844  O   LEU   113      -3.304  20.781   3.089  1.00 10.00      B   
ATOM   1845  N   GLU   114      -1.215  20.534   3.904  1.00 10.00      B   
ATOM   1846  HN  GLU   114      -0.507  19.899   4.174  1.00 10.00      B   
ATOM   1847  CA  GLU   114      -0.969  21.959   4.067  1.00 10.00      B   
ATOM   1848  CB  GLU   114      -0.796  22.311   5.549  1.00 10.00      B   
ATOM   1849  CG  GLU   114      -1.921  21.811   6.447  1.00 10.00      B   
ATOM   1850  CD  GLU   114      -1.774  22.263   7.886  1.00 10.00      B   
ATOM   1851  OE1 GLU   114      -0.991  21.642   8.635  1.00 10.00      B   
ATOM   1852  OE2 GLU   114      -2.444  23.241   8.279  1.00 10.00      B   
ATOM   1853  C   GLU   114       0.280  22.352   3.279  1.00 10.00      B   
ATOM   1854  O   GLU   114       1.265  21.607   3.252  1.00 10.00      B   
ATOM   1855  N   LYS   115       0.235  23.504   2.621  1.00 10.00      B   
ATOM   1856  HN  LYS   115      -0.575  24.053   2.668  1.00 10.00      B   
ATOM   1857  CA  LYS   115       1.371  23.970   1.836  1.00 10.00      B   
ATOM   1858  CB  LYS   115       0.954  25.065   0.854  1.00 10.00      B   
ATOM   1859  CG  LYS   115       2.050  25.470  -0.122  1.00 10.00      B   
ATOM   1860  CD  LYS   115       1.580  26.575  -1.052  1.00 10.00      B   
ATOM   1861  CE  LYS   115       2.721  27.114  -1.898  1.00 10.00      B   
ATOM   1862  NZ  LYS   115       2.311  28.297  -2.700  1.00 10.00      B   
ATOM   1863  HZ1 LYS   115       3.148  28.776  -3.076  1.00 10.00      B   
ATOM   1864  HZ2 LYS   115       1.783  28.965  -2.107  1.00 10.00      B   
ATOM   1865  HZ3 LYS   115       1.706  28.003  -3.495  1.00 10.00      B   
ATOM   1866  C   LYS   115       2.491  24.468   2.742  1.00 10.00      B   
ATOM   1867  O   LYS   115       2.261  25.274   3.651  1.00 10.00      B   
ATOM   1868  N   VAL   116       3.702  23.996   2.479  1.00 10.00      B   
ATOM   1869  HN  VAL   116       3.820  23.381   1.719  1.00 10.00      B   
ATOM   1870  CA  VAL   116       4.864  24.376   3.270  1.00 10.00      B   
ATOM   1871  CB  VAL   116       6.049  23.417   3.030  1.00 10.00      B   
ATOM   1872  CG1 VAL   116       7.237  23.802   3.898  1.00 10.00      B   
ATOM   1873  CG2 VAL   116       5.639  21.974   3.292  1.00 10.00      B   
ATOM   1874  C   VAL   116       5.304  25.802   2.946  1.00 10.00      B   
ATOM   1875  O   VAL   116       5.325  26.206   1.779  1.00 10.00      B   
ATOM   1876  N   GLU   117       5.639  26.567   3.980  1.00 10.00      B   
ATOM   1877  HN  GLU   117       5.576  26.200   4.889  1.00 10.00      B   
ATOM   1878  CA  GLU   117       6.094  27.941   3.803  1.00 10.00      B   
ATOM   1879  CB  GLU   117       6.056  28.690   5.137  1.00 10.00      B   
ATOM   1880  CG  GLU   117       6.728  30.053   5.109  1.00 10.00      B   
ATOM   1881  CD  GLU   117       6.639  30.772   6.437  1.00 10.00      B   
ATOM   1882  OE1 GLU   117       5.627  31.459   6.676  1.00 10.00      B   
ATOM   1883  OE2 GLU   117       7.589  30.672   7.238  1.00 10.00      B   
ATOM   1884  C   GLU   117       7.506  27.966   3.217  1.00 10.00      B   
ATOM   1885  O   GLU   117       7.836  28.827   2.393  1.00 10.00      B   
ATOM   1886  N   ASN   118       8.334  27.023   3.657  1.00 10.00      B   
ATOM   1887  HN  ASN   118       8.015  26.384   4.330  1.00 10.00      B   
ATOM   1888  CA  ASN   118       9.708  26.913   3.184  1.00 10.00      B   
ATOM   1889  CB  ASN   118      10.703  27.069   4.346  1.00 10.00      B   
ATOM   1890  CG  ASN   118      10.520  26.029   5.442  1.00 10.00      B   
ATOM   1891  OD1 ASN   118       9.402  25.583   5.717  1.00 10.00      B   
ATOM   1892  ND2 ASN   118      11.613  25.641   6.081  1.00 10.00      B   
ATOM   1893 HD21 ASN   118      12.470  26.040   5.822  1.00 10.00      B   
ATOM   1894 HD22 ASN   118      11.520  24.966   6.784  1.00 10.00      B   
ATOM   1895  C   ASN   118       9.930  25.586   2.452  1.00 10.00      B   
ATOM   1896  O   ASN   118      10.691  24.730   2.910  1.00 10.00      B   
ATOM   1897  N   PRO   119       9.266  25.397   1.295  1.00 10.00      B   
ATOM   1898  CA  PRO   119       9.390  24.167   0.502  1.00 10.00      B   
ATOM   1899  CB  PRO   119       8.680  24.516  -0.810  1.00 10.00      B   
ATOM   1900  CG  PRO   119       7.695  25.564  -0.427  1.00 10.00      B   
ATOM   1901  CD  PRO   119       8.353  26.370   0.660  1.00 10.00      B   
ATOM   1902  C   PRO   119      10.851  23.802   0.231  1.00 10.00      B   
ATOM   1903  O   PRO   119      11.218  22.624   0.254  1.00 10.00      B   
ATOM   1904  N   ALA   120      11.680  24.816  -0.021  1.00 10.00      B   
ATOM   1905  HN  ALA   120      11.326  25.730  -0.026  1.00 10.00      B   
ATOM   1906  CA  ALA   120      13.097  24.606  -0.297  1.00 10.00      B   
ATOM   1907  CB  ALA   120      13.830  25.935  -0.370  1.00 10.00      B   
ATOM   1908  C   ALA   120      13.741  23.703   0.751  1.00 10.00      B   
ATOM   1909  O   ALA   120      14.420  22.726   0.411  1.00 10.00      B   
ATOM   1910  N   GLU   121      13.525  24.027   2.025  1.00 10.00      B   
ATOM   1911  HN  GLU   121      12.976  24.814   2.234  1.00 10.00      B   
ATOM   1912  CA  GLU   121      14.082  23.237   3.115  1.00 10.00      B   
ATOM   1913  CB  GLU   121      13.710  23.835   4.474  1.00 10.00      B   
ATOM   1914  CG  GLU   121      14.444  23.201   5.645  1.00 10.00      B   
ATOM   1915  CD  GLU   121      13.884  23.613   6.987  1.00 10.00      B   
ATOM   1916  OE1 GLU   121      14.276  24.679   7.499  1.00 10.00      B   
ATOM   1917  OE2 GLU   121      13.051  22.869   7.541  1.00 10.00      B   
ATOM   1918  C   GLU   121      13.598  21.794   3.020  1.00 10.00      B   
ATOM   1919  O   GLU   121      14.404  20.856   3.035  1.00 10.00      B   
ATOM   1920  N   VAL   122      12.280  21.625   2.905  1.00 10.00      B   
ATOM   1921  HN  VAL   122      11.696  22.414   2.892  1.00 10.00      B   
ATOM   1922  CA  VAL   122      11.682  20.300   2.790  1.00 10.00      B   
ATOM   1923  CB  VAL   122      10.162  20.384   2.524  1.00 10.00      B   
ATOM   1924  CG1 VAL   122       9.562  18.992   2.391  1.00 10.00      B   
ATOM   1925  CG2 VAL   122       9.464  21.163   3.631  1.00 10.00      B   
ATOM   1926  C   VAL   122      12.347  19.538   1.649  1.00 10.00      B   
ATOM   1927  O   VAL   122      12.823  18.412   1.828  1.00 10.00      B   
ATOM   1928  N   ILE   123      12.389  20.171   0.479  1.00 10.00      B   
ATOM   1929  HN  ILE   123      11.994  21.069   0.407  1.00 10.00      B   
ATOM   1930  CA  ILE   123      13.007  19.567  -0.695  1.00 10.00      B   
ATOM   1931  CB  ILE   123      13.015  20.530  -1.902  1.00 10.00      B   
ATOM   1932  CG1 ILE   123      11.584  20.950  -2.253  1.00 10.00      B   
ATOM   1933  CG2 ILE   123      13.682  19.870  -3.101  1.00 10.00      B   
ATOM   1934  CD1 ILE   123      11.504  22.078  -3.261  1.00 10.00      B   
ATOM   1935  C   ILE   123      14.437  19.140  -0.367  1.00 10.00      B   
ATOM   1936  O   ILE   123      14.823  17.992  -0.604  1.00 10.00      B   
ATOM   1937  N   ARG   124      15.211  20.062   0.204  1.00 10.00      B   
ATOM   1938  HN  ARG   124      14.843  20.958   0.380  1.00 10.00      B   
ATOM   1939  CA  ARG   124      16.590  19.773   0.580  1.00 10.00      B   
ATOM   1940  CB  ARG   124      17.254  20.994   1.224  1.00 10.00      B   
ATOM   1941  CG  ARG   124      17.368  22.201   0.303  1.00 10.00      B   
ATOM   1942  CD  ARG   124      18.246  23.282   0.913  1.00 10.00      B   
ATOM   1943  NE  ARG   124      17.866  23.594   2.294  1.00 10.00      B   
ATOM   1944  HE  ARG   124      18.086  22.923   2.980  1.00 10.00      B   
ATOM   1945  CZ  ARG   124      17.256  24.721   2.673  1.00 10.00      B   
ATOM   1946  NH1 ARG   124      16.948  25.656   1.778  1.00 10.00      B   
ATOM   1947 HH11 ARG   124      17.179  25.518   0.774  1.00 10.00      B   
ATOM   1948 HH12 ARG   124      16.471  26.533   2.078  1.00 10.00      B   
ATOM   1949  NH2 ARG   124      16.960  24.914   3.956  1.00 10.00      B   
ATOM   1950 HH21 ARG   124      16.488  25.792   4.261  1.00 10.00      B   
ATOM   1951 HH22 ARG   124      17.204  24.189   4.667  1.00 10.00      B   
ATOM   1952  C   ARG   124      16.639  18.573   1.523  1.00 10.00      B   
ATOM   1953  O   ARG   124      17.425  17.644   1.315  1.00 10.00      B   
ATOM   1954  N   GLU   125      15.783  18.593   2.547  1.00 10.00      B   
ATOM   1955  HN  GLU   125      15.182  19.368   2.658  1.00 10.00      B   
ATOM   1956  CA  GLU   125      15.712  17.499   3.512  1.00 10.00      B   
ATOM   1957  CB  GLU   125      14.562  17.730   4.500  1.00 10.00      B   
ATOM   1958  CG  GLU   125      15.011  18.072   5.914  1.00 10.00      B   
ATOM   1959  CD  GLU   125      15.855  16.976   6.545  1.00 10.00      B   
ATOM   1960  OE1 GLU   125      15.534  15.781   6.362  1.00 10.00      B   
ATOM   1961  OE2 GLU   125      16.841  17.306   7.240  1.00 10.00      B   
ATOM   1962  C   GLU   125      15.517  16.171   2.786  1.00 10.00      B   
ATOM   1963  O   GLU   125      16.243  15.201   3.028  1.00 10.00      B   
ATOM   1964  N   LEU   126      14.531  16.139   1.891  1.00 10.00      B   
ATOM   1965  HN  LEU   126      13.986  16.950   1.745  1.00 10.00      B   
ATOM   1966  CA  LEU   126      14.241  14.938   1.117  1.00 10.00      B   
ATOM   1967  CB  LEU   126      13.021  15.163   0.213  1.00 10.00      B   
ATOM   1968  CG  LEU   126      12.525  13.955  -0.589  1.00 10.00      B   
ATOM   1969  CD1 LEU   126      11.118  14.203  -1.113  1.00 10.00      B   
ATOM   1970  CD2 LEU   126      13.474  13.640  -1.739  1.00 10.00      B   
ATOM   1971  C   LEU   126      15.464  14.556   0.284  1.00 10.00      B   
ATOM   1972  O   LEU   126      15.932  13.413   0.329  1.00 10.00      B   
ATOM   1973  N   ILE   127      15.989  15.528  -0.462  1.00 10.00      B   
ATOM   1974  HN  ILE   127      15.573  16.423  -0.447  1.00 10.00      B   
ATOM   1975  CA  ILE   127      17.167  15.303  -1.297  1.00 10.00      B   
ATOM   1976  CB  ILE   127      17.627  16.601  -2.003  1.00 10.00      B   
ATOM   1977  CG1 ILE   127      16.520  17.128  -2.920  1.00 10.00      B   
ATOM   1978  CG2 ILE   127      18.908  16.363  -2.793  1.00 10.00      B   
ATOM   1979  CD1 ILE   127      16.827  18.470  -3.544  1.00 10.00      B   
ATOM   1980  C   ILE   127      18.314  14.753  -0.452  1.00 10.00      B   
ATOM   1981  O   ILE   127      18.977  13.785  -0.839  1.00 10.00      B   
ATOM   1982  N   ALA   128      18.534  15.378   0.704  1.00 10.00      B   
ATOM   1983  HN  ALA   128      17.967  16.149   0.948  1.00 10.00      B   
ATOM   1984  CA  ALA   128      19.587  14.960   1.618  1.00 10.00      B   
ATOM   1985  CB  ALA   128      19.563  15.793   2.891  1.00 10.00      B   
ATOM   1986  C   ALA   128      19.453  13.481   1.948  1.00 10.00      B   
ATOM   1987  O   ALA   128      20.390  12.709   1.740  1.00 10.00      B   
ATOM   1988  N   TYR   129      18.277  13.091   2.445  1.00 10.00      B   
ATOM   1989  HN  TYR   129      17.563  13.759   2.573  1.00 10.00      B   
ATOM   1990  CA  TYR   129      18.018  11.700   2.804  1.00 10.00      B   
ATOM   1991  CB  TYR   129      16.578  11.515   3.294  1.00 10.00      B   
ATOM   1992  CG  TYR   129      16.219  10.076   3.593  1.00 10.00      B   
ATOM   1993  CD1 TYR   129      16.828   9.392   4.636  1.00 10.00      B   
ATOM   1994  CD2 TYR   129      15.272   9.403   2.831  1.00 10.00      B   
ATOM   1995  CE1 TYR   129      16.510   8.076   4.909  1.00 10.00      B   
ATOM   1996  CE2 TYR   129      14.946   8.086   3.099  1.00 10.00      B   
ATOM   1997  CZ  TYR   129      15.566   7.427   4.140  1.00 10.00      B   
ATOM   1998  OH  TYR   129      15.245   6.111   4.408  1.00 10.00      B   
ATOM   1999  HH  TYR   129      15.302   5.954   5.361  1.00 10.00      B   
ATOM   2000  C   TYR   129      18.305  10.768   1.630  1.00 10.00      B   
ATOM   2001  O   TYR   129      18.988   9.749   1.789  1.00 10.00      B   
ATOM   2002  N   ALA   130      17.781  11.117   0.458  1.00 10.00      B   
ATOM   2003  HN  ALA   130      17.242  11.937   0.397  1.00 10.00      B   
ATOM   2004  CA  ALA   130      17.994  10.313  -0.738  1.00 10.00      B   
ATOM   2005  CB  ALA   130      17.257  10.914  -1.927  1.00 10.00      B   
ATOM   2006  C   ALA   130      19.490  10.187  -1.030  1.00 10.00      B   
ATOM   2007  O   ALA   130      20.033   9.079  -1.092  1.00 10.00      B   
ATOM   2008  N   LEU   131      20.155  11.330  -1.180  1.00 10.00      B   
ATOM   2009  HN  LEU   131      19.668  12.185  -1.100  1.00 10.00      B   
ATOM   2010  CA  LEU   131      21.590  11.349  -1.455  1.00 10.00      B   
ATOM   2011  CB  LEU   131      22.097  12.787  -1.597  1.00 10.00      B   
ATOM   2012  CG  LEU   131      21.552  13.579  -2.788  1.00 10.00      B   
ATOM   2013  CD1 LEU   131      21.990  15.032  -2.709  1.00 10.00      B   
ATOM   2014  CD2 LEU   131      22.003  12.954  -4.100  1.00 10.00      B   
ATOM   2015  C   LEU   131      22.357  10.629  -0.349  1.00 10.00      B   
ATOM   2016  O   LEU   131      23.253   9.826  -0.616  1.00 10.00      B   
ATOM   2017  N   ASP   132      21.985  10.917   0.895  1.00 10.00      B   
ATOM   2018  HN  ASP   132      21.255  11.566   1.039  1.00 10.00      B   
ATOM   2019  CA  ASP   132      22.622  10.303   2.057  1.00 10.00      B   
ATOM   2020  CB  ASP   132      21.972  10.815   3.345  1.00 10.00      B   
ATOM   2021  CG  ASP   132      22.783  10.503   4.584  1.00 10.00      B   
ATOM   2022  OD1 ASP   132      23.526  11.395   5.045  1.00 10.00      B   
ATOM   2023  OD2 ASP   132      22.677   9.373   5.106  1.00 10.00      B   
ATOM   2024  C   ASP   132      22.497   8.785   1.979  1.00 10.00      B   
ATOM   2025  O   ASP   132      23.486   8.060   2.113  1.00 10.00      B   
ATOM   2026  N   THR   133      21.277   8.318   1.734  1.00 10.00      B   
ATOM   2027  HN  THR   133      20.536   8.957   1.627  1.00 10.00      B   
ATOM   2028  CA  THR   133      20.999   6.892   1.619  1.00 10.00      B   
ATOM   2029  CB  THR   133      19.522   6.652   1.243  1.00 10.00      B   
ATOM   2030  OG1 THR   133      18.672   7.226   2.252  1.00 10.00      B   
ATOM   2031  HG1 THR   133      18.653   8.190   2.147  1.00 10.00      B   
ATOM   2032  CG2 THR   133      19.231   5.162   1.120  1.00 10.00      B   
ATOM   2033  C   THR   133      21.897   6.244   0.566  1.00 10.00      B   
ATOM   2034  O   THR   133      22.440   5.156   0.782  1.00 10.00      B   
ATOM   2035  N   ILE   134      22.050   6.916  -0.574  1.00 10.00      B   
ATOM   2036  HN  ILE   134      21.580   7.772  -0.693  1.00 10.00      B   
ATOM   2037  CA  ILE   134      22.890   6.407  -1.654  1.00 10.00      B   
ATOM   2038  CB  ILE   134      23.108   7.464  -2.757  1.00 10.00      B   
ATOM   2039  CG1 ILE   134      21.766   7.936  -3.321  1.00 10.00      B   
ATOM   2040  CG2 ILE   134      23.985   6.905  -3.870  1.00 10.00      B   
ATOM   2041  CD1 ILE   134      21.875   9.140  -4.231  1.00 10.00      B   
ATOM   2042  C   ILE   134      24.245   5.965  -1.109  1.00 10.00      B   
ATOM   2043  O   ILE   134      24.707   4.857  -1.388  1.00 10.00      B   
ATOM   2044  N   ALA   135      24.869   6.836  -0.320  1.00 10.00      B   
ATOM   2045  HN  ALA   135      24.444   7.701  -0.131  1.00 10.00      B   
ATOM   2046  CA  ALA   135      26.170   6.542   0.273  1.00 10.00      B   
ATOM   2047  CB  ALA   135      26.660   7.724   1.095  1.00 10.00      B   
ATOM   2048  C   ALA   135      26.106   5.283   1.134  1.00 10.00      B   
ATOM   2049  O   ALA   135      26.947   4.389   1.008  1.00 10.00      B   
ATOM   2050  N   GLU   136      25.093   5.211   1.995  1.00 10.00      B   
ATOM   2051  HN  GLU   136      24.445   5.944   2.034  1.00 10.00      B   
ATOM   2052  CA  GLU   136      24.917   4.061   2.875  1.00 10.00      B   
ATOM   2053  CB  GLU   136      23.615   4.182   3.670  1.00 10.00      B   
ATOM   2054  CG  GLU   136      23.472   5.480   4.446  1.00 10.00      B   
ATOM   2055  CD  GLU   136      22.493   5.357   5.594  1.00 10.00      B   
ATOM   2056  OE1 GLU   136      21.272   5.321   5.342  1.00 10.00      B   
ATOM   2057  OE2 GLU   136      22.944   5.296   6.757  1.00 10.00      B   
ATOM   2058  C   GLU   136      24.905   2.777   2.059  1.00 10.00      B   
ATOM   2059  O   GLU   136      25.639   1.829   2.358  1.00 10.00      B   
ATOM   2060  N   ASN   137      24.069   2.754   1.024  1.00 10.00      B   
ATOM   2061  HN  ASN   137      23.506   3.540   0.843  1.00 10.00      B   
ATOM   2062  CA  ASN   137      23.971   1.592   0.153  1.00 10.00      B   
ATOM   2063  CB  ASN   137      22.939   1.819  -0.959  1.00 10.00      B   
ATOM   2064  CG  ASN   137      21.500   1.719  -0.472  1.00 10.00      B   
ATOM   2065  OD1 ASN   137      21.192   0.966   0.454  1.00 10.00      B   
ATOM   2066  ND2 ASN   137      20.605   2.473  -1.096  1.00 10.00      B   
ATOM   2067 HD21 ASN   137      20.910   3.049  -1.829  1.00 10.00      B   
ATOM   2068 HD22 ASN   137      19.672   2.422  -0.801  1.00 10.00      B   
ATOM   2069  C   ASN   137      25.339   1.277  -0.444  1.00 10.00      B   
ATOM   2070  O   ASN   137      25.766   0.120  -0.470  1.00 10.00      B   
ATOM   2071  N   GLN   138      26.031   2.320  -0.901  1.00 10.00      B   
ATOM   2072  HN  GLN   138      25.637   3.218  -0.842  1.00 10.00      B   
ATOM   2073  CA  GLN   138      27.359   2.164  -1.484  1.00 10.00      B   
ATOM   2074  CB  GLN   138      27.931   3.524  -1.898  1.00 10.00      B   
ATOM   2075  CG  GLN   138      27.104   4.290  -2.914  1.00 10.00      B   
ATOM   2076  CD  GLN   138      27.559   5.730  -3.058  1.00 10.00      B   
ATOM   2077  OE1 GLN   138      28.059   6.334  -2.106  1.00 10.00      B   
ATOM   2078  NE2 GLN   138      27.389   6.294  -4.244  1.00 10.00      B   
ATOM   2079 HE21 GLN   138      26.985   5.760  -4.959  1.00 10.00      B   
ATOM   2080 HE22 GLN   138      27.679   7.224  -4.362  1.00 10.00      B   
ATOM   2081  C   GLN   138      28.299   1.517  -0.474  1.00 10.00      B   
ATOM   2082  O   GLN   138      28.853   0.444  -0.721  1.00 10.00      B   
ATOM   2083  N   ALA   139      28.454   2.170   0.675  1.00 10.00      B   
ATOM   2084  HN  ALA   139      27.953   3.007   0.823  1.00 10.00      B   
ATOM   2085  CA  ALA   139      29.331   1.671   1.730  1.00 10.00      B   
ATOM   2086  CB  ALA   139      29.171   2.496   2.997  1.00 10.00      B   
ATOM   2087  C   ALA   139      29.068   0.194   2.010  1.00 10.00      B   
ATOM   2088  O   ALA   139      30.005  -0.592   2.178  1.00 10.00      B   
ATOM   2089  N   LYS   140      27.795  -0.175   2.069  1.00 10.00      B   
ATOM   2090  HN  LYS   140      27.095   0.501   1.939  1.00 10.00      B   
ATOM   2091  CA  LYS   140      27.411  -1.558   2.319  1.00 10.00      B   
ATOM   2092  CB  LYS   140      25.907  -1.661   2.577  1.00 10.00      B   
ATOM   2093  CG  LYS   140      25.418  -3.068   2.865  1.00 10.00      B   
ATOM   2094  CD  LYS   140      24.028  -3.040   3.477  1.00 10.00      B   
ATOM   2095  CE  LYS   140      23.428  -4.433   3.565  1.00 10.00      B   
ATOM   2096  NZ  LYS   140      23.037  -4.949   2.227  1.00 10.00      B   
ATOM   2097  HZ1 LYS   140      22.482  -4.235   1.714  1.00 10.00      B   
ATOM   2098  HZ2 LYS   140      22.458  -5.804   2.333  1.00 10.00      B   
ATOM   2099  HZ3 LYS   140      23.880  -5.187   1.673  1.00 10.00      B   
ATOM   2100  C   LYS   140      27.818  -2.436   1.139  1.00 10.00      B   
ATOM   2101  O   LYS   140      28.485  -3.461   1.312  1.00 10.00      B   
ATOM   2102  N   ASN   141      27.433  -2.012  -0.062  1.00 10.00      B   
ATOM   2103  HN  ASN   141      26.927  -1.169  -0.131  1.00 10.00      B   
ATOM   2104  CA  ASN   141      27.753  -2.748  -1.283  1.00 10.00      B   
ATOM   2105  CB  ASN   141      27.249  -2.000  -2.523  1.00 10.00      B   
ATOM   2106  CG  ASN   141      25.735  -1.962  -2.620  1.00 10.00      B   
ATOM   2107  OD1 ASN   141      25.045  -2.889  -2.186  1.00 10.00      B   
ATOM   2108  ND2 ASN   141      25.202  -0.887  -3.182  1.00 10.00      B   
ATOM   2109 HD21 ASN   141      25.806  -0.182  -3.502  1.00 10.00      B   
ATOM   2110 HD22 ASN   141      24.228  -0.838  -3.258  1.00 10.00      B   
ATOM   2111  C   ASN   141      29.255  -2.977  -1.389  1.00 10.00      B   
ATOM   2112  O   ASN   141      29.706  -4.062  -1.767  1.00 10.00      B   
ATOM   2113  N   GLU   142      30.026  -1.945  -1.047  1.00 10.00      B   
ATOM   2114  HN  GLU   142      29.596  -1.102  -0.766  1.00 10.00      B   
ATOM   2115  CA  GLU   142      31.486  -2.023  -1.090  1.00 10.00      B   
ATOM   2116  CB  GLU   142      32.124  -0.691  -0.682  1.00 10.00      B   
ATOM   2117  CG  GLU   142      31.607   0.498  -1.475  1.00 10.00      B   
ATOM   2118  CD  GLU   142      32.420   1.757  -1.265  1.00 10.00      B   
ATOM   2119  OE1 GLU   142      33.275   2.061  -2.126  1.00 10.00      B   
ATOM   2120  OE2 GLU   142      32.193   2.461  -0.259  1.00 10.00      B   
ATOM   2121  C   GLU   142      31.991  -3.153  -0.200  1.00 10.00      B   
ATOM   2122  O   GLU   142      32.799  -3.982  -0.631  1.00 10.00      B   
ATOM   2123  N   HIS   143      31.506  -3.194   1.039  1.00 10.00      B   
ATOM   2124  HN  HIS   143      30.864  -2.508   1.330  1.00 10.00      B   
ATOM   2125  CA  HIS   143      31.908  -4.244   1.968  1.00 10.00      B   
ATOM   2126  CB  HIS   143      31.312  -4.035   3.363  1.00 10.00      B   
ATOM   2127  CG  HIS   143      31.964  -4.885   4.415  1.00 10.00      B   
ATOM   2128  ND1 HIS   143      31.265  -5.748   5.235  1.00 10.00      B   
ATOM   2129  HD1 HIS   143      30.293  -5.897   5.217  1.00 10.00      B   
ATOM   2130  CD2 HIS   143      33.263  -4.995   4.779  1.00 10.00      B   
ATOM   2131  CE1 HIS   143      32.107  -6.349   6.057  1.00 10.00      B   
ATOM   2132  NE2 HIS   143      33.323  -5.911   5.800  1.00 10.00      B   
ATOM   2133  HE2 HIS   143      34.141  -6.190   6.269  1.00 10.00      B   
ATOM   2134  C   HIS   143      31.496  -5.602   1.418  1.00 10.00      B   
ATOM   2135  O   HIS   143      32.266  -6.569   1.476  1.00 10.00      B   
ATOM   2136  N   LEU   144      30.277  -5.668   0.885  1.00 10.00      B   
ATOM   2137  HN  LEU   144      29.706  -4.867   0.892  1.00 10.00      B   
ATOM   2138  CA  LEU   144      29.768  -6.902   0.301  1.00 10.00      B   
ATOM   2139  CB  LEU   144      28.410  -6.662  -0.369  1.00 10.00      B   
ATOM   2140  CG  LEU   144      27.344  -5.952   0.469  1.00 10.00      B   
ATOM   2141  CD1 LEU   144      26.156  -5.559  -0.396  1.00 10.00      B   
ATOM   2142  CD2 LEU   144      26.898  -6.825   1.632  1.00 10.00      B   
ATOM   2143  C   LEU   144      30.764  -7.416  -0.729  1.00 10.00      B   
ATOM   2144  O   LEU   144      31.169  -8.582  -0.695  1.00 10.00      B   
ATOM   2145  N   GLN   145      31.173  -6.521  -1.628  1.00 10.00      B   
ATOM   2146  HN  GLN   145      30.814  -5.604  -1.587  1.00 10.00      B   
ATOM   2147  CA  GLN   145      32.136  -6.854  -2.671  1.00 10.00      B   
ATOM   2148  CB  GLN   145      32.546  -5.589  -3.430  1.00 10.00      B   
ATOM   2149  CG  GLN   145      33.356  -5.854  -4.687  1.00 10.00      B   
ATOM   2150  CD  GLN   145      32.477  -6.202  -5.869  1.00 10.00      B   
ATOM   2151  OE1 GLN   145      32.159  -7.371  -6.100  1.00 10.00      B   
ATOM   2152  NE2 GLN   145      32.076  -5.190  -6.626  1.00 10.00      B   
ATOM   2153 HE21 GLN   145      32.369  -4.286  -6.383  1.00 10.00      B   
ATOM   2154 HE22 GLN   145      31.494  -5.383  -7.391  1.00 10.00      B   
ATOM   2155  C   GLN   145      33.372  -7.502  -2.060  1.00 10.00      B   
ATOM   2156  O   GLN   145      33.735  -8.628  -2.408  1.00 10.00      B   
ATOM   2157  N   LYS   146      34.005  -6.786  -1.135  1.00 10.00      B   
ATOM   2158  HN  LYS   146      33.657  -5.897  -0.899  1.00 10.00      B   
ATOM   2159  CA  LYS   146      35.199  -7.285  -0.459  1.00 10.00      B   
ATOM   2160  CB  LYS   146      35.645  -6.316   0.636  1.00 10.00      B   
ATOM   2161  CG  LYS   146      36.349  -5.077   0.106  1.00 10.00      B   
ATOM   2162  CD  LYS   146      36.290  -3.931   1.102  1.00 10.00      B   
ATOM   2163  CE  LYS   146      37.144  -2.759   0.642  1.00 10.00      B   
ATOM   2164  NZ  LYS   146      36.756  -1.487   1.304  1.00 10.00      B   
ATOM   2165  HZ1 LYS   146      35.763  -1.266   1.096  1.00 10.00      B   
ATOM   2166  HZ2 LYS   146      37.348  -0.708   0.958  1.00 10.00      B   
ATOM   2167  HZ3 LYS   146      36.875  -1.568   2.334  1.00 10.00      B   
ATOM   2168  C   LYS   146      34.951  -8.675   0.120  1.00 10.00      B   
ATOM   2169  O   LYS   146      35.760  -9.591  -0.063  1.00 10.00      B   
ATOM   2170  N   GLU   147      33.831  -8.832   0.820  1.00 10.00      B   
ATOM   2171  HN  GLU   147      33.226  -8.064   0.943  1.00 10.00      B   
ATOM   2172  CA  GLU   147      33.475 -10.120   1.403  1.00 10.00      B   
ATOM   2173  CB  GLU   147      32.209 -10.015   2.253  1.00 10.00      B   
ATOM   2174  CG  GLU   147      32.485  -9.772   3.727  1.00 10.00      B   
ATOM   2175  CD  GLU   147      33.371 -10.844   4.324  1.00 10.00      B   
ATOM   2176  OE1 GLU   147      34.608 -10.683   4.301  1.00 10.00      B   
ATOM   2177  OE2 GLU   147      32.837 -11.861   4.813  1.00 10.00      B   
ATOM   2178  C   GLU   147      33.297 -11.160   0.305  1.00 10.00      B   
ATOM   2179  O   GLU   147      33.850 -12.263   0.384  1.00 10.00      B   
ATOM   2180  N   ASN   148      32.518 -10.806  -0.716  1.00 10.00      B   
ATOM   2181  HN  ASN   148      32.087  -9.915  -0.710  1.00 10.00      B   
ATOM   2182  CA  ASN   148      32.288 -11.696  -1.847  1.00 10.00      B   
ATOM   2183  CB  ASN   148      31.409 -11.007  -2.899  1.00 10.00      B   
ATOM   2184  CG  ASN   148      31.472 -11.671  -4.263  1.00 10.00      B   
ATOM   2185  OD1 ASN   148      32.220 -11.240  -5.139  1.00 10.00      B   
ATOM   2186  ND2 ASN   148      30.687 -12.720  -4.456  1.00 10.00      B   
ATOM   2187 HD21 ASN   148      30.110 -13.015  -3.717  1.00 10.00      B   
ATOM   2188 HD22 ASN   148      30.711 -13.161  -5.332  1.00 10.00      B   
ATOM   2189  C   ASN   148      33.627 -12.106  -2.448  1.00 10.00      B   
ATOM   2190  O   ASN   148      33.890 -13.295  -2.661  1.00 10.00      B   
ATOM   2191  N   GLU   149      34.474 -11.109  -2.707  1.00 10.00      B   
ATOM   2192  HN  GLU   149      34.192 -10.178  -2.531  1.00 10.00      B   
ATOM   2193  CA  GLU   149      35.799 -11.355  -3.248  1.00 10.00      B   
ATOM   2194  CB  GLU   149      36.609 -10.063  -3.273  1.00 10.00      B   
ATOM   2195  CG  GLU   149      36.190  -9.040  -4.307  1.00 10.00      B   
ATOM   2196  CD  GLU   149      37.141  -7.868  -4.311  1.00 10.00      B   
ATOM   2197  OE1 GLU   149      38.339  -8.079  -4.616  1.00 10.00      B   
ATOM   2198  OE2 GLU   149      36.712  -6.740  -3.982  1.00 10.00      B   
ATOM   2199  C   GLU   149      36.527 -12.345  -2.355  1.00 10.00      B   
ATOM   2200  O   GLU   149      37.036 -13.368  -2.822  1.00 10.00      B   
ATOM   2201  N   ARG   150      36.577 -12.025  -1.062  1.00 10.00      B   
ATOM   2202  HN  ARG   150      36.153 -11.190  -0.757  1.00 10.00      B   
ATOM   2203  CA  ARG   150      37.236 -12.879  -0.092  1.00 10.00      B   
ATOM   2204  CB  ARG   150      37.052 -12.359   1.335  1.00 10.00      B   
ATOM   2205  CG  ARG   150      37.791 -13.183   2.380  1.00 10.00      B   
ATOM   2206  CD  ARG   150      37.501 -12.699   3.792  1.00 10.00      B   
ATOM   2207  NE  ARG   150      36.095 -12.868   4.162  1.00 10.00      B   
ATOM   2208  HE  ARG   150      35.550 -12.040   4.241  1.00 10.00      B   
ATOM   2209  CZ  ARG   150      35.505 -14.049   4.398  1.00 10.00      B   
ATOM   2210  NH1 ARG   150      36.194 -15.187   4.294  1.00 10.00      B   
ATOM   2211 HH11 ARG   150      35.728 -16.100   4.475  1.00 10.00      B   
ATOM   2212 HH12 ARG   150      37.203 -15.177   4.029  1.00 10.00      B   
ATOM   2213  NH2 ARG   150      34.221 -14.086   4.745  1.00 10.00      B   
ATOM   2214 HH21 ARG   150      33.752 -14.998   4.929  1.00 10.00      B   
ATOM   2215 HH22 ARG   150      33.671 -13.190   4.838  1.00 10.00      B   
ATOM   2216  C   ARG   150      36.711 -14.297  -0.205  1.00 10.00      B   
ATOM   2217  O   ARG   150      37.488 -15.232  -0.342  1.00 10.00      B   
ATOM   2218  N   LEU   151      35.390 -14.447  -0.164  1.00 10.00      B   
ATOM   2219  HN  LEU   151      34.821 -13.652  -0.057  1.00 10.00      B   
ATOM   2220  CA  LEU   151      34.765 -15.762  -0.270  1.00 10.00      B   
ATOM   2221  CB  LEU   151      33.243 -15.634  -0.362  1.00 10.00      B   
ATOM   2222  CG  LEU   151      32.443 -16.933  -0.209  1.00 10.00      B   
ATOM   2223  CD1 LEU   151      30.969 -16.628   0.003  1.00 10.00      B   
ATOM   2224  CD2 LEU   151      32.634 -17.833  -1.421  1.00 10.00      B   
ATOM   2225  C   LEU   151      35.314 -16.519  -1.478  1.00 10.00      B   
ATOM   2226  O   LEU   151      35.780 -17.655  -1.351  1.00 10.00      B   
ATOM   2227  N   LEU   152      35.269 -15.877  -2.644  1.00 10.00      B   
ATOM   2228  HN  LEU   152      34.883 -14.971  -2.676  1.00 10.00      B   
ATOM   2229  CA  LEU   152      35.769 -16.478  -3.877  1.00 10.00      B   
ATOM   2230  CB  LEU   152      35.748 -15.447  -5.011  1.00 10.00      B   
ATOM   2231  CG  LEU   152      36.109 -15.959  -6.409  1.00 10.00      B   
ATOM   2232  CD1 LEU   152      35.737 -14.930  -7.464  1.00 10.00      B   
ATOM   2233  CD2 LEU   152      37.588 -16.302  -6.499  1.00 10.00      B   
ATOM   2234  C   LEU   152      37.190 -17.006  -3.677  1.00 10.00      B   
ATOM   2235  O   LEU   152      37.467 -18.187  -3.913  1.00 10.00      B   
ATOM   2236  N   ARG   153      38.083 -16.124  -3.233  1.00 10.00      B   
ATOM   2237  HN  ARG   153      37.793 -15.200  -3.053  1.00 10.00      B   
ATOM   2238  CA  ARG   153      39.476 -16.490  -2.993  1.00 10.00      B   
ATOM   2239  CB  ARG   153      40.302 -15.233  -2.687  1.00 10.00      B   
ATOM   2240  CG  ARG   153      40.236 -14.179  -3.785  1.00 10.00      B   
ATOM   2241  CD  ARG   153      40.998 -12.916  -3.417  1.00 10.00      B   
ATOM   2242  NE  ARG   153      40.278 -12.076  -2.453  1.00 10.00      B   
ATOM   2243  HE  ARG   153      40.188 -12.427  -1.544  1.00 10.00      B   
ATOM   2244  CZ  ARG   153      39.736 -10.883  -2.737  1.00 10.00      B   
ATOM   2245  NH1 ARG   153      39.826 -10.368  -3.966  1.00 10.00      B   
ATOM   2246 HH11 ARG   153      39.397  -9.430  -4.178  1.00 10.00      B   
ATOM   2247 HH12 ARG   153      40.314 -10.891  -4.726  1.00 10.00      B   
ATOM   2248  NH2 ARG   153      39.129 -10.187  -1.776  1.00 10.00      B   
ATOM   2249 HH21 ARG   153      38.709  -9.255  -1.990  1.00 10.00      B   
ATOM   2250 HH22 ARG   153      39.071 -10.565  -0.805  1.00 10.00      B   
ATOM   2251  C   ARG   153      39.564 -17.485  -1.839  1.00 10.00      B   
ATOM   2252  O   ARG   153      40.253 -18.503  -1.924  1.00 10.00      B   
ATOM   2253  N   ASP   154      38.828 -17.182  -0.775  1.00 10.00      B   
ATOM   2254  HN  ASP   154      38.290 -16.356  -0.794  1.00 10.00      B   
ATOM   2255  CA  ASP   154      38.775 -18.011   0.425  1.00 10.00      B   
ATOM   2256  CB  ASP   154      37.669 -17.487   1.350  1.00 10.00      B   
ATOM   2257  CG  ASP   154      37.966 -17.684   2.820  1.00 10.00      B   
ATOM   2258  OD1 ASP   154      38.392 -16.708   3.479  1.00 10.00      B   
ATOM   2259  OD2 ASP   154      37.757 -18.806   3.328  1.00 10.00      B   
ATOM   2260  C   ASP   154      38.477 -19.460   0.057  1.00 10.00      B   
ATOM   2261  O   ASP   154      39.242 -20.373   0.389  1.00 10.00      B   
ATOM   2262  N   TRP   155      37.360 -19.666  -0.639  1.00 10.00      B   
ATOM   2263  HN  TRP   155      36.790 -18.896  -0.875  1.00 10.00      B   
ATOM   2264  CA  TRP   155      36.962 -21.005  -1.063  1.00 10.00      B   
ATOM   2265  CB  TRP   155      35.555 -21.003  -1.667  1.00 10.00      B   
ATOM   2266  CG  TRP   155      35.022 -22.380  -1.915  1.00 10.00      B   
ATOM   2267  CD1 TRP   155      34.328 -23.157  -1.036  1.00 10.00      B   
ATOM   2268  CD2 TRP   155      35.150 -23.148  -3.117  1.00 10.00      B   
ATOM   2269  NE1 TRP   155      34.014 -24.359  -1.615  1.00 10.00      B   
ATOM   2270  HE1 TRP   155      33.515 -25.084  -1.184  1.00 10.00      B   
ATOM   2271  CE2 TRP   155      34.505 -24.379  -2.893  1.00 10.00      B   
ATOM   2272  CE3 TRP   155      35.744 -22.911  -4.360  1.00 10.00      B   
ATOM   2273  CZ2 TRP   155      34.437 -25.373  -3.868  1.00 10.00      B   
ATOM   2274  CZ3 TRP   155      35.677 -23.898  -5.327  1.00 10.00      B   
ATOM   2275  CH2 TRP   155      35.028 -25.114  -5.074  1.00 10.00      B   
ATOM   2276  C   TRP   155      37.971 -21.572  -2.057  1.00 10.00      B   
ATOM   2277  O   TRP   155      38.363 -22.738  -1.961  1.00 10.00      B   
ATOM   2278  N   ASN   156      38.393 -20.740  -3.009  1.00 10.00      B   
ATOM   2279  HN  ASN   156      38.042 -19.821  -3.037  1.00 10.00      B   
ATOM   2280  CA  ASN   156      39.372 -21.159  -4.008  1.00 10.00      B   
ATOM   2281  CB  ASN   156      39.749 -19.991  -4.924  1.00 10.00      B   
ATOM   2282  CG  ASN   156      39.043 -20.047  -6.264  1.00 10.00      B   
ATOM   2283  OD1 ASN   156      39.584 -20.559  -7.244  1.00 10.00      B   
ATOM   2284  ND2 ASN   156      37.835 -19.514  -6.325  1.00 10.00      B   
ATOM   2285 HD21 ASN   156      37.460 -19.108  -5.509  1.00 10.00      B   
ATOM   2286 HD22 ASN   156      37.355 -19.554  -7.178  1.00 10.00      B   
ATOM   2287  C   ASN   156      40.610 -21.703  -3.309  1.00 10.00      B   
ATOM   2288  O   ASN   156      41.112 -22.777  -3.648  1.00 10.00      B   
ATOM   2289  N   ASP   157      41.087 -20.961  -2.316  1.00 10.00      B   
ATOM   2290  HN  ASP   157      40.642 -20.109  -2.095  1.00 10.00      B   
ATOM   2291  CA  ASP   157      42.253 -21.372  -1.547  1.00 10.00      B   
ATOM   2292  CB  ASP   157      42.552 -20.358  -0.446  1.00 10.00      B   
ATOM   2293  CG  ASP   157      43.849 -20.652   0.273  1.00 10.00      B   
ATOM   2294  OD1 ASP   157      43.807 -21.311   1.329  1.00 10.00      B   
ATOM   2295  OD2 ASP   157      44.914 -20.208  -0.205  1.00 10.00      B   
ATOM   2296  C   ASP   157      42.015 -22.758  -0.955  1.00 10.00      B   
ATOM   2297  O   ASP   157      42.874 -23.636  -1.036  1.00 10.00      B   
ATOM   2298  N   VAL   158      40.836 -22.950  -0.365  1.00 10.00      B   
ATOM   2299  HN  VAL   158      40.197 -22.205  -0.320  1.00 10.00      B   
ATOM   2300  CA  VAL   158      40.473 -24.244   0.208  1.00 10.00      B   
ATOM   2301  CB  VAL   158      39.118 -24.195   0.948  1.00 10.00      B   
ATOM   2302  CG1 VAL   158      38.778 -25.558   1.536  1.00 10.00      B   
ATOM   2303  CG2 VAL   158      39.139 -23.133   2.035  1.00 10.00      B   
ATOM   2304  C   VAL   158      40.407 -25.278  -0.913  1.00 10.00      B   
ATOM   2305  O   VAL   158      40.917 -26.395  -0.780  1.00 10.00      B   
ATOM   2306  N   GLN   159      39.777 -24.889  -2.024  1.00 10.00      B   
ATOM   2307  HN  GLN   159      39.375 -23.989  -2.056  1.00 10.00      B   
ATOM   2308  CA  GLN   159      39.663 -25.753  -3.189  1.00 10.00      B   
ATOM   2309  CB  GLN   159      38.992 -24.987  -4.338  1.00 10.00      B   
ATOM   2310  CG  GLN   159      39.030 -25.689  -5.689  1.00 10.00      B   
ATOM   2311  CD  GLN   159      38.348 -27.043  -5.680  1.00 10.00      B   
ATOM   2312  OE1 GLN   159      37.431 -27.288  -4.900  1.00 10.00      B   
ATOM   2313  NE2 GLN   159      38.782 -27.931  -6.558  1.00 10.00      B   
ATOM   2314 HE21 GLN   159      39.508 -27.668  -7.163  1.00 10.00      B   
ATOM   2315 HE22 GLN   159      38.365 -28.818  -6.566  1.00 10.00      B   
ATOM   2316  C   GLN   159      41.055 -26.228  -3.600  1.00 10.00      B   
ATOM   2317  O   GLN   159      41.276 -27.425  -3.812  1.00 10.00      B   
ATOM   2318  N   GLY   160      41.990 -25.279  -3.693  1.00 10.00      B   
ATOM   2319  HN  GLY   160      41.741 -24.338  -3.531  1.00 10.00      B   
ATOM   2320  CA  GLY   160      43.359 -25.609  -4.047  1.00 10.00      B   
ATOM   2321  C   GLY   160      43.916 -26.695  -3.146  1.00 10.00      B   
ATOM   2322  O   GLY   160      44.694 -27.548  -3.586  1.00 10.00      B   
ATOM   2323  N   ARG   161      43.527 -26.654  -1.875  1.00 10.00      B   
ATOM   2324  HN  ARG   161      42.930 -25.935  -1.582  1.00 10.00      B   
ATOM   2325  CA  ARG   161      43.962 -27.650  -0.908  1.00 10.00      B   
ATOM   2326  CB  ARG   161      43.673 -27.182   0.519  1.00 10.00      B   
ATOM   2327  CG  ARG   161      44.211 -25.805   0.852  1.00 10.00      B   
ATOM   2328  CD  ARG   161      43.853 -25.420   2.275  1.00 10.00      B   
ATOM   2329  NE  ARG   161      43.938 -23.976   2.493  1.00 10.00      B   
ATOM   2330  HE  ARG   161      44.005 -23.403   1.692  1.00 10.00      B   
ATOM   2331  CZ  ARG   161      43.935 -23.391   3.692  1.00 10.00      B   
ATOM   2332  NH1 ARG   161      43.851 -24.115   4.809  1.00 10.00      B   
ATOM   2333 HH11 ARG   161      43.851 -23.644   5.740  1.00 10.00      B   
ATOM   2334 HH12 ARG   161      43.789 -25.154   4.761  1.00 10.00      B   
ATOM   2335  NH2 ARG   161      44.006 -22.072   3.765  1.00 10.00      B   
ATOM   2336 HH21 ARG   161      44.065 -21.507   2.879  1.00 10.00      B   
ATOM   2337 HH22 ARG   161      44.007 -21.590   4.688  1.00 10.00      B   
ATOM   2338  C   ARG   161      43.224 -28.956  -1.174  1.00 10.00      B   
ATOM   2339  O   ARG   161      43.828 -30.026  -1.221  1.00 10.00      B   
ATOM   2340  N   PHE   162      41.907 -28.854  -1.352  1.00 10.00      B   
ATOM   2341  HN  PHE   162      41.486 -27.966  -1.284  1.00 10.00      B   
ATOM   2342  CA  PHE   162      41.064 -30.015  -1.631  1.00 10.00      B   
ATOM   2343  CB  PHE   162      39.644 -29.559  -1.980  1.00 10.00      B   
ATOM   2344  CG  PHE   162      38.712 -30.675  -2.357  1.00 10.00      B   
ATOM   2345  CD1 PHE   162      37.993 -31.350  -1.388  1.00 10.00      B   
ATOM   2346  CD2 PHE   162      38.551 -31.045  -3.684  1.00 10.00      B   
ATOM   2347  CE1 PHE   162      37.129 -32.371  -1.729  1.00 10.00      B   
ATOM   2348  CE2 PHE   162      37.688 -32.067  -4.033  1.00 10.00      B   
ATOM   2349  CZ  PHE   162      36.975 -32.730  -3.054  1.00 10.00      B   
ATOM   2350  C   PHE   162      41.638 -30.843  -2.780  1.00 10.00      B   
ATOM   2351  O   PHE   162      41.557 -32.075  -2.776  1.00 10.00      B   
ATOM   2352  N   GLU   163      42.216 -30.162  -3.760  1.00 10.00      B   
ATOM   2353  HN  GLU   163      42.237 -29.177  -3.713  1.00 10.00      B   
ATOM   2354  CA  GLU   163      42.805 -30.828  -4.915  1.00 10.00      B   
ATOM   2355  CB  GLU   163      43.002 -29.831  -6.056  1.00 10.00      B   
ATOM   2356  CG  GLU   163      41.738 -29.082  -6.439  1.00 10.00      B   
ATOM   2357  CD  GLU   163      41.983 -28.050  -7.514  1.00 10.00      B   
ATOM   2358  OE1 GLU   163      41.848 -28.389  -8.706  1.00 10.00      B   
ATOM   2359  OE2 GLU   163      42.299 -26.894  -7.176  1.00 10.00      B   
ATOM   2360  C   GLU   163      44.134 -31.518  -4.578  1.00 10.00      B   
ATOM   2361  O   GLU   163      44.746 -32.142  -5.447  1.00 10.00      B   
ATOM   2362  N   LYS   164      44.584 -31.410  -3.329  1.00 10.00      B   
ATOM   2363  HN  LYS   164      44.067 -30.901  -2.667  1.00 10.00      B   
ATOM   2364  CB  LYS   164      46.802 -30.977  -2.365  1.00 10.00      B   
ATOM   2365  CG  LYS   164      47.171 -29.906  -3.378  1.00 10.00      B   
ATOM   2366  CD  LYS   164      47.958 -28.776  -2.739  1.00 10.00      B   
ATOM   2367  CE  LYS   164      48.297 -27.693  -3.756  1.00 10.00      B   
ATOM   2368  NZ  LYS   164      47.083 -27.036  -4.318  1.00 10.00      B   
ATOM   2369  HZ1 LYS   164      47.146 -26.007  -4.190  1.00 10.00      B   
ATOM   2370  HZ2 LYS   164      46.223 -27.381  -3.836  1.00 10.00      B   
ATOM   2371  HZ3 LYS   164      47.002 -27.242  -5.332  1.00 10.00      B   
ATOM   2372  CA  LYS   164      45.836 -32.030  -2.913  1.00 10.00      B   
ATOM   2373  C   LYS   164      45.592 -33.138  -1.889  1.00 10.00      B   
ATOM   2374  O   LYS   164      45.731 -34.323  -2.255  1.00 10.00      B   
ATOM   2375  OXT LYS   164      45.254 -32.823  -0.727  1.00 10.00      B   
END
