# Supplementary material for: Microarray screening reveals two non-conventional SUMO-binding modules linked to DNA repair by non-homologous end-joining
Source: Nucleic Acids Res. 2022 Apr 14;50(8):4732–54. doi: 10.1093/nar/gkac237 (PMC9071424; doi:10.1093/nar/gkac237)
Supplement: gkac237_Supplemental_Files [file gkac237_supplemental_files.zip › best_SIM56_101_group5_orientation2_HADDOCK.pdb]

REMARK FILENAME="simple_19w.pdb0"
REMARK ===============================================================
REMARK HADDOCK run for simple
REMARK initial structure: simple_19.pdb
REMARK final NOE weights: unambig 50 amb: 50
REMARK ===============================================================
REMARK            total,bonds,angles,improper,dihe,vdw,elec,air,cdih,coup,rdcs,vean,dani,xpcs,rg
REMARK energies: -325.51, 0, 0, 0, 0, -36.9454, -364.218, 75.6533, 0, 0, 0, 0, 0, 0, 0
REMARK ===============================================================
REMARK            bonds,angles,impropers,dihe,air,cdih,coup,rdcs,vean,dani,xpcs
REMARK rms-dev.: 0,0,0,0,0.751656,0,0, 0, 0, 0, 0
REMARK ===============================================================
REMARK               air,cdih,coup,rdcs,vean,dani,xpcs
REMARK               >0.3,>5,>1,>0,>5,>0.2,>0.2
REMARK violations.: 2, 0, 0, 0, 0, 0, 0
REMARK ===============================================================
REMARK                        CVpartition#,violations,rms
REMARK AIRs cross-validation: 0, 0, 0
REMARK ===============================================================
REMARK NCS energy: 0
REMARK ===============================================================
REMARK Symmetry energy: 0
REMARK ===============================================================
REMARK Desolvation energy: 0.47669
REMARK Internal energy free molecules: -7798.69
REMARK Internal energy complex: -9585.12
REMARK Binding energy: -2187.11
REMARK ===============================================================
REMARK buried surface area: 1572.04
REMARK ===============================================================
REMARK water - chain1: 0 0 0
REMARK water - chain2: 0 0 0
REMARK water - chain3: 0 0 0
REMARK water - chain4: 0 0 0
REMARK water - chain5: 0 0 0
REMARK water - chain6: 0 0 0
REMARK ===============================================================
REMARK water - water: 0 0 0
REMARK ===============================================================
REMARK DATE:30-Jul-2020  08:37:32       created by user: matt
REMARK VERSION:1.3
ATOM      1  CB  ASN    15      -7.758 -19.523   6.366  1.00 10.00      A   
ATOM      2  CG  ASN    15      -8.083 -18.040   6.431  1.00 10.00      A   
ATOM      3  OD1 ASN    15      -9.197 -17.622   6.103  1.00 10.00      A   
ATOM      4  ND2 ASN    15      -7.122 -17.235   6.864  1.00 10.00      A   
ATOM      5 HD21 ASN    15      -6.257 -17.631   7.116  1.00 10.00      A   
ATOM      6 HD22 ASN    15      -7.316 -16.279   6.932  1.00 10.00      A   
ATOM      7  C   ASN    15      -6.092 -19.063   4.549  1.00 10.00      A   
ATOM      8  O   ASN    15      -5.046 -19.008   5.200  1.00 10.00      A   
ATOM      9  N   ASN    15      -6.795 -21.384   5.045  1.00 10.00      A   
ATOM     10  HT1 ASN    15      -6.658 -21.746   4.083  1.00 10.00      A   
ATOM     11  HT2 ASN    15      -7.506 -21.966   5.525  1.00 10.00      A   
ATOM     12  HT3 ASN    15      -5.897 -21.461   5.562  1.00 10.00      A   
ATOM     13  CA  ASN    15      -7.235 -19.968   4.996  1.00 10.00      A   
ATOM     14  N   ASP    16      -6.290 -18.356   3.439  1.00 10.00      A   
ATOM     15  HN  ASP    16      -7.143 -18.443   2.960  1.00 10.00      A   
ATOM     16  CA  ASP    16      -5.268 -17.460   2.912  1.00 10.00      A   
ATOM     17  CB  ASP    16      -4.497 -18.111   1.759  1.00 10.00      A   
ATOM     18  CG  ASP    16      -3.601 -19.244   2.208  1.00 10.00      A   
ATOM     19  OD1 ASP    16      -4.021 -20.415   2.112  1.00 10.00      A   
ATOM     20  OD2 ASP    16      -2.465 -18.972   2.655  1.00 10.00      A   
ATOM     21  C   ASP    16      -5.868 -16.129   2.469  1.00 10.00      A   
ATOM     22  O   ASP    16      -5.964 -15.191   3.262  1.00 10.00      A   
ATOM     23  N   HIS    17      -6.281 -16.053   1.204  1.00 10.00      A   
ATOM     24  HN  HIS    17      -6.200 -16.842   0.625  1.00 10.00      A   
ATOM     25  CA  HIS    17      -6.863 -14.832   0.655  1.00 10.00      A   
ATOM     26  CB  HIS    17      -5.766 -13.829   0.273  1.00 10.00      A   
ATOM     27  CG  HIS    17      -5.178 -13.077   1.425  1.00 10.00      A   
ATOM     28  ND1 HIS    17      -5.715 -11.904   1.915  1.00 10.00      A   
ATOM     29  HD1 HIS    17      -6.512 -11.441   1.563  1.00 10.00      A   
ATOM     30  CD2 HIS    17      -4.088 -13.333   2.186  1.00 10.00      A   
ATOM     31  CE1 HIS    17      -4.983 -11.479   2.925  1.00 10.00      A   
ATOM     32  NE2 HIS    17      -3.994 -12.322   3.110  1.00 10.00      A   
ATOM     33  HE2 HIS    17      -3.306 -12.247   3.803  1.00 10.00      A   
ATOM     34  C   HIS    17      -7.706 -15.132  -0.577  1.00 10.00      A   
ATOM     35  O   HIS    17      -7.341 -15.977  -1.399  1.00 10.00      A   
ATOM     36  N   ILE    18      -8.837 -14.450  -0.691  1.00 10.00      A   
ATOM     37  HN  ILE    18      -9.088 -13.813   0.019  1.00 10.00      A   
ATOM     38  CA  ILE    18      -9.727 -14.616  -1.832  1.00 10.00      A   
ATOM     39  CB  ILE    18     -11.003 -15.408  -1.476  1.00 10.00      A   
ATOM     40  CG1 ILE    18     -11.732 -14.758  -0.297  1.00 10.00      A   
ATOM     41  CG2 ILE    18     -10.662 -16.858  -1.167  1.00 10.00      A   
ATOM     42  CD1 ILE    18     -13.078 -15.376   0.000  1.00 10.00      A   
ATOM     43  C   ILE    18     -10.110 -13.249  -2.391  1.00 10.00      A   
ATOM     44  O   ILE    18     -10.603 -12.386  -1.661  1.00 10.00      A   
ATOM     45  N   ASN    19      -9.869 -13.057  -3.680  1.00 10.00      A   
ATOM     46  HN  ASN    19      -9.483 -13.792  -4.212  1.00 10.00      A   
ATOM     47  CA  ASN    19     -10.172 -11.794  -4.339  1.00 10.00      A   
ATOM     48  CB  ASN    19      -9.279 -11.577  -5.570  1.00 10.00      A   
ATOM     49  CG  ASN    19      -7.799 -11.523  -5.239  1.00 10.00      A   
ATOM     50  OD1 ASN    19      -7.234 -10.451  -5.011  1.00 10.00      A   
ATOM     51  ND2 ASN    19      -7.157 -12.679  -5.217  1.00 10.00      A   
ATOM     52 HD21 ASN    19      -7.671 -13.503  -5.413  1.00 10.00      A   
ATOM     53 HD22 ASN    19      -6.203 -12.674  -5.008  1.00 10.00      A   
ATOM     54  C   ASN    19     -11.643 -11.723  -4.731  1.00 10.00      A   
ATOM     55  O   ASN    19     -12.009 -11.985  -5.884  1.00 10.00      A   
ATOM     56  N   LEU    20     -12.484 -11.392  -3.762  1.00 10.00      A   
ATOM     57  HN  LEU    20     -12.127 -11.209  -2.862  1.00 10.00      A   
ATOM     58  CA  LEU    20     -13.919 -11.268  -4.000  1.00 10.00      A   
ATOM     59  CB  LEU    20     -14.700 -11.385  -2.689  1.00 10.00      A   
ATOM     60  CG  LEU    20     -14.628 -12.741  -1.978  1.00 10.00      A   
ATOM     61  CD1 LEU    20     -15.425 -12.708  -0.683  1.00 10.00      A   
ATOM     62  CD2 LEU    20     -15.124 -13.856  -2.888  1.00 10.00      A   
ATOM     63  C   LEU    20     -14.205  -9.929  -4.666  1.00 10.00      A   
ATOM     64  O   LEU    20     -13.551  -8.931  -4.357  1.00 10.00      A   
ATOM     65  N   LYS    21     -15.171  -9.896  -5.573  1.00 10.00      A   
ATOM     66  HN  LYS    21     -15.687 -10.714  -5.771  1.00 10.00      A   
ATOM     67  CA  LYS    21     -15.485  -8.661  -6.276  1.00 10.00      A   
ATOM     68  CB  LYS    21     -15.089  -8.762  -7.753  1.00 10.00      A   
ATOM     69  CG  LYS    21     -13.732  -9.411  -7.977  1.00 10.00      A   
ATOM     70  CD  LYS    21     -13.199  -9.151  -9.376  1.00 10.00      A   
ATOM     71  CE  LYS    21     -14.061  -9.800 -10.445  1.00 10.00      A   
ATOM     72  NZ  LYS    21     -13.377  -9.821 -11.764  1.00 10.00      A   
ATOM     73  HZ1 LYS    21     -14.079  -9.862 -12.525  1.00 10.00      A   
ATOM     74  HZ2 LYS    21     -12.756 -10.660 -11.833  1.00 10.00      A   
ATOM     75  HZ3 LYS    21     -12.797  -8.961 -11.884  1.00 10.00      A   
ATOM     76  C   LYS    21     -16.950  -8.270  -6.150  1.00 10.00      A   
ATOM     77  O   LYS    21     -17.846  -9.064  -6.434  1.00 10.00      A   
ATOM     78  N   VAL    22     -17.184  -7.047  -5.702  1.00 10.00      A   
ATOM     79  HN  VAL    22     -16.419  -6.474  -5.454  1.00 10.00      A   
ATOM     80  CA  VAL    22     -18.536  -6.521  -5.572  1.00 10.00      A   
ATOM     81  CB  VAL    22     -18.700  -5.682  -4.288  1.00 10.00      A   
ATOM     82  CG1 VAL    22     -20.126  -5.166  -4.158  1.00 10.00      A   
ATOM     83  CG2 VAL    22     -18.305  -6.491  -3.062  1.00 10.00      A   
ATOM     84  C   VAL    22     -18.814  -5.641  -6.784  1.00 10.00      A   
ATOM     85  O   VAL    22     -18.062  -4.699  -7.045  1.00 10.00      A   
ATOM     86  N   ALA    23     -19.874  -5.939  -7.525  1.00 10.00      A   
ATOM     87  HN  ALA    23     -20.469  -6.678  -7.253  1.00 10.00      A   
ATOM     88  CA  ALA    23     -20.187  -5.173  -8.726  1.00 10.00      A   
ATOM     89  CB  ALA    23     -20.296  -6.091  -9.935  1.00 10.00      A   
ATOM     90  C   ALA    23     -21.450  -4.334  -8.581  1.00 10.00      A   
ATOM     91  O   ALA    23     -22.564  -4.868  -8.508  1.00 10.00      A   
ATOM     92  N   GLY    24     -21.268  -3.018  -8.526  1.00 10.00      A   
ATOM     93  HN  GLY    24     -20.350  -2.655  -8.540  1.00 10.00      A   
ATOM     94  CA  GLY    24     -22.397  -2.114  -8.431  1.00 10.00      A   
ATOM     95  C   GLY    24     -23.096  -1.983  -9.770  1.00 10.00      A   
ATOM     96  O   GLY    24     -22.434  -1.920 -10.809  1.00 10.00      A   
ATOM     97  N   GLN    25     -24.423  -1.935  -9.749  1.00 10.00      A   
ATOM     98  HN  GLN    25     -24.881  -1.963  -8.883  1.00 10.00      A   
ATOM     99  CA  GLN    25     -25.222  -1.832 -10.978  1.00 10.00      A   
ATOM    100  CB  GLN    25     -26.683  -1.490 -10.655  1.00 10.00      A   
ATOM    101  CG  GLN    25     -27.273  -2.303  -9.514  1.00 10.00      A   
ATOM    102  CD  GLN    25     -27.154  -3.798  -9.733  1.00 10.00      A   
ATOM    103  OE1 GLN    25     -27.279  -4.286 -10.857  1.00 10.00      A   
ATOM    104  NE2 GLN    25     -26.894  -4.530  -8.666  1.00 10.00      A   
ATOM    105 HE21 GLN    25     -26.791  -4.069  -7.801  1.00 10.00      A   
ATOM    106 HE22 GLN    25     -26.804  -5.510  -8.776  1.00 10.00      A   
ATOM    107  C   GLN    25     -24.646  -0.807 -11.960  1.00 10.00      A   
ATOM    108  O   GLN    25     -24.668  -1.017 -13.178  1.00 10.00      A   
ATOM    109  N   ASP    26     -24.102   0.286 -11.425  1.00 10.00      A   
ATOM    110  HN  ASP    26     -24.071   0.376 -10.448  1.00 10.00      A   
ATOM    111  CA  ASP    26     -23.530   1.351 -12.251  1.00 10.00      A   
ATOM    112  CB  ASP    26     -23.353   2.636 -11.434  1.00 10.00      A   
ATOM    113  CG  ASP    26     -22.173   2.567 -10.482  1.00 10.00      A   
ATOM    114  OD1 ASP    26     -22.212   1.749  -9.537  1.00 10.00      A   
ATOM    115  OD2 ASP    26     -21.206   3.335 -10.668  1.00 10.00      A   
ATOM    116  C   ASP    26     -22.195   0.953 -12.893  1.00 10.00      A   
ATOM    117  O   ASP    26     -21.618   1.728 -13.661  1.00 10.00      A   
ATOM    118  N   GLY    27     -21.704  -0.247 -12.594  1.00 10.00      A   
ATOM    119  HN  GLY    27     -22.197  -0.839 -11.980  1.00 10.00      A   
ATOM    120  CA  GLY    27     -20.444  -0.693 -13.158  1.00 10.00      A   
ATOM    121  C   GLY    27     -19.281  -0.476 -12.208  1.00 10.00      A   
ATOM    122  O   GLY    27     -18.124  -0.377 -12.635  1.00 10.00      A   
ATOM    123  N   SER    28     -19.585  -0.392 -10.917  1.00 10.00      A   
ATOM    124  HN  SER    28     -20.521  -0.472 -10.635  1.00 10.00      A   
ATOM    125  CA  SER    28     -18.567  -0.194  -9.904  1.00 10.00      A   
ATOM    126  CB  SER    28     -19.068   0.786  -8.838  1.00 10.00      A   
ATOM    127  OG  SER    28     -20.371   0.437  -8.393  1.00 10.00      A   
ATOM    128  HG  SER    28     -21.030   0.984  -8.866  1.00 10.00      A   
ATOM    129  C   SER    28     -18.196  -1.531  -9.271  1.00 10.00      A   
ATOM    130  O   SER    28     -18.856  -1.997  -8.337  1.00 10.00      A   
ATOM    131  N   VAL    29     -17.163  -2.166  -9.803  1.00 10.00      A   
ATOM    132  HN  VAL    29     -16.686  -1.766 -10.558  1.00 10.00      A   
ATOM    133  CA  VAL    29     -16.722  -3.450  -9.287  1.00 10.00      A   
ATOM    134  CB  VAL    29     -16.397  -4.456 -10.408  1.00 10.00      A   
ATOM    135  CG1 VAL    29     -16.221  -5.853  -9.827  1.00 10.00      A   
ATOM    136  CG2 VAL    29     -17.492  -4.451 -11.466  1.00 10.00      A   
ATOM    137  C   VAL    29     -15.516  -3.280  -8.373  1.00 10.00      A   
ATOM    138  O   VAL    29     -14.486  -2.735  -8.774  1.00 10.00      A   
ATOM    139  N   VAL    30     -15.658  -3.729  -7.137  1.00 10.00      A   
ATOM    140  HN  VAL    30     -16.513  -4.144  -6.876  1.00 10.00      A   
ATOM    141  CA  VAL    30     -14.588  -3.632  -6.157  1.00 10.00      A   
ATOM    142  CB  VAL    30     -15.031  -2.831  -4.912  1.00 10.00      A   
ATOM    143  CG1 VAL    30     -13.862  -2.623  -3.959  1.00 10.00      A   
ATOM    144  CG2 VAL    30     -15.628  -1.492  -5.323  1.00 10.00      A   
ATOM    145  C   VAL    30     -14.135  -5.025  -5.733  1.00 10.00      A   
ATOM    146  O   VAL    30     -14.949  -5.840  -5.294  1.00 10.00      A   
ATOM    147  N   GLN    31     -12.843  -5.293  -5.876  1.00 10.00      A   
ATOM    148  HN  GLN    31     -12.247  -4.600  -6.223  1.00 10.00      A   
ATOM    149  CA  GLN    31     -12.283  -6.589  -5.514  1.00 10.00      A   
ATOM    150  CB  GLN    31     -11.380  -7.116  -6.630  1.00 10.00      A   
ATOM    151  CG  GLN    31     -10.987  -8.576  -6.473  1.00 10.00      A   
ATOM    152  CD  GLN    31     -10.571  -9.214  -7.785  1.00 10.00      A   
ATOM    153  OE1 GLN    31      -9.979  -8.567  -8.653  1.00 10.00      A   
ATOM    154  NE2 GLN    31     -10.887 -10.489  -7.947  1.00 10.00      A   
ATOM    155 HE21 GLN    31     -11.360 -10.950  -7.218  1.00 10.00      A   
ATOM    156 HE22 GLN    31     -10.654 -10.924  -8.808  1.00 10.00      A   
ATOM    157  C   GLN    31     -11.507  -6.493  -4.207  1.00 10.00      A   
ATOM    158  O   GLN    31     -10.614  -5.657  -4.068  1.00 10.00      A   
ATOM    159  N   PHE    32     -11.859  -7.347  -3.258  1.00 10.00      A   
ATOM    160  HN  PHE    32     -12.578  -7.997  -3.444  1.00 10.00      A   
ATOM    161  CA  PHE    32     -11.207  -7.368  -1.954  1.00 10.00      A   
ATOM    162  CB  PHE    32     -12.243  -7.219  -0.833  1.00 10.00      A   
ATOM    163  CG  PHE    32     -13.043  -5.947  -0.889  1.00 10.00      A   
ATOM    164  CD1 PHE    32     -14.222  -5.885  -1.613  1.00 10.00      A   
ATOM    165  CD2 PHE    32     -12.616  -4.816  -0.215  1.00 10.00      A   
ATOM    166  CE1 PHE    32     -14.960  -4.719  -1.665  1.00 10.00      A   
ATOM    167  CE2 PHE    32     -13.349  -3.646  -0.262  1.00 10.00      A   
ATOM    168  CZ  PHE    32     -14.523  -3.597  -0.988  1.00 10.00      A   
ATOM    169  C   PHE    32     -10.436  -8.668  -1.761  1.00 10.00      A   
ATOM    170  O   PHE    32     -10.953  -9.749  -2.047  1.00 10.00      A   
ATOM    171  N   LYS    33      -9.204  -8.560  -1.275  1.00 10.00      A   
ATOM    172  HN  LYS    33      -8.849  -7.671  -1.068  1.00 10.00      A   
ATOM    173  CA  LYS    33      -8.370  -9.731  -1.033  1.00 10.00      A   
ATOM    174  CB  LYS    33      -6.907  -9.419  -1.361  1.00 10.00      A   
ATOM    175  CG  LYS    33      -5.975 -10.617  -1.250  1.00 10.00      A   
ATOM    176  CD  LYS    33      -4.535 -10.185  -1.026  1.00 10.00      A   
ATOM    177  CE  LYS    33      -3.971  -9.460  -2.236  1.00 10.00      A   
ATOM    178  NZ  LYS    33      -2.568  -9.016  -2.017  1.00 10.00      A   
ATOM    179  HZ1 LYS    33      -2.202  -8.559  -2.871  1.00 10.00      A   
ATOM    180  HZ2 LYS    33      -1.966  -9.831  -1.792  1.00 10.00      A   
ATOM    181  HZ3 LYS    33      -2.522  -8.335  -1.229  1.00 10.00      A   
ATOM    182  C   LYS    33      -8.502 -10.173   0.425  1.00 10.00      A   
ATOM    183  O   LYS    33      -7.507 -10.280   1.152  1.00 10.00      A   
ATOM    184  N   ILE    34      -9.732 -10.436   0.845  1.00 10.00      A   
ATOM    185  HN  ILE    34     -10.479 -10.371   0.211  1.00 10.00      A   
ATOM    186  CA  ILE    34     -10.001 -10.849   2.220  1.00 10.00      A   
ATOM    187  CB  ILE    34     -11.479 -10.628   2.609  1.00 10.00      A   
ATOM    188  CG1 ILE    34     -12.401 -11.462   1.715  1.00 10.00      A   
ATOM    189  CG2 ILE    34     -11.836  -9.150   2.524  1.00 10.00      A   
ATOM    190  CD1 ILE    34     -13.864 -11.364   2.083  1.00 10.00      A   
ATOM    191  C   ILE    34      -9.620 -12.312   2.453  1.00 10.00      A   
ATOM    192  O   ILE    34      -9.278 -13.036   1.512  1.00 10.00      A   
ATOM    193  N   LYS    35      -9.656 -12.728   3.713  1.00 10.00      A   
ATOM    194  HN  LYS    35      -9.917 -12.094   4.415  1.00 10.00      A   
ATOM    195  CA  LYS    35      -9.336 -14.100   4.089  1.00 10.00      A   
ATOM    196  CB  LYS    35      -8.530 -14.129   5.397  1.00 10.00      A   
ATOM    197  CG  LYS    35      -7.339 -13.179   5.436  1.00 10.00      A   
ATOM    198  CD  LYS    35      -6.520 -13.366   6.707  1.00 10.00      A   
ATOM    199  CE  LYS    35      -5.466 -12.277   6.864  1.00 10.00      A   
ATOM    200  NZ  LYS    35      -4.495 -12.581   7.952  1.00 10.00      A   
ATOM    201  HZ1 LYS    35      -4.044 -11.696   8.286  1.00 10.00      A   
ATOM    202  HZ2 LYS    35      -3.754 -13.220   7.601  1.00 10.00      A   
ATOM    203  HZ3 LYS    35      -4.978 -13.032   8.753  1.00 10.00      A   
ATOM    204  C   LYS    35     -10.632 -14.878   4.271  1.00 10.00      A   
ATOM    205  O   LYS    35     -11.640 -14.308   4.699  1.00 10.00      A   
ATOM    206  N   ARG    36     -10.612 -16.168   3.952  1.00 10.00      A   
ATOM    207  HN  ARG    36      -9.781 -16.567   3.619  1.00 10.00      A   
ATOM    208  CA  ARG    36     -11.803 -17.005   4.086  1.00 10.00      A   
ATOM    209  CB  ARG    36     -11.458 -18.488   3.940  1.00 10.00      A   
ATOM    210  CG  ARG    36     -12.301 -19.210   2.900  1.00 10.00      A   
ATOM    211  CD  ARG    36     -12.015 -20.703   2.885  1.00 10.00      A   
ATOM    212  NE  ARG    36     -12.571 -21.390   4.052  1.00 10.00      A   
ATOM    213  HE  ARG    36     -12.435 -20.965   4.927  1.00 10.00      A   
ATOM    214  CZ  ARG    36     -13.245 -22.547   3.994  1.00 10.00      A   
ATOM    215  NH1 ARG    36     -13.444 -23.154   2.824  1.00 10.00      A   
ATOM    216 HH11 ARG    36     -13.080 -22.734   1.944  1.00 10.00      A   
ATOM    217 HH12 ARG    36     -13.969 -24.056   2.781  1.00 10.00      A   
ATOM    218  NH2 ARG    36     -13.715 -23.095   5.111  1.00 10.00      A   
ATOM    219 HH21 ARG    36     -14.243 -23.996   5.074  1.00 10.00      A   
ATOM    220 HH22 ARG    36     -13.561 -22.629   6.029  1.00 10.00      A   
ATOM    221  C   ARG    36     -12.515 -16.753   5.414  1.00 10.00      A   
ATOM    222  O   ARG    36     -13.742 -16.652   5.461  1.00 10.00      A   
ATOM    223  N   HIS    37     -11.735 -16.642   6.487  1.00 10.00      A   
ATOM    224  HN  HIS    37     -10.759 -16.731   6.383  1.00 10.00      A   
ATOM    225  CA  HIS    37     -12.288 -16.395   7.814  1.00 10.00      A   
ATOM    226  CB  HIS    37     -11.430 -17.052   8.902  1.00 10.00      A   
ATOM    227  CG  HIS    37     -11.458 -18.548   8.887  1.00 10.00      A   
ATOM    228  ND1 HIS    37     -12.372 -19.293   9.602  1.00 10.00      A   
ATOM    229  HD1 HIS    37     -13.076 -18.935  10.179  1.00 10.00      A   
ATOM    230  CD2 HIS    37     -10.676 -19.442   8.236  1.00 10.00      A   
ATOM    231  CE1 HIS    37     -12.152 -20.575   9.391  1.00 10.00      A   
ATOM    232  NE2 HIS    37     -11.130 -20.694   8.567  1.00 10.00      A   
ATOM    233  HE2 HIS    37     -10.752 -21.543   8.247  1.00 10.00      A   
ATOM    234  C   HIS    37     -12.435 -14.895   8.085  1.00 10.00      A   
ATOM    235  O   HIS    37     -11.720 -14.329   8.913  1.00 10.00      A   
ATOM    236  N   THR    38     -13.357 -14.257   7.373  1.00 10.00      A   
ATOM    237  HN  THR    38     -13.884 -14.757   6.715  1.00 10.00      A   
ATOM    238  CA  THR    38     -13.607 -12.831   7.541  1.00 10.00      A   
ATOM    239  CB  THR    38     -12.798 -11.987   6.533  1.00 10.00      A   
ATOM    240  OG1 THR    38     -11.449 -12.475   6.461  1.00 10.00      A   
ATOM    241  HG1 THR    38     -11.439 -13.286   5.934  1.00 10.00      A   
ATOM    242  CG2 THR    38     -12.782 -10.527   6.956  1.00 10.00      A   
ATOM    243  C   THR    38     -15.092 -12.526   7.366  1.00 10.00      A   
ATOM    244  O   THR    38     -15.716 -12.999   6.412  1.00 10.00      A   
ATOM    245  N   PRO    39     -15.679 -11.756   8.297  1.00 10.00      A   
ATOM    246  CA  PRO    39     -17.096 -11.383   8.237  1.00 10.00      A   
ATOM    247  CB  PRO    39     -17.320 -10.610   9.542  1.00 10.00      A   
ATOM    248  CG  PRO    39     -15.967 -10.136   9.945  1.00 10.00      A   
ATOM    249  CD  PRO    39     -15.008 -11.193   9.484  1.00 10.00      A   
ATOM    250  C   PRO    39     -17.384 -10.481   7.038  1.00 10.00      A   
ATOM    251  O   PRO    39     -16.779  -9.413   6.887  1.00 10.00      A   
ATOM    252  N   LEU    40     -18.313 -10.913   6.197  1.00 10.00      A   
ATOM    253  HN  LEU    40     -18.769 -11.769   6.387  1.00 10.00      A   
ATOM    254  CA  LEU    40     -18.687 -10.163   5.002  1.00 10.00      A   
ATOM    255  CB  LEU    40     -19.805 -10.884   4.243  1.00 10.00      A   
ATOM    256  CG  LEU    40     -19.444 -12.257   3.665  1.00 10.00      A   
ATOM    257  CD1 LEU    40     -20.671 -12.931   3.069  1.00 10.00      A   
ATOM    258  CD2 LEU    40     -18.341 -12.128   2.626  1.00 10.00      A   
ATOM    259  C   LEU    40     -19.100  -8.729   5.341  1.00 10.00      A   
ATOM    260  O   LEU    40     -18.863  -7.808   4.556  1.00 10.00      A   
ATOM    261  N   SER    41     -19.713  -8.545   6.510  1.00 10.00      A   
ATOM    262  HN  SER    41     -19.885  -9.319   7.087  1.00 10.00      A   
ATOM    263  CA  SER    41     -20.148  -7.221   6.955  1.00 10.00      A   
ATOM    264  CB  SER    41     -20.550  -7.262   8.434  1.00 10.00      A   
ATOM    265  OG  SER    41     -19.723  -8.159   9.164  1.00 10.00      A   
ATOM    266  HG  SER    41     -20.163  -9.021   9.220  1.00 10.00      A   
ATOM    267  C   SER    41     -19.050  -6.180   6.736  1.00 10.00      A   
ATOM    268  O   SER    41     -19.263  -5.164   6.072  1.00 10.00      A   
ATOM    269  N   LYS    42     -17.868  -6.458   7.281  1.00 10.00      A   
ATOM    270  HN  LYS    42     -17.759  -7.298   7.780  1.00 10.00      A   
ATOM    271  CA  LYS    42     -16.728  -5.554   7.146  1.00 10.00      A   
ATOM    272  CB  LYS    42     -15.467  -6.191   7.737  1.00 10.00      A   
ATOM    273  CG  LYS    42     -15.397  -6.163   9.258  1.00 10.00      A   
ATOM    274  CD  LYS    42     -14.139  -6.856   9.768  1.00 10.00      A   
ATOM    275  CE  LYS    42     -13.713  -6.307  11.123  1.00 10.00      A   
ATOM    276  NZ  LYS    42     -12.568  -7.062  11.705  1.00 10.00      A   
ATOM    277  HZ1 LYS    42     -11.925  -6.407  12.212  1.00 10.00      A   
ATOM    278  HZ2 LYS    42     -12.031  -7.538  10.958  1.00 10.00      A   
ATOM    279  HZ3 LYS    42     -12.914  -7.774  12.377  1.00 10.00      A   
ATOM    280  C   LYS    42     -16.500  -5.187   5.678  1.00 10.00      A   
ATOM    281  O   LYS    42     -16.290  -4.021   5.342  1.00 10.00      A   
ATOM    282  N   LEU    43     -16.562  -6.191   4.807  1.00 10.00      A   
ATOM    283  HN  LEU    43     -16.757  -7.094   5.134  1.00 10.00      A   
ATOM    284  CA  LEU    43     -16.368  -5.981   3.377  1.00 10.00      A   
ATOM    285  CB  LEU    43     -16.203  -7.325   2.650  1.00 10.00      A   
ATOM    286  CG  LEU    43     -15.795  -7.263   1.174  1.00 10.00      A   
ATOM    287  CD1 LEU    43     -15.309  -8.622   0.694  1.00 10.00      A   
ATOM    288  CD2 LEU    43     -16.951  -6.776   0.313  1.00 10.00      A   
ATOM    289  C   LEU    43     -17.543  -5.198   2.801  1.00 10.00      A   
ATOM    290  O   LEU    43     -17.356  -4.209   2.088  1.00 10.00      A   
ATOM    291  N   MET    44     -18.755  -5.642   3.126  1.00 10.00      A   
ATOM    292  HN  MET    44     -18.836  -6.435   3.710  1.00 10.00      A   
ATOM    293  CA  MET    44     -19.965  -4.978   2.646  1.00 10.00      A   
ATOM    294  CB  MET    44     -21.226  -5.675   3.165  1.00 10.00      A   
ATOM    295  CG  MET    44     -21.434  -7.074   2.604  1.00 10.00      A   
ATOM    296  SD  MET    44     -22.995  -7.814   3.121  1.00 10.00      A   
ATOM    297  CE  MET    44     -22.775  -7.855   4.898  1.00 10.00      A   
ATOM    298  C   MET    44     -19.954  -3.509   3.057  1.00 10.00      A   
ATOM    299  O   MET    44     -20.325  -2.626   2.274  1.00 10.00      A   
ATOM    300  N   LYS    45     -19.521  -3.251   4.288  1.00 10.00      A   
ATOM    301  HN  LYS    45     -19.261  -3.998   4.874  1.00 10.00      A   
ATOM    302  CA  LYS    45     -19.435  -1.890   4.794  1.00 10.00      A   
ATOM    303  CB  LYS    45     -19.128  -1.879   6.294  1.00 10.00      A   
ATOM    304  CG  LYS    45     -19.445  -0.555   6.975  1.00 10.00      A   
ATOM    305  CD  LYS    45     -19.318  -0.660   8.486  1.00 10.00      A   
ATOM    306  CE  LYS    45     -17.959  -0.173   8.966  1.00 10.00      A   
ATOM    307  NZ  LYS    45     -17.856   1.311   8.952  1.00 10.00      A   
ATOM    308  HZ1 LYS    45     -18.604   1.727   8.348  1.00 10.00      A   
ATOM    309  HZ2 LYS    45     -16.927   1.600   8.573  1.00 10.00      A   
ATOM    310  HZ3 LYS    45     -17.951   1.683   9.912  1.00 10.00      A   
ATOM    311  C   LYS    45     -18.353  -1.130   4.032  1.00 10.00      A   
ATOM    312  O   LYS    45     -18.574  -0.006   3.586  1.00 10.00      A   
ATOM    313  N   ALA    46     -17.190  -1.766   3.871  1.00 10.00      A   
ATOM    314  HN  ALA    46     -17.080  -2.661   4.260  1.00 10.00      A   
ATOM    315  CA  ALA    46     -16.063  -1.172   3.152  1.00 10.00      A   
ATOM    316  CB  ALA    46     -15.009  -2.230   2.869  1.00 10.00      A   
ATOM    317  C   ALA    46     -16.516  -0.514   1.849  1.00 10.00      A   
ATOM    318  O   ALA    46     -16.252   0.672   1.612  1.00 10.00      A   
ATOM    319  N   TYR    47     -17.204  -1.284   1.009  1.00 10.00      A   
ATOM    320  HN  TYR    47     -17.389  -2.218   1.258  1.00 10.00      A   
ATOM    321  CA  TYR    47     -17.701  -0.769  -0.262  1.00 10.00      A   
ATOM    322  CB  TYR    47     -18.495  -1.843  -1.019  1.00 10.00      A   
ATOM    323  CG  TYR    47     -19.126  -1.355  -2.311  1.00 10.00      A   
ATOM    324  CD1 TYR    47     -18.349  -1.100  -3.434  1.00 10.00      A   
ATOM    325  CD2 TYR    47     -20.497  -1.156  -2.405  1.00 10.00      A   
ATOM    326  CE1 TYR    47     -18.917  -0.648  -4.612  1.00 10.00      A   
ATOM    327  CE2 TYR    47     -21.076  -0.708  -3.579  1.00 10.00      A   
ATOM    328  CZ  TYR    47     -20.283  -0.457  -4.683  1.00 10.00      A   
ATOM    329  OH  TYR    47     -20.861   0.000  -5.850  1.00 10.00      A   
ATOM    330  HH  TYR    47     -20.376  -0.345  -6.615  1.00 10.00      A   
ATOM    331  C   TYR    47     -18.563   0.465  -0.020  1.00 10.00      A   
ATOM    332  O   TYR    47     -18.317   1.527  -0.596  1.00 10.00      A   
ATOM    333  N   CYS    48     -19.552   0.322   0.856  1.00 10.00      A   
ATOM    334  HN  CYS    48     -19.668  -0.540   1.305  1.00 10.00      A   
ATOM    335  CA  CYS    48     -20.453   1.422   1.189  1.00 10.00      A   
ATOM    336  CB  CYS    48     -21.477   0.973   2.238  1.00 10.00      A   
ATOM    337  SG  CYS    48     -22.301  -0.595   1.859  1.00 10.00      A   
ATOM    338  HG  CYS    48     -21.451  -1.580   2.133  1.00 10.00      A   
ATOM    339  C   CYS    48     -19.656   2.622   1.700  1.00 10.00      A   
ATOM    340  O   CYS    48     -19.868   3.757   1.264  1.00 10.00      A   
ATOM    341  N   GLU    49     -18.722   2.354   2.607  1.00 10.00      A   
ATOM    342  HN  GLU    49     -18.597   1.422   2.905  1.00 10.00      A   
ATOM    343  CA  GLU    49     -17.878   3.393   3.178  1.00 10.00      A   
ATOM    344  CB  GLU    49     -16.922   2.798   4.212  1.00 10.00      A   
ATOM    345  CG  GLU    49     -17.608   2.126   5.393  1.00 10.00      A   
ATOM    346  CD  GLU    49     -18.309   3.098   6.323  1.00 10.00      A   
ATOM    347  OE1 GLU    49     -19.112   2.642   7.166  1.00 10.00      A   
ATOM    348  OE2 GLU    49     -18.052   4.318   6.242  1.00 10.00      A   
ATOM    349  C   GLU    49     -17.081   4.101   2.087  1.00 10.00      A   
ATOM    350  O   GLU    49     -17.168   5.323   1.938  1.00 10.00      A   
ATOM    351  N   ARG    50     -16.320   3.327   1.311  1.00 10.00      A   
ATOM    352  HN  ARG    50     -16.307   2.351   1.465  1.00 10.00      A   
ATOM    353  CA  ARG    50     -15.502   3.891   0.240  1.00 10.00      A   
ATOM    354  CB  ARG    50     -14.568   2.838  -0.378  1.00 10.00      A   
ATOM    355  CG  ARG    50     -15.223   1.918  -1.397  1.00 10.00      A   
ATOM    356  CD  ARG    50     -15.304   2.575  -2.767  1.00 10.00      A   
ATOM    357  NE  ARG    50     -13.992   2.696  -3.408  1.00 10.00      A   
ATOM    358  HE  ARG    50     -13.301   3.203  -2.927  1.00 10.00      A   
ATOM    359  CZ  ARG    50     -13.692   2.173  -4.602  1.00 10.00      A   
ATOM    360  NH1 ARG    50     -14.605   1.495  -5.289  1.00 10.00      A   
ATOM    361 HH11 ARG    50     -14.359   1.084  -6.222  1.00 10.00      A   
ATOM    362 HH12 ARG    50     -15.566   1.374  -4.912  1.00 10.00      A   
ATOM    363  NH2 ARG    50     -12.483   2.344  -5.124  1.00 10.00      A   
ATOM    364 HH21 ARG    50     -12.253   1.935  -6.057  1.00 10.00      A   
ATOM    365 HH22 ARG    50     -11.750   2.898  -4.614  1.00 10.00      A   
ATOM    366  C   ARG    50     -16.359   4.582  -0.824  1.00 10.00      A   
ATOM    367  O   ARG    50     -15.961   5.608  -1.377  1.00 10.00      A   
ATOM    368  N   GLN    51     -17.530   4.013  -1.114  1.00 10.00      A   
ATOM    369  HN  GLN    51     -17.794   3.184  -0.651  1.00 10.00      A   
ATOM    370  CA  GLN    51     -18.434   4.595  -2.105  1.00 10.00      A   
ATOM    371  CB  GLN    51     -19.530   3.603  -2.506  1.00 10.00      A   
ATOM    372  CG  GLN    51     -19.040   2.404  -3.305  1.00 10.00      A   
ATOM    373  CD  GLN    51     -18.400   2.791  -4.628  1.00 10.00      A   
ATOM    374  OE1 GLN    51     -17.185   2.974  -4.714  1.00 10.00      A   
ATOM    375  NE2 GLN    51     -19.208   2.919  -5.668  1.00 10.00      A   
ATOM    376 HE21 GLN    51     -20.167   2.763  -5.534  1.00 10.00      A   
ATOM    377 HE22 GLN    51     -18.816   3.165  -6.532  1.00 10.00      A   
ATOM    378  C   GLN    51     -19.069   5.876  -1.565  1.00 10.00      A   
ATOM    379  O   GLN    51     -19.243   6.851  -2.302  1.00 10.00      A   
ATOM    380  N   GLY    52     -19.409   5.864  -0.277  1.00 10.00      A   
ATOM    381  HN  GLY    52     -19.253   5.053   0.257  1.00 10.00      A   
ATOM    382  CA  GLY    52     -20.019   7.023   0.346  1.00 10.00      A   
ATOM    383  C   GLY    52     -21.524   6.887   0.443  1.00 10.00      A   
ATOM    384  O   GLY    52     -22.257   7.829   0.135  1.00 10.00      A   
ATOM    385  N   LEU    53     -21.987   5.715   0.872  1.00 10.00      A   
ATOM    386  HN  LEU    53     -21.350   5.007   1.121  1.00 10.00      A   
ATOM    387  CA  LEU    53     -23.417   5.457   1.001  1.00 10.00      A   
ATOM    388  CB  LEU    53     -23.909   4.552  -0.133  1.00 10.00      A   
ATOM    389  CG  LEU    53     -23.654   5.048  -1.557  1.00 10.00      A   
ATOM    390  CD1 LEU    53     -24.261   4.090  -2.567  1.00 10.00      A   
ATOM    391  CD2 LEU    53     -24.212   6.451  -1.750  1.00 10.00      A   
ATOM    392  C   LEU    53     -23.740   4.832   2.355  1.00 10.00      A   
ATOM    393  O   LEU    53     -22.835   4.423   3.087  1.00 10.00      A   
ATOM    394  N   SER    54     -25.026   4.757   2.679  1.00 10.00      A   
ATOM    395  HN  SER    54     -25.698   5.092   2.048  1.00 10.00      A   
ATOM    396  CA  SER    54     -25.471   4.194   3.944  1.00 10.00      A   
ATOM    397  CB  SER    54     -26.701   4.953   4.453  1.00 10.00      A   
ATOM    398  OG  SER    54     -27.222   4.363   5.634  1.00 10.00      A   
ATOM    399  HG  SER    54     -26.848   4.809   6.402  1.00 10.00      A   
ATOM    400  C   SER    54     -25.795   2.709   3.809  1.00 10.00      A   
ATOM    401  O   SER    54     -26.552   2.304   2.918  1.00 10.00      A   
ATOM    402  N   MET    55     -25.233   1.904   4.705  1.00 10.00      A   
ATOM    403  HN  MET    55     -24.647   2.293   5.392  1.00 10.00      A   
ATOM    404  CA  MET    55     -25.468   0.460   4.700  1.00 10.00      A   
ATOM    405  CB  MET    55     -24.641  -0.241   5.778  1.00 10.00      A   
ATOM    406  CG  MET    55     -23.164  -0.371   5.456  1.00 10.00      A   
ATOM    407  SD  MET    55     -22.314  -1.483   6.594  1.00 10.00      A   
ATOM    408  CE  MET    55     -22.845  -3.077   5.968  1.00 10.00      A   
ATOM    409  C   MET    55     -26.945   0.140   4.916  1.00 10.00      A   
ATOM    410  O   MET    55     -27.401  -0.955   4.586  1.00 10.00      A   
ATOM    411  N   ARG    56     -27.681   1.091   5.488  1.00 10.00      A   
ATOM    412  HN  ARG    56     -27.252   1.930   5.761  1.00 10.00      A   
ATOM    413  CA  ARG    56     -29.105   0.911   5.740  1.00 10.00      A   
ATOM    414  CB  ARG    56     -29.631   1.998   6.681  1.00 10.00      A   
ATOM    415  CG  ARG    56     -28.922   2.039   8.026  1.00 10.00      A   
ATOM    416  CD  ARG    56     -29.502   3.115   8.928  1.00 10.00      A   
ATOM    417  NE  ARG    56     -30.894   2.842   9.293  1.00 10.00      A   
ATOM    418  HE  ARG    56     -31.590   3.205   8.700  1.00 10.00      A   
ATOM    419  CZ  ARG    56     -31.266   2.129  10.360  1.00 10.00      A   
ATOM    420  NH1 ARG    56     -30.348   1.610  11.181  1.00 10.00      A   
ATOM    421 HH11 ARG    56     -30.642   1.055  12.013  1.00 10.00      A   
ATOM    422 HH12 ARG    56     -29.331   1.748  10.992  1.00 10.00      A   
ATOM    423  NH2 ARG    56     -32.559   1.931  10.610  1.00 10.00      A   
ATOM    424 HH21 ARG    56     -33.285   2.327   9.972  1.00 10.00      A   
ATOM    425 HH22 ARG    56     -32.853   1.377  11.443  1.00 10.00      A   
ATOM    426  C   ARG    56     -29.901   0.900   4.437  1.00 10.00      A   
ATOM    427  O   ARG    56     -30.955   0.269   4.354  1.00 10.00      A   
ATOM    428  N   GLN    57     -29.389   1.587   3.419  1.00 10.00      A   
ATOM    429  HN  GLN    57     -28.545   2.070   3.541  1.00 10.00      A   
ATOM    430  CA  GLN    57     -30.062   1.648   2.125  1.00 10.00      A   
ATOM    431  CB  GLN    57     -30.049   3.073   1.561  1.00 10.00      A   
ATOM    432  CG  GLN    57     -28.660   3.643   1.333  1.00 10.00      A   
ATOM    433  CD  GLN    57     -28.646   4.760   0.309  1.00 10.00      A   
ATOM    434  OE1 GLN    57     -28.497   4.515  -0.887  1.00 10.00      A   
ATOM    435  NE2 GLN    57     -28.789   5.994   0.767  1.00 10.00      A   
ATOM    436 HE21 GLN    57     -28.892   6.124   1.731  1.00 10.00      A   
ATOM    437 HE22 GLN    57     -28.787   6.730   0.121  1.00 10.00      A   
ATOM    438  C   GLN    57     -29.452   0.671   1.117  1.00 10.00      A   
ATOM    439  O   GLN    57     -30.123   0.244   0.175  1.00 10.00      A   
ATOM    440  N   ILE    58     -28.184   0.318   1.314  1.00 10.00      A   
ATOM    441  HN  ILE    58     -27.699   0.678   2.086  1.00 10.00      A   
ATOM    442  CA  ILE    58     -27.494  -0.596   0.410  1.00 10.00      A   
ATOM    443  CB  ILE    58     -25.960  -0.412   0.468  1.00 10.00      A   
ATOM    444  CG1 ILE    58     -25.574   1.062   0.279  1.00 10.00      A   
ATOM    445  CG2 ILE    58     -25.275  -1.282  -0.576  1.00 10.00      A   
ATOM    446  CD1 ILE    58     -26.113   1.686  -0.990  1.00 10.00      A   
ATOM    447  C   ILE    58     -27.837  -2.054   0.712  1.00 10.00      A   
ATOM    448  O   ILE    58     -27.878  -2.467   1.873  1.00 10.00      A   
ATOM    449  N   ARG    59     -28.084  -2.826  -0.338  1.00 10.00      A   
ATOM    450  HN  ARG    59     -28.044  -2.433  -1.244  1.00 10.00      A   
ATOM    451  CA  ARG    59     -28.411  -4.238  -0.196  1.00 10.00      A   
ATOM    452  CB  ARG    59     -29.887  -4.501  -0.519  1.00 10.00      A   
ATOM    453  CG  ARG    59     -30.292  -4.198  -1.954  1.00 10.00      A   
ATOM    454  CD  ARG    59     -31.805  -4.139  -2.096  1.00 10.00      A   
ATOM    455  NE  ARG    59     -32.224  -4.155  -3.498  1.00 10.00      A   
ATOM    456  HE  ARG    59     -32.258  -5.033  -3.941  1.00 10.00      A   
ATOM    457  CZ  ARG    59     -32.572  -3.069  -4.196  1.00 10.00      A   
ATOM    458  NH1 ARG    59     -32.554  -1.866  -3.626  1.00 10.00      A   
ATOM    459 HH11 ARG    59     -32.270  -1.759  -2.632  1.00 10.00      A   
ATOM    460 HH12 ARG    59     -32.825  -1.023  -4.178  1.00 10.00      A   
ATOM    461  NH2 ARG    59     -32.932  -3.188  -5.470  1.00 10.00      A   
ATOM    462 HH21 ARG    59     -33.203  -2.345  -6.019  1.00 10.00      A   
ATOM    463 HH22 ARG    59     -32.945  -4.125  -5.930  1.00 10.00      A   
ATOM    464  C   ARG    59     -27.495  -5.091  -1.070  1.00 10.00      A   
ATOM    465  O   ARG    59     -27.390  -4.866  -2.280  1.00 10.00      A   
ATOM    466  N   PHE    60     -26.825  -6.056  -0.447  1.00 10.00      A   
ATOM    467  HN  PHE    60     -26.953  -6.176   0.516  1.00 10.00      A   
ATOM    468  CA  PHE    60     -25.906  -6.943  -1.155  1.00 10.00      A   
ATOM    469  CB  PHE    60     -24.558  -7.022  -0.427  1.00 10.00      A   
ATOM    470  CG  PHE    60     -23.783  -5.734  -0.413  1.00 10.00      A   
ATOM    471  CD1 PHE    60     -22.846  -5.460  -1.397  1.00 10.00      A   
ATOM    472  CD2 PHE    60     -23.990  -4.799   0.588  1.00 10.00      A   
ATOM    473  CE1 PHE    60     -22.127  -4.280  -1.381  1.00 10.00      A   
ATOM    474  CE2 PHE    60     -23.277  -3.617   0.611  1.00 10.00      A   
ATOM    475  CZ  PHE    60     -22.343  -3.356  -0.375  1.00 10.00      A   
ATOM    476  C   PHE    60     -26.488  -8.346  -1.312  1.00 10.00      A   
ATOM    477  O   PHE    60     -27.008  -8.931  -0.353  1.00 10.00      A   
ATOM    478  N   ARG    61     -26.386  -8.886  -2.520  1.00 10.00      A   
ATOM    479  HN  ARG    61     -25.940  -8.375  -3.240  1.00 10.00      A   
ATOM    480  CA  ARG    61     -26.895 -10.218  -2.813  1.00 10.00      A   
ATOM    481  CB  ARG    61     -28.039 -10.156  -3.831  1.00 10.00      A   
ATOM    482  CG  ARG    61     -29.221  -9.305  -3.396  1.00 10.00      A   
ATOM    483  CD  ARG    61     -30.386  -9.443  -4.367  1.00 10.00      A   
ATOM    484  NE  ARG    61     -31.052 -10.747  -4.251  1.00 10.00      A   
ATOM    485  HE  ARG    61     -30.661 -11.398  -3.620  1.00 10.00      A   
ATOM    486  CZ  ARG    61     -32.134 -11.109  -4.952  1.00 10.00      A   
ATOM    487  NH1 ARG    61     -32.692 -10.265  -5.818  1.00 10.00      A   
ATOM    488 HH11 ARG    61     -33.536 -10.549  -6.358  1.00 10.00      A   
ATOM    489 HH12 ARG    61     -32.282  -9.318  -5.970  1.00 10.00      A   
ATOM    490  NH2 ARG    61     -32.665 -12.316  -4.769  1.00 10.00      A   
ATOM    491 HH21 ARG    61     -33.510 -12.607  -5.308  1.00 10.00      A   
ATOM    492 HH22 ARG    61     -32.230 -12.980  -4.089  1.00 10.00      A   
ATOM    493  C   ARG    61     -25.781 -11.117  -3.337  1.00 10.00      A   
ATOM    494  O   ARG    61     -25.001 -10.720  -4.207  1.00 10.00      A   
ATOM    495  N   PHE    62     -25.697 -12.320  -2.792  1.00 10.00      A   
ATOM    496  HN  PHE    62     -26.339 -12.579  -2.089  1.00 10.00      A   
ATOM    497  CA  PHE    62     -24.688 -13.271  -3.217  1.00 10.00      A   
ATOM    498  CB  PHE    62     -23.852 -13.771  -2.038  1.00 10.00      A   
ATOM    499  CG  PHE    62     -22.717 -14.662  -2.453  1.00 10.00      A   
ATOM    500  CD1 PHE    62     -21.585 -14.131  -3.052  1.00 10.00      A   
ATOM    501  CD2 PHE    62     -22.783 -16.030  -2.249  1.00 10.00      A   
ATOM    502  CE1 PHE    62     -20.542 -14.948  -3.439  1.00 10.00      A   
ATOM    503  CE2 PHE    62     -21.743 -16.853  -2.633  1.00 10.00      A   
ATOM    504  CZ  PHE    62     -20.621 -16.311  -3.229  1.00 10.00      A   
ATOM    505  C   PHE    62     -25.339 -14.432  -3.950  1.00 10.00      A   
ATOM    506  O   PHE    62     -25.856 -15.364  -3.330  1.00 10.00      A   
ATOM    507  N   ASP    63     -25.335 -14.349  -5.273  1.00 10.00      A   
ATOM    508  HN  ASP    63     -24.927 -13.564  -5.699  1.00 10.00      A   
ATOM    509  CA  ASP    63     -25.920 -15.387  -6.116  1.00 10.00      A   
ATOM    510  CB  ASP    63     -25.233 -16.735  -5.868  1.00 10.00      A   
ATOM    511  CG  ASP    63     -25.548 -17.748  -6.945  1.00 10.00      A   
ATOM    512  OD1 ASP    63     -26.117 -18.813  -6.621  1.00 10.00      A   
ATOM    513  OD2 ASP    63     -25.224 -17.481  -8.125  1.00 10.00      A   
ATOM    514  C   ASP    63     -27.431 -15.498  -5.894  1.00 10.00      A   
ATOM    515  O   ASP    63     -28.035 -16.546  -6.135  1.00 10.00      A   
ATOM    516  N   GLY    64     -28.041 -14.405  -5.447  1.00 10.00      A   
ATOM    517  HN  GLY    64     -27.519 -13.592  -5.291  1.00 10.00      A   
ATOM    518  CA  GLY    64     -29.469 -14.394  -5.200  1.00 10.00      A   
ATOM    519  C   GLY    64     -29.796 -14.122  -3.747  1.00 10.00      A   
ATOM    520  O   GLY    64     -30.595 -13.234  -3.441  1.00 10.00      A   
ATOM    521  N   GLN    65     -29.172 -14.874  -2.850  1.00 10.00      A   
ATOM    522  HN  GLN    65     -28.534 -15.555  -3.156  1.00 10.00      A   
ATOM    523  CA  GLN    65     -29.405 -14.712  -1.419  1.00 10.00      A   
ATOM    524  CB  GLN    65     -28.857 -15.913  -0.639  1.00 10.00      A   
ATOM    525  CG  GLN    65     -29.781 -17.119  -0.620  1.00 10.00      A   
ATOM    526  CD  GLN    65     -31.051 -16.885   0.180  1.00 10.00      A   
ATOM    527  OE1 GLN    65     -32.119 -17.375  -0.187  1.00 10.00      A   
ATOM    528  NE2 GLN    65     -30.944 -16.150   1.285  1.00 10.00      A   
ATOM    529 HE21 GLN    65     -30.061 -15.801   1.530  1.00 10.00      A   
ATOM    530 HE22 GLN    65     -31.750 -15.997   1.818  1.00 10.00      A   
ATOM    531  C   GLN    65     -28.775 -13.426  -0.894  1.00 10.00      A   
ATOM    532  O   GLN    65     -27.652 -13.071  -1.272  1.00 10.00      A   
ATOM    533  N   PRO    66     -29.498 -12.702  -0.027  1.00 10.00      A   
ATOM    534  CA  PRO    66     -28.997 -11.468   0.574  1.00 10.00      A   
ATOM    535  CB  PRO    66     -30.228 -10.886   1.273  1.00 10.00      A   
ATOM    536  CG  PRO    66     -31.093 -12.064   1.557  1.00 10.00      A   
ATOM    537  CD  PRO    66     -30.861 -13.030   0.430  1.00 10.00      A   
ATOM    538  C   PRO    66     -27.909 -11.785   1.595  1.00 10.00      A   
ATOM    539  O   PRO    66     -28.090 -12.646   2.462  1.00 10.00      A   
ATOM    540  N   ILE    67     -26.784 -11.094   1.494  1.00 10.00      A   
ATOM    541  HN  ILE    67     -26.711 -10.390   0.807  1.00 10.00      A   
ATOM    542  CA  ILE    67     -25.662 -11.331   2.398  1.00 10.00      A   
ATOM    543  CB  ILE    67     -24.330 -10.822   1.809  1.00 10.00      A   
ATOM    544  CG1 ILE    67     -24.059 -11.491   0.458  1.00 10.00      A   
ATOM    545  CG2 ILE    67     -23.184 -11.088   2.776  1.00 10.00      A   
ATOM    546  CD1 ILE    67     -22.853 -10.941  -0.270  1.00 10.00      A   
ATOM    547  C   ILE    67     -25.897 -10.702   3.771  1.00 10.00      A   
ATOM    548  O   ILE    67     -26.279  -9.530   3.873  1.00 10.00      A   
ATOM    549  N   ASN    68     -25.675 -11.492   4.819  1.00 10.00      A   
ATOM    550  HN  ASN    68     -25.377 -12.423   4.668  1.00 10.00      A   
ATOM    551  CA  ASN    68     -25.846 -11.030   6.190  1.00 10.00      A   
ATOM    552  CB  ASN    68     -26.565 -12.091   7.041  1.00 10.00      A   
ATOM    553  CG  ASN    68     -25.922 -12.324   8.394  1.00 10.00      A   
ATOM    554  OD1 ASN    68     -26.115 -11.546   9.327  1.00 10.00      A   
ATOM    555  ND2 ASN    68     -25.158 -13.400   8.512  1.00 10.00      A   
ATOM    556 HD21 ASN    68     -25.049 -13.984   7.728  1.00 10.00      A   
ATOM    557 HD22 ASN    68     -24.733 -13.574   9.389  1.00 10.00      A   
ATOM    558  C   ASN    68     -24.494 -10.642   6.795  1.00 10.00      A   
ATOM    559  O   ASN    68     -23.461 -11.225   6.458  1.00 10.00      A   
ATOM    560  N   GLU    69     -24.515  -9.664   7.692  1.00 10.00      A   
ATOM    561  HN  GLU    69     -25.379  -9.263   7.926  1.00 10.00      A   
ATOM    562  CA  GLU    69     -23.305  -9.158   8.342  1.00 10.00      A   
ATOM    563  CB  GLU    69     -23.664  -8.201   9.481  1.00 10.00      A   
ATOM    564  CG  GLU    69     -24.494  -7.001   9.050  1.00 10.00      A   
ATOM    565  CD  GLU    69     -23.788  -6.122   8.039  1.00 10.00      A   
ATOM    566  OE1 GLU    69     -22.827  -5.424   8.420  1.00 10.00      A   
ATOM    567  OE2 GLU    69     -24.203  -6.119   6.861  1.00 10.00      A   
ATOM    568  C   GLU    69     -22.381 -10.266   8.857  1.00 10.00      A   
ATOM    569  O   GLU    69     -21.166 -10.211   8.644  1.00 10.00      A   
ATOM    570  N   THR    70     -22.946 -11.265   9.529  1.00 10.00      A   
ATOM    571  HN  THR    70     -23.918 -11.273   9.659  1.00 10.00      A   
ATOM    572  CA  THR    70     -22.148 -12.357  10.083  1.00 10.00      A   
ATOM    573  CB  THR    70     -22.885 -13.089  11.222  1.00 10.00      A   
ATOM    574  OG1 THR    70     -24.249 -13.327  10.841  1.00 10.00      A   
ATOM    575  HG1 THR    70     -24.786 -13.461  11.630  1.00 10.00      A   
ATOM    576  CG2 THR    70     -22.849 -12.255  12.495  1.00 10.00      A   
ATOM    577  C   THR    70     -21.685 -13.364   9.022  1.00 10.00      A   
ATOM    578  O   THR    70     -20.855 -14.233   9.312  1.00 10.00      A   
ATOM    579  N   ASP    71     -22.206 -13.249   7.798  1.00 10.00      A   
ATOM    580  HN  ASP    71     -22.837 -12.522   7.608  1.00 10.00      A   
ATOM    581  CA  ASP    71     -21.831 -14.165   6.722  1.00 10.00      A   
ATOM    582  CB  ASP    71     -22.679 -13.941   5.463  1.00 10.00      A   
ATOM    583  CG  ASP    71     -23.980 -14.723   5.466  1.00 10.00      A   
ATOM    584  OD1 ASP    71     -23.941 -15.959   5.649  1.00 10.00      A   
ATOM    585  OD2 ASP    71     -25.049 -14.103   5.281  1.00 10.00      A   
ATOM    586  C   ASP    71     -20.349 -14.028   6.389  1.00 10.00      A   
ATOM    587  O   ASP    71     -19.743 -12.979   6.630  1.00 10.00      A   
ATOM    588  N   THR    72     -19.770 -15.085   5.841  1.00 10.00      A   
ATOM    589  HN  THR    72     -20.304 -15.886   5.662  1.00 10.00      A   
ATOM    590  CA  THR    72     -18.360 -15.082   5.477  1.00 10.00      A   
ATOM    591  CB  THR    72     -17.498 -15.817   6.529  1.00 10.00      A   
ATOM    592  OG1 THR    72     -18.101 -17.078   6.859  1.00 10.00      A   
ATOM    593  HG1 THR    72     -18.751 -16.947   7.558  1.00 10.00      A   
ATOM    594  CG2 THR    72     -17.351 -14.974   7.789  1.00 10.00      A   
ATOM    595  C   THR    72     -18.157 -15.729   4.111  1.00 10.00      A   
ATOM    596  O   THR    72     -18.955 -16.577   3.695  1.00 10.00      A   
ATOM    597  N   PRO    73     -17.097 -15.333   3.389  1.00 10.00      A   
ATOM    598  CA  PRO    73     -16.789 -15.882   2.066  1.00 10.00      A   
ATOM    599  CB  PRO    73     -15.335 -15.464   1.855  1.00 10.00      A   
ATOM    600  CG  PRO    73     -15.200 -14.193   2.622  1.00 10.00      A   
ATOM    601  CD  PRO    73     -16.116 -14.313   3.808  1.00 10.00      A   
ATOM    602  C   PRO    73     -16.906 -17.404   2.066  1.00 10.00      A   
ATOM    603  O   PRO    73     -17.624 -17.988   1.249  1.00 10.00      A   
ATOM    604  N   ALA    74     -16.213 -18.040   3.008  1.00 10.00      A   
ATOM    605  HN  ALA    74     -15.672 -17.518   3.638  1.00 10.00      A   
ATOM    606  CA  ALA    74     -16.243 -19.490   3.128  1.00 10.00      A   
ATOM    607  CB  ALA    74     -15.300 -19.960   4.224  1.00 10.00      A   
ATOM    608  C   ALA    74     -17.663 -19.970   3.404  1.00 10.00      A   
ATOM    609  O   ALA    74     -18.160 -20.877   2.733  1.00 10.00      A   
ATOM    610  N   GLN    75     -18.318 -19.335   4.375  1.00 10.00      A   
ATOM    611  HN  GLN    75     -17.871 -18.607   4.854  1.00 10.00      A   
ATOM    612  CA  GLN    75     -19.683 -19.688   4.749  1.00 10.00      A   
ATOM    613  CB  GLN    75     -20.233 -18.682   5.765  1.00 10.00      A   
ATOM    614  CG  GLN    75     -21.684 -18.913   6.160  1.00 10.00      A   
ATOM    615  CD  GLN    75     -21.920 -20.284   6.763  1.00 10.00      A   
ATOM    616  OE1 GLN    75     -21.042 -20.852   7.414  1.00 10.00      A   
ATOM    617  NE2 GLN    75     -23.102 -20.834   6.544  1.00 10.00      A   
ATOM    618 HE21 GLN    75     -23.757 -20.332   6.009  1.00 10.00      A   
ATOM    619 HE22 GLN    75     -23.277 -21.717   6.921  1.00 10.00      A   
ATOM    620  C   GLN    75     -20.603 -19.761   3.532  1.00 10.00      A   
ATOM    621  O   GLN    75     -21.491 -20.610   3.469  1.00 10.00      A   
ATOM    622  N   LEU    76     -20.390 -18.869   2.571  1.00 10.00      A   
ATOM    623  HN  LEU    76     -19.672 -18.206   2.678  1.00 10.00      A   
ATOM    624  CA  LEU    76     -21.211 -18.843   1.366  1.00 10.00      A   
ATOM    625  CB  LEU    76     -21.649 -17.411   1.043  1.00 10.00      A   
ATOM    626  CG  LEU    76     -22.621 -16.756   2.027  1.00 10.00      A   
ATOM    627  CD1 LEU    76     -21.933 -16.456   3.349  1.00 10.00      A   
ATOM    628  CD2 LEU    76     -23.213 -15.489   1.431  1.00 10.00      A   
ATOM    629  C   LEU    76     -20.497 -19.459   0.162  1.00 10.00      A   
ATOM    630  O   LEU    76     -20.837 -19.153  -0.982  1.00 10.00      A   
ATOM    631  N   GLU    77     -19.519 -20.331   0.414  1.00 10.00      A   
ATOM    632  HN  GLU    77     -19.293 -20.545   1.347  1.00 10.00      A   
ATOM    633  CA  GLU    77     -18.774 -20.983  -0.665  1.00 10.00      A   
ATOM    634  CB  GLU    77     -19.669 -21.986  -1.407  1.00 10.00      A   
ATOM    635  CG  GLU    77     -19.932 -23.285  -0.659  1.00 10.00      A   
ATOM    636  CD  GLU    77     -20.988 -23.156   0.419  1.00 10.00      A   
ATOM    637  OE1 GLU    77     -20.754 -23.651   1.540  1.00 10.00      A   
ATOM    638  OE2 GLU    77     -22.065 -22.582   0.145  1.00 10.00      A   
ATOM    639  C   GLU    77     -18.216 -19.961  -1.660  1.00 10.00      A   
ATOM    640  O   GLU    77     -18.082 -20.253  -2.849  1.00 10.00      A   
ATOM    641  N   MET    78     -17.880 -18.771  -1.171  1.00 10.00      A   
ATOM    642  HN  MET    78     -17.973 -18.605  -0.205  1.00 10.00      A   
ATOM    643  CA  MET    78     -17.352 -17.712  -2.026  1.00 10.00      A   
ATOM    644  CB  MET    78     -17.267 -16.384  -1.273  1.00 10.00      A   
ATOM    645  CG  MET    78     -18.619 -15.788  -0.924  1.00 10.00      A   
ATOM    646  SD  MET    78     -18.489 -14.183  -0.113  1.00 10.00      A   
ATOM    647  CE  MET    78     -20.221 -13.772   0.085  1.00 10.00      A   
ATOM    648  C   MET    78     -15.992 -18.091  -2.595  1.00 10.00      A   
ATOM    649  O   MET    78     -15.093 -18.509  -1.861  1.00 10.00      A   
ATOM    650  N   GLU    79     -15.847 -17.946  -3.900  1.00 10.00      A   
ATOM    651  HN  GLU    79     -16.604 -17.604  -4.434  1.00 10.00      A   
ATOM    652  CA  GLU    79     -14.606 -18.282  -4.574  1.00 10.00      A   
ATOM    653  CB  GLU    79     -14.868 -19.317  -5.665  1.00 10.00      A   
ATOM    654  CG  GLU    79     -15.528 -20.588  -5.159  1.00 10.00      A   
ATOM    655  CD  GLU    79     -15.850 -21.554  -6.276  1.00 10.00      A   
ATOM    656  OE1 GLU    79     -14.903 -22.090  -6.891  1.00 10.00      A   
ATOM    657  OE2 GLU    79     -17.049 -21.788  -6.543  1.00 10.00      A   
ATOM    658  C   GLU    79     -13.936 -17.044  -5.164  1.00 10.00      A   
ATOM    659  O   GLU    79     -14.598 -16.048  -5.473  1.00 10.00      A   
ATOM    660  N   ASP    80     -12.616 -17.114  -5.314  1.00 10.00      A   
ATOM    661  HN  ASP    80     -12.152 -17.936  -5.051  1.00 10.00      A   
ATOM    662  CA  ASP    80     -11.840 -16.004  -5.867  1.00 10.00      A   
ATOM    663  CB  ASP    80     -10.382 -16.423  -6.069  1.00 10.00      A   
ATOM    664  CG  ASP    80      -9.470 -15.253  -6.381  1.00 10.00      A   
ATOM    665  OD1 ASP    80      -9.396 -14.845  -7.559  1.00 10.00      A   
ATOM    666  OD2 ASP    80      -8.815 -14.743  -5.445  1.00 10.00      A   
ATOM    667  C   ASP    80     -12.436 -15.555  -7.196  1.00 10.00      A   
ATOM    668  O   ASP    80     -12.756 -16.392  -8.042  1.00 10.00      A   
ATOM    669  N   GLU    81     -12.595 -14.242  -7.367  1.00 10.00      A   
ATOM    670  HN  GLU    81     -12.318 -13.632  -6.648  1.00 10.00      A   
ATOM    671  CA  GLU    81     -13.166 -13.665  -8.586  1.00 10.00      A   
ATOM    672  CB  GLU    81     -12.739 -14.425  -9.848  1.00 10.00      A   
ATOM    673  CG  GLU    81     -11.403 -13.979 -10.423  1.00 10.00      A   
ATOM    674  CD  GLU    81     -11.388 -12.508 -10.789  1.00 10.00      A   
ATOM    675  OE1 GLU    81     -10.627 -11.748 -10.162  1.00 10.00      A   
ATOM    676  OE2 GLU    81     -12.141 -12.107 -11.707  1.00 10.00      A   
ATOM    677  C   GLU    81     -14.691 -13.544  -8.516  1.00 10.00      A   
ATOM    678  O   GLU    81     -15.292 -12.818  -9.314  1.00 10.00      A   
ATOM    679  N   ASP    82     -15.315 -14.244  -7.564  1.00 10.00      A   
ATOM    680  HN  ASP    82     -14.792 -14.800  -6.950  1.00 10.00      A   
ATOM    681  CA  ASP    82     -16.767 -14.198  -7.408  1.00 10.00      A   
ATOM    682  CB  ASP    82     -17.227 -15.021  -6.196  1.00 10.00      A   
ATOM    683  CG  ASP    82     -17.391 -16.509  -6.480  1.00 10.00      A   
ATOM    684  OD1 ASP    82     -17.855 -17.240  -5.574  1.00 10.00      A   
ATOM    685  OD2 ASP    82     -17.054 -16.962  -7.599  1.00 10.00      A   
ATOM    686  C   ASP    82     -17.245 -12.760  -7.277  1.00 10.00      A   
ATOM    687  O   ASP    82     -16.695 -11.980  -6.491  1.00 10.00      A   
ATOM    688  N   THR    83     -18.260 -12.408  -8.052  1.00 10.00      A   
ATOM    689  HN  THR    83     -18.664 -13.077  -8.646  1.00 10.00      A   
ATOM    690  CA  THR    83     -18.801 -11.059  -8.031  1.00 10.00      A   
ATOM    691  CB  THR    83     -18.979 -10.491  -9.454  1.00 10.00      A   
ATOM    692  OG1 THR    83     -17.739 -10.600 -10.177  1.00 10.00      A   
ATOM    693  HG1 THR    83     -17.203 -11.307  -9.796  1.00 10.00      A   
ATOM    694  CG2 THR    83     -19.399  -9.030  -9.401  1.00 10.00      A   
ATOM    695  C   THR    83     -20.121 -11.001  -7.269  1.00 10.00      A   
ATOM    696  O   THR    83     -21.073 -11.723  -7.587  1.00 10.00      A   
ATOM    697  N   ILE    84     -20.157 -10.147  -6.255  1.00 10.00      A   
ATOM    698  HN  ILE    84     -19.355  -9.605  -6.066  1.00 10.00      A   
ATOM    699  CA  ILE    84     -21.344  -9.969  -5.427  1.00 10.00      A   
ATOM    700  CB  ILE    84     -20.978  -9.601  -3.968  1.00 10.00      A   
ATOM    701  CG1 ILE    84     -20.174 -10.723  -3.302  1.00 10.00      A   
ATOM    702  CG2 ILE    84     -22.227  -9.285  -3.157  1.00 10.00      A   
ATOM    703  CD1 ILE    84     -18.725 -10.781  -3.734  1.00 10.00      A   
ATOM    704  C   ILE    84     -22.226  -8.871  -6.018  1.00 10.00      A   
ATOM    705  O   ILE    84     -21.715  -7.881  -6.556  1.00 10.00      A   
ATOM    706  N   ASP    85     -23.542  -9.043  -5.913  1.00 10.00      A   
ATOM    707  HN  ASP    85     -23.890  -9.837  -5.445  1.00 10.00      A   
ATOM    708  CA  ASP    85     -24.487  -8.069  -6.448  1.00 10.00      A   
ATOM    709  CB  ASP    85     -25.740  -8.770  -6.975  1.00 10.00      A   
ATOM    710  CG  ASP    85     -26.164  -8.261  -8.338  1.00 10.00      A   
ATOM    711  OD1 ASP    85     -26.232  -7.030  -8.530  1.00 10.00      A   
ATOM    712  OD2 ASP    85     -26.435  -9.101  -9.226  1.00 10.00      A   
ATOM    713  C   ASP    85     -24.876  -7.064  -5.374  1.00 10.00      A   
ATOM    714  O   ASP    85     -25.168  -7.445  -4.236  1.00 10.00      A   
ATOM    715  N   VAL    86     -24.876  -5.784  -5.728  1.00 10.00      A   
ATOM    716  HN  VAL    86     -24.643  -5.540  -6.650  1.00 10.00      A   
ATOM    717  CA  VAL    86     -25.221  -4.732  -4.782  1.00 10.00      A   
ATOM    718  CB  VAL    86     -23.987  -3.887  -4.390  1.00 10.00      A   
ATOM    719  CG1 VAL    86     -23.348  -3.248  -5.615  1.00 10.00      A   
ATOM    720  CG2 VAL    86     -24.353  -2.832  -3.356  1.00 10.00      A   
ATOM    721  C   VAL    86     -26.313  -3.825  -5.334  1.00 10.00      A   
ATOM    722  O   VAL    86     -26.244  -3.379  -6.483  1.00 10.00      A   
ATOM    723  N   PHE    87     -27.324  -3.568  -4.518  1.00 10.00      A   
ATOM    724  HN  PHE    87     -27.327  -3.969  -3.616  1.00 10.00      A   
ATOM    725  CA  PHE    87     -28.433  -2.713  -4.911  1.00 10.00      A   
ATOM    726  CB  PHE    87     -29.707  -3.543  -5.096  1.00 10.00      A   
ATOM    727  CG  PHE    87     -29.607  -4.604  -6.157  1.00 10.00      A   
ATOM    728  CD1 PHE    87     -29.114  -5.866  -5.857  1.00 10.00      A   
ATOM    729  CD2 PHE    87     -30.011  -4.341  -7.456  1.00 10.00      A   
ATOM    730  CE1 PHE    87     -29.026  -6.842  -6.833  1.00 10.00      A   
ATOM    731  CE2 PHE    87     -29.925  -5.312  -8.437  1.00 10.00      A   
ATOM    732  CZ  PHE    87     -29.433  -6.564  -8.124  1.00 10.00      A   
ATOM    733  C   PHE    87     -28.660  -1.633  -3.860  1.00 10.00      A   
ATOM    734  O   PHE    87     -28.433  -1.860  -2.667  1.00 10.00      A   
ATOM    735  N   GLN    88     -29.099  -0.465  -4.303  1.00 10.00      A   
ATOM    736  HN  GLN    88     -29.259  -0.349  -5.265  1.00 10.00      A   
ATOM    737  CA  GLN    88     -29.358   0.652  -3.404  1.00 10.00      A   
ATOM    738  CB  GLN    88     -28.690   1.926  -3.919  1.00 10.00      A   
ATOM    739  CG  GLN    88     -27.184   1.795  -4.092  1.00 10.00      A   
ATOM    740  CD  GLN    88     -26.548   3.024  -4.710  1.00 10.00      A   
ATOM    741  OE1 GLN    88     -27.017   4.147  -4.524  1.00 10.00      A   
ATOM    742  NE2 GLN    88     -25.471   2.821  -5.452  1.00 10.00      A   
ATOM    743 HE21 GLN    88     -25.147   1.900  -5.561  1.00 10.00      A   
ATOM    744 HE22 GLN    88     -25.044   3.597  -5.869  1.00 10.00      A   
ATOM    745  C   GLN    88     -30.858   0.860  -3.221  1.00 10.00      A   
ATOM    746  O   GLN    88     -31.589   1.111  -4.181  1.00 10.00      A   
ATOM    747  N   GLN    89     -31.314   0.738  -1.987  1.00 10.00      A   
ATOM    748  HN  GLN    89     -30.678   0.539  -1.257  1.00 10.00      A   
ATOM    749  CA  GLN    89     -32.726   0.900  -1.668  1.00 10.00      A   
ATOM    750  CB  GLN    89     -33.088   0.063  -0.438  1.00 10.00      A   
ATOM    751  CG  GLN    89     -34.570   0.041  -0.101  1.00 10.00      A   
ATOM    752  CD  GLN    89     -34.859  -0.722   1.179  1.00 10.00      A   
ATOM    753  OE1 GLN    89     -34.153  -1.669   1.529  1.00 10.00      A   
ATOM    754  NE2 GLN    89     -35.892  -0.313   1.894  1.00 10.00      A   
ATOM    755 HE21 GLN    89     -36.412   0.452   1.566  1.00 10.00      A   
ATOM    756 HE22 GLN    89     -36.099  -0.792   2.724  1.00 10.00      A   
ATOM    757  C   GLN    89     -33.079   2.368  -1.442  1.00 10.00      A   
ATOM    758  O   GLN    89     -33.341   2.790  -0.312  1.00 10.00      A   
ATOM    759  N   GLN    90     -33.067   3.144  -2.516  1.00 10.00      A   
ATOM    760  HN  GLN    90     -32.835   2.754  -3.384  1.00 10.00      A   
ATOM    761  CB  GLN    90     -32.389   5.397  -3.237  1.00 10.00      A   
ATOM    762  CG  GLN    90     -30.952   5.271  -2.762  1.00 10.00      A   
ATOM    763  CD  GLN    90     -30.021   6.211  -3.499  1.00 10.00      A   
ATOM    764  OE1 GLN    90     -29.790   7.338  -3.066  1.00 10.00      A   
ATOM    765  NE2 GLN    90     -29.486   5.755  -4.622  1.00 10.00      A   
ATOM    766 HE21 GLN    90     -29.720   4.848  -4.914  1.00 10.00      A   
ATOM    767 HE22 GLN    90     -28.876   6.342  -5.115  1.00 10.00      A   
ATOM    768  CA  GLN    90     -33.393   4.559  -2.440  1.00 10.00      A   
ATOM    769  C   GLN    90     -34.808   4.808  -2.946  1.00 10.00      A   
ATOM    770  O   GLN    90     -35.019   4.769  -4.178  1.00 10.00      A   
ATOM    771  OXT GLN    90     -35.707   5.032  -2.109  1.00 10.00      A   
ATOM    772  CB  MET     1      12.398   6.319  12.466  1.00 10.00      B   
ATOM    773  CG  MET     1      11.331   6.826  11.510  1.00 10.00      B   
ATOM    774  SD  MET     1      12.020   7.457   9.966  1.00 10.00      B   
ATOM    775  CE  MET     1      13.069   8.775  10.582  1.00 10.00      B   
ATOM    776  C   MET     1      13.118   4.500  10.891  1.00 10.00      B   
ATOM    777  O   MET     1      14.305   4.398  10.576  1.00 10.00      B   
ATOM    778  N   MET     1      13.831   4.462  13.251  1.00 10.00      B   
ATOM    779  HT1 MET     1      14.725   4.872  12.919  1.00 10.00      B   
ATOM    780  HT2 MET     1      13.934   3.432  13.294  1.00 10.00      B   
ATOM    781  HT3 MET     1      13.633   4.821  14.204  1.00 10.00      B   
ATOM    782  CA  MET     1      12.731   4.828  12.328  1.00 10.00      B   
ATOM    783  N   GLU     2      12.124   4.309  10.032  1.00 10.00      B   
ATOM    784  HN  GLU     2      11.193   4.370  10.348  1.00 10.00      B   
ATOM    785  CA  GLU     2      12.379   4.010   8.630  1.00 10.00      B   
ATOM    786  CB  GLU     2      12.152   2.529   8.335  1.00 10.00      B   
ATOM    787  CG  GLU     2      13.065   1.585   9.101  1.00 10.00      B   
ATOM    788  CD  GLU     2      12.916   0.146   8.650  1.00 10.00      B   
ATOM    789  OE1 GLU     2      13.856  -0.389   8.026  1.00 10.00      B   
ATOM    790  OE2 GLU     2      11.857  -0.462   8.917  1.00 10.00      B   
ATOM    791  C   GLU     2      11.499   4.870   7.730  1.00 10.00      B   
ATOM    792  O   GLU     2      10.338   5.136   8.053  1.00 10.00      B   
ATOM    793  N   ARG     3      12.056   5.314   6.610  1.00 10.00      B   
ATOM    794  HN  ARG     3      12.988   5.079   6.408  1.00 10.00      B   
ATOM    795  CA  ARG     3      11.320   6.146   5.668  1.00 10.00      B   
ATOM    796  CB  ARG     3      11.785   7.604   5.767  1.00 10.00      B   
ATOM    797  CG  ARG     3      13.161   7.850   5.166  1.00 10.00      B   
ATOM    798  CD  ARG     3      13.438   9.331   4.975  1.00 10.00      B   
ATOM    799  NE  ARG     3      14.067   9.932   6.150  1.00 10.00      B   
ATOM    800  HE  ARG     3      14.438   9.318   6.825  1.00 10.00      B   
ATOM    801  CZ  ARG     3      14.181  11.251   6.347  1.00 10.00      B   
ATOM    802  NH1 ARG     3      13.708  12.110   5.448  1.00 10.00      B   
ATOM    803 HH11 ARG     3      13.243  11.769   4.577  1.00 10.00      B   
ATOM    804 HH12 ARG     3      13.800  13.153   5.613  1.00 10.00      B   
ATOM    805  NH2 ARG     3      14.781  11.712   7.441  1.00 10.00      B   
ATOM    806 HH21 ARG     3      14.872  12.751   7.596  1.00 10.00      B   
ATOM    807 HH22 ARG     3      15.166  11.053   8.149  1.00 10.00      B   
ATOM    808  C   ARG     3      11.517   5.652   4.241  1.00 10.00      B   
ATOM    809  O   ARG     3      12.628   5.280   3.853  1.00 10.00      B   
ATOM    810  N   LYS     4      10.442   5.646   3.468  1.00 10.00      B   
ATOM    811  HN  LYS     4       9.577   5.936   3.847  1.00 10.00      B   
ATOM    812  CA  LYS     4      10.503   5.218   2.080  1.00 10.00      B   
ATOM    813  CB  LYS     4       9.621   3.986   1.834  1.00 10.00      B   
ATOM    814  CG  LYS     4       9.493   3.582   0.366  1.00 10.00      B   
ATOM    815  CD  LYS     4      10.856   3.377  -0.282  1.00 10.00      B   
ATOM    816  CE  LYS     4      10.737   2.818  -1.696  1.00 10.00      B   
ATOM    817  NZ  LYS     4      10.315   3.842  -2.691  1.00 10.00      B   
ATOM    818  HZ1 LYS     4       9.338   4.161  -2.497  1.00 10.00      B   
ATOM    819  HZ2 LYS     4      10.346   3.439  -3.650  1.00 10.00      B   
ATOM    820  HZ3 LYS     4      10.950   4.666  -2.654  1.00 10.00      B   
ATOM    821  C   LYS     4      10.091   6.350   1.153  1.00 10.00      B   
ATOM    822  O   LYS     4       9.011   6.927   1.302  1.00 10.00      B   
ATOM    823  N   ILE     5      10.967   6.674   0.217  1.00 10.00      B   
ATOM    824  HN  ILE     5      11.818   6.190   0.174  1.00 10.00      B   
ATOM    825  CA  ILE     5      10.700   7.716  -0.757  1.00 10.00      B   
ATOM    826  CB  ILE     5      11.895   8.683  -0.919  1.00 10.00      B   
ATOM    827  CG1 ILE     5      12.225   9.367   0.415  1.00 10.00      B   
ATOM    828  CG2 ILE     5      11.599   9.726  -1.990  1.00 10.00      B   
ATOM    829  CD1 ILE     5      12.924   8.472   1.418  1.00 10.00      B   
ATOM    830  C   ILE     5      10.383   7.062  -2.095  1.00 10.00      B   
ATOM    831  O   ILE     5      11.195   6.293  -2.624  1.00 10.00      B   
ATOM    832  N   SER     6       9.197   7.326  -2.612  1.00 10.00      B   
ATOM    833  HN  SER     6       8.580   7.921  -2.121  1.00 10.00      B   
ATOM    834  CA  SER     6       8.772   6.754  -3.881  1.00 10.00      B   
ATOM    835  CB  SER     6       7.651   5.734  -3.651  1.00 10.00      B   
ATOM    836  OG  SER     6       8.010   4.798  -2.635  1.00 10.00      B   
ATOM    837  HG  SER     6       7.207   4.496  -2.182  1.00 10.00      B   
ATOM    838  C   SER     6       8.326   7.842  -4.858  1.00 10.00      B   
ATOM    839  O   SER     6       7.785   8.872  -4.450  1.00 10.00      B   
ATOM    840  N   ARG     7       8.570   7.613  -6.144  1.00 10.00      B   
ATOM    841  HN  ARG     7       9.010   6.773  -6.406  1.00 10.00      B   
ATOM    842  CA  ARG     7       8.191   8.566  -7.182  1.00 10.00      B   
ATOM    843  CB  ARG     7       9.368   8.820  -8.131  1.00 10.00      B   
ATOM    844  CG  ARG     7       9.821   7.586  -8.899  1.00 10.00      B   
ATOM    845  CD  ARG     7      10.872   7.925  -9.942  1.00 10.00      B   
ATOM    846  NE  ARG     7      12.171   8.216  -9.339  1.00 10.00      B   
ATOM    847  HE  ARG     7      12.250   9.056  -8.834  1.00 10.00      B   
ATOM    848  CZ  ARG     7      13.242   7.422  -9.447  1.00 10.00      B   
ATOM    849  NH1 ARG     7      13.172   6.281 -10.132  1.00 10.00      B   
ATOM    850 HH11 ARG     7      14.009   5.662 -10.213  1.00 10.00      B   
ATOM    851 HH12 ARG     7      12.283   6.001 -10.597  1.00 10.00      B   
ATOM    852  NH2 ARG     7      14.383   7.764  -8.859  1.00 10.00      B   
ATOM    853 HH21 ARG     7      15.222   7.146  -8.935  1.00 10.00      B   
ATOM    854 HH22 ARG     7      14.448   8.650  -8.317  1.00 10.00      B   
ATOM    855  C   ARG     7       6.998   8.030  -7.964  1.00 10.00      B   
ATOM    856  O   ARG     7       7.065   6.940  -8.538  1.00 10.00      B   
ATOM    857  N   ILE     8       5.912   8.786  -7.987  1.00 10.00      B   
ATOM    858  HN  ILE     8       5.921   9.660  -7.526  1.00 10.00      B   
ATOM    859  CA  ILE     8       4.709   8.359  -8.694  1.00 10.00      B   
ATOM    860  CB  ILE     8       3.602   7.898  -7.722  1.00 10.00      B   
ATOM    861  CG1 ILE     8       3.276   9.002  -6.710  1.00 10.00      B   
ATOM    862  CG2 ILE     8       4.005   6.608  -7.017  1.00 10.00      B   
ATOM    863  CD1 ILE     8       2.156   8.652  -5.756  1.00 10.00      B   
ATOM    864  C   ILE     8       4.156   9.450  -9.611  1.00 10.00      B   
ATOM    865  O   ILE     8       4.450  10.638  -9.436  1.00 10.00      B   
ATOM    866  N   HIS     9       3.360   9.036 -10.595  1.00 10.00      B   
ATOM    867  HN  HIS     9       3.177   8.076 -10.688  1.00 10.00      B   
ATOM    868  CA  HIS     9       2.740   9.959 -11.538  1.00 10.00      B   
ATOM    869  CB  HIS     9       3.093   9.598 -12.984  1.00 10.00      B   
ATOM    870  CG  HIS     9       4.343  10.254 -13.482  1.00 10.00      B   
ATOM    871  ND1 HIS     9       4.410  10.940 -14.679  1.00 10.00      B   
ATOM    872  HD1 HIS     9       3.668  11.065 -15.320  1.00 10.00      B   
ATOM    873  CD2 HIS     9       5.577  10.346 -12.930  1.00 10.00      B   
ATOM    874  CE1 HIS     9       5.626  11.419 -14.840  1.00 10.00      B   
ATOM    875  NE2 HIS     9       6.351  11.079 -13.795  1.00 10.00      B   
ATOM    876  HE2 HIS     9       7.293  11.345 -13.642  1.00 10.00      B   
ATOM    877  C   HIS     9       1.227   9.976 -11.339  1.00 10.00      B   
ATOM    878  O   HIS     9       0.485   9.248 -12.007  1.00 10.00      B   
ATOM    879  N   LEU    10       0.784  10.792 -10.389  1.00 10.00      B   
ATOM    880  HN  LEU    10       1.431  11.331  -9.891  1.00 10.00      B   
ATOM    881  CA  LEU    10      -0.636  10.919 -10.071  1.00 10.00      B   
ATOM    882  CB  LEU    10      -0.856  12.016  -9.024  1.00 10.00      B   
ATOM    883  CG  LEU    10      -0.067  11.873  -7.720  1.00 10.00      B   
ATOM    884  CD1 LEU    10      -0.267  13.093  -6.836  1.00 10.00      B   
ATOM    885  CD2 LEU    10      -0.475  10.606  -6.987  1.00 10.00      B   
ATOM    886  C   LEU    10      -1.452  11.229 -11.320  1.00 10.00      B   
ATOM    887  O   LEU    10      -1.068  12.081 -12.124  1.00 10.00      B   
ATOM    888  N   VAL    11      -2.574  10.532 -11.474  1.00 10.00      B   
ATOM    889  HN  VAL    11      -2.813   9.858 -10.797  1.00 10.00      B   
ATOM    890  CA  VAL    11      -3.455  10.728 -12.627  1.00 10.00      B   
ATOM    891  CB  VAL    11      -4.767   9.928 -12.486  1.00 10.00      B   
ATOM    892  CG1 VAL    11      -5.687  10.192 -13.666  1.00 10.00      B   
ATOM    893  CG2 VAL    11      -4.478   8.438 -12.356  1.00 10.00      B   
ATOM    894  C   VAL    11      -3.772  12.212 -12.852  1.00 10.00      B   
ATOM    895  O   VAL    11      -4.001  12.642 -13.985  1.00 10.00      B   
ATOM    896  N   SER    12      -3.804  12.984 -11.769  1.00 10.00      B   
ATOM    897  HN  SER    12      -3.665  12.579 -10.888  1.00 10.00      B   
ATOM    898  CA  SER    12      -4.071  14.415 -11.847  1.00 10.00      B   
ATOM    899  CB  SER    12      -4.125  15.002 -10.438  1.00 10.00      B   
ATOM    900  OG  SER    12      -4.602  14.043  -9.508  1.00 10.00      B   
ATOM    901  HG  SER    12      -4.742  14.480  -8.653  1.00 10.00      B   
ATOM    902  C   SER    12      -2.991  15.123 -12.664  1.00 10.00      B   
ATOM    903  O   SER    12      -3.288  16.014 -13.460  1.00 10.00      B   
ATOM    904  N   GLU    13      -1.746  14.701 -12.477  1.00 10.00      B   
ATOM    905  HN  GLU    13      -1.580  13.955 -11.860  1.00 10.00      B   
ATOM    906  CA  GLU    13      -0.617  15.286 -13.186  1.00 10.00      B   
ATOM    907  CB  GLU    13       0.215  16.159 -12.242  1.00 10.00      B   
ATOM    908  CG  GLU    13      -0.588  17.199 -11.477  1.00 10.00      B   
ATOM    909  CD  GLU    13      -0.194  17.275 -10.016  1.00 10.00      B   
ATOM    910  OE1 GLU    13      -0.905  16.696  -9.172  1.00 10.00      B   
ATOM    911  OE2 GLU    13       0.835  17.921  -9.699  1.00 10.00      B   
ATOM    912  C   GLU    13       0.247  14.175 -13.775  1.00 10.00      B   
ATOM    913  O   GLU    13       1.342  13.896 -13.283  1.00 10.00      B   
ATOM    914  N   PRO    14      -0.245  13.519 -14.837  1.00 10.00      B   
ATOM    915  CA  PRO    14       0.461  12.411 -15.494  1.00 10.00      B   
ATOM    916  CB  PRO    14      -0.491  11.987 -16.620  1.00 10.00      B   
ATOM    917  CG  PRO    14      -1.364  13.174 -16.840  1.00 10.00      B   
ATOM    918  CD  PRO    14      -1.530  13.811 -15.491  1.00 10.00      B   
ATOM    919  C   PRO    14       1.825  12.811 -16.066  1.00 10.00      B   
ATOM    920  O   PRO    14       2.719  11.968 -16.185  1.00 10.00      B   
ATOM    921  N   SER    15       1.991  14.089 -16.402  1.00 10.00      B   
ATOM    922  HN  SER    15       1.254  14.718 -16.266  1.00 10.00      B   
ATOM    923  CA  SER    15       3.243  14.579 -16.968  1.00 10.00      B   
ATOM    924  CB  SER    15       3.007  15.905 -17.703  1.00 10.00      B   
ATOM    925  OG  SER    15       4.221  16.453 -18.196  1.00 10.00      B   
ATOM    926  HG  SER    15       4.385  16.108 -19.080  1.00 10.00      B   
ATOM    927  C   SER    15       4.335  14.737 -15.904  1.00 10.00      B   
ATOM    928  O   SER    15       5.484  14.333 -16.115  1.00 10.00      B   
ATOM    929  N   ILE    16       3.975  15.298 -14.757  1.00 10.00      B   
ATOM    930  HN  ILE    16       3.037  15.551 -14.620  1.00 10.00      B   
ATOM    931  CA  ILE    16       4.936  15.531 -13.685  1.00 10.00      B   
ATOM    932  CB  ILE    16       4.529  16.745 -12.816  1.00 10.00      B   
ATOM    933  CG1 ILE    16       4.481  18.015 -13.675  1.00 10.00      B   
ATOM    934  CG2 ILE    16       5.486  16.930 -11.648  1.00 10.00      B   
ATOM    935  CD1 ILE    16       4.101  19.268 -12.913  1.00 10.00      B   
ATOM    936  C   ILE    16       5.141  14.297 -12.805  1.00 10.00      B   
ATOM    937  O   ILE    16       4.264  13.439 -12.698  1.00 10.00      B   
ATOM    938  N   THR    17       6.316  14.210 -12.194  1.00 10.00      B   
ATOM    939  HN  THR    17       6.987  14.907 -12.349  1.00 10.00      B   
ATOM    940  CA  THR    17       6.644  13.109 -11.302  1.00 10.00      B   
ATOM    941  CB  THR    17       8.067  12.578 -11.572  1.00 10.00      B   
ATOM    942  OG1 THR    17       8.250  12.397 -12.985  1.00 10.00      B   
ATOM    943  HG1 THR    17       8.930  13.007 -13.300  1.00 10.00      B   
ATOM    944  CG2 THR    17       8.276  11.246 -10.865  1.00 10.00      B   
ATOM    945  C   THR    17       6.552  13.587  -9.855  1.00 10.00      B   
ATOM    946  O   THR    17       7.169  14.589  -9.490  1.00 10.00      B   
ATOM    947  N   HIS    18       5.775  12.887  -9.036  1.00 10.00      B   
ATOM    948  HN  HIS    18       5.307  12.086  -9.374  1.00 10.00      B   
ATOM    949  CA  HIS    18       5.615  13.269  -7.641  1.00 10.00      B   
ATOM    950  CB  HIS    18       4.139  13.344  -7.257  1.00 10.00      B   
ATOM    951  CG  HIS    18       3.522  14.675  -7.550  1.00 10.00      B   
ATOM    952  ND1 HIS    18       3.651  15.760  -6.712  1.00 10.00      B   
ATOM    953  HD1 HIS    18       4.152  15.777  -5.862  1.00 10.00      B   
ATOM    954  CD2 HIS    18       2.775  15.098  -8.598  1.00 10.00      B   
ATOM    955  CE1 HIS    18       3.008  16.790  -7.229  1.00 10.00      B   
ATOM    956  NE2 HIS    18       2.472  16.414  -8.370  1.00 10.00      B   
ATOM    957  HE2 HIS    18       1.931  16.993  -8.966  1.00 10.00      B   
ATOM    958  C   HIS    18       6.365  12.330  -6.709  1.00 10.00      B   
ATOM    959  O   HIS    18       6.277  11.108  -6.841  1.00 10.00      B   
ATOM    960  N   PHE    19       7.108  12.908  -5.774  1.00 10.00      B   
ATOM    961  HN  PHE    19       7.142  13.885  -5.727  1.00 10.00      B   
ATOM    962  CA  PHE    19       7.872  12.129  -4.812  1.00 10.00      B   
ATOM    963  CB  PHE    19       9.252  12.754  -4.585  1.00 10.00      B   
ATOM    964  CG  PHE    19      10.152  12.706  -5.790  1.00 10.00      B   
ATOM    965  CD1 PHE    19      10.942  11.594  -6.038  1.00 10.00      B   
ATOM    966  CD2 PHE    19      10.207  13.771  -6.673  1.00 10.00      B   
ATOM    967  CE1 PHE    19      11.767  11.546  -7.145  1.00 10.00      B   
ATOM    968  CE2 PHE    19      11.030  13.729  -7.781  1.00 10.00      B   
ATOM    969  CZ  PHE    19      11.812  12.615  -8.018  1.00 10.00      B   
ATOM    970  C   PHE    19       7.120  12.017  -3.490  1.00 10.00      B   
ATOM    971  O   PHE    19       6.657  13.021  -2.938  1.00 10.00      B   
ATOM    972  N   LEU    20       6.987  10.797  -2.999  1.00 10.00      B   
ATOM    973  HN  LEU    20       7.362  10.034  -3.498  1.00 10.00      B   
ATOM    974  CA  LEU    20       6.296  10.544  -1.751  1.00 10.00      B   
ATOM    975  CB  LEU    20       5.061   9.678  -2.008  1.00 10.00      B   
ATOM    976  CG  LEU    20       4.138   9.443  -0.814  1.00 10.00      B   
ATOM    977  CD1 LEU    20       3.444  10.735  -0.413  1.00 10.00      B   
ATOM    978  CD2 LEU    20       3.118   8.362  -1.135  1.00 10.00      B   
ATOM    979  C   LEU    20       7.223   9.847  -0.761  1.00 10.00      B   
ATOM    980  O   LEU    20       7.794   8.795  -1.065  1.00 10.00      B   
ATOM    981  N   GLN    21       7.387  10.449   0.408  1.00 10.00      B   
ATOM    982  HN  GLN    21       6.914  11.301   0.578  1.00 10.00      B   
ATOM    983  CA  GLN    21       8.230   9.887   1.449  1.00 10.00      B   
ATOM    984  CB  GLN    21       9.293  10.890   1.909  1.00 10.00      B   
ATOM    985  CG  GLN    21      10.037  10.453   3.164  1.00 10.00      B   
ATOM    986  CD  GLN    21      10.916  11.540   3.751  1.00 10.00      B   
ATOM    987  OE1 GLN    21      12.106  11.626   3.445  1.00 10.00      B   
ATOM    988  NE2 GLN    21      10.343  12.377   4.603  1.00 10.00      B   
ATOM    989 HE21 GLN    21       9.391  12.252   4.809  1.00 10.00      B   
ATOM    990 HE22 GLN    21      10.895  13.085   5.001  1.00 10.00      B   
ATOM    991  C   GLN    21       7.383   9.452   2.638  1.00 10.00      B   
ATOM    992  O   GLN    21       6.742  10.281   3.290  1.00 10.00      B   
ATOM    993  N   VAL    22       7.381   8.157   2.913  1.00 10.00      B   
ATOM    994  HN  VAL    22       7.913   7.545   2.351  1.00 10.00      B   
ATOM    995  CA  VAL    22       6.619   7.612   4.027  1.00 10.00      B   
ATOM    996  CB  VAL    22       5.743   6.420   3.586  1.00 10.00      B   
ATOM    997  CG1 VAL    22       4.907   5.913   4.752  1.00 10.00      B   
ATOM    998  CG2 VAL    22       4.854   6.818   2.416  1.00 10.00      B   
ATOM    999  C   VAL    22       7.558   7.161   5.144  1.00 10.00      B   
ATOM   1000  O   VAL    22       8.481   6.381   4.905  1.00 10.00      B   
ATOM   1001  N   SER    23       7.332   7.666   6.350  1.00 10.00      B   
ATOM   1002  HN  SER    23       6.588   8.301   6.473  1.00 10.00      B   
ATOM   1003  CA  SER    23       8.153   7.306   7.501  1.00 10.00      B   
ATOM   1004  CB  SER    23       8.678   8.562   8.201  1.00 10.00      B   
ATOM   1005  OG  SER    23       9.421   9.381   7.310  1.00 10.00      B   
ATOM   1006  HG  SER    23      10.359   9.185   7.407  1.00 10.00      B   
ATOM   1007  C   SER    23       7.346   6.467   8.485  1.00 10.00      B   
ATOM   1008  O   SER    23       6.196   6.796   8.788  1.00 10.00      B   
ATOM   1009  N   TRP    24       7.945   5.387   8.974  1.00 10.00      B   
ATOM   1010  HN  TRP    24       8.868   5.176   8.691  1.00 10.00      B   
ATOM   1011  CA  TRP    24       7.274   4.503   9.920  1.00 10.00      B   
ATOM   1012  CB  TRP    24       6.820   3.210   9.232  1.00 10.00      B   
ATOM   1013  CG  TRP    24       7.943   2.437   8.605  1.00 10.00      B   
ATOM   1014  CD1 TRP    24       8.697   1.461   9.193  1.00 10.00      B   
ATOM   1015  CD2 TRP    24       8.444   2.582   7.270  1.00 10.00      B   
ATOM   1016  NE1 TRP    24       9.635   0.991   8.308  1.00 10.00      B   
ATOM   1017  HE1 TRP    24      10.300   0.287   8.497  1.00 10.00      B   
ATOM   1018  CE2 TRP    24       9.499   1.662   7.119  1.00 10.00      B   
ATOM   1019  CE3 TRP    24       8.100   3.397   6.187  1.00 10.00      B   
ATOM   1020  CZ2 TRP    24      10.218   1.539   5.932  1.00 10.00      B   
ATOM   1021  CZ3 TRP    24       8.815   3.273   5.011  1.00 10.00      B   
ATOM   1022  CH2 TRP    24       9.859   2.349   4.891  1.00 10.00      B   
ATOM   1023  C   TRP    24       8.168   4.181  11.116  1.00 10.00      B   
ATOM   1024  O   TRP    24       9.400   4.252  11.029  1.00 10.00      B   
ATOM   1025  N   GLU    25       7.537   3.831  12.230  1.00 10.00      B   
ATOM   1026  HN  GLU    25       6.556   3.798  12.229  1.00 10.00      B   
ATOM   1027  CA  GLU    25       8.252   3.490  13.452  1.00 10.00      B   
ATOM   1028  CB  GLU    25       7.581   4.150  14.662  1.00 10.00      B   
ATOM   1029  CG  GLU    25       8.355   4.008  15.963  1.00 10.00      B   
ATOM   1030  CD  GLU    25       9.527   4.964  16.055  1.00 10.00      B   
ATOM   1031  OE1 GLU    25      10.672   4.500  16.230  1.00 10.00      B   
ATOM   1032  OE2 GLU    25       9.307   6.188  15.962  1.00 10.00      B   
ATOM   1033  C   GLU    25       8.285   1.976  13.635  1.00 10.00      B   
ATOM   1034  O   GLU    25       7.274   1.362  13.993  1.00 10.00      B   
ATOM   1035  N   LYS    26       9.440   1.373  13.361  1.00 10.00      B   
ATOM   1036  HN  LYS    26      10.194   1.915  13.047  1.00 10.00      B   
ATOM   1037  CA  LYS    26       9.619  -0.074  13.495  1.00 10.00      B   
ATOM   1038  CB  LYS    26       9.144  -0.567  14.865  1.00 10.00      B   
ATOM   1039  CG  LYS    26      10.073  -0.238  16.018  1.00 10.00      B   
ATOM   1040  CD  LYS    26       9.446  -0.617  17.352  1.00 10.00      B   
ATOM   1041  CE  LYS    26       8.936  -2.052  17.352  1.00 10.00      B   
ATOM   1042  NZ  LYS    26      10.026  -3.040  17.129  1.00 10.00      B   
ATOM   1043  HZ1 LYS    26       9.649  -4.004  17.192  1.00 10.00      B   
ATOM   1044  HZ2 LYS    26      10.768  -2.924  17.844  1.00 10.00      B   
ATOM   1045  HZ3 LYS    26      10.444  -2.906  16.188  1.00 10.00      B   
ATOM   1046  C   LYS    26       8.869  -0.818  12.401  1.00 10.00      B   
ATOM   1047  O   LYS    26       9.472  -1.518  11.586  1.00 10.00      B   
ATOM   1048  N   THR    27       7.554  -0.666  12.398  1.00 10.00      B   
ATOM   1049  HN  THR    27       7.139  -0.097  13.085  1.00 10.00      B   
ATOM   1050  CA  THR    27       6.702  -1.312  11.418  1.00 10.00      B   
ATOM   1051  CB  THR    27       6.191  -2.671  11.937  1.00 10.00      B   
ATOM   1052  OG1 THR    27       6.475  -2.792  13.341  1.00 10.00      B   
ATOM   1053  HG1 THR    27       5.647  -2.761  13.835  1.00 10.00      B   
ATOM   1054  CG2 THR    27       6.864  -3.812  11.189  1.00 10.00      B   
ATOM   1055  C   THR    27       5.517  -0.411  11.088  1.00 10.00      B   
ATOM   1056  O   THR    27       4.919   0.190  11.990  1.00 10.00      B   
ATOM   1057  N   LEU    28       5.196  -0.312   9.799  1.00 10.00      B   
ATOM   1058  HN  LEU    28       5.724  -0.811   9.140  1.00 10.00      B   
ATOM   1059  CA  LEU    28       4.090   0.523   9.328  1.00 10.00      B   
ATOM   1060  CB  LEU    28       3.744   0.196   7.872  1.00 10.00      B   
ATOM   1061  CG  LEU    28       4.778   0.610   6.820  1.00 10.00      B   
ATOM   1062  CD1 LEU    28       4.412   0.040   5.460  1.00 10.00      B   
ATOM   1063  CD2 LEU    28       4.899   2.125   6.750  1.00 10.00      B   
ATOM   1064  C   LEU    28       2.846   0.386  10.204  1.00 10.00      B   
ATOM   1065  O   LEU    28       2.200   1.381  10.527  1.00 10.00      B   
ATOM   1066  N   GLU    29       2.521  -0.848  10.592  1.00 10.00      B   
ATOM   1067  HN  GLU    29       3.079  -1.601  10.303  1.00 10.00      B   
ATOM   1068  CA  GLU    29       1.353  -1.118  11.428  1.00 10.00      B   
ATOM   1069  CB  GLU    29       1.403  -2.549  11.965  1.00 10.00      B   
ATOM   1070  CG  GLU    29       0.125  -3.002  12.651  1.00 10.00      B   
ATOM   1071  CD  GLU    29       0.348  -4.179  13.575  1.00 10.00      B   
ATOM   1072  OE1 GLU    29       0.656  -5.282  13.082  1.00 10.00      B   
ATOM   1073  OE2 GLU    29       0.207  -4.009  14.802  1.00 10.00      B   
ATOM   1074  C   GLU    29       1.244  -0.133  12.592  1.00 10.00      B   
ATOM   1075  O   GLU    29       0.181   0.427  12.837  1.00 10.00      B   
ATOM   1076  N   SER    30       2.352   0.077  13.297  1.00 10.00      B   
ATOM   1077  HN  SER    30       3.172  -0.393  13.044  1.00 10.00      B   
ATOM   1078  CA  SER    30       2.385   0.985  14.443  1.00 10.00      B   
ATOM   1079  CB  SER    30       3.736   0.899  15.165  1.00 10.00      B   
ATOM   1080  OG  SER    30       4.595  -0.059  14.555  1.00 10.00      B   
ATOM   1081  HG  SER    30       4.960   0.314  13.739  1.00 10.00      B   
ATOM   1082  C   SER    30       2.071   2.440  14.061  1.00 10.00      B   
ATOM   1083  O   SER    30       1.812   3.275  14.934  1.00 10.00      B   
ATOM   1084  N   GLY    31       2.086   2.743  12.768  1.00 10.00      B   
ATOM   1085  HN  GLY    31       2.283   2.046  12.106  1.00 10.00      B   
ATOM   1086  CA  GLY    31       1.810   4.092  12.316  1.00 10.00      B   
ATOM   1087  C   GLY    31       2.889   4.598  11.382  1.00 10.00      B   
ATOM   1088  O   GLY    31       4.039   4.155  11.457  1.00 10.00      B   
ATOM   1089  N   PHE    32       2.528   5.523  10.506  1.00 10.00      B   
ATOM   1090  HN  PHE    32       1.598   5.850  10.505  1.00 10.00      B   
ATOM   1091  CA  PHE    32       3.483   6.070   9.551  1.00 10.00      B   
ATOM   1092  CB  PHE    32       3.620   5.156   8.327  1.00 10.00      B   
ATOM   1093  CG  PHE    32       2.313   4.794   7.672  1.00 10.00      B   
ATOM   1094  CD1 PHE    32       1.691   5.672   6.798  1.00 10.00      B   
ATOM   1095  CD2 PHE    32       1.711   3.573   7.930  1.00 10.00      B   
ATOM   1096  CE1 PHE    32       0.495   5.339   6.192  1.00 10.00      B   
ATOM   1097  CE2 PHE    32       0.515   3.233   7.329  1.00 10.00      B   
ATOM   1098  CZ  PHE    32      -0.094   4.118   6.460  1.00 10.00      B   
ATOM   1099  C   PHE    32       3.116   7.486   9.117  1.00 10.00      B   
ATOM   1100  O   PHE    32       1.962   7.910   9.242  1.00 10.00      B   
ATOM   1101  N   VAL    33       4.111   8.207   8.619  1.00 10.00      B   
ATOM   1102  HN  VAL    33       5.010   7.803   8.567  1.00 10.00      B   
ATOM   1103  CA  VAL    33       3.927   9.569   8.142  1.00 10.00      B   
ATOM   1104  CB  VAL    33       4.901  10.548   8.834  1.00 10.00      B   
ATOM   1105  CG1 VAL    33       4.666  11.974   8.354  1.00 10.00      B   
ATOM   1106  CG2 VAL    33       4.767  10.462  10.349  1.00 10.00      B   
ATOM   1107  C   VAL    33       4.168   9.608   6.637  1.00 10.00      B   
ATOM   1108  O   VAL    33       5.223   9.173   6.163  1.00 10.00      B   
ATOM   1109  N   ILE    34       3.197  10.122   5.892  1.00 10.00      B   
ATOM   1110  HN  ILE    34       2.389  10.481   6.333  1.00 10.00      B   
ATOM   1111  CA  ILE    34       3.303  10.202   4.441  1.00 10.00      B   
ATOM   1112  CB  ILE    34       2.028   9.674   3.742  1.00 10.00      B   
ATOM   1113  CG1 ILE    34       2.190   9.706   2.220  1.00 10.00      B   
ATOM   1114  CG2 ILE    34       0.798  10.461   4.173  1.00 10.00      B   
ATOM   1115  CD1 ILE    34       1.010   9.134   1.462  1.00 10.00      B   
ATOM   1116  C   ILE    34       3.587  11.637   3.997  1.00 10.00      B   
ATOM   1117  O   ILE    34       2.887  12.571   4.398  1.00 10.00      B   
ATOM   1118  N   THR    35       4.618  11.805   3.178  1.00 10.00      B   
ATOM   1119  HN  THR    35       5.144  11.024   2.907  1.00 10.00      B   
ATOM   1120  CA  THR    35       5.003  13.121   2.678  1.00 10.00      B   
ATOM   1121  CB  THR    35       6.389  13.540   3.218  1.00 10.00      B   
ATOM   1122  OG1 THR    35       6.743  12.730   4.355  1.00 10.00      B   
ATOM   1123  HG1 THR    35       6.767  11.798   4.090  1.00 10.00      B   
ATOM   1124  CG2 THR    35       6.392  15.008   3.618  1.00 10.00      B   
ATOM   1125  C   THR    35       5.050  13.115   1.151  1.00 10.00      B   
ATOM   1126  O   THR    35       5.875  12.424   0.553  1.00 10.00      B   
ATOM   1127  N   LEU    36       4.153  13.871   0.528  1.00 10.00      B   
ATOM   1128  HN  LEU    36       3.517  14.402   1.064  1.00 10.00      B   
ATOM   1129  CA  LEU    36       4.093  13.956  -0.929  1.00 10.00      B   
ATOM   1130  CB  LEU    36       2.671  13.679  -1.426  1.00 10.00      B   
ATOM   1131  CG  LEU    36       2.429  13.893  -2.924  1.00 10.00      B   
ATOM   1132  CD1 LEU    36       3.215  12.885  -3.748  1.00 10.00      B   
ATOM   1133  CD2 LEU    36       0.944  13.817  -3.248  1.00 10.00      B   
ATOM   1134  C   LEU    36       4.547  15.332  -1.399  1.00 10.00      B   
ATOM   1135  O   LEU    36       3.947  16.343  -1.042  1.00 10.00      B   
ATOM   1136  N   THR    37       5.600  15.375  -2.201  1.00 10.00      B   
ATOM   1137  HN  THR    37       6.040  14.533  -2.469  1.00 10.00      B   
ATOM   1138  CA  THR    37       6.115  16.644  -2.697  1.00 10.00      B   
ATOM   1139  CB  THR    37       7.638  16.784  -2.469  1.00 10.00      B   
ATOM   1140  OG1 THR    37       8.075  18.087  -2.892  1.00 10.00      B   
ATOM   1141  HG1 THR    37       7.709  18.755  -2.301  1.00 10.00      B   
ATOM   1142  CG2 THR    37       8.409  15.717  -3.237  1.00 10.00      B   
ATOM   1143  C   THR    37       5.791  16.853  -4.176  1.00 10.00      B   
ATOM   1144  O   THR    37       5.490  15.899  -4.905  1.00 10.00      B   
ATOM   1145  N   ASP    38       5.828  18.110  -4.601  1.00 10.00      B   
ATOM   1146  HN  ASP    38       6.033  18.827  -3.953  1.00 10.00      B   
ATOM   1147  CA  ASP    38       5.568  18.469  -5.990  1.00 10.00      B   
ATOM   1148  CB  ASP    38       4.212  19.190  -6.127  1.00 10.00      B   
ATOM   1149  CG  ASP    38       4.297  20.694  -6.339  1.00 10.00      B   
ATOM   1150  OD1 ASP    38       4.917  21.389  -5.507  1.00 10.00      B   
ATOM   1151  OD2 ASP    38       3.707  21.189  -7.324  1.00 10.00      B   
ATOM   1152  C   ASP    38       6.729  19.291  -6.565  1.00 10.00      B   
ATOM   1153  O   ASP    38       6.609  19.900  -7.629  1.00 10.00      B   
ATOM   1154  N   GLY    39       7.866  19.278  -5.864  1.00 10.00      B   
ATOM   1155  HN  GLY    39       7.920  18.753  -5.037  1.00 10.00      B   
ATOM   1156  CA  GLY    39       9.027  20.026  -6.306  1.00 10.00      B   
ATOM   1157  C   GLY    39       9.110  21.376  -5.627  1.00 10.00      B   
ATOM   1158  O   GLY    39      10.135  21.726  -5.040  1.00 10.00      B   
ATOM   1159  N   HIS    40       8.024  22.133  -5.706  1.00 10.00      B   
ATOM   1160  HN  HIS    40       7.246  21.797  -6.202  1.00 10.00      B   
ATOM   1161  CA  HIS    40       7.951  23.455  -5.095  1.00 10.00      B   
ATOM   1162  CB  HIS    40       7.197  24.409  -6.028  1.00 10.00      B   
ATOM   1163  CG  HIS    40       6.529  25.562  -5.339  1.00 10.00      B   
ATOM   1164  ND1 HIS    40       5.279  25.473  -4.751  1.00 10.00      B   
ATOM   1165  HD1 HIS    40       4.717  24.662  -4.700  1.00 10.00      B   
ATOM   1166  CD2 HIS    40       6.937  26.839  -5.157  1.00 10.00      B   
ATOM   1167  CE1 HIS    40       4.953  26.645  -4.244  1.00 10.00      B   
ATOM   1168  NE2 HIS    40       5.938  27.489  -4.475  1.00 10.00      B   
ATOM   1169  HE2 HIS    40       5.949  28.433  -4.213  1.00 10.00      B   
ATOM   1170  C   HIS    40       7.253  23.396  -3.739  1.00 10.00      B   
ATOM   1171  O   HIS    40       7.525  24.211  -2.853  1.00 10.00      B   
ATOM   1172  N   SER    41       6.343  22.442  -3.592  1.00 10.00      B   
ATOM   1173  HN  SER    41       6.152  21.835  -4.346  1.00 10.00      B   
ATOM   1174  CA  SER    41       5.589  22.278  -2.364  1.00 10.00      B   
ATOM   1175  CB  SER    41       4.172  22.828  -2.571  1.00 10.00      B   
ATOM   1176  OG  SER    41       3.997  23.324  -3.898  1.00 10.00      B   
ATOM   1177  HG  SER    41       4.153  22.601  -4.533  1.00 10.00      B   
ATOM   1178  C   SER    41       5.537  20.804  -1.946  1.00 10.00      B   
ATOM   1179  O   SER    41       6.030  19.926  -2.665  1.00 10.00      B   
ATOM   1180  N   ALA    42       4.948  20.535  -0.782  1.00 10.00      B   
ATOM   1181  HN  ALA    42       4.586  21.273  -0.245  1.00 10.00      B   
ATOM   1182  CA  ALA    42       4.833  19.173  -0.277  1.00 10.00      B   
ATOM   1183  CB  ALA    42       6.116  18.767   0.430  1.00 10.00      B   
ATOM   1184  C   ALA    42       3.639  19.039   0.666  1.00 10.00      B   
ATOM   1185  O   ALA    42       3.290  19.984   1.375  1.00 10.00      B   
ATOM   1186  N   TRP    43       3.017  17.870   0.656  1.00 10.00      B   
ATOM   1187  HN  TRP    43       3.343  17.162   0.047  1.00 10.00      B   
ATOM   1188  CA  TRP    43       1.870  17.587   1.507  1.00 10.00      B   
ATOM   1189  CB  TRP    43       0.638  17.266   0.657  1.00 10.00      B   
ATOM   1190  CG  TRP    43       0.244  18.366  -0.282  1.00 10.00      B   
ATOM   1191  CD1 TRP    43      -0.722  19.309  -0.079  1.00 10.00      B   
ATOM   1192  CD2 TRP    43       0.807  18.640  -1.573  1.00 10.00      B   
ATOM   1193  NE1 TRP    43      -0.797  20.152  -1.165  1.00 10.00      B   
ATOM   1194  HE1 TRP    43      -1.417  20.909  -1.261  1.00 10.00      B   
ATOM   1195  CE2 TRP    43       0.132  19.763  -2.093  1.00 10.00      B   
ATOM   1196  CE3 TRP    43       1.815  18.046  -2.338  1.00 10.00      B   
ATOM   1197  CZ2 TRP    43       0.434  20.302  -3.341  1.00 10.00      B   
ATOM   1198  CZ3 TRP    43       2.113  18.582  -3.577  1.00 10.00      B   
ATOM   1199  CH2 TRP    43       1.426  19.699  -4.064  1.00 10.00      B   
ATOM   1200  C   TRP    43       2.192  16.410   2.423  1.00 10.00      B   
ATOM   1201  O   TRP    43       2.625  15.352   1.958  1.00 10.00      B   
ATOM   1202  N   THR    44       1.988  16.597   3.719  1.00 10.00      B   
ATOM   1203  HN  THR    44       1.640  17.463   4.033  1.00 10.00      B   
ATOM   1204  CA  THR    44       2.277  15.550   4.690  1.00 10.00      B   
ATOM   1205  CB  THR    44       3.279  16.037   5.756  1.00 10.00      B   
ATOM   1206  OG1 THR    44       4.271  16.877   5.142  1.00 10.00      B   
ATOM   1207  HG1 THR    44       4.943  17.109   5.794  1.00 10.00      B   
ATOM   1208  CG2 THR    44       3.967  14.851   6.418  1.00 10.00      B   
ATOM   1209  C   THR    44       1.010  15.051   5.382  1.00 10.00      B   
ATOM   1210  O   THR    44       0.077  15.824   5.632  1.00 10.00      B   
ATOM   1211  N   GLY    45       0.983  13.755   5.666  1.00 10.00      B   
ATOM   1212  HN  GLY    45       1.751  13.194   5.396  1.00 10.00      B   
ATOM   1213  CA  GLY    45      -0.145  13.140   6.345  1.00 10.00      B   
ATOM   1214  C   GLY    45       0.317  12.036   7.279  1.00 10.00      B   
ATOM   1215  O   GLY    45       1.221  11.268   6.936  1.00 10.00      B   
ATOM   1216  N   THR    46      -0.288  11.942   8.454  1.00 10.00      B   
ATOM   1217  HN  THR    46      -1.009  12.569   8.680  1.00 10.00      B   
ATOM   1218  CA  THR    46       0.104  10.924   9.421  1.00 10.00      B   
ATOM   1219  CB  THR    46       0.524  11.555  10.762  1.00 10.00      B   
ATOM   1220  OG1 THR    46       0.874  12.933  10.562  1.00 10.00      B   
ATOM   1221  HG1 THR    46       0.420  13.470  11.217  1.00 10.00      B   
ATOM   1222  CG2 THR    46       1.717  10.816  11.346  1.00 10.00      B   
ATOM   1223  C   THR    46      -1.017   9.919   9.670  1.00 10.00      B   
ATOM   1224  O   THR    46      -2.184  10.299   9.790  1.00 10.00      B   
ATOM   1225  N   VAL    47      -0.658   8.641   9.743  1.00 10.00      B   
ATOM   1226  HN  VAL    47       0.289   8.398   9.617  1.00 10.00      B   
ATOM   1227  CA  VAL    47      -1.629   7.581   9.994  1.00 10.00      B   
ATOM   1228  CB  VAL    47      -1.855   6.704   8.744  1.00 10.00      B   
ATOM   1229  CG1 VAL    47      -2.826   5.571   9.052  1.00 10.00      B   
ATOM   1230  CG2 VAL    47      -2.368   7.548   7.589  1.00 10.00      B   
ATOM   1231  C   VAL    47      -1.167   6.706  11.156  1.00 10.00      B   
ATOM   1232  O   VAL    47      -0.068   6.146  11.127  1.00 10.00      B   
ATOM   1233  N   SER    48      -2.002   6.602  12.176  1.00 10.00      B   
ATOM   1234  HN  SER    48      -2.866   7.076  12.139  1.00 10.00      B   
ATOM   1235  CA  SER    48      -1.685   5.807  13.349  1.00 10.00      B   
ATOM   1236  CB  SER    48      -2.359   6.408  14.588  1.00 10.00      B   
ATOM   1237  OG  SER    48      -3.777   6.361  14.479  1.00 10.00      B   
ATOM   1238  HG  SER    48      -4.065   6.971  13.779  1.00 10.00      B   
ATOM   1239  C   SER    48      -2.120   4.352  13.174  1.00 10.00      B   
ATOM   1240  O   SER    48      -2.957   4.037  12.317  1.00 10.00      B   
ATOM   1241  N   GLU    49      -1.546   3.471  13.990  1.00 10.00      B   
ATOM   1242  HN  GLU    49      -0.877   3.785  14.633  1.00 10.00      B   
ATOM   1243  CA  GLU    49      -1.876   2.051  13.960  1.00 10.00      B   
ATOM   1244  CB  GLU    49      -1.199   1.350  15.141  1.00 10.00      B   
ATOM   1245  CG  GLU    49      -1.380  -0.157  15.168  1.00 10.00      B   
ATOM   1246  CD  GLU    49      -1.095  -0.753  16.530  1.00 10.00      B   
ATOM   1247  OE1 GLU    49      -1.929  -1.539  17.023  1.00 10.00      B   
ATOM   1248  OE2 GLU    49      -0.036  -0.442  17.119  1.00 10.00      B   
ATOM   1249  C   GLU    49      -3.389   1.870  14.059  1.00 10.00      B   
ATOM   1250  O   GLU    49      -3.982   1.030  13.367  1.00 10.00      B   
ATOM   1251  N   SER    50      -4.005   2.673  14.923  1.00 10.00      B   
ATOM   1252  HN  SER    50      -3.473   3.312  15.444  1.00 10.00      B   
ATOM   1253  CA  SER    50      -5.444   2.637  15.128  1.00 10.00      B   
ATOM   1254  CB  SER    50      -5.861   3.786  16.057  1.00 10.00      B   
ATOM   1255  OG  SER    50      -4.779   4.691  16.265  1.00 10.00      B   
ATOM   1256  HG  SER    50      -4.752   5.339  15.541  1.00 10.00      B   
ATOM   1257  C   SER    50      -6.175   2.740  13.792  1.00 10.00      B   
ATOM   1258  O   SER    50      -7.007   1.891  13.459  1.00 10.00      B   
ATOM   1259  N   GLU    51      -5.833   3.770  13.020  1.00 10.00      B   
ATOM   1260  HN  GLU    51      -5.140   4.391  13.331  1.00 10.00      B   
ATOM   1261  CA  GLU    51      -6.448   3.993  11.719  1.00 10.00      B   
ATOM   1262  CB  GLU    51      -5.900   5.267  11.080  1.00 10.00      B   
ATOM   1263  CG  GLU    51      -6.263   6.531  11.841  1.00 10.00      B   
ATOM   1264  CD  GLU    51      -5.289   7.657  11.596  1.00 10.00      B   
ATOM   1265  OE1 GLU    51      -4.340   7.806  12.395  1.00 10.00      B   
ATOM   1266  OE2 GLU    51      -5.470   8.402  10.614  1.00 10.00      B   
ATOM   1267  C   GLU    51      -6.209   2.798  10.806  1.00 10.00      B   
ATOM   1268  O   GLU    51      -7.123   2.339  10.118  1.00 10.00      B   
ATOM   1269  N   ILE    52      -4.976   2.299  10.804  1.00 10.00      B   
ATOM   1270  HN  ILE    52      -4.286   2.719  11.369  1.00 10.00      B   
ATOM   1271  CA  ILE    52      -4.625   1.142   9.986  1.00 10.00      B   
ATOM   1272  CB  ILE    52      -3.168   0.692  10.218  1.00 10.00      B   
ATOM   1273  CG1 ILE    52      -2.201   1.837   9.904  1.00 10.00      B   
ATOM   1274  CG2 ILE    52      -2.845  -0.526   9.363  1.00 10.00      B   
ATOM   1275  CD1 ILE    52      -0.753   1.515  10.200  1.00 10.00      B   
ATOM   1276  C   ILE    52      -5.580  -0.010  10.292  1.00 10.00      B   
ATOM   1277  O   ILE    52      -6.212  -0.564   9.390  1.00 10.00      B   
ATOM   1278  N   SER    53      -5.698  -0.351  11.573  1.00 10.00      B   
ATOM   1279  HN  SER    53      -5.167   0.128  12.250  1.00 10.00      B   
ATOM   1280  CA  SER    53      -6.597  -1.414  11.991  1.00 10.00      B   
ATOM   1281  CB  SER    53      -6.459  -1.694  13.490  1.00 10.00      B   
ATOM   1282  OG  SER    53      -7.017  -2.955  13.840  1.00 10.00      B   
ATOM   1283  HG  SER    53      -7.867  -3.081  13.380  1.00 10.00      B   
ATOM   1284  C   SER    53      -8.034  -1.021  11.659  1.00 10.00      B   
ATOM   1285  O   SER    53      -8.767  -1.794  11.039  1.00 10.00      B   
ATOM   1286  N   GLN    54      -8.420   0.191  12.059  1.00 10.00      B   
ATOM   1287  HN  GLN    54      -7.781   0.762  12.544  1.00 10.00      B   
ATOM   1288  CA  GLN    54      -9.763   0.696  11.798  1.00 10.00      B   
ATOM   1289  CB  GLN    54      -9.857   2.185  12.158  1.00 10.00      B   
ATOM   1290  CG  GLN    54     -11.268   2.670  12.459  1.00 10.00      B   
ATOM   1291  CD  GLN    54     -11.891   1.950  13.641  1.00 10.00      B   
ATOM   1292  OE1 GLN    54     -11.722   2.356  14.793  1.00 10.00      B   
ATOM   1293  NE2 GLN    54     -12.610   0.875  13.373  1.00 10.00      B   
ATOM   1294 HE21 GLN    54     -12.706   0.600  12.434  1.00 10.00      B   
ATOM   1295 HE22 GLN    54     -13.021   0.397  14.120  1.00 10.00      B   
ATOM   1296  C   GLN    54     -10.123   0.488  10.332  1.00 10.00      B   
ATOM   1297  O   GLN    54     -11.148  -0.117  10.014  1.00 10.00      B   
ATOM   1298  N   GLU    55      -9.259   0.978   9.447  1.00 10.00      B   
ATOM   1299  HN  GLU    55      -8.452   1.444   9.772  1.00 10.00      B   
ATOM   1300  CA  GLU    55      -9.472   0.846   8.012  1.00 10.00      B   
ATOM   1301  CB  GLU    55      -8.315   1.479   7.239  1.00 10.00      B   
ATOM   1302  CG  GLU    55      -8.554   1.589   5.741  1.00 10.00      B   
ATOM   1303  CD  GLU    55      -9.489   2.725   5.380  1.00 10.00      B   
ATOM   1304  OE1 GLU    55      -9.019   3.880   5.298  1.00 10.00      B   
ATOM   1305  OE2 GLU    55     -10.690   2.473   5.164  1.00 10.00      B   
ATOM   1306  C   GLU    55      -9.608  -0.623   7.632  1.00 10.00      B   
ATOM   1307  O   GLU    55     -10.601  -1.028   7.028  1.00 10.00      B   
ATOM   1308  N   ALA    56      -8.606  -1.422   7.997  1.00 10.00      B   
ATOM   1309  HN  ALA    56      -7.839  -1.043   8.484  1.00 10.00      B   
ATOM   1310  CA  ALA    56      -8.625  -2.848   7.701  1.00 10.00      B   
ATOM   1311  CB  ALA    56      -7.403  -3.528   8.300  1.00 10.00      B   
ATOM   1312  C   ALA    56      -9.908  -3.475   8.238  1.00 10.00      B   
ATOM   1313  O   ALA    56     -10.637  -4.160   7.511  1.00 10.00      B   
ATOM   1314  N   ASP    57     -10.188  -3.215   9.511  1.00 10.00      B   
ATOM   1315  HN  ASP    57      -9.568  -2.646  10.030  1.00 10.00      B   
ATOM   1316  CA  ASP    57     -11.384  -3.735  10.162  1.00 10.00      B   
ATOM   1317  CB  ASP    57     -11.411  -3.336  11.646  1.00 10.00      B   
ATOM   1318  CG  ASP    57     -10.530  -4.214  12.517  1.00 10.00      B   
ATOM   1319  OD1 ASP    57     -10.776  -5.441  12.568  1.00 10.00      B   
ATOM   1320  OD2 ASP    57      -9.598  -3.687  13.165  1.00 10.00      B   
ATOM   1321  C   ASP    57     -12.641  -3.227   9.462  1.00 10.00      B   
ATOM   1322  O   ASP    57     -13.627  -3.951   9.330  1.00 10.00      B   
ATOM   1323  N   ASP    58     -12.589  -1.985   9.002  1.00 10.00      B   
ATOM   1324  HN  ASP    58     -11.765  -1.460   9.134  1.00 10.00      B   
ATOM   1325  CA  ASP    58     -13.715  -1.358   8.318  1.00 10.00      B   
ATOM   1326  CB  ASP    58     -13.554   0.163   8.331  1.00 10.00      B   
ATOM   1327  CG  ASP    58     -14.798   0.876   8.809  1.00 10.00      B   
ATOM   1328  OD1 ASP    58     -15.444   1.582   8.001  1.00 10.00      B   
ATOM   1329  OD2 ASP    58     -15.148   0.738   9.998  1.00 10.00      B   
ATOM   1330  C   ASP    58     -13.872  -1.848   6.879  1.00 10.00      B   
ATOM   1331  O   ASP    58     -14.861  -1.526   6.219  1.00 10.00      B   
ATOM   1332  N   MET    59     -12.895  -2.610   6.384  1.00 10.00      B   
ATOM   1333  HN  MET    59     -12.111  -2.809   6.940  1.00 10.00      B   
ATOM   1334  CA  MET    59     -12.949  -3.136   5.019  1.00 10.00      B   
ATOM   1335  CB  MET    59     -11.834  -2.519   4.164  1.00 10.00      B   
ATOM   1336  CG  MET    59     -11.935  -1.011   3.998  1.00 10.00      B   
ATOM   1337  SD  MET    59     -12.519  -0.520   2.362  1.00 10.00      B   
ATOM   1338  CE  MET    59     -12.730   1.242   2.606  1.00 10.00      B   
ATOM   1339  C   MET    59     -12.839  -4.664   4.993  1.00 10.00      B   
ATOM   1340  O   MET    59     -12.533  -5.251   3.955  1.00 10.00      B   
ATOM   1341  N   ALA    60     -13.090  -5.306   6.136  1.00 10.00      B   
ATOM   1342  HN  ALA    60     -13.332  -4.788   6.929  1.00 10.00      B   
ATOM   1343  CA  ALA    60     -13.012  -6.766   6.238  1.00 10.00      B   
ATOM   1344  CB  ALA    60     -13.987  -7.430   5.273  1.00 10.00      B   
ATOM   1345  C   ALA    60     -11.589  -7.265   5.994  1.00 10.00      B   
ATOM   1346  O   ALA    60     -11.381  -8.347   5.438  1.00 10.00      B   
ATOM   1347  N   MET    61     -10.612  -6.481   6.422  1.00 10.00      B   
ATOM   1348  HN  MET    61     -10.832  -5.632   6.870  1.00 10.00      B   
ATOM   1349  CA  MET    61      -9.219  -6.839   6.245  1.00 10.00      B   
ATOM   1350  CB  MET    61      -8.500  -5.777   5.413  1.00 10.00      B   
ATOM   1351  CG  MET    61      -9.233  -5.399   4.139  1.00 10.00      B   
ATOM   1352  SD  MET    61      -8.228  -4.410   3.021  1.00 10.00      B   
ATOM   1353  CE  MET    61      -9.478  -3.852   1.864  1.00 10.00      B   
ATOM   1354  C   MET    61      -8.533  -6.999   7.593  1.00 10.00      B   
ATOM   1355  O   MET    61      -8.645  -6.133   8.463  1.00 10.00      B   
ATOM   1356  N   GLU    62      -7.841  -8.115   7.769  1.00 10.00      B   
ATOM   1357  HN  GLU    62      -7.807  -8.774   7.046  1.00 10.00      B   
ATOM   1358  CA  GLU    62      -7.125  -8.380   9.005  1.00 10.00      B   
ATOM   1359  CB  GLU    62      -6.648  -9.836   9.034  1.00 10.00      B   
ATOM   1360  CG  GLU    62      -5.891 -10.242  10.286  1.00 10.00      B   
ATOM   1361  CD  GLU    62      -4.401 -10.024  10.156  1.00 10.00      B   
ATOM   1362  OE1 GLU    62      -3.779  -9.564  11.135  1.00 10.00      B   
ATOM   1363  OE2 GLU    62      -3.848 -10.314   9.072  1.00 10.00      B   
ATOM   1364  C   GLU    62      -5.957  -7.401   9.136  1.00 10.00      B   
ATOM   1365  O   GLU    62      -5.349  -7.016   8.131  1.00 10.00      B   
ATOM   1366  N   LYS    63      -5.670  -6.991  10.369  1.00 10.00      B   
ATOM   1367  HN  LYS    63      -6.201  -7.334  11.116  1.00 10.00      B   
ATOM   1368  CA  LYS    63      -4.594  -6.041  10.652  1.00 10.00      B   
ATOM   1369  CB  LYS    63      -4.164  -6.141  12.116  1.00 10.00      B   
ATOM   1370  CG  LYS    63      -3.751  -4.819  12.735  1.00 10.00      B   
ATOM   1371  CD  LYS    63      -3.171  -5.027  14.122  1.00 10.00      B   
ATOM   1372  CE  LYS    63      -2.986  -3.709  14.849  1.00 10.00      B   
ATOM   1373  NZ  LYS    63      -2.048  -3.844  15.994  1.00 10.00      B   
ATOM   1374  HZ1 LYS    63      -2.063  -2.971  16.575  1.00 10.00      B   
ATOM   1375  HZ2 LYS    63      -1.075  -3.994  15.641  1.00 10.00      B   
ATOM   1376  HZ3 LYS    63      -2.316  -4.649  16.589  1.00 10.00      B   
ATOM   1377  C   LYS    63      -3.393  -6.255   9.735  1.00 10.00      B   
ATOM   1378  O   LYS    63      -3.070  -5.396   8.906  1.00 10.00      B   
ATOM   1379  N   GLY    64      -2.743  -7.403   9.881  1.00 10.00      B   
ATOM   1380  HN  GLY    64      -3.056  -8.057  10.549  1.00 10.00      B   
ATOM   1381  CA  GLY    64      -1.595  -7.713   9.055  1.00 10.00      B   
ATOM   1382  C   GLY    64      -1.959  -7.685   7.585  1.00 10.00      B   
ATOM   1383  O   GLY    64      -1.221  -7.130   6.765  1.00 10.00      B   
ATOM   1384  N   LYS    65      -3.103  -8.283   7.259  1.00 10.00      B   
ATOM   1385  HN  LYS    65      -3.624  -8.725   7.969  1.00 10.00      B   
ATOM   1386  CA  LYS    65      -3.603  -8.328   5.887  1.00 10.00      B   
ATOM   1387  CB  LYS    65      -5.012  -8.931   5.846  1.00 10.00      B   
ATOM   1388  CG  LYS    65      -5.622  -9.002   4.454  1.00 10.00      B   
ATOM   1389  CD  LYS    65      -6.503  -7.798   4.170  1.00 10.00      B   
ATOM   1390  CE  LYS    65      -6.552  -7.489   2.682  1.00 10.00      B   
ATOM   1391  NZ  LYS    65      -5.386  -6.676   2.247  1.00 10.00      B   
ATOM   1392  HZ1 LYS    65      -5.567  -5.667   2.420  1.00 10.00      B   
ATOM   1393  HZ2 LYS    65      -5.207  -6.815   1.228  1.00 10.00      B   
ATOM   1394  HZ3 LYS    65      -4.534  -6.959   2.779  1.00 10.00      B   
ATOM   1395  C   LYS    65      -3.594  -6.939   5.240  1.00 10.00      B   
ATOM   1396  O   LYS    65      -3.408  -6.817   4.025  1.00 10.00      B   
ATOM   1397  N   TYR    66      -3.825  -5.899   6.040  1.00 10.00      B   
ATOM   1398  HN  TYR    66      -4.015  -6.055   6.994  1.00 10.00      B   
ATOM   1399  CA  TYR    66      -3.810  -4.535   5.528  1.00 10.00      B   
ATOM   1400  CB  TYR    66      -4.697  -3.605   6.365  1.00 10.00      B   
ATOM   1401  CG  TYR    66      -5.247  -2.425   5.586  1.00 10.00      B   
ATOM   1402  CD1 TYR    66      -6.533  -2.453   5.061  1.00 10.00      B   
ATOM   1403  CD2 TYR    66      -4.480  -1.285   5.368  1.00 10.00      B   
ATOM   1404  CE1 TYR    66      -7.040  -1.384   4.341  1.00 10.00      B   
ATOM   1405  CE2 TYR    66      -4.979  -0.210   4.650  1.00 10.00      B   
ATOM   1406  CZ  TYR    66      -6.259  -0.265   4.139  1.00 10.00      B   
ATOM   1407  OH  TYR    66      -6.761   0.801   3.417  1.00 10.00      B   
ATOM   1408  HH  TYR    66      -6.212   0.945   2.625  1.00 10.00      B   
ATOM   1409  C   TYR    66      -2.372  -4.018   5.483  1.00 10.00      B   
ATOM   1410  O   TYR    66      -1.911  -3.522   4.452  1.00 10.00      B   
ATOM   1411  N   VAL    67      -1.658  -4.174   6.599  1.00 10.00      B   
ATOM   1412  HN  VAL    67      -2.078  -4.604   7.379  1.00 10.00      B   
ATOM   1413  CA  VAL    67      -0.266  -3.734   6.694  1.00 10.00      B   
ATOM   1414  CB  VAL    67       0.369  -4.147   8.042  1.00 10.00      B   
ATOM   1415  CG1 VAL    67       1.817  -3.685   8.124  1.00 10.00      B   
ATOM   1416  CG2 VAL    67      -0.438  -3.589   9.205  1.00 10.00      B   
ATOM   1417  C   VAL    67       0.559  -4.316   5.545  1.00 10.00      B   
ATOM   1418  O   VAL    67       1.373  -3.616   4.932  1.00 10.00      B   
ATOM   1419  N   GLY    68       0.336  -5.597   5.252  1.00 10.00      B   
ATOM   1420  HN  GLY    68      -0.329  -6.104   5.772  1.00 10.00      B   
ATOM   1421  CA  GLY    68       1.056  -6.248   4.175  1.00 10.00      B   
ATOM   1422  C   GLY    68       0.920  -5.483   2.875  1.00 10.00      B   
ATOM   1423  O   GLY    68       1.916  -5.195   2.209  1.00 10.00      B   
ATOM   1424  N   GLU    69      -0.315  -5.146   2.518  1.00 10.00      B   
ATOM   1425  HN  GLU    69      -1.066  -5.400   3.097  1.00 10.00      B   
ATOM   1426  CA  GLU    69      -0.581  -4.396   1.295  1.00 10.00      B   
ATOM   1427  CB  GLU    69      -2.088  -4.282   1.044  1.00 10.00      B   
ATOM   1428  CG  GLU    69      -2.880  -5.524   1.425  1.00 10.00      B   
ATOM   1429  CD  GLU    69      -2.892  -6.601   0.356  1.00 10.00      B   
ATOM   1430  OE1 GLU    69      -3.996  -7.034  -0.037  1.00 10.00      B   
ATOM   1431  OE2 GLU    69      -1.809  -7.049  -0.077  1.00 10.00      B   
ATOM   1432  C   GLU    69       0.040  -3.005   1.405  1.00 10.00      B   
ATOM   1433  O   GLU    69       0.697  -2.532   0.475  1.00 10.00      B   
ATOM   1434  N   LEU    70      -0.162  -2.362   2.560  1.00 10.00      B   
ATOM   1435  HN  LEU    70      -0.696  -2.796   3.263  1.00 10.00      B   
ATOM   1436  CA  LEU    70       0.388  -1.031   2.806  1.00 10.00      B   
ATOM   1437  CB  LEU    70       0.212  -0.631   4.275  1.00 10.00      B   
ATOM   1438  CG  LEU    70      -1.230  -0.479   4.761  1.00 10.00      B   
ATOM   1439  CD1 LEU    70      -1.263  -0.099   6.235  1.00 10.00      B   
ATOM   1440  CD2 LEU    70      -1.971   0.548   3.922  1.00 10.00      B   
ATOM   1441  C   LEU    70       1.862  -1.000   2.429  1.00 10.00      B   
ATOM   1442  O   LEU    70       2.314  -0.094   1.724  1.00 10.00      B   
ATOM   1443  N   ARG    71       2.604  -2.006   2.893  1.00 10.00      B   
ATOM   1444  HN  ARG    71       2.180  -2.695   3.455  1.00 10.00      B   
ATOM   1445  CA  ARG    71       4.025  -2.110   2.590  1.00 10.00      B   
ATOM   1446  CB  ARG    71       4.595  -3.439   3.098  1.00 10.00      B   
ATOM   1447  CG  ARG    71       4.872  -3.507   4.591  1.00 10.00      B   
ATOM   1448  CD  ARG    71       5.396  -4.884   4.967  1.00 10.00      B   
ATOM   1449  NE  ARG    71       5.795  -4.975   6.373  1.00 10.00      B   
ATOM   1450  HE  ARG    71       6.571  -4.436   6.656  1.00 10.00      B   
ATOM   1451  CZ  ARG    71       5.177  -5.742   7.278  1.00 10.00      B   
ATOM   1452  NH1 ARG    71       4.124  -6.479   6.932  1.00 10.00      B   
ATOM   1453 HH11 ARG    71       3.771  -6.467   5.952  1.00 10.00      B   
ATOM   1454 HH12 ARG    71       3.646  -7.077   7.639  1.00 10.00      B   
ATOM   1455  NH2 ARG    71       5.635  -5.790   8.524  1.00 10.00      B   
ATOM   1456 HH21 ARG    71       6.475  -5.235   8.794  1.00 10.00      B   
ATOM   1457 HH22 ARG    71       5.161  -6.385   9.236  1.00 10.00      B   
ATOM   1458  C   ARG    71       4.245  -2.024   1.083  1.00 10.00      B   
ATOM   1459  O   ARG    71       4.956  -1.144   0.598  1.00 10.00      B   
ATOM   1460  N   LYS    72       3.607  -2.935   0.351  1.00 10.00      B   
ATOM   1461  HN  LYS    72       3.029  -3.589   0.805  1.00 10.00      B   
ATOM   1462  CA  LYS    72       3.729  -2.986  -1.105  1.00 10.00      B   
ATOM   1463  CB  LYS    72       2.872  -4.116  -1.685  1.00 10.00      B   
ATOM   1464  CG  LYS    72       3.466  -5.500  -1.480  1.00 10.00      B   
ATOM   1465  CD  LYS    72       2.398  -6.581  -1.518  1.00 10.00      B   
ATOM   1466  CE  LYS    72       1.479  -6.495  -0.310  1.00 10.00      B   
ATOM   1467  NZ  LYS    72       0.646  -7.715  -0.151  1.00 10.00      B   
ATOM   1468  HZ1 LYS    72       0.802  -8.364  -0.947  1.00 10.00      B   
ATOM   1469  HZ2 LYS    72      -0.370  -7.458  -0.124  1.00 10.00      B   
ATOM   1470  HZ3 LYS    72       0.890  -8.203   0.731  1.00 10.00      B   
ATOM   1471  C   LYS    72       3.369  -1.655  -1.758  1.00 10.00      B   
ATOM   1472  O   LYS    72       4.013  -1.236  -2.723  1.00 10.00      B   
ATOM   1473  N   ALA    73       2.346  -0.993  -1.233  1.00 10.00      B   
ATOM   1474  HN  ALA    73       1.869  -1.378  -0.465  1.00 10.00      B   
ATOM   1475  CA  ALA    73       1.908   0.287  -1.771  1.00 10.00      B   
ATOM   1476  CB  ALA    73       0.507   0.618  -1.278  1.00 10.00      B   
ATOM   1477  C   ALA    73       2.888   1.403  -1.411  1.00 10.00      B   
ATOM   1478  O   ALA    73       3.517   1.994  -2.293  1.00 10.00      B   
ATOM   1479  N   LEU    74       3.041   1.656  -0.111  1.00 10.00      B   
ATOM   1480  HN  LEU    74       2.555   1.101   0.544  1.00 10.00      B   
ATOM   1481  CA  LEU    74       3.929   2.713   0.376  1.00 10.00      B   
ATOM   1482  CB  LEU    74       3.850   2.840   1.903  1.00 10.00      B   
ATOM   1483  CG  LEU    74       2.479   3.206   2.481  1.00 10.00      B   
ATOM   1484  CD1 LEU    74       2.510   3.183   4.002  1.00 10.00      B   
ATOM   1485  CD2 LEU    74       2.014   4.563   1.970  1.00 10.00      B   
ATOM   1486  C   LEU    74       5.371   2.484  -0.067  1.00 10.00      B   
ATOM   1487  O   LEU    74       6.029   3.398  -0.575  1.00 10.00      B   
ATOM   1488  N   LEU    75       5.861   1.261   0.120  1.00 10.00      B   
ATOM   1489  HN  LEU    75       5.288   0.565   0.519  1.00 10.00      B   
ATOM   1490  CA  LEU    75       7.225   0.923  -0.268  1.00 10.00      B   
ATOM   1491  CB  LEU    75       7.668  -0.402   0.362  1.00 10.00      B   
ATOM   1492  CG  LEU    75       7.656  -0.462   1.891  1.00 10.00      B   
ATOM   1493  CD1 LEU    75       7.984  -1.867   2.375  1.00 10.00      B   
ATOM   1494  CD2 LEU    75       8.620   0.557   2.481  1.00 10.00      B   
ATOM   1495  C   LEU    75       7.351   0.853  -1.786  1.00 10.00      B   
ATOM   1496  O   LEU    75       8.379   1.237  -2.350  1.00 10.00      B   
ATOM   1497  N   SER    76       6.295   0.372  -2.443  1.00 10.00      B   
ATOM   1498  HN  SER    76       5.503   0.087  -1.939  1.00 10.00      B   
ATOM   1499  CA  SER    76       6.282   0.249  -3.895  1.00 10.00      B   
ATOM   1500  CB  SER    76       6.390   1.631  -4.546  1.00 10.00      B   
ATOM   1501  OG  SER    76       5.230   2.421  -4.298  1.00 10.00      B   
ATOM   1502  HG  SER    76       4.829   2.168  -3.450  1.00 10.00      B   
ATOM   1503  C   SER    76       7.405  -0.666  -4.380  1.00 10.00      B   
ATOM   1504  O   SER    76       7.781  -1.621  -3.691  1.00 10.00      B   
ATOM   1505  N   ALA    81       3.262  -6.593 -10.229  1.00 10.00      B   
ATOM   1506  HN  ALA    81       3.370  -5.770 -10.756  1.00 10.00      B   
ATOM   1507  CA  ALA    81       1.965  -7.260 -10.214  1.00 10.00      B   
ATOM   1508  CB  ALA    81       2.072  -8.612  -9.524  1.00 10.00      B   
ATOM   1509  C   ALA    81       0.909  -6.392  -9.533  1.00 10.00      B   
ATOM   1510  O   ALA    81      -0.257  -6.375  -9.939  1.00 10.00      B   
ATOM   1511  N   ASP    82       1.324  -5.670  -8.500  1.00 10.00      B   
ATOM   1512  HN  ASP    82       2.266  -5.718  -8.232  1.00 10.00      B   
ATOM   1513  CA  ASP    82       0.418  -4.801  -7.759  1.00 10.00      B   
ATOM   1514  CB  ASP    82       0.877  -4.637  -6.308  1.00 10.00      B   
ATOM   1515  CG  ASP    82       0.582  -5.850  -5.451  1.00 10.00      B   
ATOM   1516  OD1 ASP    82      -0.444  -5.843  -4.736  1.00 10.00      B   
ATOM   1517  OD2 ASP    82       1.375  -6.813  -5.481  1.00 10.00      B   
ATOM   1518  C   ASP    82       0.299  -3.440  -8.431  1.00 10.00      B   
ATOM   1519  O   ASP    82       0.986  -2.485  -8.061  1.00 10.00      B   
ATOM   1520  N   VAL    83      -0.562  -3.362  -9.438  1.00 10.00      B   
ATOM   1521  HN  VAL    83      -1.065  -4.162  -9.697  1.00 10.00      B   
ATOM   1522  CA  VAL    83      -0.774  -2.118 -10.170  1.00 10.00      B   
ATOM   1523  CB  VAL    83      -1.563  -2.338 -11.480  1.00 10.00      B   
ATOM   1524  CG1 VAL    83      -1.657  -1.040 -12.272  1.00 10.00      B   
ATOM   1525  CG2 VAL    83      -0.912  -3.427 -12.321  1.00 10.00      B   
ATOM   1526  C   VAL    83      -1.499  -1.099  -9.294  1.00 10.00      B   
ATOM   1527  O   VAL    83      -2.733  -1.018  -9.303  1.00 10.00      B   
ATOM   1528  N   TYR    84      -0.724  -0.346  -8.522  1.00 10.00      B   
ATOM   1529  HN  TYR    84       0.250  -0.482  -8.547  1.00 10.00      B   
ATOM   1530  CA  TYR    84      -1.273   0.668  -7.632  1.00 10.00      B   
ATOM   1531  CB  TYR    84      -0.403   0.809  -6.377  1.00 10.00      B   
ATOM   1532  CG  TYR    84      -0.287  -0.439  -5.526  1.00 10.00      B   
ATOM   1533  CD1 TYR    84      -1.402  -1.207  -5.211  1.00 10.00      B   
ATOM   1534  CD2 TYR    84       0.943  -0.837  -5.019  1.00 10.00      B   
ATOM   1535  CE1 TYR    84      -1.295  -2.336  -4.419  1.00 10.00      B   
ATOM   1536  CE2 TYR    84       1.062  -1.964  -4.231  1.00 10.00      B   
ATOM   1537  CZ  TYR    84      -0.058  -2.708  -3.930  1.00 10.00      B   
ATOM   1538  OH  TYR    84       0.059  -3.829  -3.137  1.00 10.00      B   
ATOM   1539  HH  TYR    84      -0.306  -4.596  -3.604  1.00 10.00      B   
ATOM   1540  C   TYR    84      -1.367   2.021  -8.336  1.00 10.00      B   
ATOM   1541  O   TYR    84      -0.367   2.533  -8.846  1.00 10.00      B   
ATOM   1542  N   THR    85      -2.565   2.593  -8.364  1.00 10.00      B   
ATOM   1543  HN  THR    85      -3.330   2.132  -7.948  1.00 10.00      B   
ATOM   1544  CA  THR    85      -2.781   3.893  -8.987  1.00 10.00      B   
ATOM   1545  CB  THR    85      -4.003   3.869  -9.928  1.00 10.00      B   
ATOM   1546  OG1 THR    85      -3.822   2.844 -10.918  1.00 10.00      B   
ATOM   1547  HG1 THR    85      -3.004   3.009 -11.406  1.00 10.00      B   
ATOM   1548  CG2 THR    85      -4.178   5.212 -10.622  1.00 10.00      B   
ATOM   1549  C   THR    85      -2.977   4.963  -7.912  1.00 10.00      B   
ATOM   1550  O   THR    85      -3.835   4.823  -7.031  1.00 10.00      B   
ATOM   1551  N   PHE    86      -2.186   6.028  -7.989  1.00 10.00      B   
ATOM   1552  HN  PHE    86      -1.545   6.100  -8.731  1.00 10.00      B   
ATOM   1553  CA  PHE    86      -2.259   7.104  -7.008  1.00 10.00      B   
ATOM   1554  CB  PHE    86      -0.868   7.421  -6.454  1.00 10.00      B   
ATOM   1555  CG  PHE    86      -0.209   6.262  -5.760  1.00 10.00      B   
ATOM   1556  CD1 PHE    86       0.390   5.249  -6.490  1.00 10.00      B   
ATOM   1557  CD2 PHE    86      -0.183   6.189  -4.377  1.00 10.00      B   
ATOM   1558  CE1 PHE    86       0.997   4.183  -5.856  1.00 10.00      B   
ATOM   1559  CE2 PHE    86       0.423   5.125  -3.737  1.00 10.00      B   
ATOM   1560  CZ  PHE    86       1.017   4.120  -4.476  1.00 10.00      B   
ATOM   1561  C   PHE    86      -2.893   8.364  -7.591  1.00 10.00      B   
ATOM   1562  O   PHE    86      -2.665   8.708  -8.756  1.00 10.00      B   
ATOM   1563  N   ASN    87      -3.690   9.044  -6.777  1.00 10.00      B   
ATOM   1564  HN  ASN    87      -3.842   8.711  -5.858  1.00 10.00      B   
ATOM   1565  CA  ASN    87      -4.358  10.268  -7.194  1.00 10.00      B   
ATOM   1566  CB  ASN    87      -5.806   9.986  -7.599  1.00 10.00      B   
ATOM   1567  CG  ASN    87      -5.922   9.304  -8.951  1.00 10.00      B   
ATOM   1568  OD1 ASN    87      -5.942   9.964  -9.989  1.00 10.00      B   
ATOM   1569  ND2 ASN    87      -6.007   7.979  -8.950  1.00 10.00      B   
ATOM   1570 HD21 ASN    87      -5.987   7.513  -8.088  1.00 10.00      B   
ATOM   1571 HD22 ASN    87      -6.096   7.521  -9.811  1.00 10.00      B   
ATOM   1572  C   ASN    87      -4.316  11.310  -6.081  1.00 10.00      B   
ATOM   1573  O   ASN    87      -4.330  10.967  -4.895  1.00 10.00      B   
ATOM   1574  N   PHE    88      -4.261  12.578  -6.468  1.00 10.00      B   
ATOM   1575  HN  PHE    88      -4.268  12.786  -7.427  1.00 10.00      B   
ATOM   1576  CA  PHE    88      -4.208  13.676  -5.512  1.00 10.00      B   
ATOM   1577  CB  PHE    88      -2.765  13.905  -5.043  1.00 10.00      B   
ATOM   1578  CG  PHE    88      -2.586  15.109  -4.158  1.00 10.00      B   
ATOM   1579  CD1 PHE    88      -2.740  15.007  -2.784  1.00 10.00      B   
ATOM   1580  CD2 PHE    88      -2.267  16.345  -4.702  1.00 10.00      B   
ATOM   1581  CE1 PHE    88      -2.584  16.113  -1.971  1.00 10.00      B   
ATOM   1582  CE2 PHE    88      -2.109  17.453  -3.895  1.00 10.00      B   
ATOM   1583  CZ  PHE    88      -2.268  17.338  -2.527  1.00 10.00      B   
ATOM   1584  C   PHE    88      -4.763  14.952  -6.137  1.00 10.00      B   
ATOM   1585  O   PHE    88      -4.605  15.179  -7.336  1.00 10.00      B   
ATOM   1586  N   SER    89      -5.416  15.773  -5.330  1.00 10.00      B   
ATOM   1587  HN  SER    89      -5.523  15.528  -4.381  1.00 10.00      B   
ATOM   1588  CA  SER    89      -5.986  17.023  -5.809  1.00 10.00      B   
ATOM   1589  CB  SER    89      -7.519  16.988  -5.708  1.00 10.00      B   
ATOM   1590  OG  SER    89      -8.085  18.285  -5.856  1.00 10.00      B   
ATOM   1591  HG  SER    89      -7.701  18.714  -6.638  1.00 10.00      B   
ATOM   1592  C   SER    89      -5.436  18.205  -5.022  1.00 10.00      B   
ATOM   1593  O   SER    89      -5.658  18.308  -3.813  1.00 10.00      B   
ATOM   1594  N   LYS    90      -4.702  19.081  -5.701  1.00 10.00      B   
ATOM   1595  HN  LYS    90      -4.525  18.921  -6.654  1.00 10.00      B   
ATOM   1596  CA  LYS    90      -4.149  20.272  -5.060  1.00 10.00      B   
ATOM   1597  CB  LYS    90      -3.277  21.075  -6.037  1.00 10.00      B   
ATOM   1598  CG  LYS    90      -1.930  20.453  -6.370  1.00 10.00      B   
ATOM   1599  CD  LYS    90      -1.101  21.392  -7.237  1.00 10.00      B   
ATOM   1600  CE  LYS    90      -0.453  20.660  -8.401  1.00 10.00      B   
ATOM   1601  NZ  LYS    90       0.759  19.899  -7.990  1.00 10.00      B   
ATOM   1602  HZ1 LYS    90       0.631  19.503  -7.040  1.00 10.00      B   
ATOM   1603  HZ2 LYS    90       1.592  20.522  -7.989  1.00 10.00      B   
ATOM   1604  HZ3 LYS    90       0.925  19.114  -8.660  1.00 10.00      B   
ATOM   1605  C   LYS    90      -5.284  21.162  -4.554  1.00 10.00      B   
ATOM   1606  O   LYS    90      -5.171  21.804  -3.509  1.00 10.00      B   
ATOM   1607  N   GLU    91      -6.384  21.186  -5.305  1.00 10.00      B   
ATOM   1608  HN  GLU    91      -6.417  20.636  -6.122  1.00 10.00      B   
ATOM   1609  CA  GLU    91      -7.545  21.998  -4.949  1.00 10.00      B   
ATOM   1610  CB  GLU    91      -8.541  22.090  -6.112  1.00 10.00      B   
ATOM   1611  CG  GLU    91      -7.908  22.069  -7.496  1.00 10.00      B   
ATOM   1612  CD  GLU    91      -7.820  20.670  -8.070  1.00 10.00      B   
ATOM   1613  OE1 GLU    91      -8.614  20.345  -8.973  1.00 10.00      B   
ATOM   1614  OE2 GLU    91      -6.960  19.882  -7.613  1.00 10.00      B   
ATOM   1615  C   GLU    91      -8.243  21.442  -3.714  1.00 10.00      B   
ATOM   1616  O   GLU    91      -8.511  22.176  -2.761  1.00 10.00      B   
ATOM   1617  N   SER    92      -8.528  20.143  -3.731  1.00 10.00      B   
ATOM   1618  HN  SER    92      -8.285  19.604  -4.519  1.00 10.00      B   
ATOM   1619  CA  SER    92      -9.198  19.496  -2.612  1.00 10.00      B   
ATOM   1620  CB  SER    92     -10.044  18.315  -3.102  1.00 10.00      B   
ATOM   1621  OG  SER    92     -11.007  18.740  -4.061  1.00 10.00      B   
ATOM   1622  HG  SER    92     -11.665  18.043  -4.182  1.00 10.00      B   
ATOM   1623  C   SER    92      -8.219  19.049  -1.518  1.00 10.00      B   
ATOM   1624  O   SER    92      -8.639  18.502  -0.498  1.00 10.00      B   
ATOM   1625  N   ALA    93      -6.916  19.281  -1.724  1.00 10.00      B   
ATOM   1626  HN  ALA    93      -6.630  19.715  -2.554  1.00 10.00      B   
ATOM   1627  CA  ALA    93      -5.900  18.892  -0.745  1.00 10.00      B   
ATOM   1628  CB  ALA    93      -5.889  19.871   0.422  1.00 10.00      B   
ATOM   1629  C   ALA    93      -6.157  17.464  -0.254  1.00 10.00      B   
ATOM   1630  O   ALA    93      -6.074  17.174   0.944  1.00 10.00      B   
ATOM   1631  N   TYR    94      -6.458  16.578  -1.197  1.00 10.00      B   
ATOM   1632  HN  TYR    94      -6.470  16.866  -2.135  1.00 10.00      B   
ATOM   1633  CA  TYR    94      -6.753  15.189  -0.885  1.00 10.00      B   
ATOM   1634  CB  TYR    94      -8.257  14.937  -1.042  1.00 10.00      B   
ATOM   1635  CG  TYR    94      -8.678  13.488  -0.919  1.00 10.00      B   
ATOM   1636  CD1 TYR    94      -8.568  12.811   0.288  1.00 10.00      B   
ATOM   1637  CD2 TYR    94      -9.197  12.806  -2.011  1.00 10.00      B   
ATOM   1638  CE1 TYR    94      -8.957  11.489   0.399  1.00 10.00      B   
ATOM   1639  CE2 TYR    94      -9.587  11.485  -1.908  1.00 10.00      B   
ATOM   1640  CZ  TYR    94      -9.469  10.832  -0.702  1.00 10.00      B   
ATOM   1641  OH  TYR    94      -9.865   9.517  -0.594  1.00 10.00      B   
ATOM   1642  HH  TYR    94     -10.349   9.398   0.234  1.00 10.00      B   
ATOM   1643  C   TYR    94      -5.955  14.247  -1.783  1.00 10.00      B   
ATOM   1644  O   TYR    94      -5.777  14.512  -2.976  1.00 10.00      B   
ATOM   1645  N   PHE    95      -5.470  13.162  -1.194  1.00 10.00      B   
ATOM   1646  HN  PHE    95      -5.648  13.019  -0.233  1.00 10.00      B   
ATOM   1647  CA  PHE    95      -4.691  12.161  -1.914  1.00 10.00      B   
ATOM   1648  CB  PHE    95      -3.228  12.212  -1.455  1.00 10.00      B   
ATOM   1649  CG  PHE    95      -2.335  11.200  -2.118  1.00 10.00      B   
ATOM   1650  CD1 PHE    95      -2.185   9.930  -1.582  1.00 10.00      B   
ATOM   1651  CD2 PHE    95      -1.644  11.518  -3.276  1.00 10.00      B   
ATOM   1652  CE1 PHE    95      -1.365   8.997  -2.188  1.00 10.00      B   
ATOM   1653  CE2 PHE    95      -0.822  10.590  -3.886  1.00 10.00      B   
ATOM   1654  CZ  PHE    95      -0.682   9.327  -3.343  1.00 10.00      B   
ATOM   1655  C   PHE    95      -5.267  10.769  -1.658  1.00 10.00      B   
ATOM   1656  O   PHE    95      -5.788  10.495  -0.573  1.00 10.00      B   
ATOM   1657  N   PHE    96      -5.190   9.896  -2.653  1.00 10.00      B   
ATOM   1658  HN  PHE    96      -4.785  10.171  -3.510  1.00 10.00      B   
ATOM   1659  CA  PHE    96      -5.699   8.538  -2.512  1.00 10.00      B   
ATOM   1660  CB  PHE    96      -7.224   8.508  -2.672  1.00 10.00      B   
ATOM   1661  CG  PHE    96      -7.715   8.819  -4.060  1.00 10.00      B   
ATOM   1662  CD1 PHE    96      -7.957   7.800  -4.968  1.00 10.00      B   
ATOM   1663  CD2 PHE    96      -7.941  10.127  -4.454  1.00 10.00      B   
ATOM   1664  CE1 PHE    96      -8.416   8.080  -6.241  1.00 10.00      B   
ATOM   1665  CE2 PHE    96      -8.399  10.415  -5.725  1.00 10.00      B   
ATOM   1666  CZ  PHE    96      -8.638   9.390  -6.620  1.00 10.00      B   
ATOM   1667  C   PHE    96      -5.039   7.592  -3.508  1.00 10.00      B   
ATOM   1668  O   PHE    96      -4.487   8.027  -4.524  1.00 10.00      B   
ATOM   1669  N   PHE    97      -5.088   6.302  -3.208  1.00 10.00      B   
ATOM   1670  HN  PHE    97      -5.529   6.017  -2.371  1.00 10.00      B   
ATOM   1671  CA  PHE    97      -4.506   5.294  -4.083  1.00 10.00      B   
ATOM   1672  CB  PHE    97      -3.062   4.961  -3.688  1.00 10.00      B   
ATOM   1673  CG  PHE    97      -2.884   4.480  -2.274  1.00 10.00      B   
ATOM   1674  CD1 PHE    97      -2.711   5.382  -1.239  1.00 10.00      B   
ATOM   1675  CD2 PHE    97      -2.873   3.126  -1.984  1.00 10.00      B   
ATOM   1676  CE1 PHE    97      -2.534   4.943   0.060  1.00 10.00      B   
ATOM   1677  CE2 PHE    97      -2.697   2.680  -0.687  1.00 10.00      B   
ATOM   1678  CZ  PHE    97      -2.526   3.590   0.336  1.00 10.00      B   
ATOM   1679  C   PHE    97      -5.367   4.036  -4.130  1.00 10.00      B   
ATOM   1680  O   PHE    97      -5.860   3.562  -3.098  1.00 10.00      B   
ATOM   1681  N   GLU    98      -5.553   3.508  -5.332  1.00 10.00      B   
ATOM   1682  HN  GLU    98      -5.120   3.931  -6.112  1.00 10.00      B   
ATOM   1683  CA  GLU    98      -6.357   2.308  -5.533  1.00 10.00      B   
ATOM   1684  CB  GLU    98      -7.648   2.645  -6.290  1.00 10.00      B   
ATOM   1685  CG  GLU    98      -8.315   3.936  -5.835  1.00 10.00      B   
ATOM   1686  CD  GLU    98      -9.824   3.833  -5.774  1.00 10.00      B   
ATOM   1687  OE1 GLU    98     -10.467   3.789  -6.843  1.00 10.00      B   
ATOM   1688  OE2 GLU    98     -10.374   3.801  -4.647  1.00 10.00      B   
ATOM   1689  C   GLU    98      -5.545   1.260  -6.291  1.00 10.00      B   
ATOM   1690  O   GLU    98      -4.541   1.591  -6.932  1.00 10.00      B   
ATOM   1691  N   LYS    99      -5.955   0.002  -6.211  1.00 10.00      B   
ATOM   1692  HN  LYS    99      -6.767  -0.213  -5.704  1.00 10.00      B   
ATOM   1693  CA  LYS    99      -5.236  -1.062  -6.894  1.00 10.00      B   
ATOM   1694  CB  LYS    99      -4.853  -2.192  -5.938  1.00 10.00      B   
ATOM   1695  CG  LYS    99      -4.098  -3.324  -6.617  1.00 10.00      B   
ATOM   1696  CD  LYS    99      -3.750  -4.435  -5.643  1.00 10.00      B   
ATOM   1697  CE  LYS    99      -3.230  -5.654  -6.385  1.00 10.00      B   
ATOM   1698  NZ  LYS    99      -2.707  -6.693  -5.464  1.00 10.00      B   
ATOM   1699  HZ1 LYS    99      -3.448  -6.996  -4.805  1.00 10.00      B   
ATOM   1700  HZ2 LYS    99      -1.899  -6.312  -4.914  1.00 10.00      B   
ATOM   1701  HZ3 LYS    99      -2.380  -7.514  -6.004  1.00 10.00      B   
ATOM   1702  C   LYS    99      -6.036  -1.604  -8.067  1.00 10.00      B   
ATOM   1703  O   LYS    99      -7.238  -1.852  -7.951  1.00 10.00      B   
ATOM   1704  N   ASN   100      -5.356  -1.790  -9.189  1.00 10.00      B   
ATOM   1705  HN  ASN   100      -4.395  -1.584  -9.204  1.00 10.00      B   
ATOM   1706  CA  ASN   100      -5.992  -2.293 -10.400  1.00 10.00      B   
ATOM   1707  CB  ASN   100      -5.281  -1.753 -11.644  1.00 10.00      B   
ATOM   1708  CG  ASN   100      -5.279  -0.236 -11.699  1.00 10.00      B   
ATOM   1709  OD1 ASN   100      -6.163   0.379 -12.297  1.00 10.00      B   
ATOM   1710  ND2 ASN   100      -4.291   0.377 -11.068  1.00 10.00      B   
ATOM   1711 HD21 ASN   100      -3.622  -0.172 -10.603  1.00 10.00      B   
ATOM   1712 HD22 ASN   100      -4.269   1.366 -11.083  1.00 10.00      B   
ATOM   1713  C   ASN   100      -6.012  -3.818 -10.415  1.00 10.00      B   
ATOM   1714  O   ASN   100      -4.971  -4.466 -10.565  1.00 10.00      B   
ATOM   1715  N   LEU   101      -7.199  -4.385 -10.242  1.00 10.00      B   
ATOM   1716  HN  LEU   101      -7.988  -3.814 -10.124  1.00 10.00      B   
ATOM   1717  CA  LEU   101      -7.363  -5.834 -10.233  1.00 10.00      B   
ATOM   1718  CB  LEU   101      -8.050  -6.301  -8.942  1.00 10.00      B   
ATOM   1719  CG  LEU   101      -7.244  -6.145  -7.649  1.00 10.00      B   
ATOM   1720  CD1 LEU   101      -8.034  -6.677  -6.464  1.00 10.00      B   
ATOM   1721  CD2 LEU   101      -5.904  -6.855  -7.763  1.00 10.00      B   
ATOM   1722  C   LEU   101      -8.120  -6.309 -11.479  1.00 10.00      B   
ATOM   1723  O   LEU   101      -8.144  -5.611 -12.498  1.00 10.00      B   
ATOM   1724  N   LYS   102      -8.733  -7.484 -11.401  1.00 10.00      B   
ATOM   1725  HN  LYS   102      -8.704  -7.986 -10.559  1.00 10.00      B   
ATOM   1726  CA  LYS   102      -9.464  -8.041 -12.532  1.00 10.00      B   
ATOM   1727  CB  LYS   102      -9.616  -9.561 -12.393  1.00 10.00      B   
ATOM   1728  CG  LYS   102     -10.248 -10.240 -13.598  1.00 10.00      B   
ATOM   1729  CD  LYS   102      -9.889 -11.716 -13.651  1.00 10.00      B   
ATOM   1730  CE  LYS   102     -10.747 -12.466 -14.660  1.00 10.00      B   
ATOM   1731  NZ  LYS   102     -12.173 -12.529 -14.243  1.00 10.00      B   
ATOM   1732  HZ1 LYS   102     -12.675 -11.678 -14.558  1.00 10.00      B   
ATOM   1733  HZ2 LYS   102     -12.241 -12.588 -13.199  1.00 10.00      B   
ATOM   1734  HZ3 LYS   102     -12.632 -13.364 -14.656  1.00 10.00      B   
ATOM   1735  C   LYS   102     -10.824  -7.369 -12.713  1.00 10.00      B   
ATOM   1736  O   LYS   102     -11.824  -7.801 -12.133  1.00 10.00      B   
ATOM   1737  N   ASP   103     -10.840  -6.302 -13.510  1.00 10.00      B   
ATOM   1738  HN  ASP   103      -9.999  -6.006 -13.917  1.00 10.00      B   
ATOM   1739  CA  ASP   103     -12.066  -5.550 -13.797  1.00 10.00      B   
ATOM   1740  CB  ASP   103     -13.083  -6.427 -14.545  1.00 10.00      B   
ATOM   1741  CG  ASP   103     -14.237  -5.632 -15.136  1.00 10.00      B   
ATOM   1742  OD1 ASP   103     -13.977  -4.682 -15.910  1.00 10.00      B   
ATOM   1743  OD2 ASP   103     -15.411  -5.966 -14.853  1.00 10.00      B   
ATOM   1744  C   ASP   103     -12.685  -4.979 -12.521  1.00 10.00      B   
ATOM   1745  O   ASP   103     -13.907  -4.948 -12.367  1.00 10.00      B   
ATOM   1746  N   VAL   104     -11.838  -4.509 -11.611  1.00 10.00      B   
ATOM   1747  HN  VAL   104     -10.873  -4.525 -11.796  1.00 10.00      B   
ATOM   1748  CA  VAL   104     -12.311  -3.955 -10.346  1.00 10.00      B   
ATOM   1749  CB  VAL   104     -12.256  -4.998  -9.214  1.00 10.00      B   
ATOM   1750  CG1 VAL   104     -13.226  -6.136  -9.483  1.00 10.00      B   
ATOM   1751  CG2 VAL   104     -10.843  -5.528  -9.046  1.00 10.00      B   
ATOM   1752  C   VAL   104     -11.509  -2.725  -9.927  1.00 10.00      B   
ATOM   1753  O   VAL   104     -10.318  -2.613 -10.231  1.00 10.00      B   
ATOM   1754  N   SER   105     -12.172  -1.816  -9.223  1.00 10.00      B   
ATOM   1755  HN  SER   105     -13.126  -1.975  -9.017  1.00 10.00      B   
ATOM   1756  CA  SER   105     -11.548  -0.592  -8.742  1.00 10.00      B   
ATOM   1757  CB  SER   105     -12.079   0.614  -9.525  1.00 10.00      B   
ATOM   1758  OG  SER   105     -13.456   0.450  -9.845  1.00 10.00      B   
ATOM   1759  HG  SER   105     -13.545  -0.207 -10.546  1.00 10.00      B   
ATOM   1760  C   SER   105     -11.809  -0.426  -7.243  1.00 10.00      B   
ATOM   1761  O   SER   105     -12.798   0.190  -6.834  1.00 10.00      B   
ATOM   1762  N   PHE   106     -10.928  -0.994  -6.424  1.00 10.00      B   
ATOM   1763  HN  PHE   106     -10.151  -1.456  -6.801  1.00 10.00      B   
ATOM   1764  CA  PHE   106     -11.079  -0.925  -4.974  1.00 10.00      B   
ATOM   1765  CB  PHE   106     -10.888  -2.306  -4.328  1.00 10.00      B   
ATOM   1766  CG  PHE   106      -9.454  -2.741  -4.203  1.00 10.00      B   
ATOM   1767  CD1 PHE   106      -8.755  -2.535  -3.023  1.00 10.00      B   
ATOM   1768  CD2 PHE   106      -8.806  -3.350  -5.263  1.00 10.00      B   
ATOM   1769  CE1 PHE   106      -7.436  -2.928  -2.905  1.00 10.00      B   
ATOM   1770  CE2 PHE   106      -7.489  -3.746  -5.151  1.00 10.00      B   
ATOM   1771  CZ  PHE   106      -6.802  -3.535  -3.971  1.00 10.00      B   
ATOM   1772  C   PHE   106     -10.137   0.104  -4.353  1.00 10.00      B   
ATOM   1773  O   PHE   106      -9.036   0.344  -4.860  1.00 10.00      B   
ATOM   1774  N   ARG   107     -10.584   0.703  -3.253  1.00 10.00      B   
ATOM   1775  HN  ARG   107     -11.465   0.455  -2.904  1.00 10.00      B   
ATOM   1776  CA  ARG   107      -9.806   1.706  -2.540  1.00 10.00      B   
ATOM   1777  CB  ARG   107     -10.728   2.582  -1.682  1.00 10.00      B   
ATOM   1778  CG  ARG   107     -10.004   3.542  -0.748  1.00 10.00      B   
ATOM   1779  CD  ARG   107      -9.046   4.450  -1.502  1.00 10.00      B   
ATOM   1780  NE  ARG   107      -9.713   5.186  -2.576  1.00 10.00      B   
ATOM   1781  HE  ARG   107      -9.950   4.672  -3.397  1.00 10.00      B   
ATOM   1782  CZ  ARG   107     -10.023   6.484  -2.521  1.00 10.00      B   
ATOM   1783  NH1 ARG   107      -9.728   7.198  -1.444  1.00 10.00      B   
ATOM   1784 HH11 ARG   107      -9.252   6.750  -0.623  1.00 10.00      B   
ATOM   1785 HH12 ARG   107      -9.971   8.220  -1.398  1.00 10.00      B   
ATOM   1786  NH2 ARG   107     -10.623   7.065  -3.557  1.00 10.00      B   
ATOM   1787 HH21 ARG   107     -10.871   8.077  -3.520  1.00 10.00      B   
ATOM   1788 HH22 ARG   107     -10.848   6.510  -4.411  1.00 10.00      B   
ATOM   1789  C   ARG   107      -8.753   1.044  -1.663  1.00 10.00      B   
ATOM   1790  O   ARG   107      -9.081   0.259  -0.771  1.00 10.00      B   
ATOM   1791  N   LEU   108      -7.493   1.362  -1.925  1.00 10.00      B   
ATOM   1792  HN  LEU   108      -7.297   1.991  -2.655  1.00 10.00      B   
ATOM   1793  CA  LEU   108      -6.391   0.803  -1.152  1.00 10.00      B   
ATOM   1794  CB  LEU   108      -5.179   0.536  -2.049  1.00 10.00      B   
ATOM   1795  CG  LEU   108      -4.026  -0.242  -1.411  1.00 10.00      B   
ATOM   1796  CD1 LEU   108      -4.461  -1.653  -1.051  1.00 10.00      B   
ATOM   1797  CD2 LEU   108      -2.821  -0.267  -2.337  1.00 10.00      B   
ATOM   1798  C   LEU   108      -6.014   1.738  -0.003  1.00 10.00      B   
ATOM   1799  O   LEU   108      -5.814   1.295   1.131  1.00 10.00      B   
ATOM   1800  N   GLY   109      -5.925   3.033  -0.299  1.00 10.00      B   
ATOM   1801  HN  GLY   109      -6.085   3.334  -1.221  1.00 10.00      B   
ATOM   1802  CA  GLY   109      -5.581   4.002   0.722  1.00 10.00      B   
ATOM   1803  C   GLY   109      -6.012   5.410   0.362  1.00 10.00      B   
ATOM   1804  O   GLY   109      -6.101   5.759  -0.821  1.00 10.00      B   
ATOM   1805  N   SER   110      -6.281   6.209   1.385  1.00 10.00      B   
ATOM   1806  HN  SER   110      -6.194   5.858   2.295  1.00 10.00      B   
ATOM   1807  CA  SER   110      -6.701   7.593   1.209  1.00 10.00      B   
ATOM   1808  CB  SER   110      -8.212   7.705   1.415  1.00 10.00      B   
ATOM   1809  OG  SER   110      -8.888   6.593   0.838  1.00 10.00      B   
ATOM   1810  HG  SER   110      -9.120   5.968   1.538  1.00 10.00      B   
ATOM   1811  C   SER   110      -5.966   8.480   2.213  1.00 10.00      B   
ATOM   1812  O   SER   110      -5.693   8.051   3.334  1.00 10.00      B   
ATOM   1813  N   PHE   111      -5.629   9.701   1.813  1.00 10.00      B   
ATOM   1814  HN  PHE   111      -5.870  10.001   0.901  1.00 10.00      B   
ATOM   1815  CA  PHE   111      -4.909  10.613   2.694  1.00 10.00      B   
ATOM   1816  CB  PHE   111      -3.395  10.494   2.478  1.00 10.00      B   
ATOM   1817  CG  PHE   111      -2.806   9.182   2.907  1.00 10.00      B   
ATOM   1818  CD1 PHE   111      -2.695   8.134   2.010  1.00 10.00      B   
ATOM   1819  CD2 PHE   111      -2.362   8.999   4.206  1.00 10.00      B   
ATOM   1820  CE1 PHE   111      -2.152   6.925   2.398  1.00 10.00      B   
ATOM   1821  CE2 PHE   111      -1.817   7.792   4.604  1.00 10.00      B   
ATOM   1822  CZ  PHE   111      -1.711   6.753   3.698  1.00 10.00      B   
ATOM   1823  C   PHE   111      -5.334  12.063   2.500  1.00 10.00      B   
ATOM   1824  O   PHE   111      -5.472  12.540   1.371  1.00 10.00      B   
ATOM   1825  N   ASN   112      -5.529  12.758   3.612  1.00 10.00      B   
ATOM   1826  HN  ASN   112      -5.413  12.312   4.480  1.00 10.00      B   
ATOM   1827  CA  ASN   112      -5.901  14.168   3.590  1.00 10.00      B   
ATOM   1828  CB  ASN   112      -7.015  14.452   4.601  1.00 10.00      B   
ATOM   1829  CG  ASN   112      -8.357  13.880   4.176  1.00 10.00      B   
ATOM   1830  OD1 ASN   112      -9.122  14.528   3.461  1.00 10.00      B   
ATOM   1831  ND2 ASN   112      -8.655  12.661   4.615  1.00 10.00      B   
ATOM   1832 HD21 ASN   112      -8.002  12.196   5.183  1.00 10.00      B   
ATOM   1833 HD22 ASN   112      -9.518  12.276   4.355  1.00 10.00      B   
ATOM   1834  C   ASN   112      -4.661  15.003   3.900  1.00 10.00      B   
ATOM   1835  O   ASN   112      -4.655  15.840   4.809  1.00 10.00      B   
ATOM   1836  N   LEU   113      -3.609  14.741   3.128  1.00 10.00      B   
ATOM   1837  HN  LEU   113      -3.712  14.074   2.419  1.00 10.00      B   
ATOM   1838  CA  LEU   113      -2.317  15.404   3.278  1.00 10.00      B   
ATOM   1839  CB  LEU   113      -1.431  15.137   2.055  1.00 10.00      B   
ATOM   1840  CG  LEU   113      -1.117  13.670   1.744  1.00 10.00      B   
ATOM   1841  CD1 LEU   113      -0.359  13.552   0.430  1.00 10.00      B   
ATOM   1842  CD2 LEU   113      -0.324  13.038   2.877  1.00 10.00      B   
ATOM   1843  C   LEU   113      -2.442  16.907   3.505  1.00 10.00      B   
ATOM   1844  O   LEU   113      -3.295  17.576   2.916  1.00 10.00      B   
ATOM   1845  N   GLU   114      -1.585  17.424   4.374  1.00 10.00      B   
ATOM   1846  HN  GLU   114      -0.948  16.827   4.830  1.00 10.00      B   
ATOM   1847  CA  GLU   114      -1.553  18.844   4.677  1.00 10.00      B   
ATOM   1848  CB  GLU   114      -1.479  19.065   6.186  1.00 10.00      B   
ATOM   1849  CG  GLU   114      -2.749  18.695   6.935  1.00 10.00      B   
ATOM   1850  CD  GLU   114      -2.524  18.579   8.426  1.00 10.00      B   
ATOM   1851  OE1 GLU   114      -2.847  17.518   8.996  1.00 10.00      B   
ATOM   1852  OE2 GLU   114      -2.010  19.545   9.036  1.00 10.00      B   
ATOM   1853  C   GLU   114      -0.340  19.464   4.001  1.00 10.00      B   
ATOM   1854  O   GLU   114       0.782  18.963   4.148  1.00 10.00      B   
ATOM   1855  N   LYS   115      -0.561  20.532   3.248  1.00 10.00      B   
ATOM   1856  HN  LYS   115      -1.472  20.881   3.164  1.00 10.00      B   
ATOM   1857  CA  LYS   115       0.527  21.200   2.551  1.00 10.00      B   
ATOM   1858  CB  LYS   115       0.017  22.279   1.592  1.00 10.00      B   
ATOM   1859  CG  LYS   115       1.033  22.666   0.530  1.00 10.00      B   
ATOM   1860  CD  LYS   115       0.376  23.287  -0.692  1.00 10.00      B   
ATOM   1861  CE  LYS   115       1.374  23.385  -1.835  1.00 10.00      B   
ATOM   1862  NZ  LYS   115       0.839  24.125  -3.004  1.00 10.00      B   
ATOM   1863  HZ1 LYS   115       0.364  24.993  -2.693  1.00 10.00      B   
ATOM   1864  HZ2 LYS   115       0.162  23.538  -3.522  1.00 10.00      B   
ATOM   1865  HZ3 LYS   115       1.617  24.379  -3.644  1.00 10.00      B   
ATOM   1866  C   LYS   115       1.543  21.762   3.541  1.00 10.00      B   
ATOM   1867  O   LYS   115       1.208  22.580   4.403  1.00 10.00      B   
ATOM   1868  N   VAL   116       2.782  21.314   3.400  1.00 10.00      B   
ATOM   1869  HN  VAL   116       2.977  20.696   2.656  1.00 10.00      B   
ATOM   1870  CA  VAL   116       3.868  21.719   4.278  1.00 10.00      B   
ATOM   1871  CB  VAL   116       5.160  20.920   3.992  1.00 10.00      B   
ATOM   1872  CG1 VAL   116       6.232  21.260   5.014  1.00 10.00      B   
ATOM   1873  CG2 VAL   116       4.878  19.426   3.995  1.00 10.00      B   
ATOM   1874  C   VAL   116       4.167  23.210   4.176  1.00 10.00      B   
ATOM   1875  O   VAL   116       4.236  23.773   3.079  1.00 10.00      B   
ATOM   1876  N   GLU   117       4.338  23.831   5.338  1.00 10.00      B   
ATOM   1877  HN  GLU   117       4.243  23.315   6.166  1.00 10.00      B   
ATOM   1878  CA  GLU   117       4.654  25.251   5.431  1.00 10.00      B   
ATOM   1879  CB  GLU   117       4.437  25.727   6.872  1.00 10.00      B   
ATOM   1880  CG  GLU   117       4.993  27.108   7.175  1.00 10.00      B   
ATOM   1881  CD  GLU   117       5.077  27.388   8.661  1.00 10.00      B   
ATOM   1882  OE1 GLU   117       6.128  27.087   9.266  1.00 10.00      B   
ATOM   1883  OE2 GLU   117       4.096  27.907   9.234  1.00 10.00      B   
ATOM   1884  C   GLU   117       6.107  25.494   5.020  1.00 10.00      B   
ATOM   1885  O   GLU   117       6.435  26.530   4.435  1.00 10.00      B   
ATOM   1886  N   ASN   118       6.972  24.535   5.340  1.00 10.00      B   
ATOM   1887  HN  ASN   118       6.650  23.741   5.816  1.00 10.00      B   
ATOM   1888  CA  ASN   118       8.391  24.626   5.016  1.00 10.00      B   
ATOM   1889  CB  ASN   118       9.241  24.599   6.295  1.00 10.00      B   
ATOM   1890  CG  ASN   118       9.047  23.341   7.129  1.00 10.00      B   
ATOM   1891  OD1 ASN   118       8.032  22.652   7.016  1.00 10.00      B   
ATOM   1892  ND2 ASN   118      10.012  23.043   7.986  1.00 10.00      B   
ATOM   1893 HD21 ASN   118      10.788  23.647   8.040  1.00 10.00      B   
ATOM   1894 HD22 ASN   118       9.912  22.240   8.538  1.00 10.00      B   
ATOM   1895  C   ASN   118       8.807  23.506   4.059  1.00 10.00      B   
ATOM   1896  O   ASN   118       9.598  22.625   4.414  1.00 10.00      B   
ATOM   1897  N   PRO   119       8.279  23.527   2.821  1.00 10.00      B   
ATOM   1898  CA  PRO   119       8.587  22.510   1.809  1.00 10.00      B   
ATOM   1899  CB  PRO   119       7.872  23.016   0.553  1.00 10.00      B   
ATOM   1900  CG  PRO   119       6.802  23.916   1.063  1.00 10.00      B   
ATOM   1901  CD  PRO   119       7.353  24.551   2.306  1.00 10.00      B   
ATOM   1902  C   PRO   119      10.084  22.407   1.549  1.00 10.00      B   
ATOM   1903  O   PRO   119      10.633  21.306   1.460  1.00 10.00      B   
ATOM   1904  N   ALA   120      10.739  23.563   1.435  1.00 10.00      B   
ATOM   1905  HN  ALA   120      10.239  24.405   1.518  1.00 10.00      B   
ATOM   1906  CA  ALA   120      12.177  23.617   1.187  1.00 10.00      B   
ATOM   1907  CB  ALA   120      12.679  25.049   1.276  1.00 10.00      B   
ATOM   1908  C   ALA   120      12.926  22.721   2.166  1.00 10.00      B   
ATOM   1909  O   ALA   120      13.745  21.889   1.763  1.00 10.00      B   
ATOM   1910  N   GLU   121      12.624  22.882   3.450  1.00 10.00      B   
ATOM   1911  HN  GLU   121      11.948  23.544   3.705  1.00 10.00      B   
ATOM   1912  CA  GLU   121      13.258  22.084   4.483  1.00 10.00      B   
ATOM   1913  CB  GLU   121      12.784  22.517   5.866  1.00 10.00      B   
ATOM   1914  CG  GLU   121      13.241  23.907   6.267  1.00 10.00      B   
ATOM   1915  CD  GLU   121      13.046  24.172   7.741  1.00 10.00      B   
ATOM   1916  OE1 GLU   121      12.040  24.816   8.101  1.00 10.00      B   
ATOM   1917  OE2 GLU   121      13.889  23.731   8.548  1.00 10.00      B   
ATOM   1918  C   GLU   121      12.947  20.613   4.259  1.00 10.00      B   
ATOM   1919  O   GLU   121      13.854  19.784   4.201  1.00 10.00      B   
ATOM   1920  N   VAL   122      11.660  20.301   4.110  1.00 10.00      B   
ATOM   1921  HN  VAL   122      10.986  21.013   4.164  1.00 10.00      B   
ATOM   1922  CA  VAL   122      11.226  18.928   3.872  1.00 10.00      B   
ATOM   1923  CB  VAL   122       9.714  18.852   3.553  1.00 10.00      B   
ATOM   1924  CG1 VAL   122       9.273  17.407   3.379  1.00 10.00      B   
ATOM   1925  CG2 VAL   122       8.898  19.532   4.640  1.00 10.00      B   
ATOM   1926  C   VAL   122      12.013  18.333   2.707  1.00 10.00      B   
ATOM   1927  O   VAL   122      12.617  17.265   2.833  1.00 10.00      B   
ATOM   1928  N   ILE   123      12.016  19.042   1.582  1.00 10.00      B   
ATOM   1929  HN  ILE   123      11.525  19.897   1.551  1.00 10.00      B   
ATOM   1930  CA  ILE   123      12.731  18.594   0.394  1.00 10.00      B   
ATOM   1931  CB  ILE   123      12.552  19.578  -0.780  1.00 10.00      B   
ATOM   1932  CG1 ILE   123      11.066  19.762  -1.104  1.00 10.00      B   
ATOM   1933  CG2 ILE   123      13.312  19.095  -2.008  1.00 10.00      B   
ATOM   1934  CD1 ILE   123      10.792  20.864  -2.107  1.00 10.00      B   
ATOM   1935  C   ILE   123      14.219  18.424   0.697  1.00 10.00      B   
ATOM   1936  O   ILE   123      14.787  17.351   0.477  1.00 10.00      B   
ATOM   1937  N   ARG   124      14.843  19.480   1.216  1.00 10.00      B   
ATOM   1938  HN  ARG   124      14.331  20.307   1.390  1.00 10.00      B   
ATOM   1939  CA  ARG   124      16.266  19.435   1.549  1.00 10.00      B   
ATOM   1940  CB  ARG   124      16.749  20.769   2.112  1.00 10.00      B   
ATOM   1941  CG  ARG   124      16.765  21.896   1.096  1.00 10.00      B   
ATOM   1942  CD  ARG   124      17.411  23.140   1.673  1.00 10.00      B   
ATOM   1943  NE  ARG   124      16.769  23.562   2.916  1.00 10.00      B   
ATOM   1944  HE  ARG   124      16.989  23.053   3.728  1.00 10.00      B   
ATOM   1945  CZ  ARG   124      15.919  24.584   3.007  1.00 10.00      B   
ATOM   1946  NH1 ARG   124      15.606  25.295   1.928  1.00 10.00      B   
ATOM   1947 HH11 ARG   124      16.022  25.057   1.004  1.00 10.00      B   
ATOM   1948 HH12 ARG   124      14.944  26.095   2.002  1.00 10.00      B   
ATOM   1949  NH2 ARG   124      15.378  24.899   4.180  1.00 10.00      B   
ATOM   1950 HH21 ARG   124      14.714  25.699   4.254  1.00 10.00      B   
ATOM   1951 HH22 ARG   124      15.619  24.350   5.034  1.00 10.00      B   
ATOM   1952  C   ARG   124      16.552  18.311   2.536  1.00 10.00      B   
ATOM   1953  O   ARG   124      17.531  17.574   2.386  1.00 10.00      B   
ATOM   1954  N   GLU   125      15.701  18.192   3.550  1.00 10.00      B   
ATOM   1955  HN  GLU   125      14.955  18.835   3.633  1.00 10.00      B   
ATOM   1956  CA  GLU   125      15.841  17.144   4.553  1.00 10.00      B   
ATOM   1957  CB  GLU   125      14.681  17.225   5.552  1.00 10.00      B   
ATOM   1958  CG  GLU   125      14.934  16.529   6.880  1.00 10.00      B   
ATOM   1959  CD  GLU   125      14.705  15.032   6.821  1.00 10.00      B   
ATOM   1960  OE1 GLU   125      13.931  14.571   5.955  1.00 10.00      B   
ATOM   1961  OE2 GLU   125      15.283  14.302   7.661  1.00 10.00      B   
ATOM   1962  C   GLU   125      15.869  15.783   3.858  1.00 10.00      B   
ATOM   1963  O   GLU   125      16.753  14.959   4.109  1.00 10.00      B   
ATOM   1964  N   LEU   126      14.912  15.569   2.957  1.00 10.00      B   
ATOM   1965  HN  LEU   126      14.238  16.268   2.796  1.00 10.00      B   
ATOM   1966  CA  LEU   126      14.842  14.326   2.203  1.00 10.00      B   
ATOM   1967  CB  LEU   126      13.617  14.333   1.280  1.00 10.00      B   
ATOM   1968  CG  LEU   126      13.296  13.023   0.553  1.00 10.00      B   
ATOM   1969  CD1 LEU   126      11.893  13.072  -0.037  1.00 10.00      B   
ATOM   1970  CD2 LEU   126      14.322  12.745  -0.538  1.00 10.00      B   
ATOM   1971  C   LEU   126      16.125  14.163   1.391  1.00 10.00      B   
ATOM   1972  O   LEU   126      16.767  13.107   1.420  1.00 10.00      B   
ATOM   1973  N   ILE   127      16.502  15.227   0.680  1.00 10.00      B   
ATOM   1974  HN  ILE   127      15.942  16.036   0.698  1.00 10.00      B   
ATOM   1975  CA  ILE   127      17.721  15.220  -0.126  1.00 10.00      B   
ATOM   1976  CB  ILE   127      17.995  16.597  -0.769  1.00 10.00      B   
ATOM   1977  CG1 ILE   127      16.824  17.017  -1.660  1.00 10.00      B   
ATOM   1978  CG2 ILE   127      19.291  16.566  -1.570  1.00 10.00      B   
ATOM   1979  CD1 ILE   127      16.935  18.432  -2.186  1.00 10.00      B   
ATOM   1980  C   ILE   127      18.913  14.824   0.742  1.00 10.00      B   
ATOM   1981  O   ILE   127      19.739  13.996   0.343  1.00 10.00      B   
ATOM   1982  N   ALA   128      18.989  15.413   1.936  1.00 10.00      B   
ATOM   1983  HN  ALA   128      18.299  16.067   2.192  1.00 10.00      B   
ATOM   1984  CA  ALA   128      20.063  15.112   2.875  1.00 10.00      B   
ATOM   1985  CB  ALA   128      19.877  15.889   4.171  1.00 10.00      B   
ATOM   1986  C   ALA   128      20.087  13.616   3.156  1.00 10.00      B   
ATOM   1987  O   ALA   128      21.136  12.971   3.058  1.00 10.00      B   
ATOM   1988  N   TYR   129      18.919  13.069   3.492  1.00 10.00      B   
ATOM   1989  HN  TYR   129      18.121  13.644   3.556  1.00 10.00      B   
ATOM   1990  CA  TYR   129      18.790  11.646   3.770  1.00 10.00      B   
ATOM   1991  CB  TYR   129      17.342  11.289   4.132  1.00 10.00      B   
ATOM   1992  CG  TYR   129      17.039   9.808   4.062  1.00 10.00      B   
ATOM   1993  CD1 TYR   129      17.558   8.928   5.000  1.00 10.00      B   
ATOM   1994  CD2 TYR   129      16.240   9.292   3.050  1.00 10.00      B   
ATOM   1995  CE1 TYR   129      17.287   7.574   4.934  1.00 10.00      B   
ATOM   1996  CE2 TYR   129      15.962   7.940   2.975  1.00 10.00      B   
ATOM   1997  CZ  TYR   129      16.488   7.084   3.919  1.00 10.00      B   
ATOM   1998  OH  TYR   129      16.211   5.732   3.850  1.00 10.00      B   
ATOM   1999  HH  TYR   129      15.925   5.421   4.719  1.00 10.00      B   
ATOM   2000  C   TYR   129      19.249  10.829   2.565  1.00 10.00      B   
ATOM   2001  O   TYR   129      20.018   9.874   2.706  1.00 10.00      B   
ATOM   2002  N   ALA   130      18.770  11.208   1.384  1.00 10.00      B   
ATOM   2003  HN  ALA   130      18.151  11.976   1.338  1.00 10.00      B   
ATOM   2004  CA  ALA   130      19.133  10.519   0.152  1.00 10.00      B   
ATOM   2005  CB  ALA   130      18.472  11.191  -1.044  1.00 10.00      B   
ATOM   2006  C   ALA   130      20.650  10.497  -0.013  1.00 10.00      B   
ATOM   2007  O   ALA   130      21.260   9.430  -0.123  1.00 10.00      B   
ATOM   2008  N   LEU   131      21.256  11.684   0.003  1.00 10.00      B   
ATOM   2009  HN  LEU   131      20.712  12.499   0.121  1.00 10.00      B   
ATOM   2010  CA  LEU   131      22.705  11.808  -0.136  1.00 10.00      B   
ATOM   2011  CB  LEU   131      23.133  13.277  -0.065  1.00 10.00      B   
ATOM   2012  CG  LEU   131      22.755  14.148  -1.263  1.00 10.00      B   
ATOM   2013  CD1 LEU   131      23.097  15.605  -0.995  1.00 10.00      B   
ATOM   2014  CD2 LEU   131      23.449  13.652  -2.522  1.00 10.00      B   
ATOM   2015  C   LEU   131      23.416  11.003   0.949  1.00 10.00      B   
ATOM   2016  O   LEU   131      24.338  10.229   0.669  1.00 10.00      B   
ATOM   2017  N   ASP   132      22.967  11.182   2.189  1.00 10.00      B   
ATOM   2018  HN  ASP   132      22.219  11.803   2.341  1.00 10.00      B   
ATOM   2019  CA  ASP   132      23.543  10.476   3.329  1.00 10.00      B   
ATOM   2020  CB  ASP   132      22.783  10.842   4.606  1.00 10.00      B   
ATOM   2021  CG  ASP   132      23.699  11.096   5.784  1.00 10.00      B   
ATOM   2022  OD1 ASP   132      24.002  10.143   6.527  1.00 10.00      B   
ATOM   2023  OD2 ASP   132      24.114  12.259   5.978  1.00 10.00      B   
ATOM   2024  C   ASP   132      23.473   8.970   3.092  1.00 10.00      B   
ATOM   2025  O   ASP   132      24.464   8.252   3.260  1.00 10.00      B   
ATOM   2026  N   THR   133      22.295   8.504   2.684  1.00 10.00      B   
ATOM   2027  HN  THR   133      21.545   9.131   2.574  1.00 10.00      B   
ATOM   2028  CA  THR   133      22.081   7.091   2.395  1.00 10.00      B   
ATOM   2029  CB  THR   133      20.646   6.839   1.873  1.00 10.00      B   
ATOM   2030  OG1 THR   133      19.687   7.335   2.820  1.00 10.00      B   
ATOM   2031  HG1 THR   133      19.736   8.298   2.852  1.00 10.00      B   
ATOM   2032  CG2 THR   133      20.409   5.354   1.645  1.00 10.00      B   
ATOM   2033  C   THR   133      23.093   6.617   1.347  1.00 10.00      B   
ATOM   2034  O   THR   133      23.701   5.548   1.484  1.00 10.00      B   
ATOM   2035  N   ILE   134      23.274   7.426   0.303  1.00 10.00      B   
ATOM   2036  HN  ILE   134      22.756   8.264   0.250  1.00 10.00      B   
ATOM   2037  CA  ILE   134      24.217   7.107  -0.764  1.00 10.00      B   
ATOM   2038  CB  ILE   134      24.216   8.193  -1.864  1.00 10.00      B   
ATOM   2039  CG1 ILE   134      22.818   8.352  -2.468  1.00 10.00      B   
ATOM   2040  CG2 ILE   134      25.229   7.859  -2.950  1.00 10.00      B   
ATOM   2041  CD1 ILE   134      22.675   9.561  -3.369  1.00 10.00      B   
ATOM   2042  C   ILE   134      25.627   6.974  -0.194  1.00 10.00      B   
ATOM   2043  O   ILE   134      26.295   5.954  -0.389  1.00 10.00      B   
ATOM   2044  N   ALA   135      26.068   8.007   0.520  1.00 10.00      B   
ATOM   2045  HN  ALA   135      25.483   8.789   0.642  1.00 10.00      B   
ATOM   2046  CA  ALA   135      27.393   8.011   1.125  1.00 10.00      B   
ATOM   2047  CB  ALA   135      27.580   9.251   1.986  1.00 10.00      B   
ATOM   2048  C   ALA   135      27.613   6.747   1.954  1.00 10.00      B   
ATOM   2049  O   ALA   135      28.632   6.064   1.808  1.00 10.00      B   
ATOM   2050  N   GLU   136      26.649   6.434   2.821  1.00 10.00      B   
ATOM   2051  HN  GLU   136      25.861   7.020   2.895  1.00 10.00      B   
ATOM   2052  CA  GLU   136      26.736   5.247   3.670  1.00 10.00      B   
ATOM   2053  CB  GLU   136      25.481   5.098   4.529  1.00 10.00      B   
ATOM   2054  CG  GLU   136      25.194   6.277   5.444  1.00 10.00      B   
ATOM   2055  CD  GLU   136      24.039   5.997   6.378  1.00 10.00      B   
ATOM   2056  OE1 GLU   136      22.876   6.154   5.956  1.00 10.00      B   
ATOM   2057  OE2 GLU   136      24.291   5.591   7.531  1.00 10.00      B   
ATOM   2058  C   GLU   136      26.926   3.988   2.829  1.00 10.00      B   
ATOM   2059  O   GLU   136      27.843   3.199   3.067  1.00 10.00      B   
ATOM   2060  N   ASN   137      26.061   3.817   1.834  1.00 10.00      B   
ATOM   2061  HN  ASN   137      25.367   4.496   1.682  1.00 10.00      B   
ATOM   2062  CA  ASN   137      26.121   2.649   0.955  1.00 10.00      B   
ATOM   2063  CB  ASN   137      25.030   2.706  -0.116  1.00 10.00      B   
ATOM   2064  CG  ASN   137      23.687   2.206   0.388  1.00 10.00      B   
ATOM   2065  OD1 ASN   137      23.363   1.025   0.262  1.00 10.00      B   
ATOM   2066  ND2 ASN   137      22.894   3.098   0.968  1.00 10.00      B   
ATOM   2067 HD21 ASN   137      23.214   4.029   1.046  1.00 10.00      B   
ATOM   2068 HD22 ASN   137      22.018   2.799   1.292  1.00 10.00      B   
ATOM   2069  C   ASN   137      27.499   2.497   0.316  1.00 10.00      B   
ATOM   2070  O   ASN   137      28.049   1.391   0.262  1.00 10.00      B   
ATOM   2071  N   GLN   138      28.062   3.607  -0.160  1.00 10.00      B   
ATOM   2072  HN  GLN   138      27.577   4.462  -0.093  1.00 10.00      B   
ATOM   2073  CA  GLN   138      29.384   3.578  -0.777  1.00 10.00      B   
ATOM   2074  CB  GLN   138      29.832   4.979  -1.194  1.00 10.00      B   
ATOM   2075  CG  GLN   138      29.059   5.556  -2.368  1.00 10.00      B   
ATOM   2076  CD  GLN   138      29.635   6.875  -2.843  1.00 10.00      B   
ATOM   2077  OE1 GLN   138      29.255   7.943  -2.362  1.00 10.00      B   
ATOM   2078  NE2 GLN   138      30.558   6.814  -3.790  1.00 10.00      B   
ATOM   2079 HE21 GLN   138      30.817   5.932  -4.133  1.00 10.00      B   
ATOM   2080 HE22 GLN   138      30.948   7.654  -4.110  1.00 10.00      B   
ATOM   2081  C   GLN   138      30.399   2.959   0.178  1.00 10.00      B   
ATOM   2082  O   GLN   138      31.129   2.039  -0.192  1.00 10.00      B   
ATOM   2083  N   ALA   139      30.421   3.453   1.415  1.00 10.00      B   
ATOM   2084  HN  ALA   139      29.799   4.175   1.654  1.00 10.00      B   
ATOM   2085  CA  ALA   139      31.340   2.942   2.429  1.00 10.00      B   
ATOM   2086  CB  ALA   139      31.093   3.626   3.764  1.00 10.00      B   
ATOM   2087  C   ALA   139      31.187   1.431   2.567  1.00 10.00      B   
ATOM   2088  O   ALA   139      32.177   0.693   2.596  1.00 10.00      B   
ATOM   2089  N   LYS   140      29.938   0.979   2.642  1.00 10.00      B   
ATOM   2090  HN  LYS   140      29.194   1.621   2.623  1.00 10.00      B   
ATOM   2091  CA  LYS   140      29.645  -0.442   2.754  1.00 10.00      B   
ATOM   2092  CB  LYS   140      28.133  -0.666   2.816  1.00 10.00      B   
ATOM   2093  CG  LYS   140      27.727  -2.050   3.292  1.00 10.00      B   
ATOM   2094  CD  LYS   140      26.225  -2.128   3.515  1.00 10.00      B   
ATOM   2095  CE  LYS   140      25.826  -3.432   4.189  1.00 10.00      B   
ATOM   2096  NZ  LYS   140      26.035  -4.606   3.301  1.00 10.00      B   
ATOM   2097  HZ1 LYS   140      25.441  -4.525   2.455  1.00 10.00      B   
ATOM   2098  HZ2 LYS   140      25.784  -5.481   3.800  1.00 10.00      B   
ATOM   2099  HZ3 LYS   140      27.031  -4.663   3.011  1.00 10.00      B   
ATOM   2100  C   LYS   140      30.236  -1.173   1.554  1.00 10.00      B   
ATOM   2101  O   LYS   140      30.918  -2.193   1.700  1.00 10.00      B   
ATOM   2102  N   ASN   141      29.977  -0.629   0.364  1.00 10.00      B   
ATOM   2103  HN  ASN   141      29.425   0.186   0.323  1.00 10.00      B   
ATOM   2104  CA  ASN   141      30.492  -1.203  -0.877  1.00 10.00      B   
ATOM   2105  CB  ASN   141      30.012  -0.399  -2.091  1.00 10.00      B   
ATOM   2106  CG  ASN   141      28.554  -0.652  -2.427  1.00 10.00      B   
ATOM   2107  OD1 ASN   141      28.056  -1.771  -2.295  1.00 10.00      B   
ATOM   2108  ND2 ASN   141      27.854   0.384  -2.862  1.00 10.00      B   
ATOM   2109 HD21 ASN   141      28.306   1.251  -2.944  1.00 10.00      B   
ATOM   2110 HD22 ASN   141      26.909   0.244  -3.082  1.00 10.00      B   
ATOM   2111  C   ASN   141      32.015  -1.232  -0.836  1.00 10.00      B   
ATOM   2112  O   ASN   141      32.644  -2.224  -1.220  1.00 10.00      B   
ATOM   2113  N   GLU   142      32.602  -0.137  -0.354  1.00 10.00      B   
ATOM   2114  HN  GLU   142      32.039   0.624  -0.083  1.00 10.00      B   
ATOM   2115  CA  GLU   142      34.050  -0.027  -0.225  1.00 10.00      B   
ATOM   2116  CB  GLU   142      34.407   1.273   0.496  1.00 10.00      B   
ATOM   2117  CG  GLU   142      34.083   2.533  -0.285  1.00 10.00      B   
ATOM   2118  CD  GLU   142      35.224   2.964  -1.177  1.00 10.00      B   
ATOM   2119  OE1 GLU   142      36.331   3.202  -0.652  1.00 10.00      B   
ATOM   2120  OE2 GLU   142      35.019   3.079  -2.401  1.00 10.00      B   
ATOM   2121  C   GLU   142      34.581  -1.208   0.578  1.00 10.00      B   
ATOM   2122  O   GLU   142      35.552  -1.864   0.180  1.00 10.00      B   
ATOM   2123  N   HIS   143      33.926  -1.478   1.708  1.00 10.00      B   
ATOM   2124  HN  HIS   143      33.162  -0.908   1.963  1.00 10.00      B   
ATOM   2125  CA  HIS   143      34.306  -2.586   2.574  1.00 10.00      B   
ATOM   2126  CB  HIS   143      33.376  -2.663   3.790  1.00 10.00      B   
ATOM   2127  CG  HIS   143      33.756  -3.722   4.780  1.00 10.00      B   
ATOM   2128  ND1 HIS   143      33.597  -5.070   4.540  1.00 10.00      B   
ATOM   2129  HD1 HIS   143      33.221  -5.471   3.726  1.00 10.00      B   
ATOM   2130  CD2 HIS   143      34.298  -3.626   6.020  1.00 10.00      B   
ATOM   2131  CE1 HIS   143      34.020  -5.755   5.585  1.00 10.00      B   
ATOM   2132  NE2 HIS   143      34.449  -4.902   6.494  1.00 10.00      B   
ATOM   2133  HE2 HIS   143      34.819  -5.148   7.369  1.00 10.00      B   
ATOM   2134  C   HIS   143      34.252  -3.896   1.795  1.00 10.00      B   
ATOM   2135  O   HIS   143      35.190  -4.698   1.835  1.00 10.00      B   
ATOM   2136  N   LEU   144      33.140  -4.110   1.091  1.00 10.00      B   
ATOM   2137  HN  LEU   144      32.419  -3.440   1.113  1.00 10.00      B   
ATOM   2138  CA  LEU   144      32.971  -5.313   0.289  1.00 10.00      B   
ATOM   2139  CB  LEU   144      31.616  -5.306  -0.425  1.00 10.00      B   
ATOM   2140  CG  LEU   144      30.378  -5.286   0.475  1.00 10.00      B   
ATOM   2141  CD1 LEU   144      29.108  -5.259  -0.362  1.00 10.00      B   
ATOM   2142  CD2 LEU   144      30.379  -6.484   1.413  1.00 10.00      B   
ATOM   2143  C   LEU   144      34.101  -5.411  -0.725  1.00 10.00      B   
ATOM   2144  O   LEU   144      34.686  -6.478  -0.914  1.00 10.00      B   
ATOM   2145  N   GLN   145      34.414  -4.281  -1.350  1.00 10.00      B   
ATOM   2146  HN  GLN   145      33.902  -3.466  -1.146  1.00 10.00      B   
ATOM   2147  CA  GLN   145      35.486  -4.213  -2.334  1.00 10.00      B   
ATOM   2148  CB  GLN   145      35.639  -2.775  -2.841  1.00 10.00      B   
ATOM   2149  CG  GLN   145      36.634  -2.613  -3.977  1.00 10.00      B   
ATOM   2150  CD  GLN   145      36.149  -3.241  -5.267  1.00 10.00      B   
ATOM   2151  OE1 GLN   145      36.389  -4.420  -5.524  1.00 10.00      B   
ATOM   2152  NE2 GLN   145      35.466  -2.460  -6.089  1.00 10.00      B   
ATOM   2153 HE21 GLN   145      35.312  -1.526  -5.825  1.00 10.00      B   
ATOM   2154 HE22 GLN   145      35.143  -2.847  -6.928  1.00 10.00      B   
ATOM   2155  C   GLN   145      36.795  -4.679  -1.710  1.00 10.00      B   
ATOM   2156  O   GLN   145      37.462  -5.578  -2.228  1.00 10.00      B   
ATOM   2157  N   LYS   146      37.149  -4.066  -0.583  1.00 10.00      B   
ATOM   2158  HN  LYS   146      36.561  -3.363  -0.216  1.00 10.00      B   
ATOM   2159  CA  LYS   146      38.377  -4.409   0.125  1.00 10.00      B   
ATOM   2160  CB  LYS   146      38.517  -3.571   1.399  1.00 10.00      B   
ATOM   2161  CG  LYS   146      38.691  -2.083   1.133  1.00 10.00      B   
ATOM   2162  CD  LYS   146      38.413  -1.253   2.375  1.00 10.00      B   
ATOM   2163  CE  LYS   146      38.518   0.232   2.070  1.00 10.00      B   
ATOM   2164  NZ  LYS   146      38.137   1.075   3.232  1.00 10.00      B   
ATOM   2165  HZ1 LYS   146      37.183   0.827   3.556  1.00 10.00      B   
ATOM   2166  HZ2 LYS   146      38.148   2.079   2.963  1.00 10.00      B   
ATOM   2167  HZ3 LYS   146      38.803   0.932   4.014  1.00 10.00      B   
ATOM   2168  C   LYS   146      38.420  -5.901   0.441  1.00 10.00      B   
ATOM   2169  O   LYS   146      39.418  -6.573   0.166  1.00 10.00      B   
ATOM   2170  N   GLU   147      37.332  -6.417   1.009  1.00 10.00      B   
ATOM   2171  HN  GLU   147      36.570  -5.827   1.212  1.00 10.00      B   
ATOM   2172  CA  GLU   147      37.246  -7.834   1.341  1.00 10.00      B   
ATOM   2173  CB  GLU   147      35.954  -8.144   2.102  1.00 10.00      B   
ATOM   2174  CG  GLU   147      36.080  -7.993   3.609  1.00 10.00      B   
ATOM   2175  CD  GLU   147      37.088  -8.958   4.203  1.00 10.00      B   
ATOM   2176  OE1 GLU   147      38.265  -8.569   4.381  1.00 10.00      B   
ATOM   2177  OE2 GLU   147      36.713 -10.119   4.484  1.00 10.00      B   
ATOM   2178  C   GLU   147      37.344  -8.686   0.081  1.00 10.00      B   
ATOM   2179  O   GLU   147      38.100  -9.662   0.035  1.00 10.00      B   
ATOM   2180  N   ASN   148      36.581  -8.303  -0.941  1.00 10.00      B   
ATOM   2181  HN  ASN   148      36.002  -7.513  -0.836  1.00 10.00      B   
ATOM   2182  CA  ASN   148      36.577  -9.018  -2.214  1.00 10.00      B   
ATOM   2183  CB  ASN   148      35.724  -8.278  -3.254  1.00 10.00      B   
ATOM   2184  CG  ASN   148      35.897  -8.834  -4.658  1.00 10.00      B   
ATOM   2185  OD1 ASN   148      36.803  -8.435  -5.389  1.00 10.00      B   
ATOM   2186  ND2 ASN   148      35.026  -9.755  -5.045  1.00 10.00      B   
ATOM   2187 HD21 ASN   148      34.325 -10.025  -4.416  1.00 10.00      B   
ATOM   2188 HD22 ASN   148      35.113 -10.125  -5.948  1.00 10.00      B   
ATOM   2189  C   ASN   148      37.997  -9.190  -2.736  1.00 10.00      B   
ATOM   2190  O   ASN   148      38.437 -10.310  -3.017  1.00 10.00      B   
ATOM   2191  N   GLU   149      38.710  -8.074  -2.855  1.00 10.00      B   
ATOM   2192  HN  GLU   149      38.296  -7.214  -2.611  1.00 10.00      B   
ATOM   2193  CA  GLU   149      40.085  -8.090  -3.339  1.00 10.00      B   
ATOM   2194  CB  GLU   149      40.676  -6.678  -3.349  1.00 10.00      B   
ATOM   2195  CG  GLU   149      39.808  -5.652  -4.060  1.00 10.00      B   
ATOM   2196  CD  GLU   149      40.481  -4.306  -4.197  1.00 10.00      B   
ATOM   2197  OE1 GLU   149      40.847  -3.941  -5.333  1.00 10.00      B   
ATOM   2198  OE2 GLU   149      40.655  -3.614  -3.173  1.00 10.00      B   
ATOM   2199  C   GLU   149      40.933  -9.014  -2.475  1.00 10.00      B   
ATOM   2200  O   GLU   149      41.665  -9.868  -2.988  1.00 10.00      B   
ATOM   2201  N   ARG   150      40.820  -8.846  -1.159  1.00 10.00      B   
ATOM   2202  HN  ARG   150      40.216  -8.149  -0.814  1.00 10.00      B   
ATOM   2203  CA  ARG   150      41.566  -9.670  -0.218  1.00 10.00      B   
ATOM   2204  CB  ARG   150      41.232  -9.297   1.228  1.00 10.00      B   
ATOM   2205  CG  ARG   150      42.041 -10.072   2.256  1.00 10.00      B   
ATOM   2206  CD  ARG   150      41.512  -9.859   3.665  1.00 10.00      B   
ATOM   2207  NE  ARG   150      40.138 -10.341   3.821  1.00 10.00      B   
ATOM   2208  HE  ARG   150      39.435  -9.654   3.960  1.00 10.00      B   
ATOM   2209  CZ  ARG   150      39.780 -11.631   3.788  1.00 10.00      B   
ATOM   2210  NH1 ARG   150      40.690 -12.582   3.591  1.00 10.00      B   
ATOM   2211 HH11 ARG   150      40.405 -13.580   3.568  1.00 10.00      B   
ATOM   2212 HH12 ARG   150      41.701 -12.335   3.455  1.00 10.00      B   
ATOM   2213  NH2 ARG   150      38.503 -11.968   3.962  1.00 10.00      B   
ATOM   2214 HH21 ARG   150      38.214 -12.967   3.935  1.00 10.00      B   
ATOM   2215 HH22 ARG   150      37.777 -11.223   4.132  1.00 10.00      B   
ATOM   2216  C   ARG   150      41.266 -11.145  -0.460  1.00 10.00      B   
ATOM   2217  O   ARG   150      42.181 -11.948  -0.647  1.00 10.00      B   
ATOM   2218  N   LEU   151      39.979 -11.488  -0.477  1.00 10.00      B   
ATOM   2219  HN  LEU   151      39.296 -10.790  -0.337  1.00 10.00      B   
ATOM   2220  CA  LEU   151      39.550 -12.866  -0.704  1.00 10.00      B   
ATOM   2221  CB  LEU   151      38.029 -12.938  -0.867  1.00 10.00      B   
ATOM   2222  CG  LEU   151      37.197 -12.619   0.378  1.00 10.00      B   
ATOM   2223  CD1 LEU   151      35.724 -12.533   0.020  1.00 10.00      B   
ATOM   2224  CD2 LEU   151      37.422 -13.668   1.455  1.00 10.00      B   
ATOM   2225  C   LEU   151      40.227 -13.444  -1.942  1.00 10.00      B   
ATOM   2226  O   LEU   151      40.728 -14.572  -1.919  1.00 10.00      B   
ATOM   2227  N   LEU   152      40.238 -12.661  -3.018  1.00 10.00      B   
ATOM   2228  HN  LEU   152      39.822 -11.773  -2.964  1.00 10.00      B   
ATOM   2229  CA  LEU   152      40.856 -13.081  -4.273  1.00 10.00      B   
ATOM   2230  CB  LEU   152      40.774 -11.954  -5.311  1.00 10.00      B   
ATOM   2231  CG  LEU   152      41.536 -12.183  -6.618  1.00 10.00      B   
ATOM   2232  CD1 LEU   152      41.008 -13.416  -7.333  1.00 10.00      B   
ATOM   2233  CD2 LEU   152      41.442 -10.958  -7.514  1.00 10.00      B   
ATOM   2234  C   LEU   152      42.308 -13.494  -4.052  1.00 10.00      B   
ATOM   2235  O   LEU   152      42.742 -14.555  -4.510  1.00 10.00      B   
ATOM   2236  N   ARG   153      43.053 -12.649  -3.350  1.00 10.00      B   
ATOM   2237  HN  ARG   153      42.648 -11.819  -3.013  1.00 10.00      B   
ATOM   2238  CA  ARG   153      44.456 -12.926  -3.060  1.00 10.00      B   
ATOM   2239  CB  ARG   153      45.161 -11.662  -2.569  1.00 10.00      B   
ATOM   2240  CG  ARG   153      45.074 -10.490  -3.531  1.00 10.00      B   
ATOM   2241  CD  ARG   153      45.756  -9.259  -2.960  1.00 10.00      B   
ATOM   2242  NE  ARG   153      45.184  -8.856  -1.674  1.00 10.00      B   
ATOM   2243  HE  ARG   153      45.396  -9.421  -0.894  1.00 10.00      B   
ATOM   2244  CZ  ARG   153      44.407  -7.781  -1.502  1.00 10.00      B   
ATOM   2245  NH1 ARG   153      44.096  -7.001  -2.539  1.00 10.00      B   
ATOM   2246 HH11 ARG   153      43.493  -6.161  -2.405  1.00 10.00      B   
ATOM   2247 HH12 ARG   153      44.453  -7.227  -3.492  1.00 10.00      B   
ATOM   2248  NH2 ARG   153      43.948  -7.481  -0.290  1.00 10.00      B   
ATOM   2249 HH21 ARG   153      43.341  -6.644  -0.149  1.00 10.00      B   
ATOM   2250 HH22 ARG   153      44.198  -8.079   0.527  1.00 10.00      B   
ATOM   2251  C   ARG   153      44.570 -14.029  -2.013  1.00 10.00      B   
ATOM   2252  O   ARG   153      45.346 -14.975  -2.170  1.00 10.00      B   
ATOM   2253  N   ASP   154      43.781 -13.902  -0.950  1.00 10.00      B   
ATOM   2254  HN  ASP   154      43.198 -13.109  -0.880  1.00 10.00      B   
ATOM   2255  CA  ASP   154      43.765 -14.884   0.129  1.00 10.00      B   
ATOM   2256  CB  ASP   154      42.602 -14.608   1.090  1.00 10.00      B   
ATOM   2257  CG  ASP   154      43.064 -14.143   2.454  1.00 10.00      B   
ATOM   2258  OD1 ASP   154      43.158 -12.916   2.674  1.00 10.00      B   
ATOM   2259  OD2 ASP   154      43.324 -15.001   3.320  1.00 10.00      B   
ATOM   2260  C   ASP   154      43.655 -16.298  -0.429  1.00 10.00      B   
ATOM   2261  O   ASP   154      44.511 -17.149  -0.167  1.00 10.00      B   
ATOM   2262  N   TRP   155      42.605 -16.540  -1.209  1.00 10.00      B   
ATOM   2263  HN  TRP   155      41.962 -15.816  -1.391  1.00 10.00      B   
ATOM   2264  CA  TRP   155      42.394 -17.851  -1.809  1.00 10.00      B   
ATOM   2265  CB  TRP   155      41.050 -17.904  -2.544  1.00 10.00      B   
ATOM   2266  CG  TRP   155      40.823 -19.186  -3.288  1.00 10.00      B   
ATOM   2267  CD1 TRP   155      40.286 -20.339  -2.792  1.00 10.00      B   
ATOM   2268  CD2 TRP   155      41.132 -19.446  -4.661  1.00 10.00      B   
ATOM   2269  NE1 TRP   155      40.243 -21.301  -3.774  1.00 10.00      B   
ATOM   2270  HE1 TRP   155      39.899 -22.214  -3.664  1.00 10.00      B   
ATOM   2271  CE2 TRP   155      40.758 -20.776  -4.930  1.00 10.00      B   
ATOM   2272  CE3 TRP   155      41.692 -18.683  -5.688  1.00 10.00      B   
ATOM   2273  CZ2 TRP   155      40.921 -21.357  -6.185  1.00 10.00      B   
ATOM   2274  CZ3 TRP   155      41.854 -19.259  -6.933  1.00 10.00      B   
ATOM   2275  CH2 TRP   155      41.471 -20.584  -7.171  1.00 10.00      B   
ATOM   2276  C   TRP   155      43.538 -18.179  -2.763  1.00 10.00      B   
ATOM   2277  O   TRP   155      44.008 -19.320  -2.819  1.00 10.00      B   
ATOM   2278  N   ASN   156      43.983 -17.168  -3.505  1.00 10.00      B   
ATOM   2279  HN  ASN   156      43.560 -16.287  -3.411  1.00 10.00      B   
ATOM   2280  CA  ASN   156      45.078 -17.329  -4.457  1.00 10.00      B   
ATOM   2281  CB  ASN   156      45.506 -15.974  -5.022  1.00 10.00      B   
ATOM   2282  CG  ASN   156      45.190 -15.832  -6.496  1.00 10.00      B   
ATOM   2283  OD1 ASN   156      45.959 -16.277  -7.350  1.00 10.00      B   
ATOM   2284  ND2 ASN   156      44.056 -15.218  -6.807  1.00 10.00      B   
ATOM   2285 HD21 ASN   156      43.485 -14.896  -6.071  1.00 10.00      B   
ATOM   2286 HD22 ASN   156      43.839 -15.098  -7.756  1.00 10.00      B   
ATOM   2287  C   ASN   156      46.267 -18.014  -3.798  1.00 10.00      B   
ATOM   2288  O   ASN   156      46.760 -19.034  -4.292  1.00 10.00      B   
ATOM   2289  N   ASP   157      46.723 -17.452  -2.677  1.00 10.00      B   
ATOM   2290  HN  ASP   157      46.295 -16.629  -2.343  1.00 10.00      B   
ATOM   2291  CA  ASP   157      47.850 -18.024  -1.943  1.00 10.00      B   
ATOM   2292  CB  ASP   157      48.181 -17.211  -0.689  1.00 10.00      B   
ATOM   2293  CG  ASP   157      49.542 -17.572  -0.122  1.00 10.00      B   
ATOM   2294  OD1 ASP   157      49.602 -18.265   0.917  1.00 10.00      B   
ATOM   2295  OD2 ASP   157      50.564 -17.168  -0.719  1.00 10.00      B   
ATOM   2296  C   ASP   157      47.552 -19.469  -1.567  1.00 10.00      B   
ATOM   2297  O   ASP   157      48.394 -20.355  -1.747  1.00 10.00      B   
ATOM   2298  N   VAL   158      46.341 -19.701  -1.059  1.00 10.00      B   
ATOM   2299  HN  VAL   158      45.719 -18.949  -0.940  1.00 10.00      B   
ATOM   2300  CA  VAL   158      45.913 -21.043  -0.677  1.00 10.00      B   
ATOM   2301  CB  VAL   158      44.458 -21.050  -0.165  1.00 10.00      B   
ATOM   2302  CG1 VAL   158      44.059 -22.443   0.302  1.00 10.00      B   
ATOM   2303  CG2 VAL   158      44.274 -20.032   0.952  1.00 10.00      B   
ATOM   2304  C   VAL   158      46.021 -21.970  -1.885  1.00 10.00      B   
ATOM   2305  O   VAL   158      46.663 -23.023  -1.824  1.00 10.00      B   
ATOM   2306  N   GLN   159      45.401 -21.561  -2.991  1.00 10.00      B   
ATOM   2307  HN  GLN   159      44.906 -20.706  -2.979  1.00 10.00      B   
ATOM   2308  CA  GLN   159      45.446 -22.337  -4.219  1.00 10.00      B   
ATOM   2309  CB  GLN   159      44.671 -21.622  -5.330  1.00 10.00      B   
ATOM   2310  CG  GLN   159      44.714 -22.320  -6.682  1.00 10.00      B   
ATOM   2311  CD  GLN   159      44.054 -23.685  -6.668  1.00 10.00      B   
ATOM   2312  OE1 GLN   159      43.150 -23.945  -5.873  1.00 10.00      B   
ATOM   2313  NE2 GLN   159      44.489 -24.564  -7.560  1.00 10.00      B   
ATOM   2314 HE21 GLN   159      45.208 -24.287  -8.175  1.00 10.00      B   
ATOM   2315 HE22 GLN   159      44.081 -25.457  -7.571  1.00 10.00      B   
ATOM   2316  C   GLN   159      46.901 -22.551  -4.625  1.00 10.00      B   
ATOM   2317  O   GLN   159      47.334 -23.683  -4.843  1.00 10.00      B   
ATOM   2318  N   GLY   160      47.659 -21.455  -4.687  1.00 10.00      B   
ATOM   2319  HN  GLY   160      47.255 -20.577  -4.489  1.00 10.00      B   
ATOM   2320  CA  GLY   160      49.062 -21.532  -5.048  1.00 10.00      B   
ATOM   2321  C   GLY   160      49.815 -22.512  -4.170  1.00 10.00      B   
ATOM   2322  O   GLY   160      50.720 -23.207  -4.639  1.00 10.00      B   
ATOM   2323  N   ARG   161      49.459 -22.552  -2.889  1.00 10.00      B   
ATOM   2324  HN  ARG   161      48.758 -21.944  -2.567  1.00 10.00      B   
ATOM   2325  CA  ARG   161      50.088 -23.470  -1.948  1.00 10.00      B   
ATOM   2326  CB  ARG   161      49.741 -23.092  -0.508  1.00 10.00      B   
ATOM   2327  CG  ARG   161      50.376 -21.795  -0.047  1.00 10.00      B   
ATOM   2328  CD  ARG   161      50.093 -21.535   1.421  1.00 10.00      B   
ATOM   2329  NE  ARG   161      50.893 -20.428   1.934  1.00 10.00      B   
ATOM   2330  HE  ARG   161      50.660 -19.521   1.609  1.00 10.00      B   
ATOM   2331  CZ  ARG   161      51.897 -20.566   2.808  1.00 10.00      B   
ATOM   2332  NH1 ARG   161      52.227 -21.773   3.270  1.00 10.00      B   
ATOM   2333 HH11 ARG   161      53.008 -21.879   3.952  1.00 10.00      B   
ATOM   2334 HH12 ARG   161      51.702 -22.618   2.956  1.00 10.00      B   
ATOM   2335  NH2 ARG   161      52.583 -19.499   3.204  1.00 10.00      B   
ATOM   2336 HH21 ARG   161      52.342 -18.556   2.837  1.00 10.00      B   
ATOM   2337 HH22 ARG   161      53.363 -19.600   3.887  1.00 10.00      B   
ATOM   2338  C   ARG   161      49.644 -24.896  -2.244  1.00 10.00      B   
ATOM   2339  O   ARG   161      50.471 -25.791  -2.409  1.00 10.00      B   
ATOM   2340  N   PHE   162      48.331 -25.096  -2.328  1.00 10.00      B   
ATOM   2341  HN  PHE   162      47.718 -24.338  -2.183  1.00 10.00      B   
ATOM   2342  CA  PHE   162      47.773 -26.411  -2.626  1.00 10.00      B   
ATOM   2343  CB  PHE   162      46.254 -26.311  -2.814  1.00 10.00      B   
ATOM   2344  CG  PHE   162      45.607 -27.573  -3.313  1.00 10.00      B   
ATOM   2345  CD1 PHE   162      45.313 -28.610  -2.443  1.00 10.00      B   
ATOM   2346  CD2 PHE   162      45.290 -27.721  -4.654  1.00 10.00      B   
ATOM   2347  CE1 PHE   162      44.717 -29.769  -2.900  1.00 10.00      B   
ATOM   2348  CE2 PHE   162      44.695 -28.877  -5.117  1.00 10.00      B   
ATOM   2349  CZ  PHE   162      44.407 -29.902  -4.238  1.00 10.00      B   
ATOM   2350  C   PHE   162      48.424 -26.997  -3.879  1.00 10.00      B   
ATOM   2351  O   PHE   162      48.772 -28.179  -3.915  1.00 10.00      B   
ATOM   2352  N   GLU   163      48.602 -26.151  -4.891  1.00 10.00      B   
ATOM   2353  HN  GLU   163      48.307 -25.216  -4.787  1.00 10.00      B   
ATOM   2354  CA  GLU   163      49.208 -26.565  -6.155  1.00 10.00      B   
ATOM   2355  CB  GLU   163      49.142 -25.431  -7.184  1.00 10.00      B   
ATOM   2356  CG  GLU   163      47.741 -24.873  -7.386  1.00 10.00      B   
ATOM   2357  CD  GLU   163      47.661 -23.800  -8.452  1.00 10.00      B   
ATOM   2358  OE1 GLU   163      46.713 -23.844  -9.264  1.00 10.00      B   
ATOM   2359  OE2 GLU   163      48.534 -22.900  -8.478  1.00 10.00      B   
ATOM   2360  C   GLU   163      50.652 -27.058  -5.987  1.00 10.00      B   
ATOM   2361  O   GLU   163      51.217 -27.657  -6.907  1.00 10.00      B   
ATOM   2362  N   LYS   164      51.253 -26.808  -4.828  1.00 10.00      B   
ATOM   2363  HN  LYS   164      50.773 -26.324  -4.123  1.00 10.00      B   
ATOM   2364  CB  LYS   164      53.459 -26.097  -4.018  1.00 10.00      B   
ATOM   2365  CG  LYS   164      53.498 -24.873  -4.912  1.00 10.00      B   
ATOM   2366  CD  LYS   164      54.352 -23.776  -4.308  1.00 10.00      B   
ATOM   2367  CE  LYS   164      54.248 -22.493  -5.116  1.00 10.00      B   
ATOM   2368  NZ  LYS   164      52.894 -21.881  -5.026  1.00 10.00      B   
ATOM   2369  HZ1 LYS   164      52.780 -21.399  -4.115  1.00 10.00      B   
ATOM   2370  HZ2 LYS   164      52.159 -22.614  -5.111  1.00 10.00      B   
ATOM   2371  HZ3 LYS   164      52.764 -21.190  -5.791  1.00 10.00      B   
ATOM   2372  CA  LYS   164      52.617 -27.243  -4.577  1.00 10.00      B   
ATOM   2373  C   LYS   164      52.636 -28.439  -3.633  1.00 10.00      B   
ATOM   2374  O   LYS   164      52.723 -29.581  -4.130  1.00 10.00      B   
ATOM   2375  OXT LYS   164      52.548 -28.236  -2.401  1.00 10.00      B   
END
