# Supplementary material for: Microarray screening reveals two non-conventional SUMO-binding modules linked to DNA repair by non-homologous end-joining
Source: Nucleic Acids Res. 2022 Apr 14;50(8):4732–54. doi: 10.1093/nar/gkac237 (PMC9071424; doi:10.1093/nar/gkac237)
Supplement: gkac237_Supplemental_Files [file gkac237_supplemental_files.zip › SupTableS1_polySUMO2-microarray-screen-results.xlsx]

## Sheet: Sheet 1
Supplementary Table S1
PolySUMO2 proteome microarray screen results
Gene name	ID	M value	HuProt v2 array position (block, row, column)
RCAN3	BC035854	18.5496	RCAN3(46,27,1)
C18orf25	NM_145055.2	17.7105	C18orf25(6,2,11)
PDGFD	NM_033135.3	16.7672	PDGFD(28,5,13)
QDPR	BC000576.2	16.3823	QDPR(38,18,15)
ACRC	NM_052957.2	16.284	ACRC(36,14,31)
MARCKSL1	BC066915.1	16.1861	MARCKSL1(26,22,19)
ADD2	BC065525.1	15.8724	ADD2(31,13,7)
ADAMTS15	NM_139055.2	15.5531	ADAMTS15(8,25,15)
WDR54	JHU07386	15.3203	HS1BP3(13,10,31)
EEF1B2	NM_001959.3	15.2453	EEF1B2(12,23,3)
PIP4K2B	NM_003559.3	15.0216	PIP4K2B(23,15,7)
PCNP	NM_020357.1	14.9315	PCNP(32,20,29)
NAP1L1	NM_004537.3	14.6126	NAP1L1(47,9,9)
CPNE3	BC036242.1	14.1521	CPNE3(30,13,7)
LRP8	BC051836.1	14.0677	LRP8(8,22,7)
TERF2IP	NM_018975.2	13.7325	TERF2IP(16,17,19)
ANXA11	NM_001157.2	13.3025	ANXA11(44,7,13)
FGFR1OP	NM_007045.2	13.2895	FGFR1OP(15,15,11)
GARS	ENST00000389266	13.1443	GARS(24,16,7)
PSMD4	NM_002810.2	12.5719	PSMD4(22,4,23)
HIF3A	BC080551.1	12.5601	HIF3A(27,20,19)
SAFB2	BC025279.1	12.334	SAFB2(33,2,23)
PAXBP1	BC030539.1	12.3197	PAXBP1(45,17,23)
CTDP1	NM_004715.4	12.2594	CTDP1(18,25,29)
LMOD3	BC039202.1	12.2313	LMOD3(21,16,31)
TCEAL6	BC071675.1	12.123	TCEAL6(7,23,5)
CBX3	NM_016587.3	11.974	CBX3(34,29,1)
MARCKS	BC089040	11.7895	MARCKS(42,27,21)
ETFB	NM_001985.2	11.7556	ETFB(20,15,23)
BC024224.1_frag	JHU03314	11.7417	OSTCP1(43,5,11)
UBA2	NM_005499.2	11.7357	UBA2(17,12,25)
TCEAL6	JHU13491	11.7292	COX6B2(3,23,5)
CBX1	NM_006807.3	11.6669	CBX1(42,7,21)
MYLK	ENST00000361290	11.6511	MYLK(35,14,21)
INTS3	NM_023015.3	11.5301	INTS3(33,16,9)
FAM21D	JHU04256	11.4922	FAM21C(2,6,29)
GPR56	BC008770.2	11.4493	GPR56(7,23,1)
YARS	BC016689	11.4413	YARS(4,27,13)
IMPACT	BC036074.1	11.4192	IMPACT(5,21,9)
PLEK	NM_002664.1	11.2544	PLEK(41,18,21)
PAK2	BC069613.1	10.8653	PAK2(37,21,1)
EIF3J	NM_003758.2	10.8384	EIF3J(40,18,5)
IRF2BP2	NM_182972	10.7747	IRF2BP2(20,28,31)
TXNDC2	BC050132	10.7094	TXNDC2(12,27,25)
MAGI1	NM_004742	10.6093	MAGI1(9,28,27)
CCDC82	NM_024725.2	10.5581	CCDC82(14,19,21)
DNMT3A	NM_175630.1	10.5041	DNMT3A(25,8,21)
HMGN1	BC070154.1	10.4989	HMGN1(4,22,17)
HOXB2	JHU19649	10.4929	PAWR(16,23,25)
TCEAL6	JHU13491	10.4829	DUSP18(3,23,1)
DAXX	NM_001350.3	10.4104	DAXX(45,15,7)
RBBP5	BC037284.2	10.284	RBBP5(23,18,9)
PPM1G	NM_002707.3	10.2507	PPM1G(14,12,19)
SPRR3	NM_005416.1	10.1393	SPRR3(44,20,29)
TCOF1	NM_001008657.1	10.0875	TCOF1(30,12,15)
IGFBP1	JHU12293	10.0845	CUEDC1(10,17,13)
SYTL1	BC015764.1	10.0689	SYTL1(19,11,17)
API5	BC017709	10.0056	API5(19,27,13)
FAM107B	ENST00000378470	9.96663	FAM107B(15,12,17)
PSMA4	BC056249.1	9.94652	PSMA4(25,12,27)
SCOC	BC062684.1	9.83084	SCOC(2,14,25)
STMN1	NM_005563.3	9.7894	STMN1(10,18,23)
APITD1	NM_199294.1	9.71945	APITD1(39,12,19)
MOGAT2	BC103878.1	9.63462	MOGAT2(17,21,21)
RBM17	NM_032905.3	9.56786	RBM17(39,19,5)
SASH3	NM_018990.2	9.55741	SASH3(38,23,7)
VCX3A	BC098149.1	9.53928	VCX3A(48,21,27)
MYBPC1	AL834249	9.38191	MYBPC1(7,26,23)
TCEAL5	NM_001012979.1	9.31123	TCEAL5(48,15,31)
SLC9A3R1	NM_004252.1	9.27092	SLC9A3R1(14,12,11)
AHCYL2	NM_015328.1	9.2117	AHCYL2(37,17,29)
CFAP36	JHU18245	9.20942	C6orf141(35,23,5)
EFCAB13	BC037876.1	9.13304	EFCAB13(27,21,1)
CPNE2	NM_152727.4	9.06705	CPNE2(2,17,13)
MAP9	JHU10566	8.92421	ASAP(41,14,19)
SARNP	BC093051.1	8.82675	SARNP(11,22,15)
P2RY4	BC096069.1	8.81855	P2RY4(22,21,31)
PBDC1	NM_016500.3	8.63536	PBDC1(29,3,27)
BAX	ENST00000391871	8.63168	BAX(28,14,17)
ANXA6	NM_001155.3	8.61002	ANXA6(34,23,9)
UBE2O	BC022237.1	8.5749	UBE2O(40,5,1)
COX4I1	BC062437.1	8.50544	COX4I1(10,21,5)
GDE1	NM_016641.3	8.45867	GDE1(35,2,27)
NCL	NM_005381.2	8.41083	NCL(5,20,1)
SRRT	NM_182800.2	8.38745	SRRT(17,16,7)
TRDN	BC070290.1	8.30096	TRDN(37,13,5)
TXLNB	AL834248	8.2171	TXLNB(47,26,25)
SLC4A1AP	BC098302.1	8.20561	SLC4A1AP(11,21,25)
HDGR2	JHU12666	8.1962	HDGFRP2(20,17,23)
RAB34	JHU07366	8.19398	PELI1(21,10,31)
VASH2	BC053836.1	8.09878	VASH2(39,24,11)
DAB1	BC067445.1	8.09242	DAB1(34,13,27)
CRYBB1	CR456425	8.08599	CRYBB1(11,27,19)
MYL12A	BC016372	8.03094	MYL12A(24,27,1)
SH3BP2	BC022996.1	7.96526	SH3BP2(18,18,5)
SMARCC1	BC113465	7.92861	SMARCC1(29,23,27)
SPRR1A	NM_005987.2	7.76107	SPRR1A(19,18,31)
PAK3	PAK3	7.73546	PAK3(10,26,19)
ARNTL	NM_001178.4	7.70937	ARNTL(14,24,29)
SCOC	NM_032547.1	7.69749	SCOC(39,19,27)
TMOD1	NM_003275.1	7.65997	TMOD1(11,18,21)
LMOD1	NM_012134.2	7.57809	LMOD1(4,22,7)
EIF5	BC032866.2	7.55871	EIF5(22,13,15)
PPIE	NM_006112.2	7.53182	PPIE(22,24,19)
PXMP4	BC001147.1	7.40946	PXMP4(24,18,7)
EEF1G	BC013918.1	7.3038	EEF1G(11,13,31)
SFMBT2	NM_001029880	7.30373	SFMBT2(1,28,23)
RBBP5	NM_005057.2	7.21919	RBBP5(21,9,13)
C8orf37	NM_177965.2	7.16285	C8orf37(23,14,29)
SMARCC2	BC013045.1	7.15172	SMARCC2(41,17,19)
SPP1	BC093033.1	7.13203	SPP1(34,22,7)
CAMK2N2	NM_033259.2	7.06932	CAMK2N2(35,14,23)
FAM104B	NM_138362.1	7.0678	FAM104B(4,17,13)
KAZN	NM_001018000.2	6.92524	KAZN(10,14,17)
PPP1R1A	NM_006741.3	6.89231	PPP1R1A(40,25,17)
NACA	NM_005594.2	6.80511	NACA(41,15,3)
XRCC1	BC023593.2	6.77066	XRCC1(3,13,11)
SPR	BC017310.2	6.72663	SPR(29,12,7)
TBC1D10A	NM_031937.1	6.72645	TBC1D10A(30,15,1)
LAD1	BC071890.1	6.68132	LAD1(1,20,19)
SUGT1	NM_006704.2	6.65922	SUGT1(1,12,23)
SSB	BC001289	6.58996	SSB(31,27,9)
FAM13A	BC086875.1	6.58471	FAM13A(37,21,19)
EPS8L2	NM_022772.2	6.33692	EPS8L2(16,15,3)
VCP	NM_007126.2	6.32489	VCP(48,20,31)
SMAP1	BC036123.1	6.27272	SMAP1(36,14,29)
LMOD1	BC001755.1	6.24788	LMOD1(40,4,3)
XRCC4	NM_022406.1	6.24151	XRCC4(3,24,3)
XRCC4	BC005259.1	6.14268	XRCC4(5,22,29)
NAP1L4	BC022090	6.13571	NAP1L4(15,27,5)
PSMD7	NM_002811.3	6.08439	PSMD7(3,20,13)
CLGN	NM_004362.1	6.08378	CLGN(27,3,11)
TP53I3	NM_004881.2	6.05689	TP53I3(29,7,13)
TOR2A	NM_130459.3	5.96513	TOR2A(25,25,9)
LOC100288778	BC063682.1	5.87151	LOC100288778(41,22,15)
GAB1	NM_207123.1	5.87023	GAB1(47,13,3)
ZRANB2	BC039814.1	5.83417	ZRANB2(40,8,25)
PEX16	BC000467.2	5.82208	PEX16(9,24,31)
FTL	BC013928.1	5.76821	FTL(4,9,31)
POLE3	BC003166.1	5.75696	POLE3(18,24,25)
PTMS	NM_002824.4	5.75375	PTMS(29,15,3)
ERMN	NM_001009959.1	5.60402	ERMN(44,15,7)
SF3A1	BC007684	5.59272	SF3A1(39,23,23)
MAP4	BC008715.2	5.55717	MAP4(2,12,27)
C1QTNF9B	NM_001007537.1	5.53845	C1QTNF9B(13,25,13)
HEPHL1	NM_001098672.1	5.50322	HEPHL1(29,25,9)
KJ902257.1	JHU03751	5.46178	ATF6(37,5,29)
CASK	NM_001126054.2	5.42678	CASK(32,25,17)
NSFL1C	NM_016143.3	5.41816	NSFL1C(18,13,7)
USP4	NM_003363.2	5.40021	USP4(1,24,11)
RIPK4	BC035755	5.38461	RIPK4(44,27,21)
BAHD1	BC022782.2	5.38348	BAHD1(31,18,9)
COLEC10	NM_006438.2	5.37907	COLEC10(43,16,3)
ASRGL1	JHU15196	5.35497	CYAT1(13,20,29)
BDH2	BC001953.1	5.33239	BDH2(28,24,25)
FN3K	NM_022158.2	5.28923	FN3K(34,20,11)
LIG1	NM_000234.1	5.27677	LIG1(9,15,25)
GLRX3	NM_006541.2	5.27291	GLRX3(18,19,1)
BOD1L1	BC016987.1	5.22595	BOD1L1(19,11,11)
LIMCH1	BC023546.2	5.17915	LIMCH1(43,10,7)
TCP1	BC000665	5.15283	TCP1(33,27,11)
TES	NM_015641.2	5.14714	TES(1,12,25)
CAMK2N1	NM_018584.4	5.13486	CAMK2N1(27,14,23)
YTHDF3	NM_152758.4	5.12756	YTHDF3(5,18,15)
SRPK2	BC068547.1	5.08188	SRPK2(40,22,7)
VWA8	NM_001009814.1	5.07128	VWA8(19,25,5)
PDE6D	NM_002601.2	5.00267	PDE6D(29,19,9)
TXNRD1	NM_182729.1	4.98215	TXNRD1(42,19,23)
CD44	BC004372.1	4.93836	CD44(18,4,11)
CCDC6	BC064391.1	4.92294	CCDC6(5,23,13)
PAGE4	NM_007003.2	4.92182	PAGE4(25,7,9)
IMPDH2	NM_000884.2	4.88629	IMPDH2(11,13,9)
ENSA	NM_207044.1	4.88138	ENSA(6,16,17)
CCDC181	BC026073.2	4.84836	CCDC181(2,19,29)
CETN3	NM_004365.2	4.84642	CETN3(40,24,11)
AAMP	BC014122.2	4.84417	AAMP(12,22,25)
AGGF1	BC032844.1	4.84244	AGGF1(30,22,7)
SMARCC2	NM_003075.2	4.82921	SMARCC2(18,19,17)
WARS	BC095453.1	4.81039	WARS(1,22,11)
SUOX	ENST00000356124	4.80692	SUOX(9,20,13)
SH3BP1	BC008282	4.79854	SH3BP1(40,27,7)
FCER1A	JHU07327	4.77753	C16orf62(31,10,29)
LIMD1	NM_014240.2	4.75791	LIMD1(9,15,29)
SHCBP1L	NM_030933.2	4.73578	SHCBP1L(9,22,17)
CFAP36	JHU18245	4.63312	SMYD3(39,23,5)
PRRC2B	BC012289.1	4.61106	PRRC2B(32,5,15)
GAGE4	JHU16588	4.59359	GAGE1(1,22,29)
SF3B4	NM_005850.3	4.58607	SF3B4(5,12,25)
ZCRB1	NM_033114.3	4.5857	ZCRB1(15,20,7)
TLK1	TLK1	4.56	TLK1(47,26,3)
ZMYM5	BC007048.1	4.54676	ZMYM5(1,3,17)
PTGR2	NM_152444.1	4.51253	PTGR2(25,9,11)
EXOC1	BC020650	4.45963	EXOC1(26,29,5)
TAF7	BC032737	4.41218	TAF7(16,23,27)
FAM21A	BC082258.1	4.40375	FAM21A(27,20,27)
MAP2K7	BC038295.2	4.39259	MAP2K7(32,10,15)
BC068304.1_frag	JHU19586	4.39212	---(26,23,23)
FLAD1	BC032323	4.38881	FLAD1(25,27,13)
TRIM33	NM_015906.3	4.36939	TRIM33(32,25,21)
PDCL2	NM_152401.2	4.33495	PDCL2(36,20,29)
CNST	BC010228.2	4.3223	CNST(15,22,1)
MEF2C	BC026341.1	4.286	MEF2C(13,18,5)
XAGE2	BC009232	4.25137	XAGE2(17,27,3)
APLP2	BC004371.1	4.16311	APLP2(14,6,23)
MLH1	NM_000249.2	4.16303	MLH1(43,17,19)
CRNN	NM_016190.1	4.1323	CRNN(24,19,3)
IFFO1	NM_080731.2	4.07577	IFFO1(48,18,15)
FLNB	NM_001457	4.06388	FLNB(29,28,15)
ZCCHC7	BC022434.1	4.05419	ZCCHC7(48,4,25)
KARS	BC004132	4.05083	KARS(22,27,9)
ZNF488	NM_153034.2	3.99504	ZNF488(20,25,13)
ZMPSTE24	BC037283.1	3.99434	ZMPSTE24(21,18,9)
SPA17	NM_017425.2	3.99203	SPA17(21,17,23)
TLK1	BC032657	3.9624	TLK1(19,27,15)
WARS	NM_004184.3	3.94146	WARS(17,20,13)
PRB1	JHU19422	3.9357	PLA2G12B(20,25,17)
SLC30A9	BC007732.2	3.92834	SLC30A9(21,19,13)
MNDA	NM_002432.1	3.92305	MNDA(21,17,27)
TP53	NM_000546.2	3.92237	TP53(14,19,11)
PRB4	NM_002723.4	3.92151	PRB4(21,25,9)
TTN	BC013396.2	3.92104	TTN(2,21,19)
SRR	NM_021947.1	3.92103	SRR(1,15,21)
DENR	NM_003677.3	3.91501	DENR(29,19,13)
ZNF746	JHU29101	3.87541	IVNS1ABP(9,23,31)
OLA1	NM_013341.3	3.8627	OLA1(19,2,5)
ANXA13	NM_001003954.1	3.84886	ANXA13(40,18,21)
HIST1H1C	NM_005319.3	3.81871	HIST1H1C(32,4,9)
PIK3R2	NM_005027.3	3.81659	PIK3R2(46,25,31)
KJ902433.1	JHU10582	3.80516	CNNM1(43,14,19)
GGA1	NM_001001560.1	3.80347	GGA1(9,18,13)
FKBP15	NM_015258	3.76618	FKBP15(48,28,31)
TOX4	NM_014828.2	3.76051	TOX4(6,18,21)
SYTL2	NM_206928.1	3.73794	SYTL2(7,20,3)
KJ904471.1	JHU09636	3.70182	GSPT1(43,24,13)
NM_001159730.1_frag	JHU19591	3.69985	Pdc(44,23,23)
HSPA1A	BC009322	3.69903	HSPA1A(5,27,5)
STARD7	BC007894.2	3.68022	STARD7(47,12,17)
PGK2	NM_138733.4	3.66119	PGK2(48,25,31)
AARSD1	JHU08928	3.6302	PTGES3L-AARSD1(46,12,19)
LOR	BC034690.1	3.59055	LOR(33,21,13)
ZNF696	ZNF696	3.58284	ZNF696(44,26,11)
MAP2	NM_031845.2	3.5798	MAP2(24,15,21)
SRP19	JHU14498	3.56825	CD24(26,29,9)
ENSA	NM_004436.2	3.5387	ENSA(19,1,15)
CNOT3	BC016474	3.50712	CNOT3(23,23,21)
CUTA	NM_001014837.1	3.50181	CUTA(20,25,3)
GIPC2	JHU07334	3.49675	TPRA1(7,10,31)
BAG1	ENST00000379704	3.49668	BAG1(21,2,9)
MCU	NM_138357.1	3.47842	MCU(26,12,27)
CPNE4	NM_130808.1	3.47177	CPNE4(42,24,31)
PSMA3	NM_002788.2	3.47166	PSMA3(36,8,31)
FSCN1	NM_003088.2	3.46459	FSCN1(31,12,1)
CCR10	BC098132.1	3.44328	CCR10(46,21,27)
CHST3	NM_004273.2	3.44308	CHST3(1,24,21)
TBC1D13	NM_018201.2	3.42376	TBC1D13(33,15,15)
TLK2	NM_006852.3	3.42018	TLK2(16,25,25)
NPM1	NM_002520.5	3.40186	NPM1(44,24,27)
GSK3B	BC012760.2	3.39368	GSK3B(39,20,27)
CCL5	NM_002985.2	3.39049	CCL5(12,1,27)
CBX3	JHU06273	3.38234	LOC653972(30,9,15)
NUB1	NM_016118.3	3.36042	NUB1(7,18,15)
C17orf49	NM_174893.1	3.35341	C17orf49(25,8,25)
DOK2	BC032623	3.31309	DOK2(43,27,5)
AGAP2	BC028020.1	3.31081	AGAP2(43,17,23)
RGP1	BC001725.1	3.29618	RGP1(9,12,29)
DNAJC7	BC011837.2	3.27808	DNAJC7(12,21,1)
USP7	NM_003470	3.26866	USP7(14,28,25)
SNRNP70	BC000342.2	3.26726	SNRNP70(18,4,21)
PDS5A	BC009650.1	3.26627	PDS5A(9,24,3)
ARHGAP17	BC001241.1	3.26401	ARHGAP17(36,18,31)
LASP1	NM_006148.1	3.24927	LASP1(31,20,11)
KPNA2	NM_002266.2	3.23361	KPNA2(1,20,25)
HAAO	NM_012205.1	3.21697	HAAO(45,20,7)
CDSN	BC031993	3.2129	CDSN(16,27,11)
AKT3	NM_181690.1	3.19679	AKT3(48,15,11)
DCAF8	BC098271.1	3.19297	DCAF8(46,21,23)
DARS	NM_001349.2	3.12558	DARS(37,12,19)
S100A12	NM_005621.1	3.10599	S100A12(6,13,7)
MCM3	BC001626	3.09864	MCM3(3,27,11)
SAMSN1	NM_022136.3	3.08996	SAMSN1(30,6,29)
TJP1	BX640879	3.06018	TJP1(26,27,17)
DENND1B	BC074735.2	3.05924	DENND1B(21,21,11)
RBBP7	NM_002893.2	3.03911	RBBP7(27,15,13)
PCM1	BC000453.2	3.03803	PCM1(44,13,7)
VWA5A	NM_014622.4	3.00988	VWA5A(41,24,25)
GRIPAP1	NM_020137.3	3.00876	GRIPAP1(15,20,9)
RAPGEFL1	NM_016339.1	3.0082	RAPGEFL1(25,14,19)
FOXC2	JHU19731	2.99652	Zfp185(32,23,27)
APEX1	NM_001641.2	2.98703	APEX1(42,24,23)
NRGN	NM_006176.1	2.98029	NRGN(48,18,11)
PPIA	NM_001008741.1	2.97577	PPIA(25,20,11)
H1FX	NM_006026.2	2.97459	H1FX(25,12,11)
ESYT1	BC013880.2	2.97174	ESYT1(42,21,1)
NASP	NM_152298.2	2.9703	NASP(17,4,1)
WT1	BC046461.1	2.96006	WT1(13,18,11)
PPA1	BC001022	2.95335	PPA1(12,27,9)
CSTF2T	NM_015235.2	2.94422	CSTF2T(32,19,17)
AAMP	NM_001087.3	2.93529	AAMP(22,18,29)
CAST	NM_173060.2	2.93281	CAST(41,20,15)
MAPK8	NM_139049.1	2.9093	MAPK8(24,19,11)
LEMD1	NM_001001552.3	2.90835	LEMD1(27,19,25)
BDH2	BC095414.1	2.89283	BDH2(3,22,21)
PPP1R14B	BC094817	2.86611	PPP1R14B(44,27,25)
PAK4	JHU12984	2.85446	USP13(42,27,3)
PEA15	BC002426	2.85	PEA15(42,27,5)
SPRTN	BC015740.1	2.84779	SPRTN(32,12,29)
TCF7L1	TCF7L1	2.83842	TCF7L1(43,26,23)
APITD1	NM_199295.1	2.83195	APITD1(9,24,25)
TLK1	TLK1	2.82474	TLK1(21,26,3)
NFKB2	BC002844.2	2.80371	NFKB2(6,26,23)
MPRIP	NM_015134.3	2.79512	MPRIP(32,25,31)
B3GALT6	NM_080605	2.79245	B3GALT6(4,28,27)
OGDH	BC004964	2.79014	OGDH(10,27,7)
SLC39A1	NM_014437.3	2.78726	SLC39A1(13,7,13)
EEF1G	NM_001404.4	2.76972	EEF1G(32,7,3)
BEND6	BC036119.1	2.76277	BEND6(5,21,5)
UBQLNL	BC034977.2	2.74075	UBQLNL(13,18,9)
AKT3	NM_005465.3	2.72348	AKT3(24,15,25)
EIF2A	JHU01471	2.72183	KIAA0368(31,22,21)
SYTL2	JHU00086	2.70855	MCTP2(45,24,25)
ALDH1A1	NM_000689.3	2.70399	ALDH1A1(38,19,7)
FAM63A	NM_018379.3	2.69404	FAM63A(26,19,17)
BCKDHA	NM_000709.2	2.68867	BCKDHA(37,22,29)
MARCKSL1	NM_023009.4	2.67681	MARCKSL1(23,12,13)
IL36A	JHU14561	2.67607	IL10(9,23,9)
INPP5D	NM_001017915.1	2.67062	INPP5D(42,25,29)
SRA1	BC067895.1	2.66149	SRA1(1,22,13)
SH3D19	BC085613.1	2.65607	SH3D19(4,22,9)
TBCB	NM_001281.2	2.65219	TBCB(22,2,31)
ATXN10	BC007508	2.64319	ATXN10(38,27,15)
TEX33	JHU07207	2.64013	CEBPZ(48,23,15)
ANXA8	BC073755.1	2.63974	ANXA8(11,20,23)
PGK1	NM_000291.2	2.63587	PGK1(46,22,21)
UBE2H	NM_003344.2	2.63437	UBE2H(38,23,11)
PPP1R11	NM_021959.2	2.63007	PPP1R11(6,25,23)
PHGDH	NM_006623.2	2.59051	PHGDH(36,23,5)
PTGIS	NM_000961.3	2.58355	PTGIS(15,24,1)
GNAI3	NM_006496.1	2.58325	GNAI3(5,24,31)
TBX20	NM_020417.1	2.57996	TBX20(34,20,3)
PIEZO1	BC008073.2	2.57671	PIEZO1(31,18,15)
EHMT2	NM_025256.5	2.57659	EHMT2(15,25,7)
IL36A	NM_014440.1	2.5731	IL36A(13,23,9)
PTPN7	NM_002832.2	2.57231	PTPN7(48,16,13)
SNTA1	NM_003098.2	2.56535	SNTA1(5,17,23)
MGAT4A	NM_012214.2	2.56456	MGAT4A(1,24,27)
KJ903167.1	JHU12054	2.56033	ZXDC(40,16,25)
RMI2	BC039361.1	2.56018	RMI2(20,21,3)
ACSBG1	NM_015162.3	2.56004	ACSBG1(48,19,17)
CACYBP	NM_014412.2	2.55432	CACYBP(26,17,21)
ANXA2	BC023990.1	2.5477	ANXA2(9,13,27)
CA3	NM_005181.2	2.54134	CA3(1,13,27)
LSP1	BC001785.1	2.53362	LSP1(19,12,21)
DDX42	BC015505.1	2.53098	DDX42(35,12,27)
MCL1	BC017197	2.52678	MCL1(24,27,5)
AKR1D1	NM_005989.2	2.52496	AKR1D1(29,15,7)
DHFR	BC070280.1	2.52143	DHFR(42,22,25)
OGFR	BC014137.2	2.51356	OGFR(17,11,31)
ILKAP	NM_030768.2	2.51132	ILKAP(45,11,25)
TAC4	NM_001077504.1	2.50466	TAC4(36,29,7)
EIF2B1	JHU07225	2.49164	GBE1(39,22,17)
DR1	JHU19567	2.48439	---(18,23,23)
RPSA	BC066941.1	2.4779	RPSA(24,21,5)
GAB1	NM_002039.2	2.47042	GAB1(41,20,7)
LRRC46	NM_033413.2	2.46269	LRRC46(15,12,19)
SPATC1	BC050390.1	2.45806	SPATC1(48,22,1)
UBQLN1	NM_053067.1	2.4568	UBQLN1(43,13,13)
GLRX3	NM_006541.1	2.43851	GLRX3(27,18,31)
NUP50	NM_007172.3	2.43772	NUP50(47,13,1)
TSPY3	JHU10609	2.43459	TSPY10(2,29,3)
BASP1	BC000518	2.43267	BASP1(29,27,3)
CARS	NM_001751.4	2.42533	CARS(1,9,3)
SCYL1	NM_020680.3	2.42484	SCYL1(34,22,25)
DBNL	NM_014063.5	2.42433	DBNL(24,12,29)
SKAP1	Q86WV1	2.417	SKAP1(42,19,7)
RBM42	NM_024321.3	2.39545	RBM42(32,18,15)
C11orf58	NM_014267.3	2.38656	C11orf58(16,2,19)
FERMT1	NM_017671.3	2.38648	FERMT1(35,20,15)
DMRTB1	BC029566.1	2.38274	DMRTB1(20,29,13)
RALYL	BC031090.1	2.3799	RALYL(43,12,25)
ME3	BC022472	2.37519	ME3(1,27,7)
VCY	NM_004679.2	2.37197	VCY(43,9,23)
PTPN3	PTPN3	2.34827	PTPN3(37,25,31)
ASRGL1	NM_001083926.1	2.34795	ASRGL1(23,20,29)
GPS1	NM_212492.1	2.34618	GPS1(35,13,7)
NUP62CL	ENST00000372461	2.33458	NUP62CL(18,24,21)
HSPBAP1	NM_024610.3	2.33391	HSPBAP1(47,22,17)
PDCD4	BC026104.2	2.33378	PDCD4(25,5,1)
NECAB1	NM_022351.2	2.3238	NECAB1(43,18,25)
NEDD4L	BC032597.1	2.32235	NEDD4L(5,18,3)
GPR119	NM_178471.1	2.30778	GPR119(10,8,9)
CPNE1	NM_003915.2	2.30727	CPNE1(45,12,19)
SRPK2	NM_182691.1	2.29667	SRPK2(7,11,5)
IL1RN	NM_000577.3	2.29288	IL1RN(17,19,9)
FEM1A	NM_018708.2	2.25069	FEM1A(18,17,27)
FAM153A	NM_173663.1	2.24808	FAM153A(27,20,21)
SCIN	BC021090.1	2.24261	SCIN(10,8,5)
PROS1	BC015801.1	2.23774	PROS1(35,12,31)
CYSLTR1	NM_006639.2	2.2341	CYSLTR1(24,19,13)
STK11IP	BC034051.1	2.22249	STK11IP(15,18,9)
SUDS3	NM_022491.2	2.21892	SUDS3(39,21,27)
TRMT13	NM_019083.1	2.21834	TRMT13(11,15,5)
LGALS9	NM_002308.3	2.21791	LGALS9(45,25,11)
NACA2	NM_199290.2	2.21531	NACA2(37,16,31)
GCLC	NM_001498.2	2.20657	GCLC(28,18,7)
CHD2	BC020810.1	2.20649	CHD2(41,12,23)
PRPS1L1	NM_175886.2	2.20464	PRPS1L1(38,25,21)
RNPEP	NM_020216.3	2.20217	RNPEP(48,24,17)
CASK	CASK	2.20126	CASK(38,26,3)
CYP3A5	BC033862.1	2.18383	CYP3A5(13,6,5)
HSPA1L	BC034483.1	2.16902	HSPA1L(17,6,7)
S1PR3	NM_005226.2	2.16892	S1PR3(38,9,27)
SHPK	NM_013276.2	2.16834	SHPK(48,20,9)
BST2	NM_004335.2	2.16465	BST2(45,18,5)
AP3B1	NM_003664.3	2.16259	AP3B1(14,19,19)
NT5C3A	JHU04285	2.15818	RPF2(18,23,13)
PHACTR2	NM_014721.1	2.15487	PHACTR2(42,20,15)
FSD1	NM_024333.1	2.15281	FSD1(48,17,21)
PPIE	NM_203457.1	2.14964	PPIE(6,16,11)
AK2	NM_013411.3	2.14616	AK2(48,20,7)
HIST1H1A	NM_005325.2	2.14542	HIST1H1A(30,14,19)
KLHL41	BC006534	2.14381	KLHL41(19,23,29)
CPNE6	NM_006032.2	2.13612	CPNE6(6,19,21)
HACL1	JHU02344	2.13359	FAM46C(20,23,7)
PDCD2	NM_002598.2	2.12438	PDCD2(20,19,5)
MYL5	NM_002477.1	2.11844	MYL5(29,15,11)
RAP1GDS1	BC098269.1	2.10931	RAP1GDS1(19,21,29)
C2orf76	NM_001017927.1	2.10365	C2orf76(45,19,29)
PQBP1	NM_144495.2	2.10235	PQBP1(23,16,5)
GAS2L1	NM_152237.1	2.10198	GAS2L1(30,16,9)
RAP1GDS1	BC099845.1	2.0911	RAP1GDS1(48,21,23)
IDO1	BC027882.1	2.08505	IDO1(24,3,3)
VPS26B	BC098386.1	2.07773	VPS26B(45,21,29)
NUDCD1	BC000967.2	2.07748	NUDCD1(9,22,15)
DLG3	NM_021120.2	2.07672	DLG3(45,21,7)
NM_024269.4_frag	JHU15098	2.07233	ARL2BP(43,20,23)
VPS52	NM_022553.4	2.06796	VPS52(7,8,31)
SRP68	BC020238.1	2.05064	SRP68(45,18,15)
PGM2	JHU14325	2.04738	UTP6(16,19,29)
PIN4	ENST00000373669	2.04219	PIN4(42,23,1)
CYFIP2	BC011762.1	2.03606	CYFIP2(32,12,15)
HSPA2	BC036107.1	2.03109	HSPA2(47,12,27)
SRGAP1	NM_020762.1	2.02176	SRGAP1(19,24,31)
PTPN2	NM_080423.1	2.01923	PTPN2(5,4,21)
YTHDC1	NM_133370.2	2.01724	YTHDC1(13,18,3)
CPNE8	BX538055	2.00821	CPNE8(18,27,1)
BUB1B	BC018739.1	2.00457	BUB1B(2,29,1)
SMIM24	XM_209196.4	1.99477	SMIM24(45,14,29)
KIAA0907	NM_014949.2	1.99272	KIAA0907(5,15,29)
FAM188A	NM_024948.2	1.99144	FAM188A(9,15,27)
ZNF274	BC009763.2	1.9914	ZNF274(48,19,11)
SUPT6H	JHU19985	1.99007	Supt6(20,24,1)
CCT5	NM_012073.3	1.98887	CCT5(32,12,21)
ITGB1BP2	NM_012278.1	1.98484	ITGB1BP2(33,14,15)
IRX4	BC110912	1.97711	IRX4(17,23,23)
KLHL40	BC110491	1.97532	KLHL40(43,23,31)
CEMIP	BC020256.1	1.97398	CEMIP(48,12,11)
NFU1	NM_001002756.1	1.9697	NFU1(43,19,25)
RAI2	NM_021785.2	1.96111	RAI2(15,23,11)
HNMT	BC020677.1	1.96097	HNMT(45,16,23)
HSPA2	NM_021979.2	1.95729	HSPA2(38,18,7)
APBB1	NM_145689.1	1.95348	APBB1(33,12,23)
VARS	BC012808.2	1.95237	VARS(46,12,11)
PUS7L	NM_031292.2	1.95147	PUS7L(36,18,29)
FAM114A1	BC001096.2	1.94819	FAM114A1(12,21,9)
ASAP2	NM_003887.1	1.94526	ASAP2(14,20,9)
OTULIN	BC015392.1	1.94243	OTULIN(32,19,19)
PAF1	NM_019088.2	1.93732	PAF1(48,17,25)
INF2_frag	JHU13690	1.93707	ENSG00000256828(retired)(25,18,31)
KJ902456.1	JHU13402	1.93319	ZNF777(45,18,11)
AK1	NM_000476.1	1.9331	AK1(16,19,9)
OSBPL3	NM_145322.1	1.92991	OSBPL3(5,20,3)
PACSIN1	NM_020804.2	1.91656	PACSIN1(30,13,3)
PRPSAP2	NM_002767.2	1.91574	PRPSAP2(27,14,19)
HEXDC	NM_173620.1	1.91551	HEXDC(37,18,5)
RBBP8	NM_002894.2	1.91483	RBBP8(5,20,13)
Unknown (protein for MGC:88791)	BC075843	1.91414	Unknown (protein for MGC:88791)(41,20,17)
IFIT2	NM_001547.3	1.90985	IFIT2(44,16,1)
PSMB6	NM_002798.1	1.90612	PSMB6(46,20,7)
C1QTNF4	NM_031909.2	1.90502	C1QTNF4(36,25,23)
HCLS1	NM_005335.3	1.90232	HCLS1(39,19,3)
SEC14L4	CR456346	1.89896	SEC14L4(33,27,17)
CPA6	NM_020361.2	1.89823	CPA6(47,18,5)
MIOS	BC068512.1	1.88982	MIOS(45,13,11)
DOHH	NM_031304.2	1.88935	DOHH(38,18,5)
ANXA2	NM_001002858.1	1.88281	ANXA2(41,18,19)
OR8H1	NM_001005199.1	1.87897	OR8H1(32,19,13)
CMTM1	NM_181289.1	1.87016	CMTM1(27,17,1)
PTPRD	NM_001040712.2	1.86855	PTPRD(48,25,21)
OLFML3	NM_020190.2	1.86616	OLFML3(48,19,15)
AP1B1	CT841508	1.8624	AP1B1(43,27,23)
KBTBD6	NM_152903.4	1.86061	KBTBD6(27,19,7)
NUDT14	NUDT14	1.85995	NUDT14(1,25,17)
RUVBL1	NM_003707.1	1.85683	RUVBL1(26,24,25)
WARS	NM_213645.1	1.85333	WARS(46,16,13)
DPP3	BC001446.2	1.84795	DPP3(18,12,15)
CDC27	BC011656	1.84691	CDC27(11,27,9)
ZNF492	NM_020855	1.8424	ZNF492(34,28,23)
ST18	BC117149	1.84075	ST18(13,23,25)
KJ902540.1	JHU18464	1.83983	ISOC1(39,27,3)
SKIL	NM_005414.2	1.8374	SKIL(9,24,7)
HEXA	NM_000520.2	1.83558	HEXA(17,16,31)
MDFI	NM_005586.2	1.83514	MDFI(29,22,29)
STK39	NM_013233	1.82979	STK39(22,28,29)
PCBP2	NM_031989.2	1.82979	PCBP2(48,17,17)
IDH1	NM_005896.2	1.8294	IDH1(13,17,19)
DAB2	BC003064.2	1.82425	DAB2(16,10,27)
FGD2	NM_173558.2	1.82124	FGD2(1,19,7)
TCEB2	NM_007108.2	1.81905	TCEB2(26,23,5)
REPS1	BC012764.2	1.81736	REPS1(37,18,11)
FOXC2	JHU19731	1.81688	TBC1D10B(11,23,25)
CHORDC1	BC072461.1	1.81618	CHORDC1(12,22,3)
SF3A2	BC004434	1.81517	SF3A2(15,27,9)
LOC102724023	JHU01274	1.81285	C21orf33(24,2,19)
TPRA1	JHU07614	1.81119	GIPC2(4,10,31)
SHTN1	JHU16296	1.80639	KIAA1598(33,22,1)
OTUD5	BC098440.1	1.79737	OTUD5(33,20,27)
CLPTM1	BC004865.2	1.79699	CLPTM1(46,18,15)
IFIT5	NM_012420.1	1.79515	IFIT5(37,4,17)
APBA1	NM_001163	1.78902	APBA1(29,28,21)
OR4C13	ENST00000314338	1.7875	OR4C13(9,24,21)
GPSM1	BC048343.1	1.78712	GPSM1(21,18,3)
TSEN15	NM_052965.1	1.7859	TSEN15(2,19,21)
SYTL2	NM_032943.2	1.78579	SYTL2(22,14,17)
PRMT3	PRMT3	1.78504	PRMT3(18,24,5)
ZG16	BC029149	1.78375	ZG16(27,27,5)
KDM6A	NM_021140.2	1.78089	KDM6A(27,25,5)
ADO	ENST00000373783	1.77761	ADO(25,11,7)
CA13	NM_198584.1	1.77552	CA13(9,24,5)
YTHDC1	NM_001031732.2	1.76707	YTHDC1(47,23,15)
HDAC8	NM_018486.1	1.76565	HDAC8(9,18,25)
ADD1	BC042998.1	1.76424	ADD1(33,18,9)
PFN1	NM_005022.2	1.76375	PFN1(28,20,13)
PDK1	BC039158	1.76312	PDK1(42,27,15)
RINL	NM_198445.3	1.76018	RINL(11,25,7)
SRRD	NM_001013694.2	1.75043	SRRD(39,25,13)
ARHGAP1	BC018118	1.75005	ARHGAP1(31,27,11)
CNN2	NM_201277.1	1.74993	CNN2(3,15,13)
IGKC	JHU15133	1.74701	IGKV1-5(1,20,27)
DIABLO	NM_138930.2	1.74657	DIABLO(39,24,3)
TXLNA	AL832636	1.74421	TXLNA(39,26,27)
ZNF280D	NM_001002844.1	1.74342	ZNF280D(25,20,7)
EIF4B	BC098437.1	1.74331	EIF4B(13,20,25)
TPD52L1	NM_001003397.1	1.74267	TPD52L1(5,19,17)
PPIL1	NM_016059.3	1.74216	PPIL1(1,14,11)
RPA3	NM_002947.3	1.74082	RPA3(25,18,7)
LMCD1	NM_014583.2	1.74079	LMCD1(6,23,1)
GLYR1	BC032855.1	1.73186	GLYR1(37,23,11)
PI4KB	BC000029.2	1.72626	PI4KB(22,20,11)
WTAP	NM_004906.3	1.72402	WTAP(31,13,1)
MTHFD1	BC050420.1	1.72029	MTHFD1(13,14,9)
TMEM185B	BC080607.1	1.71915	TMEM185B(5,20,29)
RAB31	BC001148	1.7169	RAB31(43,27,9)
CBX5	NM_012117.1	1.71489	CBX5(47,4,13)
MAPK8IP2	BC009940.2	1.71348	MAPK8IP2(45,23,7)
ZNF761	BC071639	1.71227	ZNF761(25,22,29)
MAD2L1	BC070283.1	1.71224	MAD2L1(44,22,21)
AFAP1L2	NM_001001936.1	1.70852	AFAP1L2(9,12,1)
GSPT2	BC036077.1	1.70472	GSPT2(31,8,21)
KRTAP19-3	NM_181609	1.70372	KRTAP19-3(6,28,9)
LGALSL	BC036082.1	1.70307	LGALSL(33,21,11)
RAD54L2	BC024298	1.70137	RAD54L2(11,27,13)
GLYR1	JHU15635	1.69865	NASP(33,23,11)
ABR	NM_001092.3	1.69136	ABR(37,17,3)
ALDH1A3	BC069274.1	1.68229	ALDH1A3(26,22,25)
PDE1C	BC022525	1.68188	PDE1C(43,27,7)
ATG4A	NM_052936.2	1.67618	ATG4A(19,14,19)
GAMT	NM_000156.4	1.67544	GAMT(40,19,7)
SEPT6	BC069231.1	1.67474	SEPT6(28,22,17)
RBP1	NM_002899.2	1.67429	RBP1(5,23,9)
PKIG	NM_007066.3	1.66929	PKIG(9,15,11)
NRSN2	NM_024958.1	1.66928	NRSN2(45,5,21)
HIST1H1B	BC101583	1.66466	HIST1H1B(34,27,31)
NPM2	NM_182795.1	1.65994	NPM2(34,19,9)
OTUB1	NM_017670.2	1.65966	OTUB1(32,13,13)
ITPKA	NM_002220.2	1.65947	ITPKA(26,25,25)
JHU19213	JHU19213	1.65869	LOC728671(33,25,7)
AKR1C2	BC007024.1	1.65248	AKR1C2(21,19,3)
GAGE2D	JHU03391	1.64463	GAGE8(20,29,9)
LSM12	NM_152344.1	1.64254	LSM12(24,20,29)
UROS	NM_000375.1	1.63932	UROS(36,24,19)
CLP1	BC000446	1.63922	CLP1(46,23,31)
SAMHD1	NM_015474.2	1.63624	SAMHD1(24,19,17)
GAS8-AS1	JHU15491	1.63323	C16orf3(1,21,11)
AHCYL1	NM_006621.4	1.62302	AHCYL1(7,16,9)
dJ402G11.C22.5	JHU18719	1.6202	SELO(27,27,19)
STK24	NM_001032296.2	1.62006	STK24(38,20,1)
CASQ1	NM_001231.3	1.61984	CASQ1(9,19,3)
FRMD8	BC051695.1	1.61443	FRMD8(24,17,1)
GAGE10	NM_001098413	1.61367	GAGE10(16,28,25)
PGM2	NM_018290.2	1.61362	PGM2(22,19,29)
COMMD9	BC010892.1	1.60821	COMMD9(37,18,7)
MAK16	BC028230.1	1.60231	MAK16(35,22,1)
APPL2	BC033731.1	1.60079	APPL2(10,13,5)
MAGEA4	BC017723.1	1.59912	MAGEA4(43,2,15)
FSD1L	BC036746.1	1.59704	FSD1L(35,12,25)
SPANXN2	NM_001009615	1.59453	SPANXN2(28,28,3)
AMDHD1	NM_152435.1	1.59323	AMDHD1(44,23,7)
NUDT3	NM_006703.2	1.59252	NUDT3(45,19,1)
TFAP2D	NM_172238.1	1.59186	TFAP2D(18,16,27)
PPIA	BC005982.1	1.59122	PPIA(24,24,9)
TSPAN4	NM_001025234.1	1.58885	TSPAN4(18,19,13)
CEP63	NM_001042400.1	1.58418	CEP63(26,22,21)
PPM1A	NM_177951.1	1.58168	PPM1A(48,16,11)
GFI1B	BC043371.1	1.58142	GFI1B(28,21,3)
PARVA	NM_018222.2	1.5791	PARVA(34,9,1)
KJ903804.1	JHU15438	1.57907	FNDC3B(26,22,31)
YWHAZ	BC068456.1	1.57789	YWHAZ(28,22,5)
GNB1L	NM_053004.1	1.57667	GNB1L(36,3,29)
FOXN3	NM_005197.2	1.57538	FOXN3(5,19,9)
MICALL1	NM_033386	1.56443	MICALL1(26,28,1)
ADPRHL1	NM_138430.3	1.56036	ADPRHL1(42,15,15)
GTF2I	BC099907.1	1.55984	GTF2I(36,22,3)
TLX3	NM_021025.2	1.558	TLX3(45,18,7)
CSK	NM_004383.1	1.55732	CSK(9,14,29)
RMI2	NM_152308.1	1.55695	RMI2(9,24,19)
AES	NM_001130.5	1.55539	AES(33,20,1)
PPP1R13L	BC064913.1	1.55461	PPP1R13L(24,15,29)
ADH7	NM_000673.3	1.55397	ADH7(45,21,11)
SPANXN3	NM_001009609.1	1.55227	SPANXN3(28,16,25)
PIGF	NM_173074.2	1.55219	PIGF(46,3,5)
C2orf74	XM_291016.3	1.54931	C2orf74(29,14,27)
CMC2	BC032631	1.54805	CMC2(9,27,3)
AKAP8L	NM_014371.2	1.5426	AKAP8L(16,25,23)
STK39	STK39	1.5407	STK39(10,26,21)
RAB11FIP1	NM_001002233.1	1.53792	RAB11FIP1(16,20,31)
NUBP2	NM_012225.1	1.53456	NUBP2(5,12,27)
NXN	NM_022463.3	1.53434	NXN(4,16,19)
ATP6V0D1	NM_004691.4	1.53358	ATP6V0D1(5,19,15)
GRK4	NM_182982.2	1.53286	GRK4(48,25,25)
FOXI1	NM_144769.1	1.53163	FOXI1(48,13,17)
KDM1A	BC040194.2	1.53135	KDM1A(30,21,11)
CYTH1	NM_004762.2	1.53122	CYTH1(47,8,15)
YBX2	BC033800.1	1.52729	YBX2(45,17,31)
HMGB3	NM_005342.2	1.52478	HMGB3(48,22,23)
TMOD3	NM_014547.3	1.5237	TMOD3(22,19,31)
ANKS1B	BC026313.1	1.52039	ANKS1B(15,18,5)
SLC4A1AP	NM_018158.1	1.51906	SLC4A1AP(8,14,29)
HOMER1	BC047438.1	1.51505	HOMER1(11,22,21)
BCORL1	NM_021946	1.5138	BCORL1(15,28,1)
ANAPC2	NM_013366.3	1.51289	ANAPC2(45,18,9)
PRKAR1B	NM_002735.1	1.51112	PRKAR1B(3,15,3)
NTF3	NM_002527.3	1.51088	NTF3(29,18,3)
STAT5A	NM_003152.2	1.50741	STAT5A(16,20,11)
GPD1	NM_005276.2	1.50373	GPD1(26,23,11)
ANXA1	NM_000700.1	1.50176	ANXA1(27,11,27)
ACKR3	NM_020311.1	1.49493	ACKR3(48,19,13)
PCDHB2	BC098575.1	1.49377	PCDHB2(1,21,27)
JN961411.1_frag	JHU19770	1.49337	Zfp617(43,23,27)
GRP	BC004488	1.49325	GRP(20,27,11)
CWC22	BC093952.1	1.49211	CWC22(34,22,31)
PTGES3	NM_006601.4	1.48849	PTGES3(33,13,1)
NPHS2	BC029141.1	1.48807	NPHS2(29,18,9)
TMPO	NM_001032283.1	1.48565	TMPO(43,10,1)
ZBTB25	NM_006977.2	1.48034	ZBTB25(12,8,29)
EPB41L3	BC006141.1	1.47981	EPB41L3(38,23,13)
GTF2H2C	JHU16306	1.47948	GTF2H2C_2(20,29,11)
HMBS	NM_001024382.1	1.47831	HMBS(2,18,27)
RPL14	BC009294.2	1.4758	RPL14(35,6,27)
TP73	BC117253	1.47464	TP73(1,23,31)
MICAL3	CR456364	1.47398	MICAL3(33,27,19)
ZNF783	ENST00000476295	1.46801	ZNF783(12,29,15)
ASB9	NM_024087.1	1.46757	ASB9(10,20,23)
DCPS	NM_014026.3	1.46754	DCPS(43,18,21)
ZBTB7C	NM_001039360	1.46249	ZBTB7C(1,28,27)
SCIN	NM_033128.1	1.46115	SCIN(14,16,5)
GPI	NM_000175.2	1.4601	GPI(24,20,15)
DNAJB2	NM_006736.5	1.45901	DNAJB2(9,19,9)
CYGB	NM_134268.3	1.456	CYGB(30,20,29)
CDC73	NM_024529.3	1.45531	CDC73(15,18,11)
POLA2	NM_002689.2	1.45205	POLA2(32,17,19)
PITRM1	BC095422.1	1.44973	PITRM1(1,22,17)
EPHA10	BC067734.1	1.44794	EPHA10(23,18,11)
LAX1	BC069650.1	1.44732	LAX1(37,21,5)
PRRC1	NM_130809.2	1.44664	PRRC1(31,13,25)
HNRNPDL	BC071944	1.43964	HNRNPDL(6,23,31)
PLCXD3	NM_001005473.2	1.4358	PLCXD3(2,20,31)
APLF	NM_173545.1	1.43576	APLF(2,8,27)
DAPP1	BC012924.1	1.4319	DAPP1(26,23,15)
CACYBP	NM_001007214.1	1.43113	CACYBP(20,18,27)
EIF4H	NM_022170.1	1.42905	EIF4H(36,15,31)
NOL4L	JHU09419	1.42893	C20orf112(27,13,15)
RNH1	NM_002939.3	1.42832	RNH1(44,18,3)
EGFL6	BC038587	1.42298	EGFL6(39,27,1)
NOLC1	BC001883.1	1.42037	NOLC1(30,18,15)
GSTT1	BC007065	1.41535	GSTT1(38,27,11)
ISG20L2	NM_030980.1	1.41518	ISG20L2(44,23,5)
PNMA6A	NM_001170944.1	1.41485	PNMA6A(20,29,1)
URI1	BC067259.1	1.41464	URI1(47,14,3)
PPP2R1B	NM_002716.3	1.41424	PPP2R1B(17,15,13)
TOP1MT	NM_052963.2	1.41181	TOP1MT(13,25,3)
CTBP1	NM_001328.2	1.41064	CTBP1(31,12,21)
RAB3IP	NM_022456.3	1.40678	RAB3IP(22,18,19)
RABL3	NM_173825.2	1.40642	RABL3(21,20,7)
PPIL4	NM_139126.2	1.40635	PPIL4(6,18,17)
STARD10	NM_006645.2	1.40017	STARD10(34,13,21)
ZRANB2	NM_203350.1	1.39904	ZRANB2(26,12,13)
XAGE3	NM_130776.1	1.39874	XAGE3(13,13,5)
GDAP2	NM_017686.1	1.39841	GDAP2(34,19,19)
FAM114A2	BC011414.1	1.39047	FAM114A2(32,10,31)
BCL2L14	NM_138722.1	1.38888	BCL2L14(36,2,7)
MIOX	CR456478	1.38788	MIOX(1,27,17)
ARPP19	NM_006628.4	1.38776	ARPP19(44,13,9)
SH2D2A	NM_003975.2	1.38769	SH2D2A(24,23,7)
DGKK	NM_001013742.2	1.38484	DGKK(20,25,25)
SH3BGR	BC006371.2	1.38408	SH3BGR(27,24,21)
RQCD1	NM_005444.1	1.38339	RQCD1(9,20,29)
ADIPOQ	NM_004797.3	1.38223	ADIPOQ(28,25,13)
IDH1	BC093020.1	1.37931	IDH1(13,21,23)
CCDC103	NM_213607.1	1.37739	CCDC103(5,16,31)
RAB34	BC066904.1	1.37671	RAB34(24,21,9)
ARAP1	NM_139181.2	1.37591	ARAP1(1,16,15)
CLDN6	NM_021195.3	1.37207	CLDN6(29,18,11)
THAP9	NM_024672	1.37096	THAP9(18,28,23)
NCAPH	BC024211.2	1.37009	NCAPH(6,23,5)
PPP2CA	NM_002715.2	1.36948	PPP2CA(31,18,11)
GHDC	NM_032484.3	1.36604	GHDC(29,18,5)
FAM134B	BC030517.1	1.36334	FAM134B(33,18,1)
UBE2R2	NM_017811.3	1.36024	UBE2R2(24,4,3)
CFH	JHU07599	1.35991	WDR63(44,10,19)
CAPS	NM_004058.2	1.35969	CAPS(20,16,1)
IGHG1	BC069016.1	1.35933	IGHG1(26,22,29)
AHI1	BC094800.1	1.35855	AHI1(26,22,11)
ENPP6	NM_153343.2	1.35661	ENPP6(48,8,13)
SASH3	JHU05675	1.35649	ENO1(48,23,3)
PUS3	BC004822	1.35591	PUS3(13,27,7)
PFN2	BC018049.1	1.35566	PFN2(43,7,27)
CRYBA2	NM_005209.1	1.35549	CRYBA2(5,18,9)
TNFSF11	ENST00000358545	1.35532	TNFSF11(29,15,31)
CLIC4	NM_013943.1	1.35491	CLIC4(24,12,1)
CHRDL2	NM_015424.3	1.3524	CHRDL2(42,25,3)
PSMD12	XM_001134070.1	1.35157	PSMD12(17,22,17)
IGL	BC071725.1	1.34952	IGL(43,22,1)
HEMGN	NM_018437.3	1.34805	HEMGN(40,18,31)
FAS	NM_152876.1	1.34359	FAS(15,24,9)
NDUFV3	BC021217.2	1.34306	NDUFV3(37,12,7)
KRBA2	NM_213597.2	1.33575	KRBA2(34,25,3)
GAGE7	JHU05218	1.33339	GAGE12I(35,7,23)
PHC1	BC073964.1	1.33323	PHC1(11,22,17)
CASK	CASK	1.33315	CASK(44,26,27)
SMS	NM_004595.2	1.32937	SMS(25,24,29)
GATSL2	NM_001145064.1	1.32753	GATSL2(4,29,7)
AKIRIN2	NM_018064.2	1.32482	AKIRIN2(36,4,19)
TKT	BC002433.2	1.32313	TKT(36,21,1)
PICALM	NM_001008660.1	1.31636	PICALM(26,14,15)
VILL	BC000243	1.31581	VILL(22,27,13)
TMED8	NM_213601.1	1.31439	TMED8(30,18,29)
SYTL2	NM_032379.3	1.31415	SYTL2(26,1,11)
PLEKHO2	BC008744.2	1.31366	PLEKHO2(9,13,11)
TPM3	BC062740.1	1.31352	TPM3(45,20,31)
DNAJC7	NM_003315.1	1.2994	DNAJC7(31,2,17)
MTCP1	NM_001018025.2	1.29926	MTCP1(28,20,1)
CDO1	NM_001801.2	1.29779	CDO1(38,20,25)
LRRTM4	JHU15914	1.29642	IQCC(1,21,29)
SH3GL2	NM_003026.1	1.29448	SH3GL2(42,19,3)
TLE1	NM_005077.3	1.29402	TLE1(45,22,25)
PTPN6	NM_002831.4	1.29185	PTPN6(47,18,17)
EEF1D	BC007847.2	1.28761	EEF1D(43,24,31)
COLGALT1	NM_024656.2	1.28755	COLGALT1(23,25,7)
CEP164	NM_014956	1.28678	CEP164(35,28,13)
N4BP2L2	NM_014887.1	1.28497	N4BP2L2(36,2,17)
MAGEA2	BC013098	1.28345	MAGEA2(26,27,11)
IGKC	BC073937.1	1.28314	IGKC(33,22,9)
TOB2	BC028919.1	1.2825	TOB2(11,22,9)
GOLPH3L	NM_018178.3	1.28205	GOLPH3L(19,19,9)
HG512363.1_frag	JHU12211	1.28132	LOC554174(27,24,31)
PACS1	NM_018026.2	1.28122	PACS1(30,11,31)
RPSA	BC070263.1	1.27902	RPSA(2,21,9)
ZFYVE16	BC030808.1	1.27343	ZFYVE16(33,24,17)
PTPN23	NM_015466.2	1.27227	PTPN23(44,25,29)
PTX3	NM_002852.3	1.27154	PTX3(45,25,5)
METTL21C	NM_001010977.1	1.27028	METTL21C(35,21,23)
THRA	NM_003250.4	1.27004	THRA(18,23,3)
RDH16	NM_003708	1.269	RDH16(12,28,25)
LRRC57	NM_153260.1	1.26832	LRRC57(26,20,29)
CDV3	BC007338.2	1.26473	CDV3(47,19,5)
PRKACB	NM_002731.2	1.26373	PRKACB(22,19,13)
PTPRCAP	NM_005608.2	1.25735	PTPRCAP(45,15,15)
N6AMT1	NM_013240.2	1.25705	N6AMT1(43,15,15)
YU004	JHU10607	1.25651	LOC284837(1,14,29)
MAPK11	NM_002751.5	1.25571	MAPK11(6,9,17)
TMSB4X	NM_021109.2	1.25495	TMSB4X(48,24,7)
CRKL	NM_005207.2	1.25488	CRKL(32,8,21)
CUL4A	NM_001008895.1	1.25449	CUL4A(24,16,11)
DLGAP4	NM_183006.2	1.25424	DLGAP4(14,15,3)
RLBP1	NM_000326.3	1.25238	RLBP1(20,13,7)
ZFP28	BC099903.1	1.25182	ZFP28(45,22,23)
RAI2	JHU14331	1.25103	TAPT1(11,23,11)
PAGE5	NM_130467.3	1.25077	PAGE5(4,14,21)
FYN	NM_002037.3	1.2503	FYN(28,24,17)
TRIM28	NM_005762.2	1.24823	TRIM28(41,12,1)
DBR1	NM_016216.2	1.24565	DBR1(35,19,13)
NDEL1	NM_030808.3	1.24388	NDEL1(1,18,25)
EIF4E	BC035166.1	1.23963	EIF4E(26,18,25)
DRICH1	NM_016449.2	1.2388	DRICH1(33,12,17)
HN1	NM_001002033.1	1.23821	HN1(32,16,7)
C1orf94	NM_032884.2	1.23606	C1orf94(26,18,29)
IGHG1	BC072419.1	1.23493	IGHG1(13,21,29)
MLX	NM_198204.1	1.23434	MLX(38,13,11)
MAP2K6	NM_002758.3	1.23135	MAP2K6(9,20,1)
ZNF764	NM_033410.2	1.23064	ZNF764(5,18,5)
OR6N2	JHU05433	1.22896	LPAR4(18,8,5)
LPIN1	NM_145693.1	1.22891	LPIN1(48,19,29)
ACOX1	BC010425.1	1.22801	ACOX1(28,10,5)
F8A1	BC039693	1.22753	F8A1(44,27,1)
LBHD1	JHU09320	1.22576	C11orf48(24,13,7)
SRPK2	NM_182692.1	1.22386	SRPK2(14,15,17)
PHYHIPL	NM_032439.1	1.22314	PHYHIPL(41,24,13)
HSPA8	NM_006597.3	1.22265	HSPA8(33,11,27)
TRIM16	NM_006470.3	1.22239	TRIM16(45,18,17)
PSMC3	NM_002804.3	1.2217	PSMC3(5,18,25)
FSCN1	BC006304.2	1.22141	FSCN1(23,19,13)
MRTO4	NM_016183.2	1.2187	MRTO4(34,24,23)
IGKC	BC067226.1	1.21679	IGKC(45,20,27)
CLUAP1	NM_024793.1	1.21572	CLUAP1(20,20,25)
NUDT18	NM_024815.3	1.21502	NUDT18(42,18,3)
DNAJA4	BC021720.2	1.21401	DNAJA4(1,24,3)
METAP1	NM_015143.1	1.21313	METAP1(42,20,11)
TCL1A	BC014024.1	1.2131	TCL1A(11,24,5)
NUTM2G	NM_001045477.2	1.21203	NUTM2G(29,25,1)
SNX12	Q9UMY4	1.21052	SNX12(5,22,21)
GCLM	NM_002061.2	1.20948	GCLM(48,24,29)
PIK3AP1	BC029917.1	1.20768	PIK3AP1(31,18,13)
PANK1	NM_138316.2	1.20753	PANK1(35,20,17)
MRPS30	NM_016640.3	1.20351	MRPS30(7,18,5)
COPE	NM_007263.3	1.20287	COPE(17,12,29)
SMYD2	NM_020197.1	1.2015	SMYD2(19,15,9)
SP140L	BC004921.2	1.19873	SP140L(3,7,7)
CCDC40	ENST00000374876	1.19476	CCDC40(11,14,15)
CTBP1	BC098400.1	1.19351	CTBP1(37,21,31)
ASNA1	BC002651.2	1.19301	ASNA1(32,18,13)
WBP11	NM_016312.2	1.1923	WBP11(4,24,29)
RBM12	NM_006047.4	1.19153	RBM12(38,12,3)
HOMEZ	ENST00000357460	1.19084	HOMEZ(21,18,7)
SCG5	BC005349.1	1.18971	SCG5(20,3,31)
KJ900930.1_frag	JHU16280	1.18924	AMZ2P1(23,24,15)
GSTCD	NM_001031720.1	1.18695	GSTCD(21,18,5)
UBL7	NM_032907.3	1.18669	UBL7(37,19,1)
H2AFV	NM_201516.1	1.18499	H2AFV(1,24,25)
FAM98A	NM_015475.3	1.1846	FAM98A(33,24,21)
HGH1	JHU13121	1.18104	FAM203A(32,18,7)
TTC32	NM_001008237.1	1.18061	TTC32(20,15,5)
PTPN9	BC010863	1.1799	PTPN9(33,27,13)
RAB17	NM_022449.1	1.17977	RAB17(6,24,29)
RENBP	BC015558	1.17975	RENBP(22,27,11)
CHKB	NM_005198.3	1.17965	CHKB(10,18,27)
TSR2	NM_058163.1	1.17731	TSR2(21,2,17)
C2orf27A	NM_013310.3	1.17643	C2orf27A(33,20,9)
SLC2A2	BC060041.1	1.17532	SLC2A2(27,9,15)
LN608956.1_frag	JHU18663	1.17517	GTSE1-AS1(3,27,19)
TULP1	BC032714.1	1.17231	TULP1(47,18,13)
CNTNAP3	NM_033655.3	1.17112	CNTNAP3(18,25,21)
C12orf40	BC038754.1	1.17082	C12orf40(17,21,5)
SPEG	NM_005876.3	1.17059	SPEG(4,16,21)
PPP4R3A	JHU16132	1.16715	SMEK1(42,22,13)
FOXRED2	JHU12659	1.1671	MANBA(9,24,17)
TRIM11	NM_145214.2	1.16687	TRIM11(4,14,29)
AIF1L	NM_031426.2	1.16682	AIF1L(29,19,23)
CPSF3L	BC008041.2	1.1668	CPSF3L(45,19,13)
GUCA1C	NM_005459.2	1.16613	GUCA1C(39,15,7)
OBFC1	NM_024928.3	1.16613	OBFC1(27,13,1)
YWHAQ	NM_006826.2	1.16572	YWHAQ(3,24,9)
TSPYL6	NM_001003937.1	1.16465	TSPYL6(9,24,15)
SSH2	BC011636.2	1.16264	SSH2(45,17,9)
TPRX1	TPRX1	1.16198	TPRX1(35,26,25)
NT5C3B	NM_052935.2	1.15996	NT5C3B(3,13,7)
RAB43	NM_198490.1	1.15745	RAB43(17,13,11)
CIB1	BC000846.2	1.15689	CIB1(41,18,15)
MAD2L1BP	NM_001003690.1	1.15689	MAD2L1BP(10,19,7)
CALD1	NM_004342.5	1.1536	CALD1(34,16,31)
RBL2	BC034490	1.15326	RBL2(45,23,27)
SNX1	NM_003099.3	1.15313	SNX1(36,4,17)
C12orf49	JHU13021	1.15175	IL36RN(12,18,13)
RNF39	BC111601	1.15174	RNF39(33,27,23)
HKR1	BC053845	1.15134	HKR1(22,23,31)
NUBP1	BC100290.1	1.14961	NUBP1(11,21,23)
CMTM1	NM_181270.1	1.14764	CMTM1(9,19,17)
TPD52	NM_005079.2	1.14585	TPD52(5,20,11)
CAMKK2	BC026060.2	1.14445	CAMKK2(24,17,29)
KJ902443.1_frag	JHU14057	1.14212	POLR1C(1,23,9)
CCS	NM_005125.1	1.13924	CCS(37,15,15)
ARMC9	BX537956	1.13606	ARMC9(21,26,27)
SULT1A3	JHU16911	1.13553	SULT1A4(9,25,31)
ABR	NM_021962.2	1.1345	ABR(5,8,11)
KCNK10	NM_138318.1	1.13226	KCNK10(25,14,1)
SMAD7	BC074819	1.13196	SMAD7(3,23,17)
HES2	ENST00000377837	1.13008	HES2(45,18,3)
TLE3	BC043247.2	1.12935	TLE3(42,17,11)
LDHA	NM_005566.1	1.1288	LDHA(36,4,21)
BC047307.1_frag	JHU04037	1.12825	ARHGEF10(20,23,15)
DDX19B	NM_007242.4	1.12728	DDX19B(6,12,11)
KJ902139.1	JHU15259	1.12723	RAD51AP1(31,20,19)
LSM10	NM_032881.1	1.12629	LSM10(10,19,13)
CDCA7L	BC025242.1	1.12363	CDCA7L(31,20,29)
PARVA	BC014535.1	1.12362	PARVA(36,3,11)
OR8B12	NM_001005195.1	1.12081	OR8B12(18,19,7)
LYN	NM_002350.1	1.12031	LYN(13,18,19)
PAPSS1	BC011392.1	1.12021	PAPSS1(35,6,13)
HSD17B4	BC003098	1.12003	HSD17B4(2,27,5)
ZFYVE19	BC021092.1	1.11823	ZFYVE19(21,7,13)
GLO1	BC015934.1	1.1179	GLO1(36,2,25)
COL10A1	NM_000493.3	1.11768	COL10A1(38,25,11)
C19orf44	BC027869.1	1.1166	C19orf44(45,17,25)
EIF2B2	BC000494.2	1.1162	EIF2B2(2,19,5)
C15orf57	NM_052849.2	1.11307	C15orf57(37,15,23)
C18orf25	NM_001008239.1	1.11296	C18orf25(29,15,29)
DOK3	BC004867.2	1.10545	DOK3(36,23,3)
FFAR3	BC035657	1.10413	FFAR3(43,27,1)
C1orf74	NM_152485.2	1.10359	C1orf74(44,18,15)
STK24	BC065378.1	1.10344	STK24(20,22,25)
HIC2	BC094787.1	1.1015	HIC2(45,21,27)
STARD4	NM_139164.1	1.10143	STARD4(42,20,3)
SUSD3	BC041834.1	1.10091	SUSD3(9,21,9)
MSH6	BC004246	1.10007	MSH6(12,27,11)
OBP2B	NM_014581.2	1.09955	OBP2B(14,25,7)
PAGE5	NM_001013435.1	1.09896	PAGE5(24,16,25)
PTGES2	NM_198938.1	1.09855	PTGES2(24,16,1)
MEIS3	NM_001009813.1	1.09632	MEIS3(10,18,19)
FBXO28	NM_015176.1	1.09058	FBXO28(39,17,27)
ITM2B	BC016148.1	1.09028	ITM2B(36,2,29)
PPP1R12B	NM_001167858.1	1.09018	PPP1R12B(25,18,9)
PGPEP1	NM_017712.2	1.08915	PGPEP1(4,19,15)
PMP2	NM_002677.3	1.08645	PMP2(33,7,31)
TLE6	BC013986.2	1.08358	TLE6(45,20,25)
NOL3	NM_003946.3	1.08218	NOL3(11,12,29)
MBTPS1	BC026330.1	1.08174	MBTPS1(36,1,7)
MAPK1IP1L	NM_144578.3	1.08169	MAPK1IP1L(35,7,7)
PPP1R7	NM_002712.1	1.08115	PPP1R7(43,18,11)
ZWINT	BC020979.1	1.08079	ZWINT(42,23,5)
HDAC6	BC069243.1	1.08066	HDAC6(36,22,25)
SPON1	NM_006108.3	1.07908	SPON1(29,25,7)
RAD23A	BC088364.1	1.07859	RAD23A(29,21,29)
USP36	BC071582.1	1.07836	USP36(18,22,1)
DNAJB8	NM_153330.2	1.07729	DNAJB8(41,12,21)
HBD	NM_000519.3	1.07604	HBD(24,13,17)
RAD23B	BC020973.2	1.07501	RAD23B(6,7,3)
TERF1	NM_017489.1	1.0749	TERF1(25,16,31)
IFRD2	NM_006764.3	1.07396	IFRD2(1,12,21)
ARPC3	NM_005719.2	1.07386	ARPC3(21,18,15)
PCP2	NM_174895.1	1.06801	PCP2(42,14,7)
STIP1	BC039299.1	1.06595	STIP1(38,21,15)
TLDC1	BC023251.1	1.06493	TLDC1(2,18,15)
MOSPD3	NM_023948.4	1.06487	MOSPD3(24,18,5)
PGM3	NM_015599.1	1.06407	PGM3(6,19,29)
IGKC	BC093097.1	1.06338	IGKC(21,20,29)
CDKN2C	NM_001262.2	1.06244	CDKN2C(2,18,31)
UBE2D2	NM_003339.2	1.0616	UBE2D2(20,20,1)
FAM131B	NM_001031690.1	1.05921	FAM131B(28,22,19)
PFN2	NM_002628.4	1.05917	PFN2(13,24,11)
HG512014.1_frag	JHU18693	1.05784	LINC00896(17,27,19)
PCLO	BC001304.1	1.05736	PCLO(5,17,25)
ZNF583	BC111772	1.05706	ZNF583(1,23,25)
LGALS8	BC016486.2	1.05685	LGALS8(34,21,15)
SZT2	NM_001012961.1	1.05482	SZT2(25,21,19)
C11orf84	NM_138471.1	1.0521	C11orf84(35,9,15)
TCHHL1	NM_001008536.1	1.05141	TCHHL1(13,20,1)
VAMP1	NM_014231.3	1.05092	VAMP1(33,19,21)
GORASP1	NM_031899.2	1.05031	GORASP1(21,15,25)
C8orf34	NM_052958.1	1.04954	C8orf34(43,16,13)
RGS20	NM_003702.2	1.04923	RGS20(1,11,13)
ZNF385B	BC038422.1	1.0489	ZNF385B(27,8,3)
OXR1	BC032710	1.04739	OXR1(27,27,13)
SLAMF6	BC090928.1	1.04699	SLAMF6(21,21,31)
NAP1L5	NM_153757.1	1.04455	NAP1L5(31,16,13)
ADCK5	BC031570.1	1.04401	ADCK5(36,23,7)
CYP11B2	NM_000498.3	1.0439	CYP11B2(42,25,1)
PIK3R1	ENST00000320694	1.04298	PIK3R1(45,15,9)
PRKG2	BC111597	1.04266	PRKG2(9,27,23)
NCLN	NM_020170.3	1.04262	NCLN(45,17,1)
SRSF11	NM_004768.2	1.04078	SRSF11(48,18,19)
UBE3A	BC002582.2	1.04075	UBE3A(28,12,3)
TMEM59	BC095464.1	1.04057	TMEM59(9,21,27)
SMARCE1	BC007082.1	1.04027	SMARCE1(45,12,21)
PGM2L1	BC059360.1	1.03969	PGM2L1(2,14,27)
NAT1	NM_000662.4	1.03954	NAT1(24,8,21)
TIRAP	NM_001039661.1	1.03928	TIRAP(26,16,7)
RPN1	NM_002950.3	1.03702	RPN1(32,24,21)
ZFYVE27	NM_001002262.1	1.03614	ZFYVE27(45,20,9)
LIN52	NM_001024674.1	1.03568	LIN52(42,22,31)
PNPLA4	NM_004650.1	1.03473	PNPLA4(31,20,7)
AK300016.1	JHU01221	1.03472	SF3B2(36,2,23)
HIST1H4G	HIST1H4G	1.03431	HIST1H4G(19,25,21)
GGA1	NM_001001561.1	1.03321	GGA1(36,23,9)
TRAC	JHU16384	1.03259	TRA(13,22,5)
SPACA7	BC016750.2	1.03232	SPACA7(4,25,1)
DCTD	NM_001012732.1	1.03191	DCTD(24,20,17)
GMFB	BC005359.1	1.03095	GMFB(3,14,15)
MS4A3	NM_006138.4	1.03038	MS4A3(3,12,21)
CLCN5	NM_000084.1	1.02982	CLCN5(43,14,5)
CSRP2BP	NM_020536.2	1.02774	CSRP2BP(36,2,31)
MAP1LC3A	NM_032514.2	1.02729	MAP1LC3A(9,24,1)
ZSCAN20	BC011404.2	1.0268	ZSCAN20(11,12,31)
HEATR3	NM_182922.2	1.02443	HEATR3(10,17,27)
RALY	BC103753.1	1.02046	RALY(19,21,27)
UBE2K	NM_005339.3	1.01995	UBE2K(39,22,21)
ERICH1	NM_207332.1	1.01908	ERICH1(10,18,15)
PRB1	NM_005039.3	1.01711	PRB1(12,25,17)
AKT2	NM_001626.4	1.01554	AKT2(6,25,25)
SND1	BC017180.2	1.01534	SND1(38,12,15)
L3MBTL2	BC017191	1.01483	L3MBTL2(20,27,3)
GAB2	NM_080491.1	1.01473	GAB2(33,20,7)
IL15	BC100962.1	1.0131	IL15(11,15,13)
MOB4	NM_015387.2	1.01218	MOB4(21,19,7)
TTC27	NM_017735.3	1.01175	TTC27(16,14,3)
SNIP1	NM_024700.2	1.01052	SNIP1(12,18,9)
DGKG	NM_001080744.1	1.01	DGKG(31,21,19)
CLMN	BC068482.1	1.00961	CLMN(47,13,7)
SFRP5	NM_003015.3	1.00809	SFRP5(34,25,21)
DGCR8	BC078147.1	1.00615	DGCR8(22,22,5)
JHU04032	JHU04032	1.0033	--(3,6,5)
EAF2	NM_018456.4	1.00273	EAF2(6,11,11)
USP39	NM_006590.2	1.00256	USP39(21,15,17)
RNPC3	BC010697	1.00221	RNPC3(1,23,23)
CDK4	NM_000075.2	1.0015	CDK4(14,17,27)
BAAT	BC009567	1.00012	BAAT(30,27,7)
SCD	BC062303.1	0.998207	SCD(18,22,21)
CD34	BC039146	0.998103	CD34(11,27,15)
C7orf50	NM_032350.3	0.998081	C7orf50(21,11,17)
ATP11B	BC042180.1	0.997666	ATP11B(7,9,31)
PTRF	BC073759.1	0.996856	PTRF(11,20,27)
STK33	BC031231.1	0.995852	STK33(38,24,23)
KJ897648.1	JHU10063	0.99533	TCP10(34,14,3)
TPGS2	NM_015476.2	0.994349	TPGS2(46,22,31)
KAAG1	NM_181337.2	0.993293	KAAG1(40,17,31)
CDKL3	BC041799.1	0.993235	CDKL3(44,18,7)
IQCA1	JHU07622	0.991174	PIH1D3(10,10,17)
ZCCHC3	NM_033089.6	0.991145	ZCCHC3(47,13,27)
RAB11A	NM_004663.3	0.983499	RAB11A(27,18,11)
NAMPT	JHU11960	0.983203	UPK3B(3,24,29)
SIX5	BC033204.1	0.982868	SIX5(1,16,31)
IK	NM_006083.3	0.980739	IK(9,20,23)
H2AFY	BC095406.1	0.976604	H2AFY(45,21,21)
DMRTA2	NM_032110.2	0.974149	DMRTA2(35,25,7)
RFPL3	JHU05744	0.973431	MKRN3(6,27,19)
UPB1	CR456375	0.97333	UPB1(41,27,19)
ATP1A3	NM_152296.3	0.972113	ATP1A3(44,12,25)
TMEM27	JHU00566	0.97048	LAPTM4A(36,1,27)
ITPA	NM_181493.1	0.97044	ITPA(15,15,13)
ARHGAP12	BC094719.1	0.970256	ARHGAP12(5,21,23)
TXNL1	BC001156	0.966595	TXNL1(42,27,7)
RAB5B	NM_002868.2	0.965395	RAB5B(31,18,27)
ATP6V1G3	NM_133262.2	0.965004	ATP6V1G3(11,19,29)
SEPT2	NM_001008491.1	0.964519	SEPT2(46,19,9)
RFK	NM_018339.3	0.962989	RFK(10,20,11)
PAQR8	NM_133367.2	0.962816	PAQR8(44,19,7)
BUB3	NM_004725.2	0.962239	BUB3(48,13,5)
QARS	NM_005051.1	0.960795	QARS(18,17,31)
WISP2	BC058074.1	0.960527	WISP2(35,19,11)
NAMPT	BC072439.1	0.959601	NAMPT(12,16,25)
HSFY1	JHU14555	0.959287	HSFY2(4,20,7)
HPR	NM_020995	0.957988	HPR(20,28,27)
ZBTB39	NM_014830.1	0.957959	ZBTB39(45,15,3)
GBP2	BC073163.1	0.957897	GBP2(4,22,3)
IGLV2-14	BC089413.1	0.955224	IGLV2-14(45,21,31)
NM_013779.2_frag	JHU19587	0.954558	Magel2(26,23,19)
GDI1	NM_001493.1	0.953628	GDI1(30,17,31)
GRB2	NM_002086.3	0.953383	GRB2(3,10,29)
USP48	NM_032236.5	0.95234	USP48(47,18,29)
ZYX	NM_001010972.1	0.950559	ZYX(9,11,19)
ETNK1	NM_018638.4	0.950252	ETNK1(4,21,27)
NASP	NM_002482.2	0.950176	NASP(42,12,25)
PPM1F	NM_014634.2	0.94993	PPM1F(13,18,29)
AK094777.1_frag	JHU13451	0.948785	TPM3P9(20,18,25)
ARHGAP29	BC093767.1	0.947594	ARHGAP29(32,14,25)
DAZ2	BC113006	0.947005	DAZ2(27,23,27)
POLR1C	NM_203290.1	0.94644	POLR1C(15,19,3)
CREM	NM_182720.1	0.9463	CREM(25,19,25)
NOSTRIN	NM_001039724.1	0.945833	NOSTRIN(41,20,27)
NCF4	NM_000631.3	0.943944	NCF4(32,15,5)
RBP1	NM_002899.2	0.943652	RBP1(26,20,5)
TDP1	NM_001008744.1	0.942877	TDP1(9,9,5)
XM_003954378.2_frag	JHU03937	0.941796	CSAG1(26,23,9)
IDI1	BC057827.1	0.94176	IDI1(12,29,13)
L3HYPDH	NM_144581.1	0.940285	L3HYPDH(47,23,5)
NUCKS1	NM_022731.2	0.939848	NUCKS1(35,5,17)
FARSB	BC017783.1	0.93918	FARSB(4,18,25)
C3orf56	NM_001007534.1	0.938759	C3orf56(12,20,29)
FAM9C	NM_174901.3	0.93777	FAM9C(25,24,15)
MTERF4	JHU13646	0.936653	MTERFD2(47,24,9)
TPH1	NM_004179.1	0.936329	TPH1(9,14,9)
GOPC	NM_001017408.1	0.935617	GOPC(26,13,5)
SNX9	NM_016224.3	0.935196	SNX9(16,19,21)
NXN	BC009327.1	0.934772	NXN(6,16,19)
ELOVL5	NM_021814.3	0.934453	ELOVL5(9,24,27)
PRKAR2A	BC002763.2	0.932392	PRKAR2A(24,17,23)
L1TD1	NM_019079.2	0.931965	L1TD1(43,16,1)
ZMYM3	BC013009.2	0.931931	ZMYM3(39,1,31)
VENTX	NM_014468.2	0.931042	VENTX(41,24,21)
NOP56	BC004937.1	0.930955	NOP56(26,23,3)
C3orf17	BC067743.1	0.930506	C3orf17(21,18,11)
MRPL24	NM_024540.2	0.93031	MRPL24(43,3,7)
CREM	NM_182719.1	0.928854	CREM(1,19,23)
COLEC11	NM_024027.3	0.928453	COLEC11(29,22,31)
SCIN	JHU05448	0.927429	MCM7(12,8,9)
SRSF5	NM_001039465.1	0.925142	SRSF5(2,23,15)
LIN28A	NM_024674.4	0.924482	LIN28A(16,5,1)
SGOL2	BX647433	0.924165	SGOL2(45,26,25)
CYP51A1	BC032322	0.922263	CYP51A1(26,27,15)
PLAA	BC032551	0.921428	PLAA(45,27,7)
OGT	ENST00000276103	0.921166	OGT(41,15,5)
ECE2	NM_032331.3	0.920293	ECE2(10,29,15)
MYLK	NM_053031.2	0.919894	MYLK(42,20,29)
SET	NM_003011.2	0.918912	SET(28,20,27)
DPPA2	BC018070.1	0.918361	DPPA2(37,19,7)
BACH1	BC063307	0.916947	BACH1(29,23,19)
MED8	NM_001001653.1	0.916287	MED8(1,15,27)
MAPK8IP2	JHU14022	0.915645	GBP6(41,23,7)
CFAP36	JHU18245	0.915454	CCDC104(24,27,13)
HSPBAP1	BC063629.1	0.913911	HSPBAP1(17,22,7)
PRDX1	NM_002574.2	0.913481	PRDX1(48,12,27)
RFC4	NM_002916.3	0.912549	RFC4(36,3,9)
C16orf73	JHU13318	0.912488	MEIOB(39,18,1)
BTN3A2	BC067086.1	0.910703	BTN3A2(20,22,17)
LZIC	NM_032368.3	0.910408	LZIC(6,14,1)
CRYM	NM_001888.2	0.909976	CRYM(37,19,15)
ALDH16A1	NM_153329.2	0.908955	ALDH16A1(9,17,27)
C3orf70	NM_001025266.1	0.908811	C3orf70(35,15,13)
AIF1L	ENST00000372312	0.908639	AIF1L(41,17,15)
AK021761.1_frag	JHU14777	0.908364	RAB24(27,20,15)
CYP39A1	BC010358.1	0.908138	CYP39A1(36,3,7)
LINC00839	BC007394.2	0.907676	LINC00839(40,19,11)
IL1F10	BC103966.1	0.904846	IL1F10(26,21,27)
HPS4	BC065030.1	0.90481	HPS4(29,13,7)
ESD	NM_001984.1	0.90448	ESD(47,20,7)
NSRP1	NM_032141.2	0.904083	NSRP1(11,24,25)
GABRR1	GABRR1	0.904065	GABRR1(5,25,21)
NEDD8	NM_006156.1	0.903835	NEDD8(38,15,21)
UBE2S	NM_014501.2	0.903802	UBE2S(25,24,19)
BAIAP2L1	NM_018842.4	0.903683	BAIAP2L1(40,25,29)
DDX1	BC012739.2	0.902252	DDX1(44,21,5)
EYA1	BC121798	0.900395	EYA1(41,23,27)
RGS17	NM_012419.4	0.898803	RGS17(18,24,17)
TTC31	BC047084.1	0.89706	TTC31(9,22,29)
IGHM	BC002963.1	0.89561	IGHM(32,17,27)
GPX1	BC070258.1	0.893825	GPX1(23,24,13)
EEF1A2	NM_001958.2	0.89315	EEF1A2(14,4,31)
FABP3	NM_004102.3	0.892775	FABP3(16,23,3)
R3HDM2	BC041857.1	0.891973	R3HDM2(19,21,9)
IGKC	BC062732.1	0.890524	IGKC(47,20,23)
DDX21	NM_004728.2	0.890343	DDX21(13,17,15)
AIF1L	BC021253.2	0.890111	AIF1L(4,24,21)
PTEN	NM_000314.4	0.886507	PTEN(21,19,5)
GDI2	NM_001494.2	0.884356	GDI2(15,11,29)
GMFG	NM_004877.1	0.883964	GMFG(10,16,13)
DTD1	NM_080820.3	0.883931	DTD1(38,20,29)
TTC39B	NM_152574.1	0.882063	TTC39B(1,16,21)
IGHG1	BC069020.1	0.881313	IGHG1(43,20,29)
SMPX	NM_014332.1	0.881298	SMPX(20,17,21)
PGM2	BC010087.2	0.881248	PGM2(19,12,11)
DNAJC6	NM_014787.2	0.880937	DNAJC6(5,18,19)
GAS2L1	NM_006478.3	0.880584	GAS2L1(27,17,27)
MARS	NM_004990.2	0.879695	MARS(26,4,21)
CHAMP1	NM_032436.1	0.879568	CHAMP1(37,13,3)
NM_007623.3_frag	JHU19707	0.879368	Cbx2(25,23,23)
KJ901215.1	JHU16463	0.878918	NBPF22P(28,22,27)
NMRK2	NM_170678.1	0.878612	NMRK2(6,14,23)
CDKN3	NM_005192.2	0.878241	CDKN3(26,19,5)
CDC20	BC000624.2	0.877191	CDC20(18,1,21)
MAPK9	NM_139068.1	0.877083	MAPK9(30,15,25)
ZNF567	NM_152603.2	0.876714	ZNF567(37,18,9)
PFDN5	NM_002624.3	0.876148	PFDN5(33,15,29)
MAPKAP1	NM_001006618.1	0.874651	MAPKAP1(34,19,7)
ADH5	NM_000671.3	0.873681	ADH5(32,23,3)
GTSE1	NM_016426.4	0.873392	GTSE1(1,7,17)
SH3TC1	BC068094	0.871532	SH3TC1(39,13,1)
EIF2S1	NM_004094.4	0.870964	EIF2S1(35,6,17)
CDCA7L	BC032576.1	0.870735	CDCA7L(9,22,13)
CETN1	NM_004066.1	0.869989	CETN1(18,6,13)
FERD3L	BC101135.1	0.868079	FERD3L(28,21,31)
MAGEB10	NM_182506.2	0.866178	MAGEB10(40,21,21)
ELMO1	NM_014800.9	0.866051	ELMO1(33,16,5)
HIST1H1D	BC111971	0.865806	HIST1H1D(36,27,31)
TCP11	BC090050.1	0.865259	TCP11(31,21,29)
RPSA	JHU15365	0.864413	KCNA3(16,21,1)
MSANTD2	BC064919.1	0.864367	MSANTD2(13,18,7)
GNPDA1	NM_005471.3	0.86395	GNPDA1(45,22,27)
KLHL14	NM_020805.1	0.863737	KLHL14(30,20,31)
DCTN4	BC026323	0.862873	DCTN4(33,27,5)
MKNK2	NM_199054.1	0.862847	MKNK2(15,14,3)
KIAA1143	NM_020696.1	0.862543	KIAA1143(47,6,31)
XM_009242791.1_frag	JHU11839	0.861942	IKZF1(17,24,27)
NSL1	Q96IY1	0.860722	NSL1(9,20,17)
CDKL4	NM_001009565.1	0.860384	CDKL4(22,25,21)
TPMT	BC005339.1	0.860128	TPMT(20,24,25)
CALB2	NM_007087.1	0.859577	CALB2(6,20,17)
SATB1	BC001744	0.858321	SATB1(20,27,9)
BCAR1	BC062556.1	0.857453	BCAR1(25,19,15)
SHMT2	BC032584.1	0.856192	SHMT2(45,18,13)
SNX12	NM_013346.2	0.856092	SNX12(19,20,11)
RPUSD2	BC016967.1	0.855795	RPUSD2(11,10,3)
PPP2R1A	NM_014225.3	0.855189	PPP2R1A(45,7,23)
BATF3	NM_018664.1	0.855074	BATF3(26,16,17)
CKMT1A	BC001926	0.85499	CKMT1A(3,27,1)
BC156749.1_frag	JHU13629	0.85135	HCG9(17,18,27)
C5orf51	NM_175921.4	0.849821	C5orf51(11,20,29)
KJ901215.1	JHU16463	0.849207	NUDT16(26,22,23)
NG_006966.3_frag	JHU16590	0.847568	hCG_2023776(33,22,29)
UBE2Q2	NM_173469.1	0.845878	UBE2Q2(24,7,9)
TTLL11	NM_194252.2	0.844973	TTLL11(31,25,15)
PHOSPHO2	NM_001008489.2	0.844536	PHOSPHO2(26,23,7)
CPPED1	BC006289.2	0.844443	CPPED1(6,18,13)
RECQL	NM_002907.2	0.84444	RECQL(24,19,25)
NOA1	BC004894	0.843431	NOA1(34,27,7)
DDX59	NM_001031725.1	0.842379	DDX59(10,18,11)
PDIA4	NM_004911.3	0.841772	PDIA4(1,4,11)
GRB14	BC053559	0.841298	GRB14(34,27,21)
SRP19	BC010947.1	0.839134	SRP19(16,3,1)
TNNC2	NM_003279.2	0.83679	TNNC2(36,3,23)
BBS9	NM_198428.2	0.836289	BBS9(41,24,23)
SULT2A1	BC020755	0.836047	SULT2A1(40,27,15)
VAT1L	NM_020927.1	0.835126	VAT1L(46,24,25)
GDF3	JHU13921	0.835013	SFTPD(43,24,5)
ZCRB1	BC022543.1	0.83434	ZCRB1(37,19,3)
AMD1	NM_001033059.1	0.833918	AMD1(15,20,3)
HRASLS5	BC034222.1	0.833572	HRASLS5(17,24,9)
INHBA	NM_002192.2	0.832977	INHBA(31,19,13)
LN608885.1_frag	JHU15876	0.832446	C21orf67(43,21,17)
ENTHD2	NM_144679.1	0.832215	ENTHD2(25,13,3)
RAB1A	NM_004161.3	0.832024	RAB1A(3,18,15)
BIRC7	NM_139317.1	0.832012	BIRC7(7,15,7)
PRSS45	NM_199183.1	0.831294	PRSS45(33,21,19)
ARHGEF1	NM_198977.1	0.829617	ARHGEF1(35,19,5)
ZHX1	NM_001017926.1	0.827655	ZHX1(41,24,31)
UBXN2B	UBXN2B	0.825755	UBXN2B(4,26,11)
KJ903761.1_frag	JHU16301	0.824129	LYPD6B(17,22,3)
KJ903429.1	JHU12263	0.824035	SLX4(4,17,11)
OPTN	NM_001008211.1	0.823812	OPTN(17,19,1)
AMN1	BC037897.2	0.822322	AMN1(27,21,5)
DMC1	CR456486	0.822227	DMC1(17,27,17)
OR11H6	NM_001004480.1	0.821066	OR11H6(5,24,21)
NDUFB11	BC010665.1	0.818605	NDUFB11(45,7,13)
KJ901286.1	JHU18240	0.817649	APBB2(40,27,13)
TNIK	BC055427.1	0.813677	TNIK(11,10,15)
FAM221A	NM_199136.1	0.812722	FAM221A(7,13,13)
ALDH1B1	BC001619.1	0.811536	ALDH1B1(46,4,7)
CRYGS	NM_017541.2	0.809937	CRYGS(28,19,27)
NUBP1	NM_002484.2	0.807011	NUBP1(29,16,15)
SRXN1	NM_080725.1	0.806625	SRXN1(18,19,19)
RAB29	NM_003929.1	0.805657	RAB29(29,12,23)
RNF220	BC098300.1	0.805346	RNF220(11,21,21)
CLIC1	NM_001288.4	0.804946	CLIC1(13,18,23)
OSMR	BC010943.1	0.804641	OSMR(37,7,13)
CD300LB	NM_174892.1	0.804191	CD300LB(36,3,17)
FAP	JHU09048	0.803891	OR10G3(27,12,25)
XAGE1A	JHU04891	0.803719	XAGE1B(28,29,13)
KCNAB2	NM_172130.1	0.802871	KCNAB2(1,10,5)
ALKBH3	BC103812.1	0.801251	ALKBH3(9,21,25)
EPB42	BC096093.4	0.801216	EPB42(43,21,27)
SMOC1	NM_022137.4	0.801014	SMOC1(33,18,15)
LHX9	NM_020204.2	0.800776	LHX9(48,22,21)
CALML5	BC039172.1	0.799055	CALML5(43,7,31)
ATXN3	BC033711.1	0.798201	ATXN3(16,7,19)
RNF180	NM_178532.2	0.798094	RNF180(9,14,1)
KJ902572.1	JHU09130	0.797777	CCDC174(13,12,27)
NUDT1	NM_198949.1	0.795917	NUDT1(27,13,11)
NCF1	NM_000265.4	0.795572	NCF1(4,21,1)
PDE1B	BC032226	0.794768	PDE1B(18,27,11)
SP100	BC011562.1	0.79406	SP100(31,5,15)
CAPN7	NM_014296.2	0.792866	CAPN7(35,11,9)
ANKRD45	NM_198493.1	0.792312	ANKRD45(6,15,19)
PPP1R14D	NM_001130143.1	0.792087	PPP1R14D(40,25,21)
IGKC	BC070335.1	0.790531	IGKC(44,22,29)
NDRG4	NM_020465.2	0.790516	NDRG4(20,15,31)
RAB4B	NM_016154.3	0.790316	RAB4B(17,19,11)
PDK2	BC063137.1	0.789894	PDK2(45,20,23)
CDC40	NM_015891.2	0.788905	CDC40(1,16,1)
MRM1	BC009416.1	0.788653	MRM1(39,18,11)
DRG2	BC000493.2	0.788256	DRG2(14,7,9)
MMP20	NM_004771	0.787597	MMP20(17,28,11)
WDYHV1	BC008781.2	0.786285	WDYHV1(10,24,27)
NR_024355.1_frag	JHU18652	0.785754	LINC00634(19,27,17)
SGK2	NM_016276.3	0.785661	SGK2(36,15,29)
SRPK1	BC038292.1	0.785256	SRPK1(37,8,21)
CLIC2	NM_001289.4	0.785059	CLIC2(35,1,15)
RAN	BC072000.1	0.784988	RAN(9,20,27)
ZCCHC10	NM_017665.1	0.784379	ZCCHC10(27,5,31)
RCOR1	BC111590	0.783416	RCOR1(11,23,21)
PRMT2	BC100026.1	0.782035	PRMT2(19,21,19)
CCNT1	NM_001240.2	0.781523	CCNT1(47,24,7)
KJ906331.1	JHU15215	0.779385	FUZ(45,20,21)
PI4K2B	BC051749.1	0.778593	PI4K2B(30,25,19)
APOPT1	NM_032374.2	0.778521	APOPT1(6,10,1)
YAP1	BC038235.1	0.777404	YAP1(20,18,11)
RRAD	BC011645	0.77737	RRAD(22,27,5)
PAK2	NM_002577.3	0.777245	PAK2(14,24,31)
MPP6	BC023638	0.776731	MPP6(6,27,11)
RABL2A	CR456554	0.776345	RABL2A(3,27,23)
C6orf106	NM_024294.2	0.775822	C6orf106(6,4,13)
PIP4K2C	NM_024779.3	0.77559	PIP4K2C(24,1,1)
DUPD1	NM_001003892.1	0.775408	DUPD1(27,21,31)
KIZ	BC045826.1	0.774611	KIZ(30,22,5)
E2F6	NM_212540.1	0.77415	E2F6(22,16,11)
HAO1	NM_017545.2	0.773782	HAO1(31,15,27)
NCAPH	JHU05238	0.773416	TSSC4(38,23,3)
GORASP2	NM_015530.3	0.772761	GORASP2(6,6,27)
KRT19	BC007628.1	0.771896	KRT19(29,12,13)
DHX29	NM_019030.2	0.770988	DHX29(24,19,23)
DPP9	BC037948	0.769297	DPP9(14,27,11)
ZNF81	NM_007137.1	0.768098	ZNF81(36,19,1)
YS002	JHU19025	0.767533	LOC101060166(2,25,7)
PDGFRA	ENST00000257290	0.76729	PDGFRA(40,19,3)
MMP7	NM_002423.3	0.76699	MMP7(40,19,13)
CASP4	NM_033307.1	0.766373	CASP4(44,16,11)
CARM1	NM_199141.1	0.765813	CARM1(29,25,15)
KJ901180.1_frag	JHU16880	0.765071	LINC00656(43,25,21)
TRIM7	BC011567	0.762427	TRIM7(27,27,9)
ERAP1	NM_016442.3	0.762078	ERAP1(4,25,25)
CCDC97	NM_052848.1	0.761939	CCDC97(47,7,1)
GSTZ1	NM_145870.1	0.76155	GSTZ1(31,12,27)
CDR2L	BC047534	0.761027	CDR2L(17,23,17)
CSTB	NM_000100.2	0.760906	CSTB(42,13,1)
CMC4	NM_001018024.2	0.760013	CMC4(2,29,5)
DVL3	BC032459.1	0.760002	DVL3(6,20,11)
SUFU	NM_016169.2	0.758849	SUFU(35,16,29)
ARMC5	BC014945.1	0.758465	ARMC5(47,18,7)
REEP1	NM_022912.1	0.756557	REEP1(34,18,3)
MYLK3	NM_182493.2	0.755656	MYLK3(22,25,27)
UGT2B15	NM_001076.3	0.755526	UGT2B15(12,25,11)
DMD	NM_004013.1	0.754769	DMD(28,14,3)
ACTR10	JHU03552	0.754111	ARHF(44,24,17)
TDGF1	NM_003212.1	0.751806	TDGF1(14,20,29)
PYCR1	NM_006907.2	0.751688	PYCR1(19,20,13)
RAB23	NM_016277.3	0.751498	RAB23(30,5,13)
HINT3	NM_138571.3	0.750681	HINT3(16,20,29)
NPM3	NM_006993.1	0.750672	NPM3(17,14,7)
CIAPIN1	NM_020313.2	0.75035	CIAPIN1(5,7,9)
WWC2_frag	JHU12249	0.7496	ZNF175(13,16,25)
SIGLEC10	NM_033130.4	0.748795	SIGLEC10(37,25,7)
BCAS3	BC001250.1	0.748621	BCAS3(34,23,3)
EXTL3	NM_001440.2	0.748345	EXTL3(20,13,1)
UQCRFS1	NM_006003.1	0.748091	UQCRFS1(31,18,7)
GRK1	NM_002929.2	0.74732	GRK1(38,25,29)
ARHGAP17	NM_001006634.1	0.744706	ARHGAP17(41,14,29)
LK937845.1_frag	JHU18677	0.743896	FLJ20464(1,27,19)
ASF1B	NM_018154.2	0.743522	ASF1B(39,19,13)
GSTA3	BC020619.1	0.7426	GSTA3(23,12,11)
PMF1	NM_007221.1	0.741806	PMF1(13,15,17)
ZNF606	BC037209.1	0.740514	ZNF606(11,24,17)
DR1	NM_001938.2	0.740475	DR1(2,23,3)
KCTD12	NM_138444.2	0.739479	KCTD12(5,17,27)
C1QL3	NM_001010908	0.738768	C1QL3(12,28,31)
SCHIP1	BC005947.1	0.737288	SCHIP1(21,20,31)
IST1	BC103745.1	0.737109	IST1(9,21,19)
SPRR2B	NM_001017418.1	0.735842	SPRR2B(35,17,29)
XR_919801.1_frag	JHU14398	0.735823	LOC113386(41,19,17)
PVRL3	BC017572.1	0.735673	PVRL3(24,5,7)
NM_145576.2_frag	JHU19780	0.735455	Zfp212(11,23,23)
VSTM2L	NM_080607.1	0.734973	VSTM2L(21,20,11)
GSTM5	NM_000851.2	0.73414	GSTM5(15,20,15)
MECR	NM_001024732.1	0.732526	MECR(45,20,11)
RCC1	JHU16460	0.731962	GUSBP2(36,22,17)
MECOM	BX647613	0.730015	MECOM(42,27,19)
HG492055.1_frag	JHU15895	0.729542	FLJ45337(35,21,19)
SULT2B1	NM_177973.1	0.729472	SULT2B1(2,14,3)
SPATA20	BC065526.1	0.729098	SPATA20(21,22,13)
FAM188B	BC098569.1	0.728868	FAM188B(1,21,31)
S100G	NM_004057.2	0.728457	S100G(29,14,5)
ZNF497	BC125273	0.72833	ZNF497(35,23,23)
DCAF8	NM_015726.2	0.726099	DCAF8(14,20,19)
NM_022328.2_frag	JHU19751	0.725764	Mllt1(3,23,27)
DCN	NM_001920.3	0.725487	DCN(23,19,7)
TRIT1	NM_017646.3	0.725364	TRIT1(13,14,3)
MAPK1	BC099905.1	0.725095	MAPK1(39,21,17)
CPSF6	BC005000.1	0.724781	CPSF6(32,18,11)
UNC45A	NM_001039675.1	0.724569	UNC45A(24,21,7)
LCE1A	NM_178348.1	0.724068	LCE1A(48,19,31)
ITCH	NM_031483.3	0.723636	ITCH(15,20,13)
IRS4	NM_003604	0.722576	IRS4(45,28,11)
CBLL1	CBLL1	0.721966	CBLL1(29,25,21)
C8orf46	NM_152765.2	0.721543	C8orf46(13,18,13)
MRPL57	BC023616	0.721302	MRPL57(6,27,9)
CD2	NM_001767.2	0.720149	CD2(43,13,1)
RNASEH2A	NM_006397.2	0.717973	RNASEH2A(32,17,21)
LST1	NM_205840.1	0.717758	LST1(39,16,5)
CTNNA3	BC065819.1	0.717234	CTNNA3(17,22,1)
LANCL1	BC028685	0.717129	LANCL1(29,27,9)
PAIP2	BC039337.1	0.715694	PAIP2(11,21,13)
ASPSCR1	BC018722.1	0.71515	ASPSCR1(25,11,29)
MGC26597	JHU13354	0.715094	PIP5K1P1(15,18,13)
TSNAXIP1	BC050693.1	0.71506	TSNAXIP1(35,14,29)
PIK3C2G	NM_004570.4	0.714991	PIK3C2G(26,25,17)
AMY1A	JHU09410	0.71491	AMY1B(43,13,11)
DNTT	BC012920.1	0.714663	DNTT(15,22,17)
CARHSP1	JHU04533	0.713921	PIGH(40,23,5)
PGAM1	BC062302.1	0.711917	PGAM1(13,20,23)
PPHLN1	NM_201515.1	0.70932	PPHLN1(35,24,29)
DHRS4L2	BC000663.2	0.70921	DHRS4L2(9,13,7)
AKR7A2	BC010852.1	0.708746	AKR7A2(28,13,5)
ABI3	AL136709	0.707492	ABI3(13,26,21)
HOXB6	NM_156036.1	0.706116	HOXB6(13,15,9)
LHX5	BC109230	0.70509	LHX5(48,23,31)
FMO1	FMO1	0.70483	FMO1(35,25,17)
C12orf60	BC015546.1	0.704046	C12orf60(41,22,5)
MAPK10	BC051731.1	0.702855	MAPK10(32,22,5)
HDGFL1	NM_138574.2	0.702567	HDGFL1(47,14,21)
THOC7	NM_025075.1	0.700997	THOC7(33,20,13)
TSC22D3	NM_198057.2	0.700685	TSC22D3(13,16,11)
BCL2L11	ENST00000308659	0.698683	BCL2L11(25,14,31)
KJ903660.1	JHU15199	0.698649	TSR3(47,20,25)
IRX5	IRX5	0.698398	IRX5(1,26,21)
ABRACL	BC014953.1	0.698329	ABRACL(41,24,3)
MRPS15	NM_031280.2	0.697586	MRPS15(1,19,15)
SLBP	BC015703	0.697226	SLBP(35,27,7)
GKN1	BC059778.1	0.695726	GKN1(33,24,13)
HDDC2	BC066332.1	0.695021	HDDC2(11,22,5)
PPP3CB	BC028049.1	0.69481	PPP3CB(6,20,7)
FAM132A	NM_001014980.2	0.693997	FAM132A(22,25,15)
CMTM1	NM_181290.1	0.692713	CMTM1(9,17,7)
C17orf78	BC034672.1	0.691923	C17orf78(13,4,19)
DNAJB4	NM_007034.3	0.691784	DNAJB4(14,5,7)
OCLN	BC029886	0.691497	OCLN(6,27,1)
TRMT12	JHU02965	0.691211	CEACAM1(19,18,21)
FCRLB	BC067080.1	0.690802	FCRLB(11,13,15)
FAM109B	JHU14830	0.690003	ECHS1(37,20,7)
DFFA	NM_213566.1	0.689993	DFFA(16,15,13)
UBE3A	NM_000462.2	0.688446	UBE3A(16,15,25)
EMC4	BC002583.2	0.687989	EMC4(40,18,15)
KJ903335.1_frag	JHU00385	0.686935	ZNF480(36,1,29)
ELF2	NM_201999.1	0.686756	ELF2(41,16,15)
ZNF114	JHU19662	0.686216	ZNF271(38,23,31)
KNG1	NM_000893.2	0.684718	KNG1(32,19,3)
FAM83A	NM_032899.4	0.684699	FAM83A(17,18,13)
DFFB	NM_001004286.1	0.684692	DFFB(33,19,17)
PSMD10	NM_170750.1	0.683306	PSMD10(14,15,9)
TRAF5	NM_001033910.1	0.6822	TRAF5(31,18,5)
DDHD2	NM_015214.1	0.681974	DDHD2(33,16,1)
S1PR5	BC067781.1	0.681736	S1PR5(27,22,9)
RAB9B	NM_016370.1	0.68126	RAB9B(19,15,5)
PPTC7	NM_139283.1	0.681196	PPTC7(22,25,29)
VPS37B	NM_024667.1	0.680823	VPS37B(15,19,13)
ERICH5	BC062359.1	0.680637	ERICH5(19,13,15)
ODC1	NM_002539.1	0.679945	ODC1(23,22,21)
RFXANK	NM_134440.1	0.679032	RFXANK(26,20,3)
IRGC	NM_019612.2	0.677498	IRGC(33,24,19)
YA043	JHU13351	0.67733	LOC653160(47,18,15)
UGDH	NM_003359.2	0.674359	UGDH(27,20,9)
FAM133B	JHU16114	0.674299	HENMT1(3,22,17)
ANKRD36B	BC071771.1	0.673649	ANKRD36B(37,20,17)
BCOR	NM_020926.2	0.673198	BCOR(14,20,1)
THEG	BC028574	0.67272	THEG(43,27,15)
GORAB	BC047476.1	0.672267	GORAB(40,22,1)
PPEF2	NM_006239.2	0.67065	PPEF2(16,25,21)
U2AF2	BC030574	0.669106	U2AF2(33,23,19)
LIG4	BC037491	0.668948	LIG4(30,27,1)
FAF1	NM_007051.2	0.668481	FAF1(35,4,1)
AKR1C3	NM_003739.4	0.667665	AKR1C3(16,11,3)
DUT	NM_001948.3	0.667403	DUT(34,19,17)
FIGN	BX649105	0.66642	FIGN(12,27,21)
P4HB	NM_000918.2	0.66554	P4HB(17,12,19)
SH3YL1	BC008375.1	0.665513	SH3YL1(28,24,19)
LCN15	NM_203347.1	0.664994	LCN15(22,29,7)
STOML3	NM_145286.1	0.664779	STOML3(43,6,17)
FBXO33	NM_203301.1	0.664436	FBXO33(18,12,19)
GALK2	NM_001001556.1	0.663917	GALK2(15,18,29)
NFAT5	NM_138713.2	0.663308	NFAT5(6,17,9)
LRRN4	NM_152611.2	0.663281	LRRN4(40,12,15)
SNCG	BC014098.2	0.662963	SNCG(31,5,13)
GMFB	NM_004124.2	0.662243	GMFB(15,19,23)
IGHD	BC063384.1	0.662242	IGHD(45,20,19)
TSC22D3	NM_004089.3	0.661422	TSC22D3(20,15,27)
KIF1BP	JHU12206	0.660919	KIAA1279(45,16,31)
RWDD1	NM_015952.2	0.660513	RWDD1(10,2,17)
RPSA	JHU13454	0.660454	RPSAP58(28,18,19)
Nfatc2	BC064006	0.660314	Nfatc2(1,23,29)
KHSRP	NM_003685.2	0.659504	KHSRP(12,25,31)
PCP4L1	NM_001102566.1	0.659337	PCP4L1(28,29,1)
PRKAR2B	BC075800.1	0.659296	PRKAR2B(12,22,5)
CBWD1	BC009573.1	0.658799	CBWD1(21,20,23)
SERBP1	NM_001018067.1	0.658672	SERBP1(17,12,17)
PNMAL1	BC026026.1	0.658619	PNMAL1(21,5,13)
SPINK5	NM_006846.3	0.658264	SPINK5(27,25,7)
SH3BGRL2	NM_031469.1	0.657163	SH3BGRL2(21,14,25)
UBE2D3	JHU15467	0.656835	ZNF641(32,21,9)
DPY30	NM_032574.2	0.656186	DPY30(7,5,13)
CHGB	NM_001819.1	0.655265	CHGB(24,6,15)
ANXA10	NM_007193.3	0.65516	ANXA10(30,23,3)
KJ906114.1	JHU04246	0.655111	CNNM3(41,24,1)
CBFB	NM_022845.2	0.654469	CBFB(10,19,11)
FAM111A	BC071759.1	0.652976	FAM111A(4,21,5)
MCM8	NM_032485.4	0.652074	MCM8(28,16,31)
GTF2F2	BC001771	0.651572	GTF2F2(6,23,19)
PEPD	BC004305.1	0.651099	PEPD(3,13,5)
NR_103448.1_frag	JHU10702	0.651011	ZNF192P1(47,24,3)
DNAJC17	BC000048	0.64934	DNAJC17(40,23,23)
C11orf71	JHU16582	0.648486	DRICH1(35,22,29)
ATG10	NM_031482.3	0.647857	ATG10(19,13,31)
MRE11A	NM_005590.3	0.647726	MRE11A(33,20,15)
FGFR2	NM_000141.3	0.647252	FGFR2(19,24,29)
CPA1	NM_001868.1	0.646115	CPA1(22,19,7)
FGF20	NM_019851.2	0.645751	FGF20(17,25,1)
HSPA12A	JHU18091	0.645689	CDC42BPA(28,26,25)
PCDH17	NM_001040429.1	0.645408	PCDH17(1,21,9)
VSNL1	NM_003385.4	0.645393	VSNL1(38,20,11)
ZNHIT2	NM_014205.2	0.642992	ZNHIT2(45,15,13)
TPP1	NM_000391.2	0.64279	TPP1(1,20,29)
CLASRP	BC080554.1	0.642181	CLASRP(35,24,27)
AKAP7	NM_138633.1	0.640769	AKAP7(39,15,9)
BRIX1	JHU18339	0.640611	NCOA4(38,24,31)
CBLN4	NM_080617.4	0.640465	CBLN4(34,18,15)
SULT1B1	NM_014465.2	0.640104	SULT1B1(4,20,29)
DHX32	BC002473.2	0.639317	DHX32(6,14,17)
SPATC1	NM_198572.1	0.638337	SPATC1(15,18,7)
ASTE1	NM_014065.2	0.637542	ASTE1(4,15,13)
VWCE	NM_152718.2	0.637166	VWCE(34,25,9)
SRRM4	NM_194286	0.637127	SRRM4(3,28,23)
CNKSR1	BC012797.2	0.636996	CNKSR1(24,12,11)
DDI1	NM_001001711.1	0.636881	DDI1(4,19,17)
MT2A	NM_005953.2	0.636482	MT2A(28,11,11)
JMJD6	NM_015167.2	0.636419	JMJD6(38,13,19)
ATOX1	NM_004045.3	0.636024	ATOX1(12,16,11)
ICOS	NM_012092.2	0.634252	ICOS(34,24,21)
PGP	NM_001042371.1	0.633698	PGP(47,16,7)
FBXO27	NM_178820.3	0.633287	FBXO27(17,19,5)
HYLS1	NM_145014.1	0.633283	HYLS1(17,20,17)
ARPC1A	BC054027	0.632836	ARPC1A(10,27,19)
FNBP4	BC037404	0.632808	FNBP4(12,27,23)
SEC24C	NM_004922.2	0.632495	SEC24C(16,15,29)
OR11H4	NM_001004479.1	0.632367	OR11H4(26,19,7)
BC070131.1_frag	JHU16405	0.632066	C5orf45(18,22,29)
RNF25	NM_022453.2	0.630924	RNF25(39,3,15)
BAG2	NM_004282.2	0.629456	BAG2(4,15,31)
XM_006532266.2_frag	JHU19810	0.629275	Foxn1(33,23,31)
MOS	NM_005372.1	0.62908	MOS(43,24,23)
Carm1	BC036974	0.628657	Carm1(9,23,27)
CAMKK1	NM_032294.2	0.628028	CAMKK1(12,11,9)
RIPPLY3	NM_018962.1	0.626642	RIPPLY3(16,14,27)
SEPT10	BC050345.1	0.626264	SEPT10(8,22,15)
ANXA5	NM_001154.2	0.625335	ANXA5(33,6,25)
SHARPIN	NM_030974.3	0.625083	SHARPIN(45,12,11)
FERMT3	NM_031471.4	0.624878	FERMT3(26,10,5)
EEF2KMT	JHU08669	0.624852	FAM86A(17,12,11)
ODF1	BC104457.1	0.624772	ODF1(39,25,5)
LLPH	JHU07686	0.624198	C7orf55(26,11,13)
PSMD10	NM_002814.2	0.624027	PSMD10(36,13,5)
TRIM24	NM_015905.2	0.623983	TRIM24(10,16,15)
KANSL1L	NM_152519.2	0.623195	KANSL1L(31,20,1)
EIF2B3	NM_020365.2	0.622253	EIF2B3(30,18,23)
GPATCH2	BC042193.1	0.622233	GPATCH2(32,8,19)
IGKC	JHU15227	0.619873	IGK(47,20,31)
RPS6KA5	NM_004755.2	0.619846	RPS6KA5(7,13,31)
UBD	NM_006398.2	0.619026	UBD(17,20,15)
DDX58	BC132786.1	0.618799	DDX58(31,20,5)
SEC13	BC002634.2	0.618426	SEC13(14,13,15)
TEAD4	NM_201443.1	0.618319	TEAD4(10,16,11)
RABEPK	BC065725.1	0.618236	RABEPK(29,20,27)
AGTR1	JHU16058	0.617824	DDX39B(36,1,23)
PITHD1	NM_020362.2	0.617613	PITHD1(25,19,5)
PEX11B	NM_003846.1	0.617396	PEX11B(29,20,7)
BPHL	NM_004332.1	0.61651	BPHL(35,21,27)
MOSPD2	BC030641	0.616302	MOSPD2(13,27,11)
TFPT	NM_013342.1	0.615531	TFPT(32,24,23)
ZNF658	BC031626.1	0.615195	ZNF658(15,18,15)
MAP2K2	NM_030662.2	0.614766	MAP2K2(28,19,1)
PHKB	JHU18213	0.614708	CFL1P1(34,27,15)
NOS1AP	JHU10710	0.613266	IL1RAPL1(33,27,27)
COASY	BC067254.1	0.613059	COASY(42,15,31)
RAB11FIP1	BC077720.1	0.612339	RAB11FIP1(35,20,21)
VHL	BC058831.1	0.612272	VHL(2,18,25)
TNS4	BC018706.1	0.612174	TNS4(2,18,17)
ZDHHC8	CR456357	0.611357	ZDHHC8(9,27,19)
PRSS36	NM_173502.4	0.60985	PRSS36(45,25,7)
FMN1	BC103692.1	0.609692	FMN1(12,21,17)
Prkcbp1	JHU19979	0.609633	HDLBP(5,23,29)
HDAC6	JHU16417	0.609592	ECE2(20,22,29)
UBE2C	BC016292.1	0.608266	UBE2C(24,24,21)
PATE1	NM_138294.2	0.607739	PATE1(40,29,5)
PRCC	BC010450.1	0.607559	PRCC(36,7,13)
PTOV1	NM_017432.3	0.607453	PTOV1(17,18,1)
PMVK	NM_006556.2	0.607067	PMVK(40,18,13)
UTP18	NM_016001.2	0.606516	UTP18(13,20,31)
KJ901665.1	JHU05375	0.605041	DNAJC3(5,7,19)
PCMTD1	NM_052937.1	0.604391	PCMTD1(35,12,29)
WDR60	NM_018051.2	0.603836	WDR60(16,16,1)
ANKRD17	BC043394.1	0.602848	ANKRD17(20,17,3)
XM_006718518.2_frag	JHU15242	0.602585	KCTD21-AS1(5,20,27)
JHU18852	JHU18852	0.602331	LOC100130811(26,29,3)
UBA3	NM_198195.1	0.60206	UBA3(29,15,5)
PTPN12	NM_002835.2	0.601949	PTPN12(17,14,17)
GATAD1	BC031091.1	0.601881	GATAD1(46,17,13)
EXOG	BC104212.1	0.601853	EXOG(32,22,21)
NEIL1	BC010876.1	0.601661	NEIL1(35,7,17)
KJ903735.1_frag	JHU15124	0.601365	HMGB4(35,20,25)
PRPF31	NM_015629.2	0.601321	PRPF31(45,16,1)
GLIS1	BC104911	0.60014	GLIS1(35,23,31)
SLC38A4	NM_018018.2	0.599951	SLC38A4(25,14,5)
SPG20	NM_015087.3	0.599462	SPG20(22,19,25)
HERC3	BC038960.1	0.599282	HERC3(26,18,3)
PHKA2	BC014036.2	0.598942	PHKA2(19,12,5)
ATE1	NM_007041.2	0.598847	ATE1(33,15,31)
DGKH	NM_152910.4	0.597899	DGKH(14,25,21)
PRSS22	NM_022119.3	0.597862	PRSS22(19,25,7)
SPINK6	BC032003.1	0.596691	SPINK6(18,24,31)
MED22	NM_133640.3	0.595964	MED22(17,15,15)
IMPACT	NM_018439.1	0.59584	IMPACT(16,4,27)
C5AR2	BC067479.1	0.595362	C5AR2(22,22,1)
EXOSC10	NM_001001998.1	0.595186	EXOSC10(46,23,9)
KCNJ11	BC064497.1	0.594421	KCNJ11(18,22,17)
STX16	ENST00000371141	0.59346	STX16(11,19,21)
IL36G	NM_019618.2	0.593378	IL36G(32,14,11)
MSRB2	NM_012228.3	0.592852	MSRB2(14,25,5)
SCNN1D	BC071784.1	0.592622	SCNN1D(4,21,9)
FBXO22	BC032540.1	0.592009	FBXO22(11,22,13)
SNRK	BC071567.1	0.591824	SNRK(48,22,15)
MRI1	NM_001031727.2	0.591157	MRI1(46,17,17)
DEFB134	DEFB134	0.590235	DEFB134(35,25,21)
BUB3	NM_001007793.1	0.590166	BUB3(17,18,31)
ZNF773	JHU14074	0.590153	GPR137(3,19,11)
HLA-DPA1	BC009956.2	0.589555	HLA-DPA1(14,24,21)
PGLS	NM_012088.2	0.588866	PGLS(14,17,29)
CREM	NM_182724.1	0.588256	CREM(11,19,17)
BLOC1S2	NM_173809.2	0.587853	BLOC1S2(28,15,31)
PSMA4	BC093069.1	0.587578	PSMA4(9,22,7)
MUM1	BC008098.1	0.587502	MUM1(34,18,31)
CCDC155	BC029811.1	0.587471	CCDC155(43,12,29)
AMTN	NM_212557.1	0.587451	AMTN(42,20,1)
SCLY	NM_016510.3	0.587255	SCLY(38,7,31)
DMP1	NM_004407.3	0.587179	DMP1(41,25,15)
RAB2A	NM_002865.1	0.586963	RAB2A(17,13,13)
PI4KB	NM_002651.1	0.585952	PI4KB(46,22,29)
RSC1A1	NM_006511.1	0.585141	RSC1A1(33,14,1)
ZNF432	BC002858	0.58448	ZNF432(41,23,31)
BLVRA	NM_000712.3	0.584217	BLVRA(6,13,9)
CNPY4	BC032339	0.583952	CNPY4(32,27,11)
GFPT1	BC045641.1	0.58378	GFPT1(32,24,25)
MMP21	NM_147191.1	0.583523	MMP21(25,25,7)
PPFIA1	BC034046	0.582537	PPFIA1(33,27,7)
ROBO4	NM_019055.5	0.582044	ROBO4(24,25,7)
NUPL2	NM_007342.1	0.581006	NUPL2(42,19,15)
EAF1	BC041329.2	0.580323	EAF1(15,8,15)
GNL1	NM_005275.2	0.580069	GNL1(6,5,5)
AC100500.10_frag	JHU19562	0.57969	---(34,23,19)
NR_027487.2_frag	JHU12971	0.579501	LOC146880(45,17,27)
PRMT6	BC073866.1	0.579099	PRMT6(19,22,5)
MIDN	BC094778.1	0.579062	MIDN(4,22,5)
DMD	NM_004021.1	0.579055	DMD(26,14,3)
SUMO4	NM_001002255.1	0.579041	SUMO4(44,18,13)
WDR6	BC002826.2	0.57894	WDR6(36,4,1)
AURKAIP1	NM_017900.1	0.578937	AURKAIP1(25,13,11)
XM_006522768.2_frag	JHU19734	0.578559	Glis2(33,23,23)
CKM	BC007462.1	0.578515	CKM(12,24,17)
ZNF655	NM_001009956.1	0.577371	ZNF655(46,17,27)
PRKAR1A	NM_002734.3	0.577006	PRKAR1A(35,8,15)
ZFAND6	BC005283	0.576979	ZFAND6(48,23,19)
RPSA	NM_001012321.1	0.576455	RPSA(2,24,25)
GALNT9	NM_021808.2	0.5755	GALNT9(28,20,29)
DDIT3	BC003637.2	0.574991	DDIT3(27,5,23)
ISCU	NM_014301.2	0.574552	ISCU(13,19,19)
CLEC10A	BC027858.1	0.57386	CLEC10A(9,22,9)
GFM1	NM_024996.5	0.572678	GFM1(26,19,9)
IGKC	BC070336.1	0.572337	IGKC(4,22,19)
MMP28	BC002631.2	0.572128	MMP28(48,18,5)
ZC3H14	NM_207662.2	0.571934	ZC3H14(47,22,25)
USP5	BC004889.2	0.570778	USP5(34,4,13)
PARK2	BC022014.2	0.57043	PARK2(2,19,17)
CD2BP2	NM_006110.1	0.569472	CD2BP2(29,4,3)
UBE2S	NM_014501.2	0.568808	UBE2S(25,13,1)
RCAN2	BC038509.1	0.568461	RCAN2(16,24,29)
MAPK6	NM_002748.2	0.568148	MAPK6(44,9,31)
RAP1GAP	BC035030.1	0.567968	RAP1GAP(41,21,15)
MIEN1	NM_032339.3	0.567842	MIEN1(12,19,1)
TOB2	JHU16336	0.567516	SF3B3(25,22,25)
PPP1R9B	NM_032595.3	0.567144	PPP1R9B(34,25,17)
MS4A8	NM_031457.1	0.566993	MS4A8(16,19,13)
SLC7A6	BC028216	0.566497	SLC7A6(10,27,11)
IYD	JHU14847	0.56584	SIX1(37,20,11)
SPP1	BC022844.1	0.565588	SPP1(9,6,29)
BIRC7	BC014475.1	0.565581	BIRC7(7,12,11)
PCBP2	NM_005016.3	0.565503	PCBP2(47,15,9)
MMS19	BC080532.1	0.564293	MMS19(19,20,27)
IGHG1	BC078670.1	0.562895	IGHG1(7,20,17)
CACNB1	NM_199247.1	0.562771	CACNB1(42,16,31)
TRIM69	NM_080745.3	0.561533	TRIM69(41,8,9)
EFHD2	NM_024329.4	0.561378	EFHD2(6,12,5)
YWHAH	NM_003405.3	0.560994	YWHAH(29,24,25)
SLC25A30	NM_001010875.1	0.560806	SLC25A30(33,21,27)
ZCCHC2	BC006340.1	0.560339	ZCCHC2(16,18,9)
DIP2C	NM_014974.1	0.560066	DIP2C(6,20,27)
PPP1R2	NM_006241.3	0.559905	PPP1R2(17,6,27)
SSH3	BC007709.1	0.559838	SSH3(27,19,11)
CAMKK2	NM_153500.1	0.559686	CAMKK2(36,16,31)
LIMK1	LIMK1	0.559573	LIMK1(42,26,17)
ARMC6	NM_033415.2	0.559351	ARMC6(13,15,25)
SYNGR3	BC014087	0.559004	SYNGR3(43,27,11)
SCAF8	BC070071.1	0.558075	SCAF8(45,13,3)
ARHGEF1	NM_004706.3	0.557801	ARHGEF1(20,16,15)
GNA11	NM_002067.2	0.555855	GNA11(15,20,17)
ZNF277	ENST00000361946	0.55559	ZNF277(13,18,17)
FSBP	JHU12991	0.554336	RAD54B(7,17,17)
NRP1	NM_001024629.1	0.554288	NRP1(38,17,17)
RNASE9	NM_001001673.3	0.554219	RNASE9(28,25,21)
LAMTOR5	NM_006402.2	0.552929	LAMTOR5(31,13,17)
EEF1A1	BC071841.1	0.552923	EEF1A1(2,22,31)
MAPK3	BC013992.1	0.552835	MAPK3(36,1,15)
TGM6	NM_198994	0.552661	TGM6(35,28,19)
CHFR	BC012072.1	0.552356	CHFR(36,2,5)
HERC3	NM_014606.1	0.551969	HERC3(31,20,13)
POLR2J2	NM_032959.3	0.55179	POLR2J2(35,19,21)
KJ902480.1_frag	JHU16429	0.551779	IGHV1-69(36,22,29)
NR_111005.1_frag	JHU12460	0.55156	LINC00478(17,17,11)
ATP2C1	NM_001001487.1	0.55149	ATP2C1(7,20,7)
TARDBP	BC001487.2	0.550677	TARDBP(38,14,29)
MEIS1	BC036511.1	0.550511	MEIS1(9,21,5)
MFRP	NM_031433.1	0.549366	MFRP(45,16,11)
CENPP	NM_001012267.1	0.549199	CENPP(34,18,25)
LXN	NM_020169.2	0.549074	LXN(9,3,31)
ZMAT4	BC019598.1	0.548937	ZMAT4(6,1,31)
ABHD13	JHU14075	0.548355	SGCE(13,24,9)
KIF2C	BC014924.1	0.54833	KIF2C(9,24,9)
MAGEA9	NM_005365.4	0.547853	MAGEA9(8,12,23)
CLIC3	NM_004669.2	0.547623	CLIC3(23,17,13)
GPR83	JHU14649	0.547167	FKBP1B(25,23,9)
SZT2	NM_182518.2	0.546682	SZT2(42,20,25)
ZFYVE16	BC030808.1	0.546404	ZFYVE16(1,12,9)
SEPT9	BC054004.1	0.545533	SEPT9(12,17,5)
FAM84A	BC052284.1	0.544783	FAM84A(15,16,19)
A0A087WWF1_frag	JHU13375	0.544196	SELM(5,18,11)
NAPB	BC047426.1	0.543999	NAPB(30,22,13)
SRF	NM_003131.2	0.543984	SRF(19,18,1)
PRKD2	NM_016457.3	0.543423	PRKD2(24,14,17)
PPP2R3C	NM_017917.2	0.543192	PPP2R3C(34,18,19)
FAM124B	NM_024785.2	0.542723	FAM124B(25,24,3)
SGSM3	BC008078	0.542179	SGSM3(22,27,15)
ROPN1B	NM_001012337.1	0.541726	ROPN1B(35,15,5)
CHST10	BC010441	0.541683	CHST10(42,27,11)
CRYBA1	NM_005208.3	0.54168	CRYBA1(32,14,19)
YRDC	BC067857.1	0.541464	YRDC(26,13,19)
HES3	NM_001024598	0.54123	HES3(39,28,23)
KLF7	NM_003709.1	0.541086	KLF7(42,19,9)
RAB2B	BC066366.1	0.541058	RAB2B(26,21,1)
LY9	NM_001033667.1	0.541042	LY9(25,13,7)
CGB2	NM_033378.1	0.540359	CGB2(9,25,7)
HSPB3	HSPB3	0.539965	HSPB3(27,25,25)
C12orf45	BC032326.1	0.539737	C12orf45(40,11,17)
HLA-DQA1	BC073977.1	0.539373	HLA-DQA1(24,22,1)
ARHGEF7	NM_003899.2	0.538389	ARHGEF7(37,18,27)
KJ903211.1	JHU07510	0.538165	E2F8(27,10,25)
JAK1	NM_002227.2	0.538156	JAK1(30,25,21)
VWA1	NM_022834.4	0.537976	VWA1(39,25,15)
KJ903630.1	JHU01962	0.53716	HELQ(34,3,21)
SPRR1B	BC056240.1	0.536882	SPRR1B(35,9,19)
WDR55	NM_017706.3	0.535648	WDR55(30,14,1)
STAT4	BC031212.1	0.535353	STAT4(22,20,3)
NHEJ1	NM_024782.1	0.53448	NHEJ1(15,1,27)
BOD1	NM_138369.1	0.534465	BOD1(2,13,25)
OR5T1	NM_001004745.1	0.534153	OR5T1(25,14,3)
ETV2	NM_014209	0.533747	ETV2(2,28,21)
LACC1	BC035749.1	0.533604	LACC1(35,18,5)
AKAP12	BC046095.1	0.532985	AKAP12(38,17,9)
GSN	ENST00000341272	0.532924	GSN(16,16,9)
ZUFSP	NM_145062.1	0.532816	ZUFSP(16,19,17)
IARS	BC065552.1	0.531752	IARS(31,13,3)
CH17-5A7.1	JHU12401	0.531562	PKD1P1(35,24,31)
ARL5A	NM_012097.3	0.531539	ARL5A(46,13,7)
ZNF703	BC032534	0.531223	ZNF703(25,23,27)
CTPS2	NM_019857.3	0.530885	CTPS2(24,24,25)
LEPR	NM_002303	0.530121	LEPR(10,28,23)
ISYNA1	BC018952	0.529626	ISYNA1(46,27,11)
CARF	NM_024744.12	0.527833	CARF(40,20,27)
KJ902438.1	JHU13179	0.527534	PCOLCE2(16,18,5)
KJ903300.1_frag	JHU09506	0.527429	ADAM33(15,13,1)
PGS1	ENST00000262764	0.527222	PGS1(33,2,31)
SERPINA11	NM_001080451.1	0.527113	SERPINA11(46,25,7)
IGIP	NM_001007189.1	0.527009	IGIP(11,24,31)
SPRTN	BC068478.1	0.52666	SPRTN(3,22,9)
LOC283951	JHU18744	0.526419	C16orf91(39,27,19)
PTK2B	BC036651.2	0.525998	PTK2B(16,10,11)
PSMB1	NM_002793.2	0.525122	PSMB1(31,12,19)
AMD1	BC041345.1	0.523638	AMD1(19,21,13)
OLA1	JHU02918	0.522967	SHMT2(19,2,13)
Unknown (protein for MGC:104455)	BC092455	0.522487	Unknown (protein for MGC:104455)(31,20,17)
NEU4	NEU4	0.52215	NEU4(45,25,21)
NOTCH2NL	NM_203458.2	0.522056	NOTCH2NL(13,20,7)
CRTAM	BC070266.1	0.521446	CRTAM(33,20,29)
SCAF4	NM_020706.1	0.521245	SCAF4(25,19,11)
QKI	NM_206853.1	0.521185	QKI(25,20,25)
TRIM68	BC109063	0.52099	TRIM68(27,23,21)
TIRAP	NM_148910.2	0.520713	TIRAP(27,14,17)
CALR	NM_004343.2	0.520547	CALR(16,24,11)
ZSCAN2	NM_001007072.1	0.520366	ZSCAN2(13,19,31)
NAPRT	JHU15343	0.520351	SCRN2(42,21,5)
PGLYRP2	NM_052890.3	0.520282	PGLYRP2(13,25,11)
DMKN	BC011886.2	0.519398	DMKN(23,2,25)
CD1A	BC031645	0.518519	CD1A(42,27,13)
KCNA2	BC043564.1	0.5185	KCNA2(16,24,25)
YV008	JHU18678	0.518198	FLJ32756(11,27,21)
PTTG1	NM_004219.2	0.518086	PTTG1(22,14,19)
SDCBP	NM_001007069.1	0.516438	SDCBP(3,20,5)
ZC3H11A	NM_014827.4	0.515843	ZC3H11A(19,19,5)
DUS4L	NM_181581.1	0.51493	DUS4L(1,15,9)
HAUS2	NM_018097.1	0.514585	HAUS2(48,2,7)
CAMK4	NM_001744.3	0.514482	CAMK4(6,1,13)
KRTAP6-1	NM_181602	0.514326	KRTAP6-1(40,28,9)
CIZ1	BC021163.2	0.514029	CIZ1(16,23,9)
DQ892663.2_frag	JHU12115	0.513945	SERPINB9P1(3,24,31)
BRIX1	BC036741	0.513756	BRIX1(1,27,11)
TTLL10	TTLL10	0.513712	TTLL10(31,25,21)
CCDC102B	NM_024781.1	0.513255	CCDC102B(35,21,31)
KRTAP5-11	NM_001005405	0.513088	KRTAP5-11(14,28,1)
RDH8	NM_015725	0.512759	RDH8(37,27,19)
GLRX5	NM_016417.2	0.512399	GLRX5(22,17,9)
NAMPT	JHU11960	0.512278	UPK3B(2,16,25)
FSTL3	NM_005860.2	0.511453	FSTL3(3,25,13)
GSKIP	NM_016472.3	0.511177	GSKIP(22,12,1)
DDX53	BC067878.1	0.511062	DDX53(27,22,5)
TCF24	TCF24	0.510221	TCF24(19,26,25)
LYSMD4	BC084545.1	0.509908	LYSMD4(17,20,23)
PITRM1	BC005025.1	0.509632	PITRM1(7,10,9)
SS18L1	BC068993.1	0.509505	SS18L1(28,22,21)
UFSP2	JHU06349	0.508684	LILRB5(17,9,11)
DNAJA4	BC031044.1	0.508264	DNAJA4(6,21,5)
LINC01465	JHU11050	0.508177	C12orf61(29,15,1)
LRMP	LRMP	0.508175	LRMP(21,25,21)
PBX3	PBX3	0.507889	PBX3(17,26,21)
SPC24	NM_182513.1	0.507815	SPC24(13,15,11)
TTL	BC036819	0.507774	TTL(13,27,9)
DGCR14	BC037829.1	0.507337	DGCR14(34,22,19)
EFHD1	BC004128.2	0.507061	EFHD1(47,20,17)
RPL13	BC093063.1	0.506571	RPL13(29,20,17)
ZNF575	ZNF575	0.506396	ZNF575(27,26,21)
HP1BP3	BC045660.1	0.506359	HP1BP3(17,21,9)
OCLN	BC029886.1	0.505833	OCLN(22,24,17)
PSG4	BC063127.1	0.505692	PSG4(13,13,13)
CCDC12	NM_144716.1	0.505404	CCDC12(46,23,3)
CC2D2B	ENST00000344386	0.504125	CC2D2B(43,22,5)
ISY1	NM_020701.1	0.504053	ISY1(12,24,27)
ALG3	NM_005787.4	0.503403	ALG3(28,13,7)
NEDD1	BC027605	0.502392	NEDD1(40,27,11)
ZCCHC8	NM_017612.2	0.502316	ZCCHC8(38,19,29)
PQBP1	NM_005710.2	0.502268	PQBP1(44,2,1)
ZNF436	JHU10363	0.501817	GTF2H4(26,6,19)
BEX5	NM_001012978.1	0.501122	BEX5(35,15,1)
DEFB116	NM_001037731.1	0.501118	DEFB116(18,29,15)
EYA4	NM_172103.2	0.5011	EYA4(17,19,15)
PPP2R5E	BC092477.1	0.500404	PPP2R5E(36,22,7)
NECAB1	BC068448.1	0.500224	NECAB1(4,13,27)
PAGE2	NM_207339.1	0.499623	PAGE2(43,9,19)
C1orf131	BC062353.1	0.499183	C1orf131(19,13,11)
PLCD1	NM_006225.1	0.498576	PLCD1(5,8,7)
LOXL2	BC000594.2	0.498122	LOXL2(13,24,5)
ELK2AP	BC031259.1	0.497402	ELK2AP(46,21,3)
PANX2	CR456467	0.496838	PANX2(43,27,19)
CHMP3	NM_001005753.1	0.496539	CHMP3(16,16,11)
NCKIPSD	JHU12684	0.496403	HADHA(34,17,21)
IL5RA	NM_175725.1	0.495359	IL5RA(40,19,1)
RASSF3	BC100950.1	0.495075	RASSF3(42,21,19)
SG223	JHU19433	0.49438	SGK223(42,25,21)
FAM133A	NM_173698.1	0.493903	FAM133A(20,20,29)
MORC2	NM_014941.1	0.493829	MORC2(3,19,9)
ODF3L2	BC104469.1	0.493505	ODF3L2(32,22,29)
MCRS1	NM_006337.3	0.493425	MCRS1(1,24,9)
ZHX3	BC068569.1	0.493084	ZHX3(38,20,13)
NPLOC4	BC025930.1	0.492303	NPLOC4(1,19,11)
AY451392.1_frag	JHU13812	0.49183	FASN(12,19,5)
RELL1	BC039540.1	0.491763	RELL1(11,24,9)
POLR2M	NM_015532.3	0.4907	POLR2M(11,12,25)
HMGN2	NM_005517.2	0.490372	HMGN2(2,13,21)
UGT1A10	BC053576.1	0.48998	UGT1A10(48,17,11)
POGK	NM_017542.3	0.489325	POGK(13,14,31)
PANK4	NM_018216.1	0.489235	PANK4(10,17,15)
DND1	BC033496	0.489162	DND1(22,27,3)
PTEN	JHU15357	0.488784	PTENP1(42,21,15)
NELL1	BC096103.3	0.488588	NELL1(41,21,27)
ALOX5	NM_000698.2	0.488237	ALOX5(11,16,9)
ARHGEF10	BC036809.1	0.487787	ARHGEF10(10,13,7)
MARK2	NM_001039468.1	0.487162	MARK2(19,20,23)
SRM	NM_003132.2	0.487017	SRM(4,19,9)
R3HDM4	NM_138774.2	0.486597	R3HDM4(39,18,15)
KJ901245.1_frag	JHU15058	0.485933	LOC440337(16,20,21)
FABP4	NM_001442.1	0.485753	FABP4(28,3,27)
CRYGD	NM_006891.2	0.485121	CRYGD(34,20,19)
PARS2	JHU06781	0.48466	CCRL2(19,9,15)
CCT4	BC106934	0.48292	CCT4(27,23,25)
EPPIN	JHU10157	0.482897	EPPIN-WFDC6(42,29,13)
GNAO1	BC030027.2	0.482848	GNAO1(7,17,21)
FBXO5	BC018905	0.482799	FBXO5(38,27,7)
ZFP91	ZFP91	0.482796	ZFP91(34,24,5)
TNFRSF12A	BC002718	0.48221	TNFRSF12A(28,27,11)
PRDM11	NM_020229	0.481972	PRDM11(34,28,11)
SOSTDC1	NM_015464.2	0.480954	SOSTDC1(13,22,29)
NDUFB6	NM_002493.3	0.480448	NDUFB6(36,3,3)
EEF1E1	NM_004280.2	0.480099	EEF1E1(28,19,5)
TICAM2	NM_021649.3	0.479964	TICAM2(24,15,23)
CALM1	JHU04531	0.479901	CALM2(37,6,27)
COL8A1	NM_001850.4	0.479803	COL8A1(28,25,7)
ENSA	NM_207047.1	0.47942	ENSA(44,15,27)
KJ903456.1_frag	JHU03074	0.47868	--(26,5,3)
WWC2	BC053873.1	0.478354	WWC2(13,16,29)
NG_004831.4_frag	JHU09432	0.477956	BTF3P9(33,13,15)
PFN4	NM_199346.1	0.477753	PFN4(29,17,31)
MTL5	NM_001039656.1	0.476512	MTL5(27,21,7)
FEM1B	NM_015322.3	0.475477	FEM1B(27,24,3)
SAT2	NM_133491.2	0.475006	SAT2(36,17,31)
SEPT9	BC021192.2	0.474846	SEPT9(36,13,11)
NCOA7	BX537385	0.47478	NCOA7(47,26,29)
IGHG1	BC090940.1	0.474589	IGHG1(21,21,27)
WDR5B	NM_019069.3	0.474528	WDR5B(48,24,31)
DEFB135	NM_001033017.2	0.474421	DEFB135(26,25,21)
TUFM	NM_003321.3	0.473886	TUFM(43,12,7)
BLK	NM_001715.2	0.473699	BLK(5,19,7)
MDM2	NM_006880.2	0.473605	MDM2(25,17,5)
EIF1AD	BC005131.2	0.473362	EIF1AD(36,4,7)
XRN2	NM_012255	0.473159	XRN2(30,28,19)
MAD2L1BP	NM_014628.2	0.472615	MAD2L1BP(13,12,29)
FPGS	NM_004957.4	0.472196	FPGS(47,25,11)
HBE1	NM_005330.3	0.470543	HBE1(7,17,23)
MAPRE1	NM_012325.1	0.470369	MAPRE1(29,16,1)
TMOD4	BC017810.1	0.470182	TMOD4(6,7,19)
SWAP70	NM_015055.2	0.46973	SWAP70(29,18,7)
ZNF454	BC112276	0.469153	ZNF454(41,23,23)
SFI1	BC046221.2	0.469079	SFI1(35,17,23)
IGKC	JHU15137	0.468966	Unknown (protein for MGC:88785)(11,20,19)
AJ315540.1_frag	JHU12499	0.468739	LY6G5C(19,17,9)
C4orf36	NM_144645.1	0.468643	C4orf36(33,24,31)
RNF215	JHU18692	0.468526	KIAA1656(41,27,17)
MOGAT3	BC100954.1	0.468281	MOGAT3(18,21,19)
MRGPRE	MRGPRE	0.468217	MRGPRE(41,25,31)
COPB2	NM_004766.1	0.467739	COPB2(27,12,31)
KRT28	NM_181535	0.467619	KRT28(18,28,1)
LOC100288974	BC071736.1	0.466964	LOC100288974(43,22,9)
RRAGD	JHU00278	0.466154	DNAJB11(28,23,1)
TRAF3IP1	BC059174.1	0.466074	TRAF3IP1(17,14,29)
WRNIP1	BC018923	0.465718	WRNIP1(30,27,5)
COPB1	NM_016451.3	0.465444	COPB1(19,24,17)
HDAC1	NM_004964.2	0.465294	HDAC1(24,4,19)
HOOK1	NM_015888.4	0.465288	HOOK1(27,19,5)
Zfp811	BC052046	0.464896	Zfp811(10,23,23)
GOLGA5	BC023021.1	0.464494	GOLGA5(17,12,27)
FAM149B1	BC015394.1	0.464024	FAM149B1(26,21,15)
MAP3K7CL	NM_020152.2	0.463095	MAP3K7CL(43,15,5)
MIA	NM_006533.1	0.463079	MIA(37,5,19)
SGCA	NM_000023.1	0.462814	SGCA(36,2,3)
RASA4	JHU13241	0.462768	HSPC047(27,18,9)
PSMD14	NM_005805.2	0.462661	PSMD14(31,24,9)
GAMT	BC017936.1	0.462357	GAMT(19,11,25)
XM_006502916.2_frag	JHU19688	0.461919	Tal1(14,23,23)
SYAP1	BC014657.1	0.461919	SYAP1(30,11,9)
UBXN4	BX647662	0.461586	UBXN4(36,27,3)
DNAJC8	NM_014280.1	0.461403	DNAJC8(28,16,29)
ERLIN2	BC067765.1	0.461316	ERLIN2(9,22,5)
ABCA2	BC109244	0.461313	ABCA2(1,23,21)
SMTNL2	NM_198501.1	0.46106	SMTNL2(6,15,23)
POTEB	JHU15738	0.460887	POTEB2(42,21,23)
SHANK2	NM_012309	0.460831	SHANK2(31,28,17)
CCL23	NM_005064.3	0.460509	CCL23(2,19,7)
COPS8	NM_006710.4	0.45993	COPS8(16,12,19)
AAGAB	BC058886.1	0.459922	AAGAB(26,9,29)
ATP5A1	NM_001001935.1	0.459377	ATP5A1(41,15,21)
SUMO2	BC008450.1	0.458864	SUMO2(36,24,21)
AKTIP	NM_022476.2	0.458791	AKTIP(36,1,31)
SFN	NM_006142.3	0.458721	SFN(9,7,31)
CHCHD4	BC033775.1	0.458087	CHCHD4(10,13,1)
CPB2	NM_001872.3	0.457882	CPB2(46,19,3)
UBB	NM_018955.2	0.457652	UBB(28,19,31)
TNFRSF14	NM_003820.2	0.457361	TNFRSF14(17,20,9)
ALDH1A3	BC009245.1	0.457261	ALDH1A3(28,23,11)
CCDC53	NM_016053.1	0.456417	CCDC53(22,20,25)
CDKN1B	ENST00000228872	0.456395	CDKN1B(36,12,9)
MAPK10	NM_138981.1	0.456232	MAPK10(12,19,7)
ABHD5	NM_016006.3	0.455272	ABHD5(29,22,17)
RGCC	NM_014059.1	0.454833	RGCC(37,24,9)
CCT8	BC012584.1	0.454476	CCT8(28,13,29)
MCFD2	BC037845.1	0.453977	MCFD2(32,21,11)
ATP5J2	NM_001003714.1	0.453477	ATP5J2(9,17,15)
PDCL	NM_005388.3	0.453364	PDCL(19,6,17)
PDE9A	NM_001001576.1	0.45327	PDE9A(46,18,21)
RFX4	BC028582.2	0.453221	RFX4(20,24,23)
PGAP2	BC009930.2	0.453019	PGAP2(3,19,13)
PLEKHM2	BC068599.1	0.453013	PLEKHM2(36,21,7)
HAUS7	NM_017518.5	0.452991	HAUS7(46,16,21)
RNF11	NM_014372.3	0.452115	RNF11(27,2,15)
ESD	BC001169.1	0.451312	ESD(48,17,29)
ZNF503	NM_032772.3	0.450819	ZNF503(24,12,21)
DCDC2	Q9UHG0	0.450606	DCDC2(17,18,29)
XRCC2	NM_005431.1	0.450502	XRCC2(17,19,7)
SPRR4	NM_173080.1	0.449952	SPRR4(4,15,25)
CREG2	NM_153836.3	0.449868	CREG2(36,25,31)
CELA2A	BC069432.1	0.449846	CELA2A(15,21,15)
YB003	JHU13067	0.44978	LOC400943(23,24,9)
SH3BGR	NM_001001713.1	0.449727	SH3BGR(30,16,5)
PRKG1	BC062688.1	0.44961	PRKG1(7,13,5)
EEFSEC	BC007933	0.449416	EEFSEC(46,27,15)
ZNF419	BC024259	0.4494	ZNF419(25,23,21)
WDR76	NM_024908.1	0.448772	WDR76(13,14,1)
WNT6	NM_006522.3	0.448704	WNT6(24,17,27)
FKBPL	NM_022110.3	0.447768	FKBPL(31,2,3)
KJ901262.1	JHU15533	0.447744	LOC641515(25,21,15)
MYOM3	BC067101.1	0.447608	MYOM3(36,17,21)
CCDC117	CR456461	0.447608	CCDC117(19,27,19)
DDX10	NM_004398.2	0.447479	DDX10(14,14,29)
P3H3	JHU17825	0.447012	LEPREL2(2,28,19)
CAPN1	BC075862.1	0.445977	CAPN1(41,22,1)
KLC3	BC073841.1	0.445876	KLC3(17,22,9)
RNF213	BC036891.1	0.445575	RNF213(34,29,9)
GDAP1L1	NM_024034.3	0.444713	GDAP1L1(47,12,19)
LYRM7	JHU12402	0.444487	ARGLU1(5,24,5)
AKAP8L	BC000713	0.444335	AKAP8L(44,27,7)
ICA1L	NM_138468.3	0.444324	ICA1L(17,13,21)
CRYBB3	BC102021.1	0.444302	CRYBB3(18,21,17)
[truncated: 19,068 more rows]
