# Supplementary material for: Microarray screening reveals two non-conventional SUMO-binding modules linked to DNA repair by non-homologous end-joining
Source: Nucleic Acids Res. 2022 Apr 14;50(8):4732–54. doi: 10.1093/nar/gkac237 (PMC9071424; doi:10.1093/nar/gkac237)
Supplement: gkac237_Supplemental_Files [file gkac237_supplemental_files.zip › SupTableS2_258-unique-polySUMO2-receptor-candidates.xlsx]

## Sheet: Sheet 1
Supplementary Table S2
258 unique human polySUMO2 receptor candidates
AAMP
AARSD1
ACRC
ADD2
AGAP2
AGGF1
AHCYL2
AKT3
ANXA11
ANXA13
ANXA6
APEX1
APITD1
APLP2
ARHGAP17
ASRGL1
ATF6
BAG1
BAHD1
BDH2
BOD1L1
C18orf25
C1QTNF9B
C8orf37
CAMK2N1
CAMK2N2
CBX1
CBX3
CCDC181
CCDC6
CCDC82
CD44
CDSN
CETN3
CFAP36
CHST3
CLGN
CNNM1
CNOT3
CNST
COLEC10
COX4I1
CPNE2
CPNE3
CPNE4
CRNN
CRYBB1
CSTF2T
CTDP1
DAB1
DARS
DAXX
DCAF8
DENND1B
DENR
DNMT3A
DOK2
EEF1B2
EEF1G
EFCAB13
EIF3J
EIF5
ENSA
EPS8L2
ERMN
ESYT1
ETFB
FAM104B
FAM107B
FAM13A
FAM21D
FGFR1OP
FKBP15
FLAD1
FLNB
FN3K
FOXC2
FSCN1
GAB1
GDE1
GGA1
GLRX3
GRIPAP1
GSPT1
H1FX
HAAO
HDGR2
HEPHL1
HIF3A
HIST1H1C
HMGN1
HOXB2
HSPA1A
IFFO
IGFBP1
IMPACT
IMPDH2
INTS3
IRF2BP2
KARS
KAZN
KPNA2
LAD1
LASP1
LEMD1
LIMCH1
LIMD1
LMOD1
LMOD3
MAP2K7
MAP4
MAP9
MAPK8
MARCKS
MARCKSL1
MCM3
MCU
MEF2C
MLH1
MNDA
MOGAT2
MYBPC1
MYL12A
MYLK
NACA
NAP1L1
NAP1L4
NASP
NCL
NM_005039
NPM1
NSFL1C
NUB1
O14936
OLA1
P10451
P11137
P18858
P20810
P23490
P2RY4
P35270
P41250
P46092
PAGE4
PAK2
PAK3
PAK4
PAXBP1
PBDC1
PCM1
PCNP
PDCL2
PDE6D
PDS5A
PEA15
PEX16
PGK2
PIK3R2
PIP4K2B
PLEK
POLE3
PPA1
PPIA
PPM1G
PPP1R14B
PPP1R1A
PRB4
PSMA3
PSMA4
PSMD4
PSMD7
PTGR2
PTMS
Q8IYB5
Q92546
Q9Y653
QDPR
RAPGEFL1
RBBP5
RBBP7
RBM17
RCAN3
RIPK4
S100A12
SAFB2
SAMSN1
SCOC
SF3A1
SF3B4
SFMBT2
SH3BP1
SH3BP2
SHCBP1L
SLC30A9
SLC4A1AP
SLC9A3R1
SMARCC1
SMARCC2
SNRNP70
SPA17
SPRR1A
SPRR3
SPRTN
SRP19
SRPK2
SRR
SSB
STARD7
STMN1
SUGT1
SUOX
SYTL1
SYTL2
TAF7
TBC1D10A
TBC1D13
TCEAL5
TCEAL6
TCOF1
TCP1
TERF2IP
TES
TJP1
TLK1
TLK2
TMOD1
TOX4
TP53
TP53I3
TRDN
TRIM33
TXLNB
TXNDC2
TXNRD1
UBA2
USP4
USP7
VCP
VCX3A
VWA5A
VWA8
WARS
WDR54
WT1
XAGE2
XRCC1
XRCC4
YARS
YTHDF3
ZCCHC7
ZCRB1
ZMPSTE24
ZMYM5
ZNF488
ZNF696
ZNF746
ZRANB2
