# Supplementary material for: Microarray screening reveals two non-conventional SUMO-binding modules linked to DNA repair by non-homologous end-joining
Source: Nucleic Acids Res. 2022 Apr 14;50(8):4732–54. doi: 10.1093/nar/gkac237 (PMC9071424; doi:10.1093/nar/gkac237)
Supplement: gkac237_Supplemental_Files [file gkac237_supplemental_files.zip › SupTableS3_carbene footprinting data.xlsx]

## Sheet: Sheet 1
Supplementary Table S3
Carbene footprinting data
	XRCC4 (full length) alone					XRCC4 (full length) + mSUMO2
	Fractional modification					Fractional modification
Tryptic peptides	Run 1	Run 2	Run 3	Average	Standard deviation	Run 1	Run 2	Run 3	Average	Standard deviation	p value
[8-26]	0.250529	0.246726	0.248726	0.24866	0.00190243	0.338871	0.364971	0.319084	0.340975	0.0230157	0.0023
[66-71]	0.504833	0.50391	0.501799	0.503514	0.00155537	0.491931	0.486044	0.494392	0.490789	0.00428981	0.0085
[103-107]	0.42018	0.432127	0.431236	0.427848	0.00665544	0.408677	0.401596	0.40286	0.404378	0.00377691	0.006
[108-115]	0.295043	0.30566	0.31298	0.304561	0.00901841	0.210738	0.211232	0.241496	0.221155	0.0176173	0.0019
[116-124]	0.0255364	0.0223266	0.0222231	0.023362	0.0018838	0.0153799	0.0167187	0.0248773	0.018992	0.00514064	0.239
[154-161]	0.117682	0.110525	0.105745	0.111317	0.00600824	0.0959232	0.0979467	0.107521	0.100463	0.0061948	0.0949
[170-178]	0.469973	0.486521	0.488796	0.481763	0.0102738	0.457111	0.447975	0.465696	0.456927	0.00886171	0.0338
[180-187]	0.585991	0.569229	0.566965	0.574061	0.0103928	0.588928	0.578208	0.547869	0.571668	0.0212963	0.8696
[198-205]	0.36039	0.381718	0.380511	0.374206	0.0119805	0.395927	0.384593	0.37656	0.385694	0.00973007	0.2668
[254-270]	0.594769	0.60274	0.604595	0.600701	0.00522079	0.600383	0.599522	0.603675	0.601193	0.00219195	0.8876
[286-296]	0.591188	0.595826	0.611711	0.599575	0.0107628	0.506904	0.505792	0.508735	0.507143	0.00148603	0.0001
[297-308]	0.360508	0.377477	0.380811	0.372932	0.0108875	0.345959	0.351816	0.366507	0.354761	0.0105861	0.1069
[310-323]	0.837901	0.827785	0.823003	0.829563	0.00760641	0.81543	0.817787	0.794518	0.809245	0.0128085	0.0775
	XRCC4 (1-164) alone					XRCC4 (1-164) + mSUMO2
	Fractional modification					Fractional modification
Tryptic peptides	Run 1	Run 2	Run 3	Average	Standard deviation	Run 1	Run 2	Run 3	Average	Standard deviation	p value
[8-26]	0.814574	0.721843	0.748166	0.761528	0.0477878	0.751087	0.766939	0.702808	0.740278	0.0334037	0.5621
[66-71]	0.498237	0.501165	0.501312	0.500238	0.00173461	0.478868	0.481681	0.477269	0.479272	0.00223358	0.0002
[103-107]	0.780076	0.803904	0.820357	0.801446	0.0202528	0.813132	0.747051	0.821055	0.793746	0.0406327	0.7836
[108-115]	0.470736	0.459845	0.455522	0.462034	0.00783941	0.448976	0.44316	0.439236	0.443791	0.0049002	0.0268
[116-124]	0.341702	0.311582	0.305718	0.319667	0.0193062	0.302911	0.319011	0.289477	0.3038	0.0147868	0.3216
[154-161]	0.432177	0.425469	0.42606	0.427902	0.00371435	0.431492	0.416442	0.398773	0.415569	0.0163769	0.2723
[170-178]	0.726974	0.751454	0.826875	0.768434	0.05207	0.651145	0.813332	0.824397	0.762958	0.0969911	0.9355
[180-187]	0.987924	0.995999	0.995313	0.993079	0.00447719	0.996172	0.992439	0.999383	0.995998	0.00347534	0.4228
[198-205]	0.306915	0.302039	0.294771	0.301241	0.00611117	0.282023	0.293682	0.255723	0.277143	0.0194444	0.11
