# Supplementary material for: Microarray screening reveals two non-conventional SUMO-binding modules linked to DNA repair by non-homologous end-joining
Source: Nucleic Acids Res. 2022 Apr 14;50(8):4732–54. doi: 10.1093/nar/gkac237 (PMC9071424; doi:10.1093/nar/gkac237)
Supplement: gkac237_Supplemental_Files [file gkac237_supplemental_files.zip › SupTableS4_HADDOCK data.xlsx]

## Sheet: Sheet1
Cluster	Orientation	n	rmsd n=4	haddock score (top)	haddock score (top4)	Energy (top)	Energy (top4)	Air (top)	Air(top4)
1	1	26	2.86526	-124.282	-123.505	-519.736	-463.579	33.6517	38.3314
2	1	12	2.08347	-133.52	-125.71	-506.546	-494.536	31.6852	46.4525
3	1	8	2.18439	-110.267	-107.289	-429.646	-390.383	38.0768	69.8046
4	1	5	1.63701	-109.6	-99.391	-433.136	-372.805	41.1391	54.3144
5	2	5	2.962	-101.747	-92.1455	-335.382	-302.44	69.7598	76.4241
6	1	3	2.41079	-116.095	-112.098	-404.962	-379.055	38.8396	60.2864
