# Supplementary material for: Microarray screening reveals two non-conventional SUMO-binding modules linked to DNA repair by non-homologous end-joining
Source: Nucleic Acids Res. 2022 Apr 14;50(8):4732–54. doi: 10.1093/nar/gkac237 (PMC9071424; doi:10.1093/nar/gkac237)
Supplement: gkac237_Supplemental_Files [file gkac237_supplemental_files.zip › XRCC4_diSUMO_MD.pdb]

TITLE     Protein in water
REMARK    THIS IS A SIMULATION BOX
CRYST1  145.322  145.322  145.322  90.00  90.00  90.00 P 1           1
MODEL        1
ATOM      1  N   MET     1     117.911  74.220  96.696  1.00  0.00            
ATOM      2  H1  MET     1     117.322  74.366  97.504  1.00  0.00            
ATOM      3  H2  MET     1     118.798  74.687  96.816  1.00  0.00            
ATOM      4  H3  MET     1     117.431  74.618  95.902  1.00  0.00            
ATOM      5  CA  MET     1     118.167  72.779  96.398  1.00  0.00            
ATOM      6  HA  MET     1     118.976  72.536  95.709  1.00  0.00            
ATOM      7  CB  MET     1     118.419  72.001  97.712  1.00  0.00            
ATOM      8  HB1 MET     1     118.247  70.938  97.539  1.00  0.00            
ATOM      9  HB2 MET     1     117.807  72.396  98.523  1.00  0.00            
ATOM     10  CG  MET     1     119.880  72.150  98.068  1.00  0.00            
ATOM     11  HG1 MET     1     120.178  73.186  98.230  1.00  0.00            
ATOM     12  HG2 MET     1     120.464  71.966  97.167  1.00  0.00            
ATOM     13  SD  MET     1     120.479  71.027  99.435  1.00  0.00            
ATOM     14  CE  MET     1     122.148  71.677  99.220  1.00  0.00            
ATOM     15  HE1 MET     1     122.224  72.764  99.210  1.00  0.00            
ATOM     16  HE2 MET     1     122.781  71.265 100.007  1.00  0.00            
ATOM     17  HE3 MET     1     122.584  71.283  98.302  1.00  0.00            
ATOM     18  C   MET     1     116.953  72.206  95.648  1.00  0.00            
ATOM     19  O   MET     1     115.794  72.473  95.866  1.00  0.00            
ATOM     20  N   GLU     2     117.319  71.337  94.705  1.00  0.00            
ATOM     21  H   GLU     2     118.314  71.182  94.633  1.00  0.00            
ATOM     22  CA  GLU     2     116.520  70.303  94.026  1.00  0.00            
ATOM     23  HA  GLU     2     115.644  70.768  93.572  1.00  0.00            
ATOM     24  CB  GLU     2     117.403  69.695  92.967  1.00  0.00            
ATOM     25  HB1 GLU     2     116.859  68.942  92.399  1.00  0.00            
ATOM     26  HB2 GLU     2     118.289  69.207  93.374  1.00  0.00            
ATOM     27  CG  GLU     2     117.961  70.721  92.015  1.00  0.00            
ATOM     28  HG1 GLU     2     118.446  70.236  91.167  1.00  0.00            
ATOM     29  HG2 GLU     2     118.791  71.207  92.529  1.00  0.00            
ATOM     30  CD  GLU     2     116.825  71.701  91.477  1.00  0.00            
ATOM     31  OE1 GLU     2     117.025  72.925  91.351  1.00  0.00            
ATOM     32  OE2 GLU     2     115.761  71.164  91.208  1.00  0.00            
ATOM     33  C   GLU     2     116.215  69.141  95.087  1.00  0.00            
ATOM     34  O   GLU     2     117.078  68.928  95.966  1.00  0.00            
ATOM     35  N   ARG     3     115.052  68.455  95.121  1.00  0.00            
ATOM     36  H   ARG     3     114.373  68.515  94.376  1.00  0.00            
ATOM     37  CA  ARG     3     114.742  67.479  96.108  1.00  0.00            
ATOM     38  HA  ARG     3     115.673  67.007  96.419  1.00  0.00            
ATOM     39  CB  ARG     3     114.014  68.071  97.345  1.00  0.00            
ATOM     40  HB1 ARG     3     114.166  67.468  98.240  1.00  0.00            
ATOM     41  HB2 ARG     3     112.947  68.048  97.126  1.00  0.00            
ATOM     42  CG  ARG     3     114.276  69.547  97.625  1.00  0.00            
ATOM     43  HG1 ARG     3     114.059  70.150  96.743  1.00  0.00            
ATOM     44  HG2 ARG     3     115.322  69.629  97.918  1.00  0.00            
ATOM     45  CD  ARG     3     113.351  70.153  98.705  1.00  0.00            
ATOM     46  HD1 ARG     3     113.294  69.448  99.535  1.00  0.00            
ATOM     47  HD2 ARG     3     112.359  70.265  98.268  1.00  0.00            
ATOM     48  NE  ARG     3     113.758  71.507  99.096  1.00  0.00            
ATOM     49  HE  ARG     3     113.045  72.206  98.944  1.00  0.00            
ATOM     50  CZ  ARG     3     114.704  71.887  99.982  1.00  0.00            
ATOM     51  NH1 ARG     3     115.385  71.038 100.678  1.00  0.00            
ATOM     52 1HH1 ARG     3     115.160  70.066 100.520  1.00  0.00            
ATOM     53 2HH1 ARG     3     116.005  71.260 101.444  1.00  0.00            
ATOM     54  NH2 ARG     3     114.848  73.200 100.236  1.00  0.00            
ATOM     55 1HH2 ARG     3     114.199  73.820  99.772  1.00  0.00            
ATOM     56 2HH2 ARG     3     115.502  73.599 100.895  1.00  0.00            
ATOM     57  C   ARG     3     113.838  66.341  95.685  1.00  0.00            
ATOM     58  O   ARG     3     113.072  66.515  94.727  1.00  0.00            
ATOM     59  N   LYS     4     113.779  65.230  96.363  1.00  0.00            
ATOM     60  H   LYS     4     114.443  65.181  97.122  1.00  0.00            
ATOM     61  CA  LYS     4     112.857  64.099  96.169  1.00  0.00            
ATOM     62  HA  LYS     4     111.957  64.393  95.630  1.00  0.00            
ATOM     63  CB  LYS     4     113.593  63.006  95.424  1.00  0.00            
ATOM     64  HB1 LYS     4     114.491  62.722  95.971  1.00  0.00            
ATOM     65  HB2 LYS     4     114.015  63.310  94.466  1.00  0.00            
ATOM     66  CG  LYS     4     112.758  61.710  95.163  1.00  0.00            
ATOM     67  HG1 LYS     4     112.721  61.175  96.112  1.00  0.00            
ATOM     68  HG2 LYS     4     113.364  61.196  94.417  1.00  0.00            
ATOM     69  CD  LYS     4     111.404  61.924  94.566  1.00  0.00            
ATOM     70  HD1 LYS     4     111.443  62.441  93.608  1.00  0.00            
ATOM     71  HD2 LYS     4     110.754  62.441  95.272  1.00  0.00            
ATOM     72  CE  LYS     4     110.600  60.591  94.461  1.00  0.00            
ATOM     73  HE1 LYS     4     110.773  59.981  95.348  1.00  0.00            
ATOM     74  HE2 LYS     4     111.003  60.078  93.588  1.00  0.00            
ATOM     75  NZ  LYS     4     109.139  60.811  94.410  1.00  0.00            
ATOM     76  HZ1 LYS     4     108.634  60.054  93.972  1.00  0.00            
ATOM     77  HZ2 LYS     4     108.809  60.921  95.358  1.00  0.00            
ATOM     78  HZ3 LYS     4     108.959  61.635  93.853  1.00  0.00            
ATOM     79  C   LYS     4     112.337  63.691  97.573  1.00  0.00            
ATOM     80  O   LYS     4     113.161  63.522  98.430  1.00  0.00            
ATOM     81  N   ILE     5     111.073  63.414  97.787  1.00  0.00            
ATOM     82  H   ILE     5     110.497  63.499  96.962  1.00  0.00            
ATOM     83  CA  ILE     5     110.382  62.826  98.910  1.00  0.00            
ATOM     84  HA  ILE     5     111.094  62.467  99.653  1.00  0.00            
ATOM     85  CB  ILE     5     109.556  63.931  99.628  1.00  0.00            
ATOM     86  HB  ILE     5     110.137  64.845  99.758  1.00  0.00            
ATOM     87  CG2 ILE     5     108.338  64.301  98.805  1.00  0.00            
ATOM     88 1HG2 ILE     5     107.448  63.758  99.124  1.00  0.00            
ATOM     89 2HG2 ILE     5     108.134  65.364  98.936  1.00  0.00            
ATOM     90 3HG2 ILE     5     108.498  64.091  97.748  1.00  0.00            
ATOM     91  CG1 ILE     5     109.134  63.529 101.055  1.00  0.00            
ATOM     92 1HG1 ILE     5     110.028  63.131 101.535  1.00  0.00            
ATOM     93 2HG1 ILE     5     108.415  62.712 101.007  1.00  0.00            
ATOM     94  CD  ILE     5     108.486  64.627 101.965  1.00  0.00            
ATOM     95  HD1 ILE     5     108.360  64.188 102.954  1.00  0.00            
ATOM     96  HD2 ILE     5     109.145  65.494 101.906  1.00  0.00            
ATOM     97  HD3 ILE     5     107.501  64.940 101.618  1.00  0.00            
ATOM     98  C   ILE     5     109.580  61.565  98.521  1.00  0.00            
ATOM     99  O   ILE     5     109.044  61.490  97.416  1.00  0.00            
ATOM    100  N   SER     6     109.558  60.539  99.380  1.00  0.00            
ATOM    101  H   SER     6     110.082  60.559 100.243  1.00  0.00            
ATOM    102  CA  SER     6     108.740  59.396  99.297  1.00  0.00            
ATOM    103  HA  SER     6     107.733  59.726  99.044  1.00  0.00            
ATOM    104  CB  SER     6     109.192  58.515  98.131  1.00  0.00            
ATOM    105  HB1 SER     6     110.004  57.893  98.508  1.00  0.00            
ATOM    106  HB2 SER     6     109.526  59.125  97.292  1.00  0.00            
ATOM    107  OG  SER     6     108.162  57.603  97.728  1.00  0.00            
ATOM    108  HG  SER     6     108.658  56.786  97.645  1.00  0.00            
ATOM    109  C   SER     6     108.464  58.725 100.651  1.00  0.00            
ATOM    110  O   SER     6     108.902  59.224 101.715  1.00  0.00            
ATOM    111  N   ARG     7     107.771  57.561 100.597  1.00  0.00            
ATOM    112  H   ARG     7     107.503  57.236  99.679  1.00  0.00            
ATOM    113  CA  ARG     7     107.387  56.764 101.792  1.00  0.00            
ATOM    114  HA  ARG     7     107.808  57.211 102.693  1.00  0.00            
ATOM    115  CB  ARG     7     105.803  56.824 102.011  1.00  0.00            
ATOM    116  HB1 ARG     7     105.438  57.801 101.692  1.00  0.00            
ATOM    117  HB2 ARG     7     105.650  56.859 103.090  1.00  0.00            
ATOM    118  CG  ARG     7     104.984  55.653 101.428  1.00  0.00            
ATOM    119  HG1 ARG     7     105.184  54.833 102.118  1.00  0.00            
ATOM    120  HG2 ARG     7     105.356  55.377 100.441  1.00  0.00            
ATOM    121  CD  ARG     7     103.470  55.912 101.400  1.00  0.00            
ATOM    122  HD1 ARG     7     102.949  56.258 102.293  1.00  0.00            
ATOM    123  HD2 ARG     7     102.979  54.938 101.414  1.00  0.00            
ATOM    124  NE  ARG     7     103.076  56.754 100.179  1.00  0.00            
ATOM    125  HE  ARG     7     103.803  57.098  99.567  1.00  0.00            
ATOM    126  CZ  ARG     7     101.848  57.043  99.736  1.00  0.00            
ATOM    127  NH1 ARG     7     100.764  56.834 100.412  1.00  0.00            
ATOM    128 1HH1 ARG     7     100.872  56.115 101.114  1.00  0.00            
ATOM    129 2HH1 ARG     7      99.834  57.045 100.079  1.00  0.00            
ATOM    130  NH2 ARG     7     101.743  57.564  98.516  1.00  0.00            
ATOM    131 1HH2 ARG     7     102.564  57.563  97.927  1.00  0.00            
ATOM    132 2HH2 ARG     7     100.808  57.637  98.143  1.00  0.00            
ATOM    133  C   ARG     7     107.972  55.442 101.738  1.00  0.00            
ATOM    134  O   ARG     7     108.108  54.866 100.623  1.00  0.00            
ATOM    135  N   ILE     8     108.313  54.831 102.815  1.00  0.00            
ATOM    136  H   ILE     8     108.020  55.311 103.654  1.00  0.00            
ATOM    137  CA  ILE     8     109.043  53.537 102.955  1.00  0.00            
ATOM    138  HA  ILE     8     108.829  52.988 102.038  1.00  0.00            
ATOM    139  CB  ILE     8     110.540  53.612 103.072  1.00  0.00            
ATOM    140  HB  ILE     8     111.044  52.650 103.157  1.00  0.00            
ATOM    141  CG2 ILE     8     111.143  54.319 101.836  1.00  0.00            
ATOM    142 1HG2 ILE     8     110.776  55.342 101.757  1.00  0.00            
ATOM    143 2HG2 ILE     8     112.216  54.454 101.970  1.00  0.00            
ATOM    144 3HG2 ILE     8     110.827  53.871 100.894  1.00  0.00            
ATOM    145  CG1 ILE     8     110.993  54.455 104.337  1.00  0.00            
ATOM    146 1HG1 ILE     8     110.616  53.938 105.220  1.00  0.00            
ATOM    147 2HG1 ILE     8     110.370  55.329 104.147  1.00  0.00            
ATOM    148  CD  ILE     8     112.457  54.887 104.723  1.00  0.00            
ATOM    149  HD1 ILE     8     112.448  55.581 105.564  1.00  0.00            
ATOM    150  HD2 ILE     8     112.908  53.975 105.114  1.00  0.00            
ATOM    151  HD3 ILE     8     112.946  55.241 103.816  1.00  0.00            
ATOM    152  C   ILE     8     108.416  52.689 104.038  1.00  0.00            
ATOM    153  O   ILE     8     107.614  53.175 104.836  1.00  0.00            
ATOM    154  N   HIS     9     108.841  51.423 103.968  1.00  0.00            
ATOM    155  H   HIS     9     109.532  51.237 103.255  1.00  0.00            
ATOM    156  CA  HIS     9     108.450  50.344 104.868  1.00  0.00            
ATOM    157  HA  HIS     9     107.840  50.750 105.675  1.00  0.00            
ATOM    158  CB  HIS     9     107.597  49.326 104.051  1.00  0.00            
ATOM    159  HB1 HIS     9     107.066  48.853 104.877  1.00  0.00            
ATOM    160  HB2 HIS     9     108.229  48.575 103.578  1.00  0.00            
ATOM    161  CG  HIS     9     106.515  49.850 103.029  1.00  0.00            
ATOM    162  ND1 HIS     9     106.740  49.762 101.650  1.00  0.00            
ATOM    163  CE1 HIS     9     105.621  50.294 101.062  1.00  0.00            
ATOM    164  HE1 HIS     9     105.451  50.292  99.995  1.00  0.00            
ATOM    165  NE2 HIS     9     104.768  50.629 102.044  1.00  0.00            
ATOM    166  HE2 HIS     9     103.975  51.223 101.844  1.00  0.00            
ATOM    167  CD2 HIS     9     105.293  50.390 103.260  1.00  0.00            
ATOM    168  HD2 HIS     9     104.934  50.745 104.214  1.00  0.00            
ATOM    169  C   HIS     9     109.575  49.501 105.444  1.00  0.00            
ATOM    170  O   HIS     9     110.424  48.989 104.745  1.00  0.00            
ATOM    171  N   LEU    10     109.666  49.604 106.774  1.00  0.00            
ATOM    172  H   LEU    10     108.938  50.108 107.260  1.00  0.00            
ATOM    173  CA  LEU    10     110.601  48.780 107.580  1.00  0.00            
ATOM    174  HA  LEU    10     111.554  48.669 107.063  1.00  0.00            
ATOM    175  CB  LEU    10     110.771  49.367 108.997  1.00  0.00            
ATOM    176  HB1 LEU    10     111.243  48.737 109.752  1.00  0.00            
ATOM    177  HB2 LEU    10     109.744  49.441 109.354  1.00  0.00            
ATOM    178  CG  LEU    10     111.453  50.760 109.118  1.00  0.00            
ATOM    179  HG  LEU    10     110.823  51.431 108.534  1.00  0.00            
ATOM    180  CD1 LEU    10     111.489  51.111 110.571  1.00  0.00            
ATOM    181 1HD1 LEU    10     110.432  51.266 110.787  1.00  0.00            
ATOM    182 2HD1 LEU    10     111.879  50.327 111.221  1.00  0.00            
ATOM    183 3HD1 LEU    10     111.999  52.055 110.764  1.00  0.00            
ATOM    184  CD2 LEU    10     112.869  50.767 108.545  1.00  0.00            
ATOM    185 1HD2 LEU    10     113.522  50.000 108.962  1.00  0.00            
ATOM    186 2HD2 LEU    10     112.783  50.382 107.528  1.00  0.00            
ATOM    187 3HD2 LEU    10     113.336  51.751 108.591  1.00  0.00            
ATOM    188  C   LEU    10     110.054  47.372 107.653  1.00  0.00            
ATOM    189  O   LEU    10     108.907  47.166 108.011  1.00  0.00            
ATOM    190  N   VAL    11     110.936  46.396 107.395  1.00  0.00            
ATOM    191  H   VAL    11     111.838  46.667 107.029  1.00  0.00            
ATOM    192  CA  VAL    11     110.563  44.949 107.491  1.00  0.00            
ATOM    193  HA  VAL    11     109.600  44.896 106.983  1.00  0.00            
ATOM    194  CB  VAL    11     111.524  43.969 106.705  1.00  0.00            
ATOM    195  HB  VAL    11     111.121  42.964 106.825  1.00  0.00            
ATOM    196  CG1 VAL    11     111.592  44.358 105.181  1.00  0.00            
ATOM    197 1HG1 VAL    11     112.579  44.005 104.882  1.00  0.00            
ATOM    198 2HG1 VAL    11     110.830  43.849 104.591  1.00  0.00            
ATOM    199 3HG1 VAL    11     111.598  45.443 105.068  1.00  0.00            
ATOM    200  CG2 VAL    11     112.872  43.928 107.404  1.00  0.00            
ATOM    201 1HG2 VAL    11     113.322  44.920 107.449  1.00  0.00            
ATOM    202 2HG2 VAL    11     112.745  43.492 108.395  1.00  0.00            
ATOM    203 3HG2 VAL    11     113.426  43.232 106.774  1.00  0.00            
ATOM    204  C   VAL    11     110.314  44.465 108.956  1.00  0.00            
ATOM    205  O   VAL    11     109.845  43.280 109.061  1.00  0.00            
ATOM    206  N   SER    12     110.555  45.268 110.010  1.00  0.00            
ATOM    207  H   SER    12     111.143  46.075 109.856  1.00  0.00            
ATOM    208  CA  SER    12     110.397  44.892 111.403  1.00  0.00            
ATOM    209  HA  SER    12     110.328  43.813 111.542  1.00  0.00            
ATOM    210  CB  SER    12     111.614  45.182 112.214  1.00  0.00            
ATOM    211  HB1 SER    12     112.399  44.602 111.731  1.00  0.00            
ATOM    212  HB2 SER    12     111.407  44.884 113.242  1.00  0.00            
ATOM    213  OG  SER    12     112.036  46.546 112.281  1.00  0.00            
ATOM    214  HG  SER    12     112.429  46.791 111.439  1.00  0.00            
ATOM    215  C   SER    12     109.131  45.470 112.048  1.00  0.00            
ATOM    216  O   SER    12     108.302  44.750 112.574  1.00  0.00            
ATOM    217  N   GLU    13     108.889  46.799 112.051  1.00  0.00            
ATOM    218  H   GLU    13     109.539  47.362 111.521  1.00  0.00            
ATOM    219  CA  GLU    13     107.708  47.352 112.740  1.00  0.00            
ATOM    220  HA  GLU    13     107.463  46.797 113.646  1.00  0.00            
ATOM    221  CB  GLU    13     108.216  48.670 113.274  1.00  0.00            
ATOM    222  HB1 GLU    13     108.686  49.178 112.431  1.00  0.00            
ATOM    223  HB2 GLU    13     109.006  48.371 113.964  1.00  0.00            
ATOM    224  CG  GLU    13     107.217  49.540 114.019  1.00  0.00            
ATOM    225  HG1 GLU    13     106.460  49.717 113.254  1.00  0.00            
ATOM    226  HG2 GLU    13     107.645  50.502 114.302  1.00  0.00            
ATOM    227  CD  GLU    13     106.651  48.752 115.187  1.00  0.00            
ATOM    228  OE1 GLU    13     105.445  48.469 115.086  1.00  0.00            
ATOM    229  OE2 GLU    13     107.393  48.416 116.120  1.00  0.00            
ATOM    230  C   GLU    13     106.512  47.530 111.766  1.00  0.00            
ATOM    231  O   GLU    13     106.606  48.387 110.918  1.00  0.00            
ATOM    232  N   PRO    14     105.460  46.733 111.908  1.00  0.00            
ATOM    233  CD  PRO    14     105.313  45.709 112.941  1.00  0.00            
ATOM    234  HD1 PRO    14     105.722  46.071 113.884  1.00  0.00            
ATOM    235  HD2 PRO    14     105.926  44.897 112.551  1.00  0.00            
ATOM    236  CG  PRO    14     103.909  45.336 112.895  1.00  0.00            
ATOM    237  HG1 PRO    14     103.365  45.962 113.602  1.00  0.00            
ATOM    238  HG2 PRO    14     103.733  44.296 113.170  1.00  0.00            
ATOM    239  CB  PRO    14     103.446  45.553 111.470  1.00  0.00            
ATOM    240  HB1 PRO    14     102.382  45.790 111.472  1.00  0.00            
ATOM    241  HB2 PRO    14     103.709  44.701 110.842  1.00  0.00            
ATOM    242  CA  PRO    14     104.252  46.730 110.998  1.00  0.00            
ATOM    243  HA  PRO    14     104.492  46.599 109.943  1.00  0.00            
ATOM    244  C   PRO    14     103.431  47.990 111.216  1.00  0.00            
ATOM    245  O   PRO    14     102.700  48.428 110.353  1.00  0.00            
ATOM    246  N   SER    15     103.542  48.690 112.385  1.00  0.00            
ATOM    247  H   SER    15     104.261  48.365 113.017  1.00  0.00            
ATOM    248  CA  SER    15     102.620  49.819 112.794  1.00  0.00            
ATOM    249  HA  SER    15     101.636  49.613 112.374  1.00  0.00            
ATOM    250  CB  SER    15     102.189  49.789 114.275  1.00  0.00            
ATOM    251  HB1 SER    15     101.879  48.794 114.597  1.00  0.00            
ATOM    252  HB2 SER    15     101.301  50.404 114.420  1.00  0.00            
ATOM    253  OG  SER    15     103.261  50.100 115.136  1.00  0.00            
ATOM    254  HG  SER    15     103.934  49.424 115.029  1.00  0.00            
ATOM    255  C   SER    15     102.952  51.271 112.368  1.00  0.00            
ATOM    256  O   SER    15     102.264  52.189 112.725  1.00  0.00            
ATOM    257  N   ILE    16     104.014  51.446 111.592  1.00  0.00            
ATOM    258  H   ILE    16     104.524  50.656 111.224  1.00  0.00            
ATOM    259  CA  ILE    16     104.555  52.776 111.343  1.00  0.00            
ATOM    260  HA  ILE    16     103.778  53.527 111.484  1.00  0.00            
ATOM    261  CB  ILE    16     105.680  53.228 112.279  1.00  0.00            
ATOM    262  HB  ILE    16     106.420  52.454 112.075  1.00  0.00            
ATOM    263  CG2 ILE    16     106.346  54.618 112.008  1.00  0.00            
ATOM    264 1HG2 ILE    16     107.007  54.797 112.856  1.00  0.00            
ATOM    265 2HG2 ILE    16     106.983  54.628 111.123  1.00  0.00            
ATOM    266 3HG2 ILE    16     105.553  55.364 111.965  1.00  0.00            
ATOM    267  CG1 ILE    16     105.388  52.997 113.828  1.00  0.00            
ATOM    268 1HG1 ILE    16     106.319  52.955 114.394  1.00  0.00            
ATOM    269 2HG1 ILE    16     104.949  52.012 113.992  1.00  0.00            
ATOM    270  CD  ILE    16     104.537  54.069 114.532  1.00  0.00            
ATOM    271  HD1 ILE    16     104.804  55.100 114.298  1.00  0.00            
ATOM    272  HD2 ILE    16     103.532  53.862 114.164  1.00  0.00            
ATOM    273  HD3 ILE    16     104.409  53.886 115.599  1.00  0.00            
ATOM    274  C   ILE    16     105.008  52.856 109.878  1.00  0.00            
ATOM    275  O   ILE    16     106.000  52.304 109.451  1.00  0.00            
ATOM    276  N   THR    17     104.460  53.803 109.094  1.00  0.00            
ATOM    277  H   THR    17     103.939  54.541 109.546  1.00  0.00            
ATOM    278  CA  THR    17     105.054  54.154 107.747  1.00  0.00            
ATOM    279  HA  THR    17     105.597  53.292 107.359  1.00  0.00            
ATOM    280  CB  THR    17     103.892  54.713 106.858  1.00  0.00            
ATOM    281  HB  THR    17     103.727  55.735 107.199  1.00  0.00            
ATOM    282  CG2 THR    17     104.178  54.701 105.374  1.00  0.00            
ATOM    283 1HG2 THR    17     104.161  53.713 104.913  1.00  0.00            
ATOM    284 2HG2 THR    17     103.498  55.381 104.861  1.00  0.00            
ATOM    285 3HG2 THR    17     105.218  54.955 105.169  1.00  0.00            
ATOM    286  OG1 THR    17     102.699  54.055 107.018  1.00  0.00            
ATOM    287  HG1 THR    17     102.414  54.246 107.915  1.00  0.00            
ATOM    288  C   THR    17     106.103  55.293 107.878  1.00  0.00            
ATOM    289  O   THR    17     105.755  56.250 108.575  1.00  0.00            
ATOM    290  N   HIS    18     107.252  55.275 107.260  1.00  0.00            
ATOM    291  H   HIS    18     107.523  54.516 106.651  1.00  0.00            
ATOM    292  CA  HIS    18     108.316  56.259 107.418  1.00  0.00            
ATOM    293  HA  HIS    18     108.139  56.880 108.296  1.00  0.00            
ATOM    294  CB  HIS    18     109.704  55.643 107.728  1.00  0.00            
ATOM    295  HB1 HIS    18     110.478  56.394 107.569  1.00  0.00            
ATOM    296  HB2 HIS    18     109.896  54.753 107.128  1.00  0.00            
ATOM    297  CG  HIS    18     109.753  55.172 109.123  1.00  0.00            
ATOM    298  ND1 HIS    18     109.147  54.013 109.584  1.00  0.00            
ATOM    299  CE1 HIS    18     109.548  53.936 110.940  1.00  0.00            
ATOM    300  HE1 HIS    18     109.259  53.154 111.627  1.00  0.00            
ATOM    301  NE2 HIS    18     110.533  54.770 111.191  1.00  0.00            
ATOM    302  HE2 HIS    18     111.192  54.723 111.955  1.00  0.00            
ATOM    303  CD2 HIS    18     110.619  55.610 110.081  1.00  0.00            
ATOM    304  HD2 HIS    18     111.184  56.530 110.085  1.00  0.00            
ATOM    305  C   HIS    18     108.429  57.096 106.105  1.00  0.00            
ATOM    306  O   HIS    18     108.051  56.566 105.073  1.00  0.00            
ATOM    307  N   PHE    19     108.891  58.322 106.183  1.00  0.00            
ATOM    308  H   PHE    19     109.108  58.673 107.105  1.00  0.00            
ATOM    309  CA  PHE    19     109.058  59.271 105.085  1.00  0.00            
ATOM    310  HA  PHE    19     108.916  58.693 104.171  1.00  0.00            
ATOM    311  CB  PHE    19     108.006  60.349 105.189  1.00  0.00            
ATOM    312  HB1 PHE    19     108.034  61.132 104.432  1.00  0.00            
ATOM    313  HB2 PHE    19     108.101  60.902 106.124  1.00  0.00            
ATOM    314  CG  PHE    19     106.581  59.738 105.320  1.00  0.00            
ATOM    315  CD1 PHE    19     105.877  59.446 104.113  1.00  0.00            
ATOM    316  HD1 PHE    19     106.388  59.637 103.181  1.00  0.00            
ATOM    317  CE1 PHE    19     104.539  59.055 104.214  1.00  0.00            
ATOM    318  HE1 PHE    19     104.032  58.809 103.293  1.00  0.00            
ATOM    319  CZ  PHE    19     103.877  58.985 105.475  1.00  0.00            
ATOM    320  HZ  PHE    19     102.873  58.607 105.595  1.00  0.00            
ATOM    321  CE2 PHE    19     104.678  59.208 106.630  1.00  0.00            
ATOM    322  HE2 PHE    19     104.216  58.958 107.574  1.00  0.00            
ATOM    323  CD2 PHE    19     106.008  59.576 106.579  1.00  0.00            
ATOM    324  HD2 PHE    19     106.616  59.805 107.443  1.00  0.00            
ATOM    325  C   PHE    19     110.501  59.873 104.975  1.00  0.00            
ATOM    326  O   PHE    19     111.141  60.313 105.982  1.00  0.00            
ATOM    327  N   LEU    20     110.977  59.973 103.731  1.00  0.00            
ATOM    328  H   LEU    20     110.384  59.649 102.980  1.00  0.00            
ATOM    329  CA  LEU    20     112.379  60.167 103.434  1.00  0.00            
ATOM    330  HA  LEU    20     112.869  60.538 104.335  1.00  0.00            
ATOM    331  CB  LEU    20     113.018  58.855 102.987  1.00  0.00            
ATOM    332  HB1 LEU    20     112.254  58.619 102.246  1.00  0.00            
ATOM    333  HB2 LEU    20     112.944  58.152 103.817  1.00  0.00            
ATOM    334  CG  LEU    20     114.366  58.787 102.300  1.00  0.00            
ATOM    335  HG  LEU    20     114.285  59.418 101.415  1.00  0.00            
ATOM    336  CD1 LEU    20     115.570  59.330 103.085  1.00  0.00            
ATOM    337 1HD1 LEU    20     116.472  59.128 102.509  1.00  0.00            
ATOM    338 2HD1 LEU    20     115.385  60.381 103.307  1.00  0.00            
ATOM    339 3HD1 LEU    20     115.592  58.790 104.032  1.00  0.00            
ATOM    340  CD2 LEU    20     114.642  57.325 101.953  1.00  0.00            
ATOM    341 1HD2 LEU    20     115.048  56.890 102.866  1.00  0.00            
ATOM    342 2HD2 LEU    20     113.748  56.803 101.614  1.00  0.00            
ATOM    343 3HD2 LEU    20     115.441  57.223 101.218  1.00  0.00            
ATOM    344  C   LEU    20     112.481  61.245 102.409  1.00  0.00            
ATOM    345  O   LEU    20     111.879  61.091 101.336  1.00  0.00            
ATOM    346  N   GLN    21     113.311  62.241 102.680  1.00  0.00            
ATOM    347  H   GLN    21     113.724  62.287 103.601  1.00  0.00            
ATOM    348  CA  GLN    21     113.723  63.264 101.707  1.00  0.00            
ATOM    349  HA  GLN    21     113.188  62.994 100.797  1.00  0.00            
ATOM    350  CB  GLN    21     113.313  64.653 102.171  1.00  0.00            
ATOM    351  HB1 GLN    21     114.071  65.044 102.848  1.00  0.00            
ATOM    352  HB2 GLN    21     112.362  64.697 102.701  1.00  0.00            
ATOM    353  CG  GLN    21     113.291  65.647 101.006  1.00  0.00            
ATOM    354  HG1 GLN    21     112.581  65.269 100.270  1.00  0.00            
ATOM    355  HG2 GLN    21     114.275  65.694 100.539  1.00  0.00            
ATOM    356  CD  GLN    21     112.949  67.092 101.314  1.00  0.00            
ATOM    357  OE1 GLN    21     111.984  67.649 100.835  1.00  0.00            
ATOM    358  NE2 GLN    21     113.740  67.698 102.186  1.00  0.00            
ATOM    359 1HE2 GLN    21     114.567  67.233 102.532  1.00  0.00            
ATOM    360 2HE2 GLN    21     113.647  68.698 102.290  1.00  0.00            
ATOM    361  C   GLN    21     115.270  63.273 101.487  1.00  0.00            
ATOM    362  O   GLN    21     116.064  63.141 102.375  1.00  0.00            
ATOM    363  N   VAL    22     115.687  63.592 100.293  1.00  0.00            
ATOM    364  H   VAL    22     115.043  63.738  99.529  1.00  0.00            
ATOM    365  CA  VAL    22     117.137  63.930  99.841  1.00  0.00            
ATOM    366  HA  VAL    22     117.757  64.169 100.704  1.00  0.00            
ATOM    367  CB  VAL    22     117.841  62.786  99.033  1.00  0.00            
ATOM    368  HB  VAL    22     118.865  63.141  98.917  1.00  0.00            
ATOM    369  CG1 VAL    22     117.943  61.557  99.949  1.00  0.00            
ATOM    370 1HG1 VAL    22     118.365  61.706 100.943  1.00  0.00            
ATOM    371 2HG1 VAL    22     116.929  61.218 100.160  1.00  0.00            
ATOM    372 3HG1 VAL    22     118.636  60.770  99.650  1.00  0.00            
ATOM    373  CG2 VAL    22     117.241  62.516  97.672  1.00  0.00            
ATOM    374 1HG2 VAL    22     116.207  62.179  97.595  1.00  0.00            
ATOM    375 2HG2 VAL    22     117.258  63.434  97.083  1.00  0.00            
ATOM    376 3HG2 VAL    22     117.851  61.764  97.172  1.00  0.00            
ATOM    377  C   VAL    22     117.064  65.272  99.120  1.00  0.00            
ATOM    378  O   VAL    22     116.097  65.430  98.378  1.00  0.00            
ATOM    379  N   SER    23     117.936  66.209  99.426  1.00  0.00            
ATOM    380  H   SER    23     118.714  66.024 100.042  1.00  0.00            
ATOM    381  CA  SER    23     117.994  67.473  98.703  1.00  0.00            
ATOM    382  HA  SER    23     117.293  67.492  97.868  1.00  0.00            
ATOM    383  CB  SER    23     117.513  68.684  99.476  1.00  0.00            
ATOM    384  HB1 SER    23     117.338  69.571  98.868  1.00  0.00            
ATOM    385  HB2 SER    23     118.346  68.982 100.114  1.00  0.00            
ATOM    386  OG  SER    23     116.380  68.453 100.238  1.00  0.00            
ATOM    387  HG  SER    23     116.624  67.740 100.833  1.00  0.00            
ATOM    388  C   SER    23     119.452  67.728  98.236  1.00  0.00            
ATOM    389  O   SER    23     120.343  67.316  98.992  1.00  0.00            
ATOM    390  N   TRP    24     119.683  68.442  97.106  1.00  0.00            
ATOM    391  H   TRP    24     118.945  68.770  96.499  1.00  0.00            
ATOM    392  CA  TRP    24     121.052  68.619  96.452  1.00  0.00            
ATOM    393  HA  TRP    24     121.904  68.715  97.124  1.00  0.00            
ATOM    394  CB  TRP    24     121.175  67.292  95.677  1.00  0.00            
ATOM    395  HB1 TRP    24     121.010  66.440  96.336  1.00  0.00            
ATOM    396  HB2 TRP    24     122.229  67.209  95.410  1.00  0.00            
ATOM    397  CG  TRP    24     120.351  67.198  94.433  1.00  0.00            
ATOM    398  CD1 TRP    24     120.637  67.691  93.182  1.00  0.00            
ATOM    399  HD1 TRP    24     121.537  68.252  92.977  1.00  0.00            
ATOM    400  NE1 TRP    24     119.798  67.123  92.259  1.00  0.00            
ATOM    401  HE1 TRP    24     119.925  67.233  91.263  1.00  0.00            
ATOM    402  CE2 TRP    24     118.783  66.461  92.866  1.00  0.00            
ATOM    403  CZ2 TRP    24     117.576  65.767  92.520  1.00  0.00            
ATOM    404  HZ2 TRP    24     117.364  65.651  91.468  1.00  0.00            
ATOM    405  CH2 TRP    24     116.780  65.108  93.455  1.00  0.00            
ATOM    406  HH2 TRP    24     115.899  64.569  93.139  1.00  0.00            
ATOM    407  CZ3 TRP    24     117.057  65.347  94.854  1.00  0.00            
ATOM    408  HZ3 TRP    24     116.514  64.934  95.691  1.00  0.00            
ATOM    409  CE3 TRP    24     118.215  65.953  95.257  1.00  0.00            
ATOM    410  HE3 TRP    24     118.383  66.153  96.304  1.00  0.00            
ATOM    411  CD2 TRP    24     119.034  66.574  94.289  1.00  0.00            
ATOM    412  C   TRP    24     121.104  69.792  95.517  1.00  0.00            
ATOM    413  O   TRP    24     120.051  70.379  95.196  1.00  0.00            
ATOM    414  N   GLU    25     122.246  69.994  94.816  1.00  0.00            
ATOM    415  H   GLU    25     123.112  69.502  94.980  1.00  0.00            
ATOM    416  CA  GLU    25     122.317  71.033  93.758  1.00  0.00            
ATOM    417  HA  GLU    25     121.357  71.477  93.492  1.00  0.00            
ATOM    418  CB  GLU    25     123.229  72.184  94.278  1.00  0.00            
ATOM    419  HB1 GLU    25     123.358  72.830  93.409  1.00  0.00            
ATOM    420  HB2 GLU    25     124.226  71.818  94.522  1.00  0.00            
ATOM    421  CG  GLU    25     122.709  73.022  95.455  1.00  0.00            
ATOM    422  HG1 GLU    25     123.517  73.686  95.762  1.00  0.00            
ATOM    423  HG2 GLU    25     122.310  72.368  96.230  1.00  0.00            
ATOM    424  CD  GLU    25     121.508  73.934  95.032  1.00  0.00            
ATOM    425  OE1 GLU    25     120.711  74.408  95.882  1.00  0.00            
ATOM    426  OE2 GLU    25     121.466  74.384  93.880  1.00  0.00            
ATOM    427  C   GLU    25     122.931  70.484  92.466  1.00  0.00            
ATOM    428  O   GLU    25     124.004  69.793  92.490  1.00  0.00            
ATOM    429  N   LYS    26     122.269  70.757  91.266  1.00  0.00            
ATOM    430  H   LYS    26     121.552  71.468  91.265  1.00  0.00            
ATOM    431  CA  LYS    26     122.525  70.279  89.883  1.00  0.00            
ATOM    432  HA  LYS    26     121.775  70.667  89.194  1.00  0.00            
ATOM    433  CB  LYS    26     123.915  70.815  89.360  1.00  0.00            
ATOM    434  HB1 LYS    26     124.729  70.106  89.506  1.00  0.00            
ATOM    435  HB2 LYS    26     124.261  71.602  90.030  1.00  0.00            
ATOM    436  CG  LYS    26     123.828  71.155  87.854  1.00  0.00            
ATOM    437  HG1 LYS    26     124.719  71.698  87.538  1.00  0.00            
ATOM    438  HG2 LYS    26     123.100  71.962  87.769  1.00  0.00            
ATOM    439  CD  LYS    26     123.405  70.108  86.839  1.00  0.00            
ATOM    440  HD1 LYS    26     122.340  69.920  86.979  1.00  0.00            
ATOM    441  HD2 LYS    26     124.010  69.201  86.849  1.00  0.00            
ATOM    442  CE  LYS    26     123.625  70.796  85.458  1.00  0.00            
ATOM    443  HE1 LYS    26     124.675  71.060  85.337  1.00  0.00            
ATOM    444  HE2 LYS    26     123.045  71.718  85.440  1.00  0.00            
ATOM    445  NZ  LYS    26     123.060  70.011  84.391  1.00  0.00            
ATOM    446  HZ1 LYS    26     122.051  69.973  84.416  1.00  0.00            
ATOM    447  HZ2 LYS    26     123.323  70.346  83.475  1.00  0.00            
ATOM    448  HZ3 LYS    26     123.444  69.078  84.449  1.00  0.00            
ATOM    449  C   LYS    26     122.515  68.695  89.805  1.00  0.00            
ATOM    450  O   LYS    26     122.012  68.109  88.856  1.00  0.00            
ATOM    451  N   THR    27     123.216  67.936  90.702  1.00  0.00            
ATOM    452  H   THR    27     123.644  68.411  91.484  1.00  0.00            
ATOM    453  CA  THR    27     123.262  66.451  90.732  1.00  0.00            
ATOM    454  HA  THR    27     122.329  66.021  90.369  1.00  0.00            
ATOM    455  CB  THR    27     124.375  65.949  89.754  1.00  0.00            
ATOM    456  HB  THR    27     124.206  64.873  89.796  1.00  0.00            
ATOM    457  CG2 THR    27     124.287  66.218  88.275  1.00  0.00            
ATOM    458 1HG2 THR    27     124.613  67.241  88.089  1.00  0.00            
ATOM    459 2HG2 THR    27     124.952  65.520  87.766  1.00  0.00            
ATOM    460 3HG2 THR    27     123.259  66.152  87.920  1.00  0.00            
ATOM    461  OG1 THR    27     125.609  66.241  90.257  1.00  0.00            
ATOM    462  HG1 THR    27     125.791  67.183  90.288  1.00  0.00            
ATOM    463  C   THR    27     123.431  65.877  92.145  1.00  0.00            
ATOM    464  O   THR    27     124.145  66.490  92.976  1.00  0.00            
ATOM    465  N   LEU    28     122.892  64.688  92.358  1.00  0.00            
ATOM    466  H   LEU    28     122.534  64.113  91.609  1.00  0.00            
ATOM    467  CA  LEU    28     123.095  63.921  93.575  1.00  0.00            
ATOM    468  HA  LEU    28     122.920  64.659  94.358  1.00  0.00            
ATOM    469  CB  LEU    28     122.098  62.757  93.638  1.00  0.00            
ATOM    470  HB1 LEU    28     122.601  62.066  94.315  1.00  0.00            
ATOM    471  HB2 LEU    28     121.898  62.369  92.640  1.00  0.00            
ATOM    472  CG  LEU    28     120.755  63.102  94.258  1.00  0.00            
ATOM    473  HG  LEU    28     120.347  64.039  93.880  1.00  0.00            
ATOM    474  CD1 LEU    28     119.792  62.049  93.848  1.00  0.00            
ATOM    475 1HD1 LEU    28     119.673  61.961  92.769  1.00  0.00            
ATOM    476 2HD1 LEU    28     120.177  61.122  94.274  1.00  0.00            
ATOM    477 3HD1 LEU    28     118.840  62.313  94.309  1.00  0.00            
ATOM    478  CD2 LEU    28     120.808  63.215  95.797  1.00  0.00            
ATOM    479 1HD2 LEU    28     121.257  62.284  96.142  1.00  0.00            
ATOM    480 2HD2 LEU    28     121.492  64.028  96.040  1.00  0.00            
ATOM    481 3HD2 LEU    28     119.789  63.282  96.178  1.00  0.00            
ATOM    482  C   LEU    28     124.582  63.485  93.741  1.00  0.00            
ATOM    483  O   LEU    28     125.068  63.605  94.860  1.00  0.00            
ATOM    484  N   GLU    29     125.118  63.066  92.605  1.00  0.00            
ATOM    485  H   GLU    29     124.467  62.828  91.870  1.00  0.00            
ATOM    486  CA  GLU    29     126.509  62.665  92.455  1.00  0.00            
ATOM    487  HA  GLU    29     126.650  61.706  92.954  1.00  0.00            
ATOM    488  CB  GLU    29     126.826  62.527  91.015  1.00  0.00            
ATOM    489  HB1 GLU    29     127.894  62.317  91.076  1.00  0.00            
ATOM    490  HB2 GLU    29     126.664  63.474  90.499  1.00  0.00            
ATOM    491  CG  GLU    29     126.148  61.340  90.280  1.00  0.00            
ATOM    492  HG1 GLU    29     125.069  61.435  90.158  1.00  0.00            
ATOM    493  HG2 GLU    29     126.227  60.396  90.819  1.00  0.00            
ATOM    494  CD  GLU    29     126.717  61.146  88.838  1.00  0.00            
ATOM    495  OE1 GLU    29     127.831  60.635  88.712  1.00  0.00            
ATOM    496  OE2 GLU    29     125.981  61.444  87.903  1.00  0.00            
ATOM    497  C   GLU    29     127.605  63.603  93.063  1.00  0.00            
ATOM    498  O   GLU    29     128.683  63.133  93.436  1.00  0.00            
ATOM    499  N   SER    30     127.256  64.863  93.329  1.00  0.00            
ATOM    500  H   SER    30     126.320  65.185  93.127  1.00  0.00            
ATOM    501  CA  SER    30     128.048  65.871  94.006  1.00  0.00            
ATOM    502  HA  SER    30     129.065  65.520  93.838  1.00  0.00            
ATOM    503  CB  SER    30     127.918  67.241  93.334  1.00  0.00            
ATOM    504  HB1 SER    30     128.664  67.875  93.813  1.00  0.00            
ATOM    505  HB2 SER    30     126.886  67.497  93.570  1.00  0.00            
ATOM    506  OG  SER    30     128.230  67.144  91.937  1.00  0.00            
ATOM    507  HG  SER    30     127.585  67.617  91.406  1.00  0.00            
ATOM    508  C   SER    30     127.907  65.967  95.521  1.00  0.00            
ATOM    509  O   SER    30     128.467  66.836  96.145  1.00  0.00            
ATOM    510  N   GLY    31     127.241  64.976  96.077  1.00  0.00            
ATOM    511  H   GLY    31     126.688  64.412  95.448  1.00  0.00            
ATOM    512  CA  GLY    31     126.912  64.937  97.450  1.00  0.00            
ATOM    513  HA1 GLY    31     127.701  65.318  98.099  1.00  0.00            
ATOM    514  HA2 GLY    31     126.718  63.891  97.686  1.00  0.00            
ATOM    515  C   GLY    31     125.548  65.558  97.622  1.00  0.00            
ATOM    516  O   GLY    31     124.988  66.178  96.765  1.00  0.00            
ATOM    517  N   PHE    32     124.906  65.249  98.799  1.00  0.00            
ATOM    518  H   PHE    32     125.525  64.864  99.498  1.00  0.00            
ATOM    519  CA  PHE    32     123.604  65.782  99.207  1.00  0.00            
ATOM    520  HA  PHE    32     123.552  66.769  98.749  1.00  0.00            
ATOM    521  CB  PHE    32     122.552  64.812  98.710  1.00  0.00            
ATOM    522  HB1 PHE    32     122.542  64.929  97.626  1.00  0.00            
ATOM    523  HB2 PHE    32     121.545  65.100  99.011  1.00  0.00            
ATOM    524  CG  PHE    32     122.632  63.363  98.942  1.00  0.00            
ATOM    525  CD1 PHE    32     121.887  62.814  99.995  1.00  0.00            
ATOM    526  HD1 PHE    32     121.195  63.437 100.542  1.00  0.00            
ATOM    527  CE1 PHE    32     121.836  61.385 100.161  1.00  0.00            
ATOM    528  HE1 PHE    32     121.307  60.869 100.948  1.00  0.00            
ATOM    529  CZ  PHE    32     122.607  60.552  99.311  1.00  0.00            
ATOM    530  HZ  PHE    32     122.717  59.522  99.620  1.00  0.00            
ATOM    531  CE2 PHE    32     123.313  61.117  98.258  1.00  0.00            
ATOM    532  HE2 PHE    32     123.880  60.472  97.603  1.00  0.00            
ATOM    533  CD2 PHE    32     123.350  62.505  98.071  1.00  0.00            
ATOM    534  HD2 PHE    32     123.958  62.921  97.281  1.00  0.00            
ATOM    535  C   PHE    32     123.363  65.952 100.744  1.00  0.00            
ATOM    536  O   PHE    32     124.146  65.502 101.586  1.00  0.00            
ATOM    537  N   VAL    33     122.235  66.568 101.099  1.00  0.00            
ATOM    538  H   VAL    33     121.564  66.848 100.398  1.00  0.00            
ATOM    539  CA  VAL    33     121.697  66.375 102.442  1.00  0.00            
ATOM    540  HA  VAL    33     122.350  65.764 103.065  1.00  0.00            
ATOM    541  CB  VAL    33     121.379  67.670 103.181  1.00  0.00            
ATOM    542  HB  VAL    33     121.180  67.435 104.227  1.00  0.00            
ATOM    543  CG1 VAL    33     122.580  68.564 103.155  1.00  0.00            
ATOM    544 1HG1 VAL    33     122.330  69.487 103.679  1.00  0.00            
ATOM    545 2HG1 VAL    33     123.493  68.214 103.636  1.00  0.00            
ATOM    546 3HG1 VAL    33     122.709  68.941 102.140  1.00  0.00            
ATOM    547  CG2 VAL    33     120.169  68.510 102.707  1.00  0.00            
ATOM    548 1HG2 VAL    33     119.224  67.991 102.866  1.00  0.00            
ATOM    549 2HG2 VAL    33     120.148  69.487 103.190  1.00  0.00            
ATOM    550 3HG2 VAL    33     120.209  68.744 101.643  1.00  0.00            
ATOM    551  C   VAL    33     120.464  65.505 102.431  1.00  0.00            
ATOM    552  O   VAL    33     119.738  65.385 101.451  1.00  0.00            
ATOM    553  N   ILE    34     120.329  64.833 103.527  1.00  0.00            
ATOM    554  H   ILE    34     120.930  65.107 104.291  1.00  0.00            
ATOM    555  CA  ILE    34     119.292  63.871 103.779  1.00  0.00            
ATOM    556  HA  ILE    34     118.618  63.938 102.925  1.00  0.00            
ATOM    557  CB  ILE    34     119.921  62.483 103.647  1.00  0.00            
ATOM    558  HB  ILE    34     120.219  62.341 102.609  1.00  0.00            
ATOM    559  CG2 ILE    34     121.203  62.323 104.454  1.00  0.00            
ATOM    560 1HG2 ILE    34     121.417  61.258 104.538  1.00  0.00            
ATOM    561 2HG2 ILE    34     122.087  62.736 103.968  1.00  0.00            
ATOM    562 3HG2 ILE    34     121.021  62.707 105.457  1.00  0.00            
ATOM    563  CG1 ILE    34     118.969  61.394 103.932  1.00  0.00            
ATOM    564 1HG1 ILE    34     118.041  61.575 103.388  1.00  0.00            
ATOM    565 2HG1 ILE    34     118.798  61.454 105.007  1.00  0.00            
ATOM    566  CD  ILE    34     119.425  60.049 103.344  1.00  0.00            
ATOM    567  HD1 ILE    34     118.673  59.310 103.621  1.00  0.00            
ATOM    568  HD2 ILE    34     119.540  60.055 102.260  1.00  0.00            
ATOM    569  HD3 ILE    34     120.400  59.716 103.701  1.00  0.00            
ATOM    570  C   ILE    34     118.540  64.001 105.110  1.00  0.00            
ATOM    571  O   ILE    34     119.095  64.391 106.103  1.00  0.00            
ATOM    572  N   THR    35     117.220  63.751 105.001  1.00  0.00            
ATOM    573  H   THR    35     116.821  63.514 104.104  1.00  0.00            
ATOM    574  CA  THR    35     116.226  63.886 106.052  1.00  0.00            
ATOM    575  HA  THR    35     116.790  63.850 106.984  1.00  0.00            
ATOM    576  CB  THR    35     115.399  65.185 105.877  1.00  0.00            
ATOM    577  HB  THR    35     114.742  65.135 105.009  1.00  0.00            
ATOM    578  CG2 THR    35     114.582  65.607 107.114  1.00  0.00            
ATOM    579 1HG2 THR    35     113.725  64.933 107.108  1.00  0.00            
ATOM    580 2HG2 THR    35     115.121  65.557 108.060  1.00  0.00            
ATOM    581 3HG2 THR    35     114.321  66.645 106.908  1.00  0.00            
ATOM    582  OG1 THR    35     116.301  66.271 105.783  1.00  0.00            
ATOM    583  HG1 THR    35     115.861  67.118 105.677  1.00  0.00            
ATOM    584  C   THR    35     115.190  62.709 106.148  1.00  0.00            
ATOM    585  O   THR    35     114.645  62.278 105.117  1.00  0.00            
ATOM    586  N   LEU    36     114.926  62.088 107.264  1.00  0.00            
ATOM    587  H   LEU    36     115.538  62.346 108.025  1.00  0.00            
ATOM    588  CA  LEU    36     114.120  60.927 107.478  1.00  0.00            
ATOM    589  HA  LEU    36     113.609  60.737 106.534  1.00  0.00            
ATOM    590  CB  LEU    36     115.049  59.702 107.795  1.00  0.00            
ATOM    591  HB1 LEU    36     115.613  59.894 108.708  1.00  0.00            
ATOM    592  HB2 LEU    36     115.743  59.550 106.969  1.00  0.00            
ATOM    593  CG  LEU    36     114.264  58.417 108.007  1.00  0.00            
ATOM    594  HG  LEU    36     113.339  58.555 108.567  1.00  0.00            
ATOM    595  CD1 LEU    36     113.842  57.903 106.577  1.00  0.00            
ATOM    596 1HD1 LEU    36     113.544  58.730 105.934  1.00  0.00            
ATOM    597 2HD1 LEU    36     114.687  57.461 106.048  1.00  0.00            
ATOM    598 3HD1 LEU    36     113.008  57.205 106.649  1.00  0.00            
ATOM    599  CD2 LEU    36     115.057  57.341 108.754  1.00  0.00            
ATOM    600 1HD2 LEU    36     114.408  56.489 108.957  1.00  0.00            
ATOM    601 2HD2 LEU    36     115.905  57.004 108.158  1.00  0.00            
ATOM    602 3HD2 LEU    36     115.277  57.780 109.727  1.00  0.00            
ATOM    603  C   LEU    36     113.165  61.279 108.633  1.00  0.00            
ATOM    604  O   LEU    36     113.646  61.695 109.711  1.00  0.00            
ATOM    605  N   THR    37     111.870  60.965 108.578  1.00  0.00            
ATOM    606  H   THR    37     111.497  60.539 107.742  1.00  0.00            
ATOM    607  CA  THR    37     110.903  61.215 109.686  1.00  0.00            
ATOM    608  HA  THR    37     111.469  61.191 110.617  1.00  0.00            
ATOM    609  CB  THR    37     110.353  62.639 109.591  1.00  0.00            
ATOM    610  HB  THR    37     111.198  63.309 109.435  1.00  0.00            
ATOM    611  CG2 THR    37     109.363  62.845 108.363  1.00  0.00            
ATOM    612 1HG2 THR    37     109.935  62.872 107.435  1.00  0.00            
ATOM    613 2HG2 THR    37     108.735  61.954 108.336  1.00  0.00            
ATOM    614 3HG2 THR    37     108.842  63.792 108.504  1.00  0.00            
ATOM    615  OG1 THR    37     109.593  62.921 110.763  1.00  0.00            
ATOM    616  HG1 THR    37     110.186  62.821 111.512  1.00  0.00            
ATOM    617  C   THR    37     109.769  60.189 109.879  1.00  0.00            
ATOM    618  O   THR    37     109.359  59.489 108.951  1.00  0.00            
ATOM    619  N   ASP    38     109.353  59.960 111.101  1.00  0.00            
ATOM    620  H   ASP    38     109.790  60.345 111.926  1.00  0.00            
ATOM    621  CA  ASP    38     108.176  59.099 111.523  1.00  0.00            
ATOM    622  HA  ASP    38     107.883  58.471 110.682  1.00  0.00            
ATOM    623  CB  ASP    38     108.450  58.123 112.632  1.00  0.00            
ATOM    624  HB1 ASP    38     109.161  57.494 112.097  1.00  0.00            
ATOM    625  HB2 ASP    38     107.622  57.450 112.854  1.00  0.00            
ATOM    626  CG  ASP    38     109.077  58.684 113.888  1.00  0.00            
ATOM    627  OD1 ASP    38     109.085  59.920 113.998  1.00  0.00            
ATOM    628  OD2 ASP    38     109.387  57.856 114.735  1.00  0.00            
ATOM    629  C   ASP    38     106.940  60.024 111.847  1.00  0.00            
ATOM    630  O   ASP    38     105.890  59.502 112.294  1.00  0.00            
ATOM    631  N   GLY    39     107.103  61.351 111.822  1.00  0.00            
ATOM    632  H   GLY    39     108.022  61.730 111.640  1.00  0.00            
ATOM    633  CA  GLY    39     106.183  62.408 112.332  1.00  0.00            
ATOM    634  HA1 GLY    39     105.188  62.230 111.923  1.00  0.00            
ATOM    635  HA2 GLY    39     106.596  63.350 111.971  1.00  0.00            
ATOM    636  C   GLY    39     105.990  62.664 113.806  1.00  0.00            
ATOM    637  O   GLY    39     105.369  63.674 114.177  1.00  0.00            
ATOM    638  N   HIS    40     106.690  61.844 114.596  1.00  0.00            
ATOM    639  H   HIS    40     107.151  61.077 114.127  1.00  0.00            
ATOM    640  CA  HIS    40     107.029  62.227 115.972  1.00  0.00            
ATOM    641  HA  HIS    40     106.254  62.822 116.456  1.00  0.00            
ATOM    642  CB  HIS    40     107.009  60.879 116.721  1.00  0.00            
ATOM    643  HB1 HIS    40     107.759  60.182 116.348  1.00  0.00            
ATOM    644  HB2 HIS    40     106.053  60.385 116.551  1.00  0.00            
ATOM    645  CG  HIS    40     107.203  60.968 118.154  1.00  0.00            
ATOM    646  ND1 HIS    40     108.232  60.373 118.885  1.00  0.00            
ATOM    647  CE1 HIS    40     107.934  60.588 120.182  1.00  0.00            
ATOM    648  HE1 HIS    40     108.584  60.160 120.930  1.00  0.00            
ATOM    649  NE2 HIS    40     106.667  61.072 120.300  1.00  0.00            
ATOM    650  HE2 HIS    40     106.121  61.120 121.148  1.00  0.00            
ATOM    651  CD2 HIS    40     106.200  61.366 119.035  1.00  0.00            
ATOM    652  HD2 HIS    40     105.257  61.826 118.776  1.00  0.00            
ATOM    653  C   HIS    40     108.406  62.895 116.181  1.00  0.00            
ATOM    654  O   HIS    40     108.616  63.816 116.928  1.00  0.00            
ATOM    655  N   SER    41     109.432  62.323 115.513  1.00  0.00            
ATOM    656  H   SER    41     109.213  61.529 114.929  1.00  0.00            
ATOM    657  CA  SER    41     110.799  62.761 115.529  1.00  0.00            
ATOM    658  HA  SER    41     110.981  63.731 115.992  1.00  0.00            
ATOM    659  CB  SER    41     111.628  61.813 116.270  1.00  0.00            
ATOM    660  HB1 SER    41     112.608  62.280 116.359  1.00  0.00            
ATOM    661  HB2 SER    41     111.766  60.826 115.830  1.00  0.00            
ATOM    662  OG  SER    41     111.052  61.528 117.574  1.00  0.00            
ATOM    663  HG  SER    41     110.432  60.804 117.459  1.00  0.00            
ATOM    664  C   SER    41     111.357  62.887 114.163  1.00  0.00            
ATOM    665  O   SER    41     110.887  62.386 113.140  1.00  0.00            
ATOM    666  N   ALA    42     112.464  63.672 114.030  1.00  0.00            
ATOM    667  H   ALA    42     112.945  63.945 114.875  1.00  0.00            
ATOM    668  CA  ALA    42     113.072  63.935 112.686  1.00  0.00            
ATOM    669  HA  ALA    42     112.705  63.210 111.960  1.00  0.00            
ATOM    670  CB  ALA    42     112.688  65.292 112.112  1.00  0.00            
ATOM    671  HB1 ALA    42     113.079  65.394 111.100  1.00  0.00            
ATOM    672  HB2 ALA    42     111.610  65.252 112.269  1.00  0.00            
ATOM    673  HB3 ALA    42     113.092  66.134 112.674  1.00  0.00            
ATOM    674  C   ALA    42     114.602  63.685 112.748  1.00  0.00            
ATOM    675  O   ALA    42     115.242  64.062 113.771  1.00  0.00            
ATOM    676  N   TRP    43     115.209  63.036 111.748  1.00  0.00            
ATOM    677  H   TRP    43     114.661  62.736 110.954  1.00  0.00            
ATOM    678  CA  TRP    43     116.678  62.844 111.616  1.00  0.00            
ATOM    679  HA  TRP    43     117.136  63.279 112.504  1.00  0.00            
ATOM    680  CB  TRP    43     116.878  61.333 111.729  1.00  0.00            
ATOM    681  HB1 TRP    43     117.924  61.034 111.806  1.00  0.00            
ATOM    682  HB2 TRP    43     116.443  61.008 110.783  1.00  0.00            
ATOM    683  CG  TRP    43     116.176  60.661 112.861  1.00  0.00            
ATOM    684  CD1 TRP    43     116.629  60.437 114.123  1.00  0.00            
ATOM    685  HD1 TRP    43     117.620  60.728 114.437  1.00  0.00            
ATOM    686  NE1 TRP    43     115.704  59.875 114.927  1.00  0.00            
ATOM    687  HE1 TRP    43     115.896  59.851 115.918  1.00  0.00            
ATOM    688  CE2 TRP    43     114.653  59.434 114.167  1.00  0.00            
ATOM    689  CZ2 TRP    43     113.648  58.537 114.411  1.00  0.00            
ATOM    690  HZ2 TRP    43     113.592  58.187 115.431  1.00  0.00            
ATOM    691  CH2 TRP    43     112.706  58.146 113.389  1.00  0.00            
ATOM    692  HH2 TRP    43     111.927  57.468 113.703  1.00  0.00            
ATOM    693  CZ3 TRP    43     112.972  58.643 112.119  1.00  0.00            
ATOM    694  HZ3 TRP    43     112.209  58.424 111.387  1.00  0.00            
ATOM    695  CE3 TRP    43     114.044  59.489 111.837  1.00  0.00            
ATOM    696  HE3 TRP    43     114.117  59.764 110.795  1.00  0.00            
ATOM    697  CD2 TRP    43     114.917  59.929 112.852  1.00  0.00            
ATOM    698  C   TRP    43     117.271  63.379 110.334  1.00  0.00            
ATOM    699  O   TRP    43     116.805  62.997 109.269  1.00  0.00            
ATOM    700  N   THR    44     118.349  64.189 110.421  1.00  0.00            
ATOM    701  H   THR    44     118.626  64.554 111.321  1.00  0.00            
ATOM    702  CA  THR    44     118.956  64.767 109.295  1.00  0.00            
ATOM    703  HA  THR    44     118.631  64.330 108.351  1.00  0.00            
ATOM    704  CB  THR    44     118.852  66.277 109.330  1.00  0.00            
ATOM    705  HB  THR    44     119.496  66.680 108.548  1.00  0.00            
ATOM    706  CG2 THR    44     117.468  66.889 109.056  1.00  0.00            
ATOM    707 1HG2 THR    44     117.173  66.728 108.019  1.00  0.00            
ATOM    708 2HG2 THR    44     116.647  66.580 109.703  1.00  0.00            
ATOM    709 3HG2 THR    44     117.469  67.954 109.284  1.00  0.00            
ATOM    710  OG1 THR    44     119.336  66.774 110.515  1.00  0.00            
ATOM    711  HG1 THR    44     119.579  67.697 110.416  1.00  0.00            
ATOM    712  C   THR    44     120.442  64.415 109.187  1.00  0.00            
ATOM    713  O   THR    44     121.015  64.027 110.230  1.00  0.00            
ATOM    714  N   GLY    45     121.087  64.592 108.030  1.00  0.00            
ATOM    715  H   GLY    45     120.547  64.865 107.221  1.00  0.00            
ATOM    716  CA  GLY    45     122.497  64.179 107.840  1.00  0.00            
ATOM    717  HA1 GLY    45     122.525  63.092 107.914  1.00  0.00            
ATOM    718  HA2 GLY    45     123.130  64.632 108.603  1.00  0.00            
ATOM    719  C   GLY    45     122.961  64.686 106.476  1.00  0.00            
ATOM    720  O   GLY    45     122.192  65.184 105.643  1.00  0.00            
ATOM    721  N   THR    46     124.265  64.646 106.255  1.00  0.00            
ATOM    722  H   THR    46     124.835  64.179 106.945  1.00  0.00            
ATOM    723  CA  THR    46     125.068  65.117 105.062  1.00  0.00            
ATOM    724  HA  THR    46     124.380  65.438 104.280  1.00  0.00            
ATOM    725  CB  THR    46     125.980  66.332 105.410  1.00  0.00            
ATOM    726  HB  THR    46     126.838  65.892 105.918  1.00  0.00            
ATOM    727  CG2 THR    46     126.538  67.149 104.244  1.00  0.00            
ATOM    728 1HG2 THR    46     127.290  66.467 103.848  1.00  0.00            
ATOM    729 2HG2 THR    46     125.749  67.251 103.499  1.00  0.00            
ATOM    730 3HG2 THR    46     127.042  68.078 104.510  1.00  0.00            
ATOM    731  OG1 THR    46     125.327  67.202 106.290  1.00  0.00            
ATOM    732  HG1 THR    46     125.272  66.923 107.207  1.00  0.00            
ATOM    733  C   THR    46     125.810  63.915 104.495  1.00  0.00            
ATOM    734  O   THR    46     126.374  63.068 105.248  1.00  0.00            
ATOM    735  N   VAL    47     126.038  63.893 103.177  1.00  0.00            
ATOM    736  H   VAL    47     125.700  64.608 102.549  1.00  0.00            
ATOM    737  CA  VAL    47     126.974  62.939 102.529  1.00  0.00            
ATOM    738  HA  VAL    47     127.709  62.601 103.261  1.00  0.00            
ATOM    739  CB  VAL    47     126.260  61.702 102.003  1.00  0.00            
ATOM    740  HB  VAL    47     125.793  61.310 102.906  1.00  0.00            
ATOM    741  CG1 VAL    47     125.189  61.860 100.913  1.00  0.00            
ATOM    742 1HG1 VAL    47     124.530  62.691 101.166  1.00  0.00            
ATOM    743 2HG1 VAL    47     125.469  61.920  99.861  1.00  0.00            
ATOM    744 3HG1 VAL    47     124.537  61.004 101.087  1.00  0.00            
ATOM    745  CG2 VAL    47     127.294  60.605 101.624  1.00  0.00            
ATOM    746 1HG2 VAL    47     128.095  60.961 100.975  1.00  0.00            
ATOM    747 2HG2 VAL    47     127.740  60.203 102.533  1.00  0.00            
ATOM    748 3HG2 VAL    47     126.810  59.768 101.121  1.00  0.00            
ATOM    749  C   VAL    47     127.666  63.756 101.452  1.00  0.00            
ATOM    750  O   VAL    47     127.002  64.490 100.645  1.00  0.00            
ATOM    751  N   SER    48     129.022  63.690 101.390  1.00  0.00            
ATOM    752  H   SER    48     129.490  63.007 101.969  1.00  0.00            
ATOM    753  CA  SER    48     129.756  64.356 100.305  1.00  0.00            
ATOM    754  HA  SER    48     129.240  65.292 100.093  1.00  0.00            
ATOM    755  CB  SER    48     131.161  64.722 100.846  1.00  0.00            
ATOM    756  HB1 SER    48     131.046  65.129 101.850  1.00  0.00            
ATOM    757  HB2 SER    48     131.735  65.412 100.228  1.00  0.00            
ATOM    758  OG  SER    48     131.934  63.564 101.035  1.00  0.00            
ATOM    759  HG  SER    48     131.649  63.167 101.861  1.00  0.00            
ATOM    760  C   SER    48     129.887  63.530  98.990  1.00  0.00            
ATOM    761  O   SER    48     129.484  62.360  98.982  1.00  0.00            
ATOM    762  N   GLU    49     130.351  64.132  97.869  1.00  0.00            
ATOM    763  H   GLU    49     130.611  65.105  97.944  1.00  0.00            
ATOM    764  CA  GLU    49     130.778  63.421  96.579  1.00  0.00            
ATOM    765  HA  GLU    49     129.895  62.988  96.110  1.00  0.00            
ATOM    766  CB  GLU    49     131.378  64.503  95.590  1.00  0.00            
ATOM    767  HB1 GLU    49     132.229  65.009  96.047  1.00  0.00            
ATOM    768  HB2 GLU    49     130.621  65.220  95.271  1.00  0.00            
ATOM    769  CG  GLU    49     131.894  63.789  94.302  1.00  0.00            
ATOM    770  HG1 GLU    49     131.192  62.987  94.072  1.00  0.00            
ATOM    771  HG2 GLU    49     132.805  63.229  94.514  1.00  0.00            
ATOM    772  CD  GLU    49     132.147  64.733  93.132  1.00  0.00            
ATOM    773  OE1 GLU    49     132.747  65.786  93.379  1.00  0.00            
ATOM    774  OE2 GLU    49     131.764  64.411  91.997  1.00  0.00            
ATOM    775  C   GLU    49     131.883  62.338  96.847  1.00  0.00            
ATOM    776  O   GLU    49     131.604  61.179  96.469  1.00  0.00            
ATOM    777  N   SER    50     133.044  62.558  97.524  1.00  0.00            
ATOM    778  H   SER    50     133.332  63.525  97.553  1.00  0.00            
ATOM    779  CA  SER    50     134.027  61.596  97.986  1.00  0.00            
ATOM    780  HA  SER    50     134.560  61.153  97.145  1.00  0.00            
ATOM    781  CB  SER    50     135.044  62.181  98.948  1.00  0.00            
ATOM    782  HB1 SER    50     135.545  61.310  99.370  1.00  0.00            
ATOM    783  HB2 SER    50     134.427  62.596  99.746  1.00  0.00            
ATOM    784  OG  SER    50     135.985  62.996  98.305  1.00  0.00            
ATOM    785  HG  SER    50     135.553  63.852  98.356  1.00  0.00            
ATOM    786  C   SER    50     133.301  60.406  98.659  1.00  0.00            
ATOM    787  O   SER    50     133.588  59.224  98.439  1.00  0.00            
ATOM    788  N   GLU    51     132.230  60.606  99.490  1.00  0.00            
ATOM    789  H   GLU    51     131.862  61.526  99.685  1.00  0.00            
ATOM    790  CA  GLU    51     131.540  59.537 100.181  1.00  0.00            
ATOM    791  HA  GLU    51     132.335  58.881 100.536  1.00  0.00            
ATOM    792  CB  GLU    51     130.758  60.026 101.390  1.00  0.00            
ATOM    793  HB1 GLU    51     130.105  59.227 101.740  1.00  0.00            
ATOM    794  HB2 GLU    51     130.204  60.954 101.245  1.00  0.00            
ATOM    795  CG  GLU    51     131.774  60.394 102.496  1.00  0.00            
ATOM    796  HG1 GLU    51     132.762  60.677 102.131  1.00  0.00            
ATOM    797  HG2 GLU    51     131.987  59.483 103.055  1.00  0.00            
ATOM    798  CD  GLU    51     131.125  61.352 103.465  1.00  0.00            
ATOM    799  OE1 GLU    51     130.499  60.896 104.454  1.00  0.00            
ATOM    800  OE2 GLU    51     131.298  62.607 103.402  1.00  0.00            
ATOM    801  C   GLU    51     130.662  58.696  99.271  1.00  0.00            
ATOM    802  O   GLU    51     130.542  57.483  99.417  1.00  0.00            
ATOM    803  N   ILE    52     130.116  59.300  98.200  1.00  0.00            
ATOM    804  H   ILE    52     130.303  60.264  97.964  1.00  0.00            
ATOM    805  CA  ILE    52     129.242  58.495  97.258  1.00  0.00            
ATOM    806  HA  ILE    52     128.630  57.830  97.866  1.00  0.00            
ATOM    807  CB  ILE    52     128.364  59.468  96.302  1.00  0.00            
ATOM    808  HB  ILE    52     129.079  60.059  95.729  1.00  0.00            
ATOM    809  CG2 ILE    52     127.582  58.610  95.260  1.00  0.00            
ATOM    810 1HG2 ILE    52     128.257  58.025  94.636  1.00  0.00            
ATOM    811 2HG2 ILE    52     126.861  57.918  95.696  1.00  0.00            
ATOM    812 3HG2 ILE    52     126.961  59.292  94.679  1.00  0.00            
ATOM    813  CG1 ILE    52     127.381  60.252  97.188  1.00  0.00            
ATOM    814 1HG1 ILE    52     127.912  60.768  97.988  1.00  0.00            
ATOM    815 2HG1 ILE    52     126.647  59.544  97.573  1.00  0.00            
ATOM    816  CD  ILE    52     126.565  61.345  96.550  1.00  0.00            
ATOM    817  HD1 ILE    52     125.797  61.601  97.280  1.00  0.00            
ATOM    818  HD2 ILE    52     127.259  62.139  96.274  1.00  0.00            
ATOM    819  HD3 ILE    52     126.117  60.914  95.655  1.00  0.00            
ATOM    820  C   ILE    52     130.121  57.636  96.382  1.00  0.00            
ATOM    821  O   ILE    52     129.740  56.529  95.971  1.00  0.00            
ATOM    822  N   SER    53     131.292  58.240  95.960  1.00  0.00            
ATOM    823  H   SER    53     131.549  59.077  96.463  1.00  0.00            
ATOM    824  CA  SER    53     132.342  57.673  95.227  1.00  0.00            
ATOM    825  HA  SER    53     131.953  57.314  94.274  1.00  0.00            
ATOM    826  CB  SER    53     133.375  58.779  94.969  1.00  0.00            
ATOM    827  HB1 SER    53     134.107  58.500  94.212  1.00  0.00            
ATOM    828  HB2 SER    53     133.955  58.998  95.867  1.00  0.00            
ATOM    829  OG  SER    53     132.802  60.027  94.619  1.00  0.00            
ATOM    830  HG  SER    53     132.078  60.234  95.214  1.00  0.00            
ATOM    831  C   SER    53     133.008  56.438  95.883  1.00  0.00            
ATOM    832  O   SER    53     133.242  55.406  95.290  1.00  0.00            
ATOM    833  N   GLN    54     133.320  56.578  97.199  1.00  0.00            
ATOM    834  H   GLN    54     133.104  57.453  97.656  1.00  0.00            
ATOM    835  CA  GLN    54     133.867  55.386  97.907  1.00  0.00            
ATOM    836  HA  GLN    54     134.718  54.980  97.359  1.00  0.00            
ATOM    837  CB  GLN    54     134.214  55.874  99.267  1.00  0.00            
ATOM    838  HB1 GLN    54     134.320  55.086 100.013  1.00  0.00            
ATOM    839  HB2 GLN    54     133.442  56.549  99.637  1.00  0.00            
ATOM    840  CG  GLN    54     135.588  56.647  99.294  1.00  0.00            
ATOM    841  HG1 GLN    54     135.387  57.542  98.705  1.00  0.00            
ATOM    842  HG2 GLN    54     136.450  56.077  98.949  1.00  0.00            
ATOM    843  CD  GLN    54     135.956  57.308 100.638  1.00  0.00            
ATOM    844  OE1 GLN    54     135.330  57.049 101.698  1.00  0.00            
ATOM    845  NE2 GLN    54     136.919  58.185 100.677  1.00  0.00            
ATOM    846 1HE2 GLN    54     137.542  58.227  99.883  1.00  0.00            
ATOM    847 2HE2 GLN    54     137.042  58.777 101.486  1.00  0.00            
ATOM    848  C   GLN    54     132.776  54.231  98.010  1.00  0.00            
ATOM    849  O   GLN    54     133.113  53.058  97.915  1.00  0.00            
ATOM    850  N   GLU    55     131.528  54.538  98.484  1.00  0.00            
ATOM    851  H   GLU    55     131.424  55.463  98.875  1.00  0.00            
ATOM    852  CA  GLU    55     130.452  53.544  98.650  1.00  0.00            
ATOM    853  HA  GLU    55     130.616  52.785  99.415  1.00  0.00            
ATOM    854  CB  GLU    55     129.241  54.288  99.323  1.00  0.00            
ATOM    855  HB1 GLU    55     128.761  54.991  98.641  1.00  0.00            
ATOM    856  HB2 GLU    55     129.621  54.938 100.111  1.00  0.00            
ATOM    857  CG  GLU    55     128.127  53.468  99.875  1.00  0.00            
ATOM    858  HG1 GLU    55     128.109  52.530  99.320  1.00  0.00            
ATOM    859  HG2 GLU    55     127.139  53.929  99.853  1.00  0.00            
ATOM    860  CD  GLU    55     128.461  52.933 101.316  1.00  0.00            
ATOM    861  OE1 GLU    55     127.719  53.229 102.272  1.00  0.00            
ATOM    862  OE2 GLU    55     129.551  52.356 101.546  1.00  0.00            
ATOM    863  C   GLU    55     130.143  52.681  97.398  1.00  0.00            
ATOM    864  O   GLU    55     129.862  51.466  97.438  1.00  0.00            
ATOM    865  N   ALA    56     130.263  53.348  96.252  1.00  0.00            
ATOM    866  H   ALA    56     130.293  54.357  96.272  1.00  0.00            
ATOM    867  CA  ALA    56     130.095  52.777  94.922  1.00  0.00            
ATOM    868  HA  ALA    56     129.219  52.129  94.948  1.00  0.00            
ATOM    869  CB  ALA    56     129.843  53.940  93.966  1.00  0.00            
ATOM    870  HB1 ALA    56     129.047  54.604  94.302  1.00  0.00            
ATOM    871  HB2 ALA    56     130.758  54.532  93.966  1.00  0.00            
ATOM    872  HB3 ALA    56     129.583  53.557  92.979  1.00  0.00            
ATOM    873  C   ALA    56     131.274  51.892  94.415  1.00  0.00            
ATOM    874  O   ALA    56     130.976  50.853  93.823  1.00  0.00            
ATOM    875  N   ASP    57     132.560  52.193  94.778  1.00  0.00            
ATOM    876  H   ASP    57     132.752  52.989  95.370  1.00  0.00            
ATOM    877  CA  ASP    57     133.738  51.334  94.512  1.00  0.00            
ATOM    878  HA  ASP    57     133.635  51.035  93.469  1.00  0.00            
ATOM    879  CB  ASP    57     135.060  52.138  94.710  1.00  0.00            
ATOM    880  HB1 ASP    57     135.143  52.348  95.777  1.00  0.00            
ATOM    881  HB2 ASP    57     135.055  53.071  94.148  1.00  0.00            
ATOM    882  CG  ASP    57     136.382  51.397  94.219  1.00  0.00            
ATOM    883  OD1 ASP    57     137.255  51.089  95.114  1.00  0.00            
ATOM    884  OD2 ASP    57     136.489  51.101  93.006  1.00  0.00            
ATOM    885  C   ASP    57     133.632  50.139  95.389  1.00  0.00            
ATOM    886  O   ASP    57     133.885  49.036  94.900  1.00  0.00            
ATOM    887  N   ASP    58     133.253  50.391  96.630  1.00  0.00            
ATOM    888  H   ASP    58     133.002  51.317  96.948  1.00  0.00            
ATOM    889  CA  ASP    58     133.194  49.305  97.590  1.00  0.00            
ATOM    890  HA  ASP    58     134.062  48.676  97.394  1.00  0.00            
ATOM    891  CB  ASP    58     133.205  49.859  99.078  1.00  0.00            
ATOM    892  HB1 ASP    58     132.275  50.419  99.178  1.00  0.00            
ATOM    893  HB2 ASP    58     134.049  50.513  99.296  1.00  0.00            
ATOM    894  CG  ASP    58     133.213  48.703 100.124  1.00  0.00            
ATOM    895  OD1 ASP    58     133.647  47.539  99.817  1.00  0.00            
ATOM    896  OD2 ASP    58     133.001  49.054 101.287  1.00  0.00            
ATOM    897  C   ASP    58     131.941  48.338  97.300  1.00  0.00            
ATOM    898  O   ASP    58     132.048  47.112  97.546  1.00  0.00            
ATOM    899  N   MET    59     130.880  48.790  96.698  1.00  0.00            
ATOM    900  H   MET    59     130.843  49.789  96.556  1.00  0.00            
ATOM    901  CA  MET    59     129.784  48.026  96.060  1.00  0.00            
ATOM    902  HA  MET    59     129.331  47.345  96.780  1.00  0.00            
ATOM    903  CB  MET    59     128.614  49.053  95.793  1.00  0.00            
ATOM    904  HB1 MET    59     129.031  49.752  95.069  1.00  0.00            
ATOM    905  HB2 MET    59     128.505  49.585  96.738  1.00  0.00            
ATOM    906  CG  MET    59     127.258  48.449  95.433  1.00  0.00            
ATOM    907  HG1 MET    59     126.667  48.108  96.283  1.00  0.00            
ATOM    908  HG2 MET    59     127.357  47.495  94.917  1.00  0.00            
ATOM    909  SD  MET    59     126.188  49.373  94.337  1.00  0.00            
ATOM    910  CE  MET    59     125.719  50.767  95.350  1.00  0.00            
ATOM    911  HE1 MET    59     126.103  51.735  95.029  1.00  0.00            
ATOM    912  HE2 MET    59     124.644  50.814  95.524  1.00  0.00            
ATOM    913  HE3 MET    59     126.132  50.484  96.318  1.00  0.00            
ATOM    914  C   MET    59     130.213  47.252  94.846  1.00  0.00            
ATOM    915  O   MET    59     129.406  46.472  94.333  1.00  0.00            
ATOM    916  N   ALA    60     131.456  47.465  94.268  1.00  0.00            
ATOM    917  H   ALA    60     132.016  48.270  94.510  1.00  0.00            
ATOM    918  CA  ALA    60     131.888  46.881  92.959  1.00  0.00            
ATOM    919  HA  ALA    60     132.953  47.112  92.939  1.00  0.00            
ATOM    920  CB  ALA    60     131.834  45.331  93.001  1.00  0.00            
ATOM    921  HB1 ALA    60     130.828  44.929  93.123  1.00  0.00            
ATOM    922  HB2 ALA    60     132.289  44.971  92.078  1.00  0.00            
ATOM    923  HB3 ALA    60     132.467  44.954  93.804  1.00  0.00            
ATOM    924  C   ALA    60     131.218  47.488  91.749  1.00  0.00            
ATOM    925  O   ALA    60     130.874  46.806  90.816  1.00  0.00            
ATOM    926  N   MET    61     130.861  48.836  91.859  1.00  0.00            
ATOM    927  H   MET    61     131.234  49.387  92.618  1.00  0.00            
ATOM    928  CA  MET    61     130.003  49.547  90.926  1.00  0.00            
ATOM    929  HA  MET    61     130.078  49.190  89.899  1.00  0.00            
ATOM    930  CB  MET    61     128.554  49.414  91.442  1.00  0.00            
ATOM    931  HB1 MET    61     128.340  50.303  92.036  1.00  0.00            
ATOM    932  HB2 MET    61     128.335  48.557  92.078  1.00  0.00            
ATOM    933  CG  MET    61     127.559  49.342  90.250  1.00  0.00            
ATOM    934  HG1 MET    61     127.809  48.462  89.657  1.00  0.00            
ATOM    935  HG2 MET    61     127.731  50.237  89.652  1.00  0.00            
ATOM    936  SD  MET    61     125.744  49.191  90.528  1.00  0.00            
ATOM    937  CE  MET    61     125.364  50.809  91.242  1.00  0.00            
ATOM    938  HE1 MET    61     125.933  50.898  92.167  1.00  0.00            
ATOM    939  HE2 MET    61     125.837  51.609  90.674  1.00  0.00            
ATOM    940  HE3 MET    61     124.279  50.867  91.332  1.00  0.00            
ATOM    941  C   MET    61     130.445  51.022  90.837  1.00  0.00            
ATOM    942  O   MET    61     131.559  51.410  91.127  1.00  0.00            
ATOM    943  N   GLU    62     129.521  51.770  90.190  1.00  0.00            
ATOM    944  H   GLU    62     128.672  51.340  89.852  1.00  0.00            
ATOM    945  CA  GLU    62     129.870  53.202  89.816  1.00  0.00            
ATOM    946  HA  GLU    62     130.857  53.405  90.231  1.00  0.00            
ATOM    947  CB  GLU    62     129.913  53.205  88.287  1.00  0.00            
ATOM    948  HB1 GLU    62     129.951  54.253  87.988  1.00  0.00            
ATOM    949  HB2 GLU    62     128.987  52.767  87.915  1.00  0.00            
ATOM    950  CG  GLU    62     131.082  52.431  87.540  1.00  0.00            
ATOM    951  HG1 GLU    62     131.114  51.399  87.888  1.00  0.00            
ATOM    952  HG2 GLU    62     132.046  52.870  87.798  1.00  0.00            
ATOM    953  CD  GLU    62     131.022  52.623  86.050  1.00  0.00            
ATOM    954  OE1 GLU    62     130.625  51.625  85.452  1.00  0.00            
ATOM    955  OE2 GLU    62     131.372  53.657  85.443  1.00  0.00            
ATOM    956  C   GLU    62     128.812  54.286  90.317  1.00  0.00            
ATOM    957  O   GLU    62     127.643  54.022  90.650  1.00  0.00            
ATOM    958  N   LYS    63     129.323  55.528  90.542  1.00  0.00            
ATOM    959  H   LYS    63     130.304  55.667  90.345  1.00  0.00            
ATOM    960  CA  LYS    63     128.552  56.691  91.173  1.00  0.00            
ATOM    961  HA  LYS    63     128.224  56.473  92.189  1.00  0.00            
ATOM    962  CB  LYS    63     129.487  57.902  91.145  1.00  0.00            
ATOM    963  HB1 LYS    63     129.734  58.245  90.140  1.00  0.00            
ATOM    964  HB2 LYS    63     130.437  57.565  91.560  1.00  0.00            
ATOM    965  CG  LYS    63     129.060  59.179  91.986  1.00  0.00            
ATOM    966  HG1 LYS    63     128.225  58.998  92.663  1.00  0.00            
ATOM    967  HG2 LYS    63     128.640  59.923  91.308  1.00  0.00            
ATOM    968  CD  LYS    63     130.108  59.876  92.769  1.00  0.00            
ATOM    969  HD1 LYS    63     130.721  59.137  93.284  1.00  0.00            
ATOM    970  HD2 LYS    63     129.645  60.510  93.526  1.00  0.00            
ATOM    971  CE  LYS    63     131.124  60.709  91.948  1.00  0.00            
ATOM    972  HE1 LYS    63     131.382  60.138  91.056  1.00  0.00            
ATOM    973  HE2 LYS    63     132.034  60.742  92.546  1.00  0.00            
ATOM    974  NZ  LYS    63     130.606  62.067  91.680  1.00  0.00            
ATOM    975  HZ1 LYS    63     129.911  62.269  92.385  1.00  0.00            
ATOM    976  HZ2 LYS    63     131.267  62.828  91.613  1.00  0.00            
ATOM    977  HZ3 LYS    63     130.135  62.037  90.787  1.00  0.00            
ATOM    978  C   LYS    63     127.161  56.890  90.460  1.00  0.00            
ATOM    979  O   LYS    63     126.099  56.874  91.079  1.00  0.00            
ATOM    980  N   GLY    64     127.179  57.098  89.144  1.00  0.00            
ATOM    981  H   GLY    64     128.077  57.202  88.694  1.00  0.00            
ATOM    982  CA  GLY    64     126.004  57.400  88.299  1.00  0.00            
ATOM    983  HA1 GLY    64     126.292  57.543  87.258  1.00  0.00            
ATOM    984  HA2 GLY    64     125.441  58.299  88.549  1.00  0.00            
ATOM    985  C   GLY    64     124.946  56.288  88.367  1.00  0.00            
ATOM    986  O   GLY    64     123.787  56.478  88.715  1.00  0.00            
ATOM    987  N   LYS    65     125.368  55.037  88.133  1.00  0.00            
ATOM    988  H   LYS    65     126.303  54.838  87.805  1.00  0.00            
ATOM    989  CA  LYS    65     124.547  53.840  88.297  1.00  0.00            
ATOM    990  HA  LYS    65     123.708  53.936  87.607  1.00  0.00            
ATOM    991  CB  LYS    65     125.370  52.665  88.018  1.00  0.00            
ATOM    992  HB1 LYS    65     124.861  51.783  88.407  1.00  0.00            
ATOM    993  HB2 LYS    65     126.325  52.755  88.536  1.00  0.00            
ATOM    994  CG  LYS    65     125.567  52.335  86.506  1.00  0.00            
ATOM    995  HG1 LYS    65     125.856  53.240  85.971  1.00  0.00            
ATOM    996  HG2 LYS    65     124.692  51.908  86.018  1.00  0.00            
ATOM    997  CD  LYS    65     126.625  51.202  86.411  1.00  0.00            
ATOM    998  HD1 LYS    65     126.281  50.227  86.756  1.00  0.00            
ATOM    999  HD2 LYS    65     127.584  51.528  86.814  1.00  0.00            
ATOM   1000  CE  LYS    65     126.887  50.987  84.922  1.00  0.00            
ATOM   1001  HE1 LYS    65     126.948  51.910  84.345  1.00  0.00            
ATOM   1002  HE2 LYS    65     126.023  50.514  84.453  1.00  0.00            
ATOM   1003  NZ  LYS    65     128.100  50.140  84.635  1.00  0.00            
ATOM   1004  HZ1 LYS    65     128.949  50.638  84.858  1.00  0.00            
ATOM   1005  HZ2 LYS    65     128.113  49.290  85.180  1.00  0.00            
ATOM   1006  HZ3 LYS    65     128.144  49.911  83.652  1.00  0.00            
ATOM   1007  C   LYS    65     123.982  53.659  89.688  1.00  0.00            
ATOM   1008  O   LYS    65     122.953  53.025  89.800  1.00  0.00            
ATOM   1009  N   TYR    66     124.617  54.225  90.696  1.00  0.00            
ATOM   1010  H   TYR    66     125.454  54.762  90.520  1.00  0.00            
ATOM   1011  CA  TYR    66     124.185  54.110  92.110  1.00  0.00            
ATOM   1012  HA  TYR    66     123.662  53.160  92.215  1.00  0.00            
ATOM   1013  CB  TYR    66     125.430  54.025  92.990  1.00  0.00            
ATOM   1014  HB1 TYR    66     126.075  54.859  92.716  1.00  0.00            
ATOM   1015  HB2 TYR    66     125.951  53.090  92.782  1.00  0.00            
ATOM   1016  CG  TYR    66     125.168  54.114  94.484  1.00  0.00            
ATOM   1017  CD1 TYR    66     124.133  53.386  95.073  1.00  0.00            
ATOM   1018  HD1 TYR    66     123.428  52.762  94.545  1.00  0.00            
ATOM   1019  CE1 TYR    66     123.884  53.541  96.462  1.00  0.00            
ATOM   1020  HE1 TYR    66     123.007  53.053  96.860  1.00  0.00            
ATOM   1021  CZ  TYR    66     124.628  54.369  97.280  1.00  0.00            
ATOM   1022  OH  TYR    66     124.298  54.562  98.577  1.00  0.00            
ATOM   1023  HH  TYR    66     124.912  55.211  98.928  1.00  0.00            
ATOM   1024  CE2 TYR    66     125.804  54.906  96.738  1.00  0.00            
ATOM   1025  HE2 TYR    66     126.601  55.330  97.330  1.00  0.00            
ATOM   1026  CD2 TYR    66     126.055  54.829  95.353  1.00  0.00            
ATOM   1027  HD2 TYR    66     126.876  55.458  95.042  1.00  0.00            
ATOM   1028  C   TYR    66     123.187  55.234  92.512  1.00  0.00            
ATOM   1029  O   TYR    66     122.261  54.807  93.213  1.00  0.00            
ATOM   1030  N   VAL    67     123.285  56.432  91.890  1.00  0.00            
ATOM   1031  H   VAL    67     124.173  56.512  91.416  1.00  0.00            
ATOM   1032  CA  VAL    67     122.173  57.401  91.799  1.00  0.00            
ATOM   1033  HA  VAL    67     121.846  57.599  92.820  1.00  0.00            
ATOM   1034  CB  VAL    67     122.631  58.732  91.169  1.00  0.00            
ATOM   1035  HB  VAL    67     123.090  58.458  90.219  1.00  0.00            
ATOM   1036  CG1 VAL    67     121.513  59.826  91.010  1.00  0.00            
ATOM   1037 1HG1 VAL    67     121.991  60.795  90.867  1.00  0.00            
ATOM   1038 2HG1 VAL    67     120.982  59.571  90.092  1.00  0.00            
ATOM   1039 3HG1 VAL    67     120.889  59.837  91.903  1.00  0.00            
ATOM   1040  CG2 VAL    67     123.681  59.359  92.072  1.00  0.00            
ATOM   1041 1HG2 VAL    67     123.289  59.612  93.057  1.00  0.00            
ATOM   1042 2HG2 VAL    67     124.465  58.633  92.291  1.00  0.00            
ATOM   1043 3HG2 VAL    67     124.063  60.263  91.598  1.00  0.00            
ATOM   1044  C   VAL    67     121.026  56.724  91.095  1.00  0.00            
ATOM   1045  O   VAL    67     119.894  56.804  91.546  1.00  0.00            
ATOM   1046  N   GLY    68     121.250  55.863  90.108  1.00  0.00            
ATOM   1047  H   GLY    68     122.136  55.887  89.624  1.00  0.00            
ATOM   1048  CA  GLY    68     120.251  55.033  89.409  1.00  0.00            
ATOM   1049  HA1 GLY    68     120.696  54.430  88.617  1.00  0.00            
ATOM   1050  HA2 GLY    68     119.544  55.678  88.888  1.00  0.00            
ATOM   1051  C   GLY    68     119.469  54.151  90.372  1.00  0.00            
ATOM   1052  O   GLY    68     118.204  54.317  90.428  1.00  0.00            
ATOM   1053  N   GLU    69     120.132  53.355  91.184  1.00  0.00            
ATOM   1054  H   GLU    69     121.036  53.019  90.883  1.00  0.00            
ATOM   1055  CA  GLU    69     119.486  52.631  92.212  1.00  0.00            
ATOM   1056  HA  GLU    69     118.777  52.053  91.620  1.00  0.00            
ATOM   1057  CB  GLU    69     120.344  51.592  92.833  1.00  0.00            
ATOM   1058  HB1 GLU    69     119.709  50.950  93.443  1.00  0.00            
ATOM   1059  HB2 GLU    69     121.099  52.060  93.464  1.00  0.00            
ATOM   1060  CG  GLU    69     121.177  50.689  91.899  1.00  0.00            
ATOM   1061  HG1 GLU    69     121.826  50.045  92.492  1.00  0.00            
ATOM   1062  HG2 GLU    69     121.878  51.286  91.316  1.00  0.00            
ATOM   1063  CD  GLU    69     120.238  49.917  90.930  1.00  0.00            
ATOM   1064  OE1 GLU    69     120.431  49.934  89.710  1.00  0.00            
ATOM   1065  OE2 GLU    69     119.352  49.197  91.346  1.00  0.00            
ATOM   1066  C   GLU    69     118.737  53.421  93.233  1.00  0.00            
ATOM   1067  O   GLU    69     117.561  53.049  93.484  1.00  0.00            
ATOM   1068  N   LEU    70     119.303  54.462  93.809  1.00  0.00            
ATOM   1069  H   LEU    70     120.264  54.649  93.560  1.00  0.00            
ATOM   1070  CA  LEU    70     118.699  55.274  94.858  1.00  0.00            
ATOM   1071  HA  LEU    70     118.335  54.552  95.589  1.00  0.00            
ATOM   1072  CB  LEU    70     119.751  56.214  95.424  1.00  0.00            
ATOM   1073  HB1 LEU    70     120.030  56.651  94.465  1.00  0.00            
ATOM   1074  HB2 LEU    70     120.575  55.640  95.849  1.00  0.00            
ATOM   1075  CG  LEU    70     119.305  57.348  96.406  1.00  0.00            
ATOM   1076  HG  LEU    70     118.533  57.821  95.799  1.00  0.00            
ATOM   1077  CD1 LEU    70     118.768  56.909  97.757  1.00  0.00            
ATOM   1078 1HD1 LEU    70     119.430  56.207  98.265  1.00  0.00            
ATOM   1079 2HD1 LEU    70     118.473  57.774  98.351  1.00  0.00            
ATOM   1080 3HD1 LEU    70     117.828  56.383  97.589  1.00  0.00            
ATOM   1081  CD2 LEU    70     120.416  58.311  96.748  1.00  0.00            
ATOM   1082 1HD2 LEU    70     121.090  57.924  97.512  1.00  0.00            
ATOM   1083 2HD2 LEU    70     121.014  58.550  95.869  1.00  0.00            
ATOM   1084 3HD2 LEU    70     120.012  59.283  97.032  1.00  0.00            
ATOM   1085  C   LEU    70     117.448  55.939  94.329  1.00  0.00            
ATOM   1086  O   LEU    70     116.482  55.884  95.061  1.00  0.00            
ATOM   1087  N   ARG    71     117.364  56.483  93.100  1.00  0.00            
ATOM   1088  H   ARG    71     118.200  56.464  92.535  1.00  0.00            
ATOM   1089  CA  ARG    71     116.194  57.000  92.434  1.00  0.00            
ATOM   1090  HA  ARG    71     115.764  57.699  93.151  1.00  0.00            
ATOM   1091  CB  ARG    71     116.570  57.758  91.127  1.00  0.00            
ATOM   1092  HB1 ARG    71     115.682  58.041  90.563  1.00  0.00            
ATOM   1093  HB2 ARG    71     117.199  57.151  90.477  1.00  0.00            
ATOM   1094  CG  ARG    71     117.421  59.083  91.350  1.00  0.00            
ATOM   1095  HG1 ARG    71     118.184  58.902  92.107  1.00  0.00            
ATOM   1096  HG2 ARG    71     116.806  59.841  91.835  1.00  0.00            
ATOM   1097  CD  ARG    71     118.098  59.657  90.030  1.00  0.00            
ATOM   1098  HD1 ARG    71     117.395  59.529  89.207  1.00  0.00            
ATOM   1099  HD2 ARG    71     118.930  59.033  89.704  1.00  0.00            
ATOM   1100  NE  ARG    71     118.546  61.046  90.170  1.00  0.00            
ATOM   1101  HE  ARG    71     119.553  61.118  90.192  1.00  0.00            
ATOM   1102  CZ  ARG    71     117.791  62.140  90.236  1.00  0.00            
ATOM   1103  NH1 ARG    71     116.514  62.100  90.147  1.00  0.00            
ATOM   1104 1HH1 ARG    71     116.152  61.265  89.710  1.00  0.00            
ATOM   1105 2HH1 ARG    71     115.972  62.913  90.403  1.00  0.00            
ATOM   1106  NH2 ARG    71     118.339  63.264  90.417  1.00  0.00            
ATOM   1107 1HH2 ARG    71     119.343  63.270  90.524  1.00  0.00            
ATOM   1108 2HH2 ARG    71     117.833  64.124  90.262  1.00  0.00            
ATOM   1109  C   ARG    71     115.085  55.997  92.138  1.00  0.00            
ATOM   1110  O   ARG    71     113.963  56.170  92.594  1.00  0.00            
ATOM   1111  N   LYS    72     115.385  54.735  91.694  1.00  0.00            
ATOM   1112  H   LYS    72     116.246  54.555  91.197  1.00  0.00            
ATOM   1113  CA  LYS    72     114.391  53.711  91.537  1.00  0.00            
ATOM   1114  HA  LYS    72     113.562  54.118  90.958  1.00  0.00            
ATOM   1115  CB  LYS    72     114.940  52.546  90.743  1.00  0.00            
ATOM   1116  HB1 LYS    72     114.214  51.740  90.853  1.00  0.00            
ATOM   1117  HB2 LYS    72     115.931  52.310  91.132  1.00  0.00            
ATOM   1118  CG  LYS    72     115.104  52.820  89.271  1.00  0.00            
ATOM   1119  HG1 LYS    72     115.713  53.701  89.068  1.00  0.00            
ATOM   1120  HG2 LYS    72     114.126  52.891  88.796  1.00  0.00            
ATOM   1121  CD  LYS    72     115.922  51.738  88.569  1.00  0.00            
ATOM   1122  HD1 LYS    72     115.853  51.982  87.509  1.00  0.00            
ATOM   1123  HD2 LYS    72     115.450  50.805  88.877  1.00  0.00            
ATOM   1124  CE  LYS    72     117.462  51.732  88.931  1.00  0.00            
ATOM   1125  HE1 LYS    72     117.528  51.798  90.017  1.00  0.00            
ATOM   1126  HE2 LYS    72     117.937  52.621  88.516  1.00  0.00            
ATOM   1127  NZ  LYS    72     118.102  50.442  88.481  1.00  0.00            
ATOM   1128  HZ1 LYS    72     117.587  49.576  88.554  1.00  0.00            
ATOM   1129  HZ2 LYS    72     118.328  50.487  87.497  1.00  0.00            
ATOM   1130  HZ3 LYS    72     118.929  50.205  89.010  1.00  0.00            
ATOM   1131  C   LYS    72     113.947  53.195  92.917  1.00  0.00            
ATOM   1132  O   LYS    72     112.713  52.957  92.974  1.00  0.00            
ATOM   1133  N   ALA    73     114.745  53.167  93.992  1.00  0.00            
ATOM   1134  H   ALA    73     115.744  53.307  93.935  1.00  0.00            
ATOM   1135  CA  ALA    73     114.298  52.823  95.341  1.00  0.00            
ATOM   1136  HA  ALA    73     113.747  51.883  95.383  1.00  0.00            
ATOM   1137  CB  ALA    73     115.581  52.623  96.129  1.00  0.00            
ATOM   1138  HB1 ALA    73     115.305  52.051  97.015  1.00  0.00            
ATOM   1139  HB2 ALA    73     116.292  51.933  95.676  1.00  0.00            
ATOM   1140  HB3 ALA    73     116.097  53.530  96.446  1.00  0.00            
ATOM   1141  C   ALA    73     113.411  54.015  95.903  1.00  0.00            
ATOM   1142  O   ALA    73     112.432  53.835  96.550  1.00  0.00            
ATOM   1143  N   LEU    74     113.715  55.345  95.562  1.00  0.00            
ATOM   1144  H   LEU    74     114.552  55.520  95.023  1.00  0.00            
ATOM   1145  CA  LEU    74     112.882  56.490  95.876  1.00  0.00            
ATOM   1146  HA  LEU    74     112.479  56.351  96.880  1.00  0.00            
ATOM   1147  CB  LEU    74     113.723  57.827  95.872  1.00  0.00            
ATOM   1148  HB1 LEU    74     113.035  58.668  95.956  1.00  0.00            
ATOM   1149  HB2 LEU    74     114.225  58.059  94.933  1.00  0.00            
ATOM   1150  CG  LEU    74     114.715  58.113  97.012  1.00  0.00            
ATOM   1151  HG  LEU    74     115.415  57.287  97.140  1.00  0.00            
ATOM   1152  CD1 LEU    74     115.535  59.388  96.795  1.00  0.00            
ATOM   1153 1HD1 LEU    74     114.745  60.133  96.696  1.00  0.00            
ATOM   1154 2HD1 LEU    74     116.069  59.814  97.645  1.00  0.00            
ATOM   1155 3HD1 LEU    74     116.053  59.468  95.839  1.00  0.00            
ATOM   1156  CD2 LEU    74     113.899  58.358  98.290  1.00  0.00            
ATOM   1157 1HD2 LEU    74     113.132  59.131  98.314  1.00  0.00            
ATOM   1158 2HD2 LEU    74     113.363  57.434  98.505  1.00  0.00            
ATOM   1159 3HD2 LEU    74     114.490  58.427  99.203  1.00  0.00            
ATOM   1160  C   LEU    74     111.628  56.648  95.025  1.00  0.00            
ATOM   1161  O   LEU    74     110.827  57.590  95.167  1.00  0.00            
ATOM   1162  N   LEU    75     111.412  55.790  94.019  1.00  0.00            
ATOM   1163  H   LEU    75     112.180  55.184  93.768  1.00  0.00            
ATOM   1164  CA  LEU    75     110.227  55.799  93.182  1.00  0.00            
ATOM   1165  HA  LEU    75     109.529  56.604  93.414  1.00  0.00            
ATOM   1166  CB  LEU    75     110.704  55.909  91.732  1.00  0.00            
ATOM   1167  HB1 LEU    75     109.833  55.607  91.150  1.00  0.00            
ATOM   1168  HB2 LEU    75     111.494  55.175  91.573  1.00  0.00            
ATOM   1169  CG  LEU    75     111.163  57.328  91.256  1.00  0.00            
ATOM   1170  HG  LEU    75     112.019  57.688  91.826  1.00  0.00            
ATOM   1171  CD1 LEU    75     111.695  57.072  89.858  1.00  0.00            
ATOM   1172 1HD1 LEU    75     110.915  56.533  89.321  1.00  0.00            
ATOM   1173 2HD1 LEU    75     112.108  57.927  89.323  1.00  0.00            
ATOM   1174 3HD1 LEU    75     112.561  56.411  89.899  1.00  0.00            
ATOM   1175  CD2 LEU    75     110.091  58.379  91.201  1.00  0.00            
ATOM   1176 1HD2 LEU    75     110.521  59.309  90.828  1.00  0.00            
ATOM   1177 2HD2 LEU    75     109.335  57.992  90.519  1.00  0.00            
ATOM   1178 3HD2 LEU    75     109.777  58.666  92.205  1.00  0.00            
ATOM   1179  C   LEU    75     109.363  54.507  93.338  1.00  0.00            
ATOM   1180  O   LEU    75     108.386  54.323  92.650  1.00  0.00            
ATOM   1181  N   SER    76     109.835  53.553  94.126  1.00  0.00            
ATOM   1182  H   SER    76     110.576  53.832  94.753  1.00  0.00            
ATOM   1183  CA  SER    76     109.428  52.171  94.068  1.00  0.00            
ATOM   1184  HA  SER    76     110.254  51.644  94.545  1.00  0.00            
ATOM   1185  CB  SER    76     108.258  51.912  94.957  1.00  0.00            
ATOM   1186  HB1 SER    76     107.870  50.897  94.864  1.00  0.00            
ATOM   1187  HB2 SER    76     107.491  52.676  94.831  1.00  0.00            
ATOM   1188  OG  SER    76     108.671  52.256  96.315  1.00  0.00            
ATOM   1189  HG  SER    76     107.905  52.163  96.886  1.00  0.00            
ATOM   1190  C   SER    76     109.370  51.544  92.643  1.00  0.00            
ATOM   1191  O   SER    76     108.578  50.669  92.396  1.00  0.00            
ATOM   1192  N   ALA    81     110.155  52.002  91.683  1.00  0.00            
ATOM   1193  H   ALA    81     110.774  52.765  91.919  1.00  0.00            
ATOM   1194  CA  ALA    81     110.269  51.460  90.322  1.00  0.00            
ATOM   1195  HA  ALA    81     109.247  51.431  89.944  1.00  0.00            
ATOM   1196  CB  ALA    81     111.134  52.400  89.526  1.00  0.00            
ATOM   1197  HB1 ALA    81     112.176  52.461  89.840  1.00  0.00            
ATOM   1198  HB2 ALA    81     111.179  52.048  88.495  1.00  0.00            
ATOM   1199  HB3 ALA    81     110.702  53.391  89.667  1.00  0.00            
ATOM   1200  C   ALA    81     110.953  50.039  90.345  1.00  0.00            
ATOM   1201  O   ALA    81     110.879  49.334  89.326  1.00  0.00            
ATOM   1202  N   ASP    82     111.671  49.597  91.428  1.00  0.00            
ATOM   1203  H   ASP    82     111.722  50.187  92.246  1.00  0.00            
ATOM   1204  CA  ASP    82     112.067  48.185  91.614  1.00  0.00            
ATOM   1205  HA  ASP    82     111.366  47.500  91.137  1.00  0.00            
ATOM   1206  CB  ASP    82     113.385  47.806  90.965  1.00  0.00            
ATOM   1207  HB1 ASP    82     114.203  48.122  91.613  1.00  0.00            
ATOM   1208  HB2 ASP    82     113.494  48.517  90.146  1.00  0.00            
ATOM   1209  CG  ASP    82     113.555  46.437  90.454  1.00  0.00            
ATOM   1210  OD1 ASP    82     112.983  45.492  90.988  1.00  0.00            
ATOM   1211  OD2 ASP    82     114.466  46.335  89.573  1.00  0.00            
ATOM   1212  C   ASP    82     112.015  47.817  93.187  1.00  0.00            
ATOM   1213  O   ASP    82     111.469  48.644  93.982  1.00  0.00            
ATOM   1214  N   VAL    83     112.406  46.569  93.584  1.00  0.00            
ATOM   1215  H   VAL    83     112.750  45.873  92.938  1.00  0.00            
ATOM   1216  CA  VAL    83     112.184  46.050  95.005  1.00  0.00            
ATOM   1217  HA  VAL    83     111.390  46.700  95.371  1.00  0.00            
ATOM   1218  CB  VAL    83     111.801  44.559  94.880  1.00  0.00            
ATOM   1219  HB  VAL    83     112.635  43.970  94.498  1.00  0.00            
ATOM   1220  CG1 VAL    83     111.455  43.968  96.230  1.00  0.00            
ATOM   1221 1HG1 VAL    83     111.099  42.940  96.166  1.00  0.00            
ATOM   1222 2HG1 VAL    83     112.418  43.988  96.739  1.00  0.00            
ATOM   1223 3HG1 VAL    83     110.785  44.627  96.782  1.00  0.00            
ATOM   1224  CG2 VAL    83     110.592  44.375  94.014  1.00  0.00            
ATOM   1225 1HG2 VAL    83     110.998  44.425  93.003  1.00  0.00            
ATOM   1226 2HG2 VAL    83     110.216  43.357  94.107  1.00  0.00            
ATOM   1227 3HG2 VAL    83     109.735  45.024  94.197  1.00  0.00            
ATOM   1228  C   VAL    83     113.449  46.229  95.829  1.00  0.00            
ATOM   1229  O   VAL    83     114.487  45.612  95.605  1.00  0.00            
ATOM   1230  N   TYR    84     113.321  47.099  96.880  1.00  0.00            
ATOM   1231  H   TYR    84     112.416  47.501  97.077  1.00  0.00            
ATOM   1232  CA  TYR    84     114.379  47.501  97.801  1.00  0.00            
ATOM   1233  HA  TYR    84     115.223  46.819  97.699  1.00  0.00            
ATOM   1234  CB  TYR    84     114.749  48.951  97.504  1.00  0.00            
ATOM   1235  HB1 TYR    84     115.460  49.288  98.259  1.00  0.00            
ATOM   1236  HB2 TYR    84     113.824  49.526  97.538  1.00  0.00            
ATOM   1237  CG  TYR    84     115.313  49.100  96.062  1.00  0.00            
ATOM   1238  CD1 TYR    84     114.478  49.444  95.019  1.00  0.00            
ATOM   1239  HD1 TYR    84     113.406  49.347  95.103  1.00  0.00            
ATOM   1240  CE1 TYR    84     115.059  49.734  93.791  1.00  0.00            
ATOM   1241  HE1 TYR    84     114.387  49.981  92.983  1.00  0.00            
ATOM   1242  CZ  TYR    84     116.413  49.590  93.508  1.00  0.00            
ATOM   1243  OH  TYR    84     116.772  49.754  92.217  1.00  0.00            
ATOM   1244  HH  TYR    84     117.668  49.471  92.018  1.00  0.00            
ATOM   1245  CE2 TYR    84     117.231  49.232  94.590  1.00  0.00            
ATOM   1246  HE2 TYR    84     118.303  49.172  94.474  1.00  0.00            
ATOM   1247  CD2 TYR    84     116.710  49.108  95.902  1.00  0.00            
ATOM   1248  HD2 TYR    84     117.387  49.025  96.739  1.00  0.00            
ATOM   1249  C   TYR    84     113.984  47.390  99.251  1.00  0.00            
ATOM   1250  O   TYR    84     112.816  47.236  99.582  1.00  0.00            
ATOM   1251  N   THR    85     114.959  47.560 100.184  1.00  0.00            
ATOM   1252  H   THR    85     115.909  47.770  99.913  1.00  0.00            
ATOM   1253  CA  THR    85     114.620  47.715 101.592  1.00  0.00            
ATOM   1254  HA  THR    85     113.556  47.922 101.711  1.00  0.00            
ATOM   1255  CB  THR    85     114.826  46.349 102.310  1.00  0.00            
ATOM   1256  HB  THR    85     115.863  46.074 102.113  1.00  0.00            
ATOM   1257  CG2 THR    85     114.548  46.405 103.809  1.00  0.00            
ATOM   1258 1HG2 THR    85     114.618  45.381 104.176  1.00  0.00            
ATOM   1259 2HG2 THR    85     115.211  47.026 104.412  1.00  0.00            
ATOM   1260 3HG2 THR    85     113.541  46.657 104.140  1.00  0.00            
ATOM   1261  OG1 THR    85     113.973  45.281 101.862  1.00  0.00            
ATOM   1262  HG1 THR    85     114.287  45.085 100.976  1.00  0.00            
ATOM   1263  C   THR    85     115.380  48.811 102.274  1.00  0.00            
ATOM   1264  O   THR    85     116.591  48.843 102.256  1.00  0.00            
ATOM   1265  N   PHE    86     114.656  49.695 103.031  1.00  0.00            
ATOM   1266  H   PHE    86     113.652  49.639 102.928  1.00  0.00            
ATOM   1267  CA  PHE    86     115.159  50.770 103.853  1.00  0.00            
ATOM   1268  HA  PHE    86     116.182  50.998 103.552  1.00  0.00            
ATOM   1269  CB  PHE    86     114.404  52.036 103.616  1.00  0.00            
ATOM   1270  HB1 PHE    86     114.827  52.826 104.236  1.00  0.00            
ATOM   1271  HB2 PHE    86     113.351  51.954 103.886  1.00  0.00            
ATOM   1272  CG  PHE    86     114.529  52.649 102.179  1.00  0.00            
ATOM   1273  CD1 PHE    86     113.617  52.342 101.157  1.00  0.00            
ATOM   1274  HD1 PHE    86     112.728  51.776 101.393  1.00  0.00            
ATOM   1275  CE1 PHE    86     113.831  52.837  99.882  1.00  0.00            
ATOM   1276  HE1 PHE    86     112.962  52.807  99.241  1.00  0.00            
ATOM   1277  CZ  PHE    86     114.930  53.605  99.569  1.00  0.00            
ATOM   1278  HZ  PHE    86     115.042  54.004  98.572  1.00  0.00            
ATOM   1279  CE2 PHE    86     115.881  53.982 100.589  1.00  0.00            
ATOM   1280  HE2 PHE    86     116.738  54.607 100.385  1.00  0.00            
ATOM   1281  CD2 PHE    86     115.710  53.407 101.871  1.00  0.00            
ATOM   1282  HD2 PHE    86     116.460  53.635 102.614  1.00  0.00            
ATOM   1283  C   PHE    86     115.142  50.328 105.357  1.00  0.00            
ATOM   1284  O   PHE    86     114.272  49.604 105.810  1.00  0.00            
ATOM   1285  N   ASN    87     116.204  50.688 106.129  1.00  0.00            
ATOM   1286  H   ASN    87     116.871  51.256 105.628  1.00  0.00            
ATOM   1287  CA  ASN    87     116.540  50.179 107.446  1.00  0.00            
ATOM   1288  HA  ASN    87     115.611  49.831 107.898  1.00  0.00            
ATOM   1289  CB  ASN    87     117.539  49.063 107.418  1.00  0.00            
ATOM   1290  HB1 ASN    87     117.786  48.743 108.430  1.00  0.00            
ATOM   1291  HB2 ASN    87     118.461  49.446 106.979  1.00  0.00            
ATOM   1292  CG  ASN    87     117.160  47.794 106.706  1.00  0.00            
ATOM   1293  OD1 ASN    87     116.627  46.788 107.185  1.00  0.00            
ATOM   1294  ND2 ASN    87     117.502  47.744 105.459  1.00  0.00            
ATOM   1295 1HD2 ASN    87     117.786  48.596 104.996  1.00  0.00            
ATOM   1296 2HD2 ASN    87     117.529  46.834 105.022  1.00  0.00            
ATOM   1297  C   ASN    87     117.017  51.265 108.336  1.00  0.00            
ATOM   1298  O   ASN    87     117.683  52.226 107.886  1.00  0.00            
ATOM   1299  N   PHE    88     116.459  51.320 109.587  1.00  0.00            
ATOM   1300  H   PHE    88     115.982  50.525 109.988  1.00  0.00            
ATOM   1301  CA  PHE    88     116.631  52.393 110.547  1.00  0.00            
ATOM   1302  HA  PHE    88     117.589  52.876 110.355  1.00  0.00            
ATOM   1303  CB  PHE    88     115.525  53.492 110.294  1.00  0.00            
ATOM   1304  HB1 PHE    88     114.506  53.106 110.248  1.00  0.00            
ATOM   1305  HB2 PHE    88     115.790  53.901 109.319  1.00  0.00            
ATOM   1306  CG  PHE    88     115.646  54.590 111.304  1.00  0.00            
ATOM   1307  CD1 PHE    88     116.700  55.464 111.223  1.00  0.00            
ATOM   1308  HD1 PHE    88     117.440  55.391 110.440  1.00  0.00            
ATOM   1309  CE1 PHE    88     116.973  56.347 112.270  1.00  0.00            
ATOM   1310  HE1 PHE    88     117.827  57.008 112.287  1.00  0.00            
ATOM   1311  CZ  PHE    88     116.074  56.419 113.353  1.00  0.00            
ATOM   1312  HZ  PHE    88     116.348  57.147 114.102  1.00  0.00            
ATOM   1313  CE2 PHE    88     114.840  55.725 113.326  1.00  0.00            
ATOM   1314  HE2 PHE    88     114.065  55.926 114.051  1.00  0.00            
ATOM   1315  CD2 PHE    88     114.628  54.764 112.324  1.00  0.00            
ATOM   1316  HD2 PHE    88     113.798  54.083 112.446  1.00  0.00            
ATOM   1317  C   PHE    88     116.674  51.958 111.992  1.00  0.00            
ATOM   1318  O   PHE    88     115.697  51.565 112.583  1.00  0.00            
ATOM   1319  N   SER    89     117.840  52.177 112.642  1.00  0.00            
ATOM   1320  H   SER    89     118.586  52.725 112.236  1.00  0.00            
ATOM   1321  CA  SER    89     118.032  52.069 114.116  1.00  0.00            
ATOM   1322  HA  SER    89     117.247  51.406 114.479  1.00  0.00            
ATOM   1323  CB  SER    89     119.353  51.464 114.573  1.00  0.00            
ATOM   1324  HB1 SER    89     119.256  51.505 115.658  1.00  0.00            
ATOM   1325  HB2 SER    89     120.192  52.120 114.339  1.00  0.00            
ATOM   1326  OG  SER    89     119.361  50.146 113.975  1.00  0.00            
ATOM   1327  HG  SER    89     120.126  49.669 114.304  1.00  0.00            
ATOM   1328  C   SER    89     117.679  53.451 114.776  1.00  0.00            
ATOM   1329  O   SER    89     118.303  54.434 114.396  1.00  0.00            
ATOM   1330  N   LYS    90     116.948  53.531 115.852  1.00  0.00            
ATOM   1331  H   LYS    90     116.451  52.671 116.035  1.00  0.00            
ATOM   1332  CA  LYS    90     116.481  54.739 116.532  1.00  0.00            
ATOM   1333  HA  LYS    90     116.132  55.503 115.837  1.00  0.00            
ATOM   1334  CB  LYS    90     115.299  54.482 117.527  1.00  0.00            
ATOM   1335  HB1 LYS    90     115.089  55.384 118.101  1.00  0.00            
ATOM   1336  HB2 LYS    90     115.612  53.717 118.238  1.00  0.00            
ATOM   1337  CG  LYS    90     114.082  54.061 116.670  1.00  0.00            
ATOM   1338  HG1 LYS    90     114.292  53.258 115.964  1.00  0.00            
ATOM   1339  HG2 LYS    90     113.749  54.911 116.073  1.00  0.00            
ATOM   1340  CD  LYS    90     112.829  53.557 117.481  1.00  0.00            
ATOM   1341  HD1 LYS    90     113.182  52.642 117.958  1.00  0.00            
ATOM   1342  HD2 LYS    90     112.118  53.252 116.713  1.00  0.00            
ATOM   1343  CE  LYS    90     112.118  54.505 118.476  1.00  0.00            
ATOM   1344  HE1 LYS    90     112.781  54.804 119.288  1.00  0.00            
ATOM   1345  HE2 LYS    90     111.206  54.017 118.821  1.00  0.00            
ATOM   1346  NZ  LYS    90     111.683  55.787 117.901  1.00  0.00            
ATOM   1347  HZ1 LYS    90     111.437  55.765 116.922  1.00  0.00            
ATOM   1348  HZ2 LYS    90     110.881  56.067 118.448  1.00  0.00            
ATOM   1349  HZ3 LYS    90     112.431  56.443 118.079  1.00  0.00            
ATOM   1350  C   LYS    90     117.705  55.396 117.308  1.00  0.00            
ATOM   1351  O   LYS    90     118.068  56.548 117.177  1.00  0.00            
ATOM   1352  N   GLU    91     118.189  54.576 118.252  1.00  0.00            
ATOM   1353  H   GLU    91     117.625  53.743 118.337  1.00  0.00            
ATOM   1354  CA  GLU    91     119.146  54.860 119.305  1.00  0.00            
ATOM   1355  HA  GLU    91     118.735  55.500 120.085  1.00  0.00            
ATOM   1356  CB  GLU    91     119.549  53.591 119.944  1.00  0.00            
ATOM   1357  HB1 GLU    91     120.366  53.730 120.651  1.00  0.00            
ATOM   1358  HB2 GLU    91     119.955  52.911 119.195  1.00  0.00            
ATOM   1359  CG  GLU    91     118.345  52.870 120.715  1.00  0.00            
ATOM   1360  HG1 GLU    91     117.741  53.731 121.002  1.00  0.00            
ATOM   1361  HG2 GLU    91     118.674  52.422 121.653  1.00  0.00            
ATOM   1362  CD  GLU    91     117.595  51.790 119.873  1.00  0.00            
ATOM   1363  OE1 GLU    91     116.822  51.030 120.466  1.00  0.00            
ATOM   1364  OE2 GLU    91     117.848  51.728 118.637  1.00  0.00            
ATOM   1365  C   GLU    91     120.437  55.564 118.764  1.00  0.00            
ATOM   1366  O   GLU    91     120.919  56.552 119.288  1.00  0.00            
ATOM   1367  N   SER    92     120.971  54.995 117.717  1.00  0.00            
ATOM   1368  H   SER    92     120.497  54.156 117.417  1.00  0.00            
ATOM   1369  CA  SER    92     122.156  55.382 117.000  1.00  0.00            
ATOM   1370  HA  SER    92     122.771  55.934 117.711  1.00  0.00            
ATOM   1371  CB  SER    92     122.881  54.087 116.516  1.00  0.00            
ATOM   1372  HB1 SER    92     123.281  53.652 117.432  1.00  0.00            
ATOM   1373  HB2 SER    92     123.758  54.393 115.946  1.00  0.00            
ATOM   1374  OG  SER    92     122.051  53.145 115.821  1.00  0.00            
ATOM   1375  HG  SER    92     122.680  52.511 115.470  1.00  0.00            
ATOM   1376  C   SER    92     121.853  56.229 115.765  1.00  0.00            
ATOM   1377  O   SER    92     122.825  56.679 115.151  1.00  0.00            
ATOM   1378  N   ALA    93     120.592  56.498 115.379  1.00  0.00            
ATOM   1379  H   ALA    93     119.794  56.094 115.848  1.00  0.00            
ATOM   1380  CA  ALA    93     120.157  57.313 114.184  1.00  0.00            
ATOM   1381  HA  ALA    93     119.095  57.129 114.023  1.00  0.00            
ATOM   1382  CB  ALA    93     120.326  58.841 114.367  1.00  0.00            
ATOM   1383  HB1 ALA    93     119.748  59.105 115.253  1.00  0.00            
ATOM   1384  HB2 ALA    93     121.389  58.994 114.550  1.00  0.00            
ATOM   1385  HB3 ALA    93     119.952  59.320 113.462  1.00  0.00            
ATOM   1386  C   ALA    93     120.784  56.747 112.835  1.00  0.00            
ATOM   1387  O   ALA    93     121.295  57.526 112.025  1.00  0.00            
ATOM   1388  N   TYR    94     120.982  55.416 112.711  1.00  0.00            
ATOM   1389  H   TYR    94     120.406  54.987 113.421  1.00  0.00            
ATOM   1390  CA  TYR    94     121.592  54.656 111.606  1.00  0.00            
ATOM   1391  HA  TYR    94     122.455  55.181 111.197  1.00  0.00            
ATOM   1392  CB  TYR    94     122.100  53.361 112.254  1.00  0.00            
ATOM   1393  HB1 TYR    94     121.214  52.847 112.626  1.00  0.00            
ATOM   1394  HB2 TYR    94     122.698  53.691 113.103  1.00  0.00            
ATOM   1395  CG  TYR    94     122.961  52.500 111.373  1.00  0.00            
ATOM   1396  CD1 TYR    94     124.016  53.060 110.635  1.00  0.00            
ATOM   1397  HD1 TYR    94     124.179  54.127 110.673  1.00  0.00            
ATOM   1398  CE1 TYR    94     124.639  52.224 109.717  1.00  0.00            
ATOM   1399  HE1 TYR    94     125.466  52.576 109.118  1.00  0.00            
ATOM   1400  CZ  TYR    94     124.210  50.906 109.474  1.00  0.00            
ATOM   1401  OH  TYR    94     124.598  50.192 108.366  1.00  0.00            
ATOM   1402  HH  TYR    94     124.254  49.303 108.245  1.00  0.00            
ATOM   1403  CE2 TYR    94     123.212  50.291 110.358  1.00  0.00            
ATOM   1404  HE2 TYR    94     122.875  49.268 110.276  1.00  0.00            
ATOM   1405  CD2 TYR    94     122.508  51.133 111.280  1.00  0.00            
ATOM   1406  HD2 TYR    94     121.846  50.690 112.010  1.00  0.00            
ATOM   1407  C   TYR    94     120.627  54.491 110.493  1.00  0.00            
ATOM   1408  O   TYR    94     119.464  54.152 110.761  1.00  0.00            
ATOM   1409  N   PHE    95     120.986  54.880 109.265  1.00  0.00            
ATOM   1410  H   PHE    95     121.931  55.212 109.133  1.00  0.00            
ATOM   1411  CA  PHE    95     120.125  54.583 108.097  1.00  0.00            
ATOM   1412  HA  PHE    95     119.283  53.941 108.356  1.00  0.00            
ATOM   1413  CB  PHE    95     119.689  55.871 107.484  1.00  0.00            
ATOM   1414  HB1 PHE    95     120.472  56.503 107.065  1.00  0.00            
ATOM   1415  HB2 PHE    95     119.253  56.421 108.318  1.00  0.00            
ATOM   1416  CG  PHE    95     118.545  55.819 106.576  1.00  0.00            
ATOM   1417  CD1 PHE    95     118.589  56.307 105.241  1.00  0.00            
ATOM   1418  HD1 PHE    95     119.437  56.816 104.808  1.00  0.00            
ATOM   1419  CE1 PHE    95     117.484  56.026 104.416  1.00  0.00            
ATOM   1420  HE1 PHE    95     117.472  56.335 103.382  1.00  0.00            
ATOM   1421  CZ  PHE    95     116.330  55.408 104.883  1.00  0.00            
ATOM   1422  HZ  PHE    95     115.475  55.315 104.230  1.00  0.00            
ATOM   1423  CE2 PHE    95     116.227  55.006 106.197  1.00  0.00            
ATOM   1424  HE2 PHE    95     115.326  54.574 106.605  1.00  0.00            
ATOM   1425  CD2 PHE    95     117.371  55.201 107.001  1.00  0.00            
ATOM   1426  HD2 PHE    95     117.234  54.923 108.035  1.00  0.00            
ATOM   1427  C   PHE    95     120.960  53.723 107.093  1.00  0.00            
ATOM   1428  O   PHE    95     122.078  54.120 106.753  1.00  0.00            
ATOM   1429  N   PHE    96     120.363  52.653 106.475  1.00  0.00            
ATOM   1430  H   PHE    96     119.371  52.590 106.654  1.00  0.00            
ATOM   1431  CA  PHE    96     120.968  51.934 105.357  1.00  0.00            
ATOM   1432  HA  PHE    96     121.588  52.661 104.833  1.00  0.00            
ATOM   1433  CB  PHE    96     121.929  50.907 105.964  1.00  0.00            
ATOM   1434  HB1 PHE    96     122.547  51.384 106.725  1.00  0.00            
ATOM   1435  HB2 PHE    96     122.656  50.640 105.197  1.00  0.00            
ATOM   1436  CG  PHE    96     121.357  49.665 106.569  1.00  0.00            
ATOM   1437  CD1 PHE    96     121.410  48.495 105.862  1.00  0.00            
ATOM   1438  HD1 PHE    96     121.754  48.548 104.839  1.00  0.00            
ATOM   1439  CE1 PHE    96     120.985  47.243 106.352  1.00  0.00            
ATOM   1440  HE1 PHE    96     120.930  46.394 105.687  1.00  0.00            
ATOM   1441  CZ  PHE    96     120.586  47.233 107.675  1.00  0.00            
ATOM   1442  HZ  PHE    96     120.363  46.264 108.097  1.00  0.00            
ATOM   1443  CE2 PHE    96     120.616  48.406 108.463  1.00  0.00            
ATOM   1444  HE2 PHE    96     120.241  48.419 109.476  1.00  0.00            
ATOM   1445  CD2 PHE    96     120.910  49.685 107.918  1.00  0.00            
ATOM   1446  HD2 PHE    96     120.921  50.554 108.558  1.00  0.00            
ATOM   1447  C   PHE    96     119.923  51.409 104.409  1.00  0.00            
ATOM   1448  O   PHE    96     118.819  51.088 104.826  1.00  0.00            
ATOM   1449  N   PHE    97     120.249  51.138 103.115  1.00  0.00            
ATOM   1450  H   PHE    97     121.206  51.222 102.803  1.00  0.00            
ATOM   1451  CA  PHE    97     119.341  50.564 102.199  1.00  0.00            
ATOM   1452  HA  PHE    97     118.746  49.874 102.798  1.00  0.00            
ATOM   1453  CB  PHE    97     118.466  51.652 101.525  1.00  0.00            
ATOM   1454  HB1 PHE    97     118.293  52.457 102.239  1.00  0.00            
ATOM   1455  HB2 PHE    97     117.542  51.135 101.266  1.00  0.00            
ATOM   1456  CG  PHE    97     119.051  52.271 100.293  1.00  0.00            
ATOM   1457  CD1 PHE    97     120.310  52.916 100.393  1.00  0.00            
ATOM   1458  HD1 PHE    97     120.769  53.159 101.340  1.00  0.00            
ATOM   1459  CE1 PHE    97     121.041  53.288  99.234  1.00  0.00            
ATOM   1460  HE1 PHE    97     122.023  53.735  99.270  1.00  0.00            
ATOM   1461  CZ  PHE    97     120.444  53.079  97.980  1.00  0.00            
ATOM   1462  HZ  PHE    97     120.881  53.502  97.087  1.00  0.00            
ATOM   1463  CE2 PHE    97     119.157  52.449  97.895  1.00  0.00            
ATOM   1464  HE2 PHE    97     118.824  52.148  96.912  1.00  0.00            
ATOM   1465  CD2 PHE    97     118.514  51.998  99.041  1.00  0.00            
ATOM   1466  HD2 PHE    97     117.732  51.259  98.944  1.00  0.00            
ATOM   1467  C   PHE    97     120.067  49.561 101.231  1.00  0.00            
ATOM   1468  O   PHE    97     121.314  49.558 101.051  1.00  0.00            
ATOM   1469  N   GLU    98     119.261  48.625 100.718  1.00  0.00            
ATOM   1470  H   GLU    98     118.260  48.703 100.827  1.00  0.00            
ATOM   1471  CA  GLU    98     119.504  47.366 100.140  1.00  0.00            
ATOM   1472  HA  GLU    98     120.554  47.323  99.851  1.00  0.00            
ATOM   1473  CB  GLU    98     119.074  46.310 101.131  1.00  0.00            
ATOM   1474  HB1 GLU    98     119.223  45.395 100.558  1.00  0.00            
ATOM   1475  HB2 GLU    98     118.006  46.430 101.313  1.00  0.00            
ATOM   1476  CG  GLU    98     119.824  46.245 102.508  1.00  0.00            
ATOM   1477  HG1 GLU    98     119.739  47.193 103.040  1.00  0.00            
ATOM   1478  HG2 GLU    98     120.901  46.179 102.353  1.00  0.00            
ATOM   1479  CD  GLU    98     119.205  45.122 103.421  1.00  0.00            
ATOM   1480  OE1 GLU    98     118.018  45.195 103.760  1.00  0.00            
ATOM   1481  OE2 GLU    98     120.025  44.201 103.799  1.00  0.00            
ATOM   1482  C   GLU    98     118.741  47.231  98.850  1.00  0.00            
ATOM   1483  O   GLU    98     117.614  47.765  98.631  1.00  0.00            
ATOM   1484  N   LYS    99     119.251  46.370  97.964  1.00  0.00            
ATOM   1485  H   LYS    99     120.067  45.825  98.201  1.00  0.00            
ATOM   1486  CA  LYS    99     118.533  45.901  96.750  1.00  0.00            
ATOM   1487  HA  LYS    99     117.605  46.443  96.564  1.00  0.00            
ATOM   1488  CB  LYS    99     119.440  46.153  95.478  1.00  0.00            
ATOM   1489  HB1 LYS    99     120.388  45.625  95.577  1.00  0.00            
ATOM   1490  HB2 LYS    99     119.607  47.230  95.475  1.00  0.00            
ATOM   1491  CG  LYS    99     118.692  45.656  94.249  1.00  0.00            
ATOM   1492  HG1 LYS    99     117.688  46.078  94.288  1.00  0.00            
ATOM   1493  HG2 LYS    99     118.610  44.570  94.287  1.00  0.00            
ATOM   1494  CD  LYS    99     119.374  46.101  92.921  1.00  0.00            
ATOM   1495  HD1 LYS    99     120.227  45.438  92.777  1.00  0.00            
ATOM   1496  HD2 LYS    99     119.704  47.115  93.151  1.00  0.00            
ATOM   1497  CE  LYS    99     118.458  46.263  91.677  1.00  0.00            
ATOM   1498  HE1 LYS    99     117.879  47.148  91.938  1.00  0.00            
ATOM   1499  HE2 LYS    99     117.693  45.488  91.625  1.00  0.00            
ATOM   1500  NZ  LYS    99     119.159  46.559  90.419  1.00  0.00            
ATOM   1501  HZ1 LYS    99     119.884  45.862  90.327  1.00  0.00            
ATOM   1502  HZ2 LYS    99     118.551  46.437  89.621  1.00  0.00            
ATOM   1503  HZ3 LYS    99     119.684  47.420  90.469  1.00  0.00            
ATOM   1504  C   LYS    99     118.132  44.447  96.856  1.00  0.00            
ATOM   1505  O   LYS    99     118.981  43.581  97.037  1.00  0.00            
ATOM   1506  N   ASN   100     116.896  44.035  96.770  1.00  0.00            
ATOM   1507  H   ASN   100     116.152  44.707  96.888  1.00  0.00            
ATOM   1508  CA  ASN   100     116.440  42.657  96.835  1.00  0.00            
ATOM   1509  HA  ASN   100     117.108  42.030  97.425  1.00  0.00            
ATOM   1510  CB  ASN   100     115.044  42.623  97.541  1.00  0.00            
ATOM   1511  HB1 ASN   100     114.700  41.589  97.551  1.00  0.00            
ATOM   1512  HB2 ASN   100     114.373  43.160  96.870  1.00  0.00            
ATOM   1513  CG  ASN   100     115.014  43.196  98.931  1.00  0.00            
ATOM   1514  OD1 ASN   100     114.897  44.367  99.109  1.00  0.00            
ATOM   1515  ND2 ASN   100     115.337  42.446  99.913  1.00  0.00            
ATOM   1516 1HD2 ASN   100     115.374  41.443  99.797  1.00  0.00            
ATOM   1517 2HD2 ASN   100     115.424  42.871 100.825  1.00  0.00            
ATOM   1518  C   ASN   100     116.459  42.000  95.395  1.00  0.00            
ATOM   1519  O   ASN   100     115.568  42.297  94.648  1.00  0.00            
ATOM   1520  N   LEU   101     117.473  41.224  95.023  1.00  0.00            
ATOM   1521  H   LEU   101     118.027  40.880  95.794  1.00  0.00            
ATOM   1522  CA  LEU   101     117.487  40.260  93.870  1.00  0.00            
ATOM   1523  HA  LEU   101     117.199  40.831  92.988  1.00  0.00            
ATOM   1524  CB  LEU   101     118.922  39.779  93.689  1.00  0.00            
ATOM   1525  HB1 LEU   101     118.913  39.152  92.797  1.00  0.00            
ATOM   1526  HB2 LEU   101     119.105  39.162  94.569  1.00  0.00            
ATOM   1527  CG  LEU   101     119.907  40.920  93.464  1.00  0.00            
ATOM   1528  HG  LEU   101     119.877  41.516  94.376  1.00  0.00            
ATOM   1529  CD1 LEU   101     121.244  40.384  93.161  1.00  0.00            
ATOM   1530 1HD1 LEU   101     121.324  39.827  92.228  1.00  0.00            
ATOM   1531 2HD1 LEU   101     121.914  41.243  93.144  1.00  0.00            
ATOM   1532 3HD1 LEU   101     121.495  39.684  93.958  1.00  0.00            
ATOM   1533  CD2 LEU   101     119.513  41.835  92.288  1.00  0.00            
ATOM   1534 1HD2 LEU   101     119.621  41.272  91.361  1.00  0.00            
ATOM   1535 2HD2 LEU   101     118.508  42.239  92.411  1.00  0.00            
ATOM   1536 3HD2 LEU   101     120.249  42.638  92.259  1.00  0.00            
ATOM   1537  C   LEU   101     116.529  39.028  94.087  1.00  0.00            
ATOM   1538  O   LEU   101     115.847  38.894  95.143  1.00  0.00            
ATOM   1539  N   LYS   102     116.640  38.027  93.162  1.00  0.00            
ATOM   1540  H   LYS   102     117.338  38.145  92.442  1.00  0.00            
ATOM   1541  CA  LYS   102     116.043  36.697  93.308  1.00  0.00            
ATOM   1542  HA  LYS   102     115.077  36.778  93.807  1.00  0.00            
ATOM   1543  CB  LYS   102     115.898  35.929  91.977  1.00  0.00            
ATOM   1544  HB1 LYS   102     116.801  35.922  91.366  1.00  0.00            
ATOM   1545  HB2 LYS   102     115.057  36.393  91.462  1.00  0.00            
ATOM   1546  CG  LYS   102     115.508  34.432  92.187  1.00  0.00            
ATOM   1547  HG1 LYS   102     114.609  34.391  92.803  1.00  0.00            
ATOM   1548  HG2 LYS   102     116.321  33.911  92.692  1.00  0.00            
ATOM   1549  CD  LYS   102     115.202  33.830  90.797  1.00  0.00            
ATOM   1550  HD1 LYS   102     116.088  34.039  90.198  1.00  0.00            
ATOM   1551  HD2 LYS   102     114.352  34.331  90.335  1.00  0.00            
ATOM   1552  CE  LYS   102     114.872  32.368  90.984  1.00  0.00            
ATOM   1553  HE1 LYS   102     114.607  31.935  90.019  1.00  0.00            
ATOM   1554  HE2 LYS   102     113.972  32.296  91.594  1.00  0.00            
ATOM   1555  NZ  LYS   102     115.989  31.581  91.596  1.00  0.00            
ATOM   1556  HZ1 LYS   102     115.630  30.647  91.735  1.00  0.00            
ATOM   1557  HZ2 LYS   102     116.773  31.469  90.970  1.00  0.00            
ATOM   1558  HZ3 LYS   102     116.314  31.832  92.519  1.00  0.00            
ATOM   1559  C   LYS   102     116.925  35.922  94.323  1.00  0.00            
ATOM   1560  O   LYS   102     118.142  35.768  94.109  1.00  0.00            
ATOM   1561  N   ASP   103     116.267  35.405  95.312  1.00  0.00            
ATOM   1562  H   ASP   103     115.261  35.480  95.346  1.00  0.00            
ATOM   1563  CA  ASP   103     116.772  34.635  96.433  1.00  0.00            
ATOM   1564  HA  ASP   103     115.947  34.369  97.094  1.00  0.00            
ATOM   1565  CB  ASP   103     117.519  33.297  96.014  1.00  0.00            
ATOM   1566  HB1 ASP   103     117.745  32.709  96.903  1.00  0.00            
ATOM   1567  HB2 ASP   103     118.422  33.548  95.457  1.00  0.00            
ATOM   1568  CG  ASP   103     116.609  32.497  95.082  1.00  0.00            
ATOM   1569  OD1 ASP   103     117.087  32.018  94.028  1.00  0.00            
ATOM   1570  OD2 ASP   103     115.417  32.394  95.409  1.00  0.00            
ATOM   1571  C   ASP   103     117.729  35.316  97.438  1.00  0.00            
ATOM   1572  O   ASP   103     117.842  34.835  98.562  1.00  0.00            
ATOM   1573  N   VAL   104     118.441  36.383  97.029  1.00  0.00            
ATOM   1574  H   VAL   104     118.365  36.688  96.069  1.00  0.00            
ATOM   1575  CA  VAL   104     119.454  37.067  97.817  1.00  0.00            
ATOM   1576  HA  VAL   104     119.276  36.758  98.847  1.00  0.00            
ATOM   1577  CB  VAL   104     120.913  36.681  97.458  1.00  0.00            
ATOM   1578  HB  VAL   104     121.554  37.126  98.220  1.00  0.00            
ATOM   1579  CG1 VAL   104     121.122  35.090  97.441  1.00  0.00            
ATOM   1580 1HG1 VAL   104     122.174  34.835  97.318  1.00  0.00            
ATOM   1581 2HG1 VAL   104     120.961  34.677  98.437  1.00  0.00            
ATOM   1582 3HG1 VAL   104     120.455  34.673  96.685  1.00  0.00            
ATOM   1583  CG2 VAL   104     121.256  37.125  96.019  1.00  0.00            
ATOM   1584 1HG2 VAL   104     120.587  36.777  95.231  1.00  0.00            
ATOM   1585 2HG2 VAL   104     121.121  38.205  96.065  1.00  0.00            
ATOM   1586 3HG2 VAL   104     122.291  36.830  95.843  1.00  0.00            
ATOM   1587  C   VAL   104     119.206  38.601  97.812  1.00  0.00            
ATOM   1588  O   VAL   104     118.522  39.109  96.926  1.00  0.00            
ATOM   1589  N   SER   105     119.634  39.296  98.779  1.00  0.00            
ATOM   1590  H   SER   105     120.097  38.743  99.486  1.00  0.00            
ATOM   1591  CA  SER   105     119.778  40.706  98.788  1.00  0.00            
ATOM   1592  HA  SER   105     119.654  41.063  97.766  1.00  0.00            
ATOM   1593  CB  SER   105     118.684  41.332  99.623  1.00  0.00            
ATOM   1594  HB1 SER   105     117.699  40.982  99.314  1.00  0.00            
ATOM   1595  HB2 SER   105     118.556  42.414  99.624  1.00  0.00            
ATOM   1596  OG  SER   105     118.902  40.950 100.992  1.00  0.00            
ATOM   1597  HG  SER   105     119.437  41.637 101.396  1.00  0.00            
ATOM   1598  C   SER   105     121.247  41.160  99.066  1.00  0.00            
ATOM   1599  O   SER   105     122.031  40.429  99.691  1.00  0.00            
ATOM   1600  N   PHE   106     121.642  42.334  98.610  1.00  0.00            
ATOM   1601  H   PHE   106     120.962  42.833  98.055  1.00  0.00            
ATOM   1602  CA  PHE   106     122.889  43.008  98.856  1.00  0.00            
ATOM   1603  HA  PHE   106     123.336  42.481  99.699  1.00  0.00            
ATOM   1604  CB  PHE   106     123.882  42.834  97.728  1.00  0.00            
ATOM   1605  HB1 PHE   106     123.866  41.782  97.443  1.00  0.00            
ATOM   1606  HB2 PHE   106     124.870  43.113  98.094  1.00  0.00            
ATOM   1607  CG  PHE   106     123.545  43.670  96.509  1.00  0.00            
ATOM   1608  CD1 PHE   106     124.306  44.854  96.319  1.00  0.00            
ATOM   1609  HD1 PHE   106     124.982  45.190  97.091  1.00  0.00            
ATOM   1610  CE1 PHE   106     124.212  45.547  95.077  1.00  0.00            
ATOM   1611  HE1 PHE   106     124.925  46.327  94.857  1.00  0.00            
ATOM   1612  CZ  PHE   106     123.321  45.190  94.085  1.00  0.00            
ATOM   1613  HZ  PHE   106     123.246  45.715  93.144  1.00  0.00            
ATOM   1614  CE2 PHE   106     122.557  43.972  94.239  1.00  0.00            
ATOM   1615  HE2 PHE   106     121.791  43.799  93.497  1.00  0.00            
ATOM   1616  CD2 PHE   106     122.668  43.291  95.458  1.00  0.00            
ATOM   1617  HD2 PHE   106     122.001  42.444  95.536  1.00  0.00            
ATOM   1618  C   PHE   106     122.656  44.449  99.296  1.00  0.00            
ATOM   1619  O   PHE   106     121.658  44.989  98.948  1.00  0.00            
ATOM   1620  N   ARG   107     123.529  45.064 100.121  1.00  0.00            
ATOM   1621  H   ARG   107     124.291  44.500 100.468  1.00  0.00            
ATOM   1622  CA  ARG   107     123.501  46.442 100.530  1.00  0.00            
ATOM   1623  HA  ARG   107     122.496  46.780 100.783  1.00  0.00            
ATOM   1624  CB  ARG   107     124.156  46.463 101.889  1.00  0.00            
ATOM   1625  HB1 ARG   107     125.186  46.165 101.691  1.00  0.00            
ATOM   1626  HB2 ARG   107     123.719  45.668 102.494  1.00  0.00            
ATOM   1627  CG  ARG   107     123.991  47.832 102.547  1.00  0.00            
ATOM   1628  HG1 ARG   107     122.950  47.865 102.865  1.00  0.00            
ATOM   1629  HG2 ARG   107     124.283  48.688 101.938  1.00  0.00            
ATOM   1630  CD  ARG   107     124.710  47.804 103.938  1.00  0.00            
ATOM   1631  HD1 ARG   107     124.495  48.743 104.448  1.00  0.00            
ATOM   1632  HD2 ARG   107     125.798  47.750 103.896  1.00  0.00            
ATOM   1633  NE  ARG   107     124.176  46.831 104.798  1.00  0.00            
ATOM   1634  HE  ARG   107     123.577  46.170 104.323  1.00  0.00            
ATOM   1635  CZ  ARG   107     124.342  46.857 106.097  1.00  0.00            
ATOM   1636  NH1 ARG   107     125.075  47.696 106.823  1.00  0.00            
ATOM   1637 1HH1 ARG   107     125.712  48.303 106.326  1.00  0.00            
ATOM   1638 2HH1 ARG   107     125.047  47.537 107.820  1.00  0.00            
ATOM   1639  NH2 ARG   107     123.845  45.878 106.788  1.00  0.00            
ATOM   1640 1HH2 ARG   107     123.313  45.202 106.258  1.00  0.00            
ATOM   1641 2HH2 ARG   107     124.069  45.833 107.772  1.00  0.00            
ATOM   1642  C   ARG   107     124.120  47.417  99.533  1.00  0.00            
ATOM   1643  O   ARG   107     125.156  47.064  98.972  1.00  0.00            
ATOM   1644  N   LEU   108     123.589  48.591  99.390  1.00  0.00            
ATOM   1645  H   LEU   108     122.675  48.691  99.807  1.00  0.00            
ATOM   1646  CA  LEU   108     123.957  49.694  98.487  1.00  0.00            
ATOM   1647  HA  LEU   108     124.574  49.340  97.662  1.00  0.00            
ATOM   1648  CB  LEU   108     122.661  50.215  97.781  1.00  0.00            
ATOM   1649  HB1 LEU   108     122.769  51.153  97.237  1.00  0.00            
ATOM   1650  HB2 LEU   108     121.961  50.441  98.586  1.00  0.00            
ATOM   1651  CG  LEU   108     121.874  49.177  96.912  1.00  0.00            
ATOM   1652  HG  LEU   108     121.388  48.444  97.556  1.00  0.00            
ATOM   1653  CD1 LEU   108     120.831  49.836  95.960  1.00  0.00            
ATOM   1654 1HD1 LEU   108     121.164  50.658  95.326  1.00  0.00            
ATOM   1655 2HD1 LEU   108     120.517  49.084  95.235  1.00  0.00            
ATOM   1656 3HD1 LEU   108     119.890  50.085  96.450  1.00  0.00            
ATOM   1657  CD2 LEU   108     122.865  48.400  95.965  1.00  0.00            
ATOM   1658 1HD2 LEU   108     122.378  47.701  95.286  1.00  0.00            
ATOM   1659 2HD2 LEU   108     123.451  49.026  95.292  1.00  0.00            
ATOM   1660 3HD2 LEU   108     123.588  47.890  96.602  1.00  0.00            
ATOM   1661  C   LEU   108     124.824  50.692  99.242  1.00  0.00            
ATOM   1662  O   LEU   108     125.927  50.969  98.903  1.00  0.00            
ATOM   1663  N   GLY   109     124.359  51.090 100.433  1.00  0.00            
ATOM   1664  H   GLY   109     123.424  50.790 100.668  1.00  0.00            
ATOM   1665  CA  GLY   109     125.111  52.004 101.287  1.00  0.00            
ATOM   1666  HA1 GLY   109     125.196  53.016 100.893  1.00  0.00            
ATOM   1667  HA2 GLY   109     126.082  51.570 101.525  1.00  0.00            
ATOM   1668  C   GLY   109     124.518  52.258 102.671  1.00  0.00            
ATOM   1669  O   GLY   109     123.446  51.834 103.096  1.00  0.00            
ATOM   1670  N   SER   110     125.274  53.004 103.489  1.00  0.00            
ATOM   1671  H   SER   110     126.185  53.134 103.073  1.00  0.00            
ATOM   1672  CA  SER   110     124.878  53.457 104.888  1.00  0.00            
ATOM   1673  HA  SER   110     123.803  53.300 104.974  1.00  0.00            
ATOM   1674  CB  SER   110     125.670  52.753 106.002  1.00  0.00            
ATOM   1675  HB1 SER   110     125.039  52.995 106.857  1.00  0.00            
ATOM   1676  HB2 SER   110     126.616  53.278 106.138  1.00  0.00            
ATOM   1677  OG  SER   110     125.662  51.299 106.019  1.00  0.00            
ATOM   1678  HG  SER   110     125.152  51.000 106.776  1.00  0.00            
ATOM   1679  C   SER   110     125.109  54.958 104.996  1.00  0.00            
ATOM   1680  O   SER   110     126.027  55.517 104.479  1.00  0.00            
ATOM   1681  N   PHE   111     124.249  55.602 105.811  1.00  0.00            
ATOM   1682  H   PHE   111     123.537  55.124 106.344  1.00  0.00            
ATOM   1683  CA  PHE   111     124.413  57.024 106.148  1.00  0.00            
ATOM   1684  HA  PHE   111     125.375  57.399 105.798  1.00  0.00            
ATOM   1685  CB  PHE   111     123.235  57.730 105.408  1.00  0.00            
ATOM   1686  HB1 PHE   111     123.302  58.795 105.628  1.00  0.00            
ATOM   1687  HB2 PHE   111     122.422  57.363 106.034  1.00  0.00            
ATOM   1688  CG  PHE   111     123.043  57.385 103.902  1.00  0.00            
ATOM   1689  CD1 PHE   111     122.127  56.406 103.517  1.00  0.00            
ATOM   1690  HD1 PHE   111     121.561  55.836 104.238  1.00  0.00            
ATOM   1691  CE1 PHE   111     121.972  56.044 102.145  1.00  0.00            
ATOM   1692  HE1 PHE   111     121.288  55.287 101.790  1.00  0.00            
ATOM   1693  CZ  PHE   111     122.603  56.746 101.139  1.00  0.00            
ATOM   1694  HZ  PHE   111     122.353  56.437 100.135  1.00  0.00            
ATOM   1695  CE2 PHE   111     123.566  57.699 101.459  1.00  0.00            
ATOM   1696  HE2 PHE   111     124.183  58.159 100.701  1.00  0.00            
ATOM   1697  CD2 PHE   111     123.674  58.111 102.827  1.00  0.00            
ATOM   1698  HD2 PHE   111     124.396  58.888 103.027  1.00  0.00            
ATOM   1699  C   PHE   111     124.345  57.101 107.651  1.00  0.00            
ATOM   1700  O   PHE   111     123.687  56.271 108.368  1.00  0.00            
ATOM   1701  N   ASN   112     124.860  58.214 108.246  1.00  0.00            
ATOM   1702  H   ASN   112     125.291  58.937 107.688  1.00  0.00            
ATOM   1703  CA  ASN   112     124.875  58.385 109.707  1.00  0.00            
ATOM   1704  HA  ASN   112     124.377  57.563 110.219  1.00  0.00            
ATOM   1705  CB  ASN   112     126.350  58.322 110.159  1.00  0.00            
ATOM   1706  HB1 ASN   112     126.478  58.643 111.193  1.00  0.00            
ATOM   1707  HB2 ASN   112     126.993  58.944 109.536  1.00  0.00            
ATOM   1708  CG  ASN   112     126.931  56.916 109.959  1.00  0.00            
ATOM   1709  OD1 ASN   112     127.551  56.593 108.996  1.00  0.00            
ATOM   1710  ND2 ASN   112     126.578  55.998 110.852  1.00  0.00            
ATOM   1711 1HD2 ASN   112     125.942  56.188 111.614  1.00  0.00            
ATOM   1712 2HD2 ASN   112     127.078  55.122 110.798  1.00  0.00            
ATOM   1713  C   ASN   112     124.089  59.643 110.135  1.00  0.00            
ATOM   1714  O   ASN   112     124.630  60.710 109.886  1.00  0.00            
ATOM   1715  N   LEU   113     122.814  59.554 110.481  1.00  0.00            
ATOM   1716  H   LEU   113     122.374  58.680 110.733  1.00  0.00            
ATOM   1717  CA  LEU   113     121.899  60.740 110.750  1.00  0.00            
ATOM   1718  HA  LEU   113     122.209  61.580 110.128  1.00  0.00            
ATOM   1719  CB  LEU   113     120.485  60.427 110.338  1.00  0.00            
ATOM   1720  HB1 LEU   113     119.880  61.236 110.748  1.00  0.00            
ATOM   1721  HB2 LEU   113     120.116  59.505 110.788  1.00  0.00            
ATOM   1722  CG  LEU   113     120.279  60.376 108.849  1.00  0.00            
ATOM   1723  HG  LEU   113     120.032  61.368 108.470  1.00  0.00            
ATOM   1724  CD1 LEU   113     121.361  59.875 107.872  1.00  0.00            
ATOM   1725 1HD1 LEU   113     121.547  58.833 108.134  1.00  0.00            
ATOM   1726 2HD1 LEU   113     121.013  59.960 106.842  1.00  0.00            
ATOM   1727 3HD1 LEU   113     122.250  60.481 108.041  1.00  0.00            
ATOM   1728  CD2 LEU   113     119.008  59.646 108.565  1.00  0.00            
ATOM   1729 1HD2 LEU   113     118.767  59.580 107.504  1.00  0.00            
ATOM   1730 2HD2 LEU   113     119.096  58.602 108.866  1.00  0.00            
ATOM   1731 3HD2 LEU   113     118.207  60.065 109.174  1.00  0.00            
ATOM   1732  C   LEU   113     122.033  61.281 112.211  1.00  0.00            
ATOM   1733  O   LEU   113     122.715  60.661 113.078  1.00  0.00            
ATOM   1734  N   GLU   114     121.489  62.449 112.602  1.00  0.00            
ATOM   1735  H   GLU   114     121.196  63.148 111.935  1.00  0.00            
ATOM   1736  CA  GLU   114     121.335  62.953 113.964  1.00  0.00            
ATOM   1737  HA  GLU   114     121.482  62.117 114.649  1.00  0.00            
ATOM   1738  CB  GLU   114     122.380  64.039 114.308  1.00  0.00            
ATOM   1739  HB1 GLU   114     122.152  64.493 115.272  1.00  0.00            
ATOM   1740  HB2 GLU   114     122.411  64.853 113.583  1.00  0.00            
ATOM   1741  CG  GLU   114     123.758  63.515 114.361  1.00  0.00            
ATOM   1742  HG1 GLU   114     123.932  63.072 113.380  1.00  0.00            
ATOM   1743  HG2 GLU   114     123.848  62.780 115.161  1.00  0.00            
ATOM   1744  CD  GLU   114     124.862  64.566 114.412  1.00  0.00            
ATOM   1745  OE1 GLU   114     125.603  64.777 115.390  1.00  0.00            
ATOM   1746  OE2 GLU   114     125.025  65.379 113.451  1.00  0.00            
ATOM   1747  C   GLU   114     119.894  63.525 114.280  1.00  0.00            
ATOM   1748  O   GLU   114     119.389  64.241 113.406  1.00  0.00            
ATOM   1749  N   LYS   115     119.337  63.182 115.435  1.00  0.00            
ATOM   1750  H   LYS   115     119.813  62.507 116.016  1.00  0.00            
ATOM   1751  CA  LYS   115     117.935  63.507 115.803  1.00  0.00            
ATOM   1752  HA  LYS   115     117.327  63.259 114.932  1.00  0.00            
ATOM   1753  CB  LYS   115     117.503  62.575 117.013  1.00  0.00            
ATOM   1754  HB1 LYS   115     118.158  62.868 117.833  1.00  0.00            
ATOM   1755  HB2 LYS   115     117.658  61.567 116.628  1.00  0.00            
ATOM   1756  CG  LYS   115     116.004  62.762 117.330  1.00  0.00            
ATOM   1757  HG1 LYS   115     115.427  62.246 116.563  1.00  0.00            
ATOM   1758  HG2 LYS   115     115.732  63.813 117.238  1.00  0.00            
ATOM   1759  CD  LYS   115     115.644  62.091 118.618  1.00  0.00            
ATOM   1760  HD1 LYS   115     116.265  62.579 119.369  1.00  0.00            
ATOM   1761  HD2 LYS   115     115.800  61.014 118.554  1.00  0.00            
ATOM   1762  CE  LYS   115     114.186  62.330 119.050  1.00  0.00            
ATOM   1763  HE1 LYS   115     113.564  61.764 118.356  1.00  0.00            
ATOM   1764  HE2 LYS   115     114.023  63.381 118.811  1.00  0.00            
ATOM   1765  NZ  LYS   115     113.937  61.975 120.467  1.00  0.00            
ATOM   1766  HZ1 LYS   115     112.942  61.919 120.631  1.00  0.00            
ATOM   1767  HZ2 LYS   115     114.352  61.084 120.699  1.00  0.00            
ATOM   1768  HZ3 LYS   115     114.383  62.663 121.056  1.00  0.00            
ATOM   1769  C   LYS   115     117.781  65.003 116.092  1.00  0.00            
ATOM   1770  O   LYS   115     118.464  65.607 116.952  1.00  0.00            
ATOM   1771  N   VAL   116     116.989  65.672 115.268  1.00  0.00            
ATOM   1772  H   VAL   116     116.547  65.119 114.547  1.00  0.00            
ATOM   1773  CA  VAL   116     116.766  67.165 115.370  1.00  0.00            
ATOM   1774  HA  VAL   116     117.726  67.658 115.522  1.00  0.00            
ATOM   1775  CB  VAL   116     116.093  67.567 114.056  1.00  0.00            
ATOM   1776  HB  VAL   116     115.057  67.255 113.919  1.00  0.00            
ATOM   1777  CG1 VAL   116     115.992  69.097 113.989  1.00  0.00            
ATOM   1778 1HG1 VAL   116     115.170  69.434 114.620  1.00  0.00            
ATOM   1779 2HG1 VAL   116     116.881  69.600 114.370  1.00  0.00            
ATOM   1780 3HG1 VAL   116     115.913  69.389 112.942  1.00  0.00            
ATOM   1781  CG2 VAL   116     116.959  67.173 112.854  1.00  0.00            
ATOM   1782 1HG2 VAL   116     116.834  66.102 112.692  1.00  0.00            
ATOM   1783 2HG2 VAL   116     116.543  67.577 111.931  1.00  0.00            
ATOM   1784 3HG2 VAL   116     118.016  67.434 112.903  1.00  0.00            
ATOM   1785  C   VAL   116     115.979  67.569 116.643  1.00  0.00            
ATOM   1786  O   VAL   116     114.988  66.834 117.028  1.00  0.00            
ATOM   1787  N   GLU   117     116.394  68.651 117.249  1.00  0.00            
ATOM   1788  H   GLU   117     117.359  68.937 117.169  1.00  0.00            
ATOM   1789  CA  GLU   117     115.689  69.152 118.416  1.00  0.00            
ATOM   1790  HA  GLU   117     115.325  68.331 119.034  1.00  0.00            
ATOM   1791  CB  GLU   117     116.663  70.039 119.135  1.00  0.00            
ATOM   1792  HB1 GLU   117     116.751  71.022 118.673  1.00  0.00            
ATOM   1793  HB2 GLU   117     117.631  69.539 119.121  1.00  0.00            
ATOM   1794  CG  GLU   117     116.432  70.056 120.611  1.00  0.00            
ATOM   1795  HG1 GLU   117     116.391  69.037 120.994  1.00  0.00            
ATOM   1796  HG2 GLU   117     115.456  70.445 120.901  1.00  0.00            
ATOM   1797  CD  GLU   117     117.520  70.835 121.357  1.00  0.00            
ATOM   1798  OE1 GLU   117     118.383  70.194 122.004  1.00  0.00            
ATOM   1799  OE2 GLU   117     117.649  72.074 121.210  1.00  0.00            
ATOM   1800  C   GLU   117     114.454  69.923 118.060  1.00  0.00            
ATOM   1801  O   GLU   117     113.594  70.012 118.892  1.00  0.00            
ATOM   1802  N   ASN   118     114.297  70.399 116.849  1.00  0.00            
ATOM   1803  H   ASN   118     114.971  70.398 116.097  1.00  0.00            
ATOM   1804  CA  ASN   118     113.053  71.059 116.390  1.00  0.00            
ATOM   1805  HA  ASN   118     112.380  71.189 117.238  1.00  0.00            
ATOM   1806  CB  ASN   118     113.503  72.409 115.850  1.00  0.00            
ATOM   1807  HB1 ASN   118     113.987  72.961 116.656  1.00  0.00            
ATOM   1808  HB2 ASN   118     112.618  72.929 115.484  1.00  0.00            
ATOM   1809  CG  ASN   118     114.551  72.403 114.707  1.00  0.00            
ATOM   1810  OD1 ASN   118     115.667  72.913 114.884  1.00  0.00            
ATOM   1811  ND2 ASN   118     114.192  71.948 113.522  1.00  0.00            
ATOM   1812 1HD2 ASN   118     113.235  71.639 113.430  1.00  0.00            
ATOM   1813 2HD2 ASN   118     114.811  72.126 112.744  1.00  0.00            
ATOM   1814  C   ASN   118     112.213  70.188 115.373  1.00  0.00            
ATOM   1815  O   ASN   118     111.959  70.530 114.212  1.00  0.00            
ATOM   1816  N   PRO   119     111.728  68.940 115.767  1.00  0.00            
ATOM   1817  CD  PRO   119     111.732  68.307 117.083  1.00  0.00            
ATOM   1818  HD1 PRO   119     111.238  68.952 117.809  1.00  0.00            
ATOM   1819  HD2 PRO   119     112.735  67.983 117.359  1.00  0.00            
ATOM   1820  CG  PRO   119     110.861  67.083 116.979  1.00  0.00            
ATOM   1821  HG1 PRO   119     109.874  67.393 117.323  1.00  0.00            
ATOM   1822  HG2 PRO   119     111.243  66.293 117.626  1.00  0.00            
ATOM   1823  CB  PRO   119     110.788  66.642 115.463  1.00  0.00            
ATOM   1824  HB1 PRO   119     109.793  66.275 115.211  1.00  0.00            
ATOM   1825  HB2 PRO   119     111.491  65.860 115.174  1.00  0.00            
ATOM   1826  CA  PRO   119     111.166  67.955 114.749  1.00  0.00            
ATOM   1827  HA  PRO   119     111.917  67.698 114.002  1.00  0.00            
ATOM   1828  C   PRO   119     110.050  68.481 113.924  1.00  0.00            
ATOM   1829  O   PRO   119     110.202  68.536 112.700  1.00  0.00            
ATOM   1830  N   ALA   120     109.072  69.131 114.624  1.00  0.00            
ATOM   1831  H   ALA   120     109.106  68.911 115.610  1.00  0.00            
ATOM   1832  CA  ALA   120     107.958  69.795 113.921  1.00  0.00            
ATOM   1833  HA  ALA   120     107.390  69.008 113.426  1.00  0.00            
ATOM   1834  CB  ALA   120     106.993  70.420 114.903  1.00  0.00            
ATOM   1835  HB1 ALA   120     107.282  71.403 115.276  1.00  0.00            
ATOM   1836  HB2 ALA   120     106.083  70.670 114.357  1.00  0.00            
ATOM   1837  HB3 ALA   120     106.789  69.662 115.659  1.00  0.00            
ATOM   1838  C   ALA   120     108.479  70.665 112.764  1.00  0.00            
ATOM   1839  O   ALA   120     107.816  70.674 111.758  1.00  0.00            
ATOM   1840  N   GLU   121     109.523  71.464 112.840  1.00  0.00            
ATOM   1841  H   GLU   121     109.933  71.546 113.759  1.00  0.00            
ATOM   1842  CA  GLU   121     109.915  72.404 111.777  1.00  0.00            
ATOM   1843  HA  GLU   121     108.985  72.828 111.398  1.00  0.00            
ATOM   1844  CB  GLU   121     110.736  73.566 112.369  1.00  0.00            
ATOM   1845  HB1 GLU   121     111.771  73.228 112.411  1.00  0.00            
ATOM   1846  HB2 GLU   121     110.360  73.874 113.344  1.00  0.00            
ATOM   1847  CG  GLU   121     110.748  74.797 111.524  1.00  0.00            
ATOM   1848  HG1 GLU   121     111.081  74.533 110.521  1.00  0.00            
ATOM   1849  HG2 GLU   121     111.499  75.448 111.970  1.00  0.00            
ATOM   1850  CD  GLU   121     109.403  75.490 111.451  1.00  0.00            
ATOM   1851  OE1 GLU   121     109.015  76.195 112.408  1.00  0.00            
ATOM   1852  OE2 GLU   121     108.663  75.340 110.487  1.00  0.00            
ATOM   1853  C   GLU   121     110.502  71.630 110.601  1.00  0.00            
ATOM   1854  O   GLU   121     110.395  72.127 109.472  1.00  0.00            
ATOM   1855  N   VAL   122     111.195  70.519 110.776  1.00  0.00            
ATOM   1856  H   VAL   122     111.394  70.183 111.707  1.00  0.00            
ATOM   1857  CA  VAL   122     111.649  69.581 109.709  1.00  0.00            
ATOM   1858  HA  VAL   122     112.079  70.149 108.884  1.00  0.00            
ATOM   1859  CB  VAL   122     112.713  68.571 110.248  1.00  0.00            
ATOM   1860  HB  VAL   122     112.294  67.678 110.712  1.00  0.00            
ATOM   1861  CG1 VAL   122     113.550  68.087 109.081  1.00  0.00            
ATOM   1862 1HG1 VAL   122     114.414  67.506 109.405  1.00  0.00            
ATOM   1863 2HG1 VAL   122     112.874  67.349 108.649  1.00  0.00            
ATOM   1864 3HG1 VAL   122     113.742  68.852 108.328  1.00  0.00            
ATOM   1865  CG2 VAL   122     113.794  69.144 111.185  1.00  0.00            
ATOM   1866 1HG2 VAL   122     113.284  69.834 111.857  1.00  0.00            
ATOM   1867 2HG2 VAL   122     114.371  68.347 111.654  1.00  0.00            
ATOM   1868 3HG2 VAL   122     114.534  69.745 110.654  1.00  0.00            
ATOM   1869  C   VAL   122     110.400  68.886 109.036  1.00  0.00            
ATOM   1870  O   VAL   122     110.274  68.937 107.831  1.00  0.00            
ATOM   1871  N   ILE   123     109.472  68.425 109.855  1.00  0.00            
ATOM   1872  H   ILE   123     109.675  68.534 110.838  1.00  0.00            
ATOM   1873  CA  ILE   123     108.171  67.909 109.447  1.00  0.00            
ATOM   1874  HA  ILE   123     108.375  67.041 108.819  1.00  0.00            
ATOM   1875  CB  ILE   123     107.575  67.427 110.724  1.00  0.00            
ATOM   1876  HB  ILE   123     107.756  68.260 111.403  1.00  0.00            
ATOM   1877  CG2 ILE   123     106.065  67.182 110.704  1.00  0.00            
ATOM   1878 1HG2 ILE   123     105.522  68.115 110.557  1.00  0.00            
ATOM   1879 2HG2 ILE   123     105.858  66.439 109.933  1.00  0.00            
ATOM   1880 3HG2 ILE   123     105.663  66.834 111.656  1.00  0.00            
ATOM   1881  CG1 ILE   123     108.402  66.133 111.151  1.00  0.00            
ATOM   1882 1HG1 ILE   123     109.471  66.339 111.217  1.00  0.00            
ATOM   1883 2HG1 ILE   123     108.224  65.314 110.455  1.00  0.00            
ATOM   1884  CD  ILE   123     107.992  65.509 112.479  1.00  0.00            
ATOM   1885  HD1 ILE   123     108.405  64.503 112.556  1.00  0.00            
ATOM   1886  HD2 ILE   123     108.391  66.204 113.219  1.00  0.00            
ATOM   1887  HD3 ILE   123     106.908  65.452 112.575  1.00  0.00            
ATOM   1888  C   ILE   123     107.227  68.857 108.669  1.00  0.00            
ATOM   1889  O   ILE   123     106.815  68.453 107.586  1.00  0.00            
ATOM   1890  N   ARG   124     107.091  70.090 109.099  1.00  0.00            
ATOM   1891  H   ARG   124     107.273  70.252 110.079  1.00  0.00            
ATOM   1892  CA  ARG   124     106.466  71.196 108.357  1.00  0.00            
ATOM   1893  HA  ARG   124     105.429  70.954 108.125  1.00  0.00            
ATOM   1894  CB  ARG   124     106.464  72.510 109.104  1.00  0.00            
ATOM   1895  HB1 ARG   124     106.379  73.327 108.388  1.00  0.00            
ATOM   1896  HB2 ARG   124     107.414  72.639 109.621  1.00  0.00            
ATOM   1897  CG  ARG   124     105.421  72.601 110.224  1.00  0.00            
ATOM   1898  HG1 ARG   124     105.800  71.913 110.980  1.00  0.00            
ATOM   1899  HG2 ARG   124     104.428  72.392 109.825  1.00  0.00            
ATOM   1900  CD  ARG   124     105.323  74.010 110.891  1.00  0.00            
ATOM   1901  HD1 ARG   124     104.425  74.150 111.493  1.00  0.00            
ATOM   1902  HD2 ARG   124     105.373  74.750 110.092  1.00  0.00            
ATOM   1903  NE  ARG   124     106.472  74.279 111.823  1.00  0.00            
ATOM   1904  HE  ARG   124     107.234  74.765 111.372  1.00  0.00            
ATOM   1905  CZ  ARG   124     106.474  74.002 113.150  1.00  0.00            
ATOM   1906  NH1 ARG   124     105.441  73.389 113.698  1.00  0.00            
ATOM   1907 1HH1 ARG   124     104.719  73.068 113.069  1.00  0.00            
ATOM   1908 2HH1 ARG   124     105.427  73.186 114.687  1.00  0.00            
ATOM   1909  NH2 ARG   124     107.428  74.495 113.892  1.00  0.00            
ATOM   1910 1HH2 ARG   124     108.105  75.043 113.381  1.00  0.00            
ATOM   1911 2HH2 ARG   124     107.464  74.245 114.870  1.00  0.00            
ATOM   1912  C   ARG   124     107.102  71.389 106.979  1.00  0.00            
ATOM   1913  O   ARG   124     106.421  71.586 105.949  1.00  0.00            
ATOM   1914  N   GLU   125     108.405  71.387 106.911  1.00  0.00            
ATOM   1915  H   GLU   125     108.867  71.149 107.777  1.00  0.00            
ATOM   1916  CA  GLU   125     109.285  71.597 105.698  1.00  0.00            
ATOM   1917  HA  GLU   125     108.940  72.462 105.131  1.00  0.00            
ATOM   1918  CB  GLU   125     110.745  71.613 106.083  1.00  0.00            
ATOM   1919  HB1 GLU   125     111.132  70.598 106.175  1.00  0.00            
ATOM   1920  HB2 GLU   125     110.852  72.072 107.066  1.00  0.00            
ATOM   1921  CG  GLU   125     111.536  72.421 105.055  1.00  0.00            
ATOM   1922  HG1 GLU   125     111.160  72.240 104.048  1.00  0.00            
ATOM   1923  HG2 GLU   125     112.472  71.866 104.995  1.00  0.00            
ATOM   1924  CD  GLU   125     111.739  73.908 105.299  1.00  0.00            
ATOM   1925  OE1 GLU   125     112.528  74.337 106.103  1.00  0.00            
ATOM   1926  OE2 GLU   125     111.109  74.677 104.523  1.00  0.00            
ATOM   1927  C   GLU   125     109.089  70.479 104.702  1.00  0.00            
ATOM   1928  O   GLU   125     108.855  70.702 103.480  1.00  0.00            
ATOM   1929  N   LEU   126     109.194  69.249 105.138  1.00  0.00            
ATOM   1930  H   LEU   126     109.547  69.162 106.080  1.00  0.00            
ATOM   1931  CA  LEU   126     108.768  68.060 104.324  1.00  0.00            
ATOM   1932  HA  LEU   126     109.324  68.143 103.391  1.00  0.00            
ATOM   1933  CB  LEU   126     109.112  66.740 105.082  1.00  0.00            
ATOM   1934  HB1 LEU   126     108.451  66.008 104.618  1.00  0.00            
ATOM   1935  HB2 LEU   126     108.913  66.873 106.145  1.00  0.00            
ATOM   1936  CG  LEU   126     110.612  66.242 104.936  1.00  0.00            
ATOM   1937  HG  LEU   126     110.748  66.048 103.872  1.00  0.00            
ATOM   1938  CD1 LEU   126     111.706  67.210 105.208  1.00  0.00            
ATOM   1939 1HD1 LEU   126     112.689  66.806 104.963  1.00  0.00            
ATOM   1940 2HD1 LEU   126     111.555  68.080 104.569  1.00  0.00            
ATOM   1941 3HD1 LEU   126     111.675  67.618 106.218  1.00  0.00            
ATOM   1942  CD2 LEU   126     110.873  65.048 105.814  1.00  0.00            
ATOM   1943 1HD2 LEU   126     110.760  65.337 106.859  1.00  0.00            
ATOM   1944 2HD2 LEU   126     110.132  64.256 105.711  1.00  0.00            
ATOM   1945 3HD2 LEU   126     111.825  64.559 105.606  1.00  0.00            
ATOM   1946  C   LEU   126     107.273  68.079 103.892  1.00  0.00            
ATOM   1947  O   LEU   126     106.961  67.828 102.731  1.00  0.00            
ATOM   1948  N   ILE   127     106.345  68.445 104.804  1.00  0.00            
ATOM   1949  H   ILE   127     106.704  68.738 105.702  1.00  0.00            
ATOM   1950  CA  ILE   127     104.920  68.584 104.374  1.00  0.00            
ATOM   1951  HA  ILE   127     104.573  67.687 103.861  1.00  0.00            
ATOM   1952  CB  ILE   127     103.958  68.749 105.617  1.00  0.00            
ATOM   1953  HB  ILE   127     104.342  69.592 106.191  1.00  0.00            
ATOM   1954  CG2 ILE   127     102.449  68.946 105.306  1.00  0.00            
ATOM   1955 1HG2 ILE   127     102.017  69.288 106.247  1.00  0.00            
ATOM   1956 2HG2 ILE   127     102.161  69.648 104.524  1.00  0.00            
ATOM   1957 3HG2 ILE   127     102.029  67.981 105.024  1.00  0.00            
ATOM   1958  CG1 ILE   127     104.005  67.496 106.509  1.00  0.00            
ATOM   1959 1HG1 ILE   127     104.990  67.069 106.700  1.00  0.00            
ATOM   1960 2HG1 ILE   127     103.404  66.668 106.134  1.00  0.00            
ATOM   1961  CD  ILE   127     103.438  67.749 107.943  1.00  0.00            
ATOM   1962  HD1 ILE   127     102.349  67.724 107.987  1.00  0.00            
ATOM   1963  HD2 ILE   127     103.961  66.959 108.483  1.00  0.00            
ATOM   1964  HD3 ILE   127     103.805  68.686 108.361  1.00  0.00            
ATOM   1965  C   ILE   127     104.681  69.739 103.419  1.00  0.00            
ATOM   1966  O   ILE   127     103.797  69.677 102.554  1.00  0.00            
ATOM   1967  N   ALA   128     105.458  70.862 103.485  1.00  0.00            
ATOM   1968  H   ALA   128     106.031  71.001 104.305  1.00  0.00            
ATOM   1969  CA  ALA   128     105.487  71.786 102.429  1.00  0.00            
ATOM   1970  HA  ALA   128     104.444  72.083 102.320  1.00  0.00            
ATOM   1971  CB  ALA   128     106.252  72.971 102.913  1.00  0.00            
ATOM   1972  HB1 ALA   128     105.711  73.575 103.641  1.00  0.00            
ATOM   1973  HB2 ALA   128     107.266  72.747 103.246  1.00  0.00            
ATOM   1974  HB3 ALA   128     106.356  73.589 102.022  1.00  0.00            
ATOM   1975  C   ALA   128     105.841  71.182 101.029  1.00  0.00            
ATOM   1976  O   ALA   128     105.055  71.232 100.086  1.00  0.00            
ATOM   1977  N   TYR   129     107.021  70.575 100.924  1.00  0.00            
ATOM   1978  H   TYR   129     107.714  70.615 101.657  1.00  0.00            
ATOM   1979  CA  TYR   129     107.515  69.969  99.711  1.00  0.00            
ATOM   1980  HA  TYR   129     107.478  70.774  98.977  1.00  0.00            
ATOM   1981  CB  TYR   129     108.967  69.660  99.860  1.00  0.00            
ATOM   1982  HB1 TYR   129     109.132  68.902 100.626  1.00  0.00            
ATOM   1983  HB2 TYR   129     109.491  70.521 100.274  1.00  0.00            
ATOM   1984  CG  TYR   129     109.608  69.237  98.609  1.00  0.00            
ATOM   1985  CD1 TYR   129     109.910  70.201  97.589  1.00  0.00            
ATOM   1986  HD1 TYR   129     109.839  71.267  97.747  1.00  0.00            
ATOM   1987  CE1 TYR   129     110.271  69.826  96.336  1.00  0.00            
ATOM   1988  HE1 TYR   129     110.525  70.534  95.560  1.00  0.00            
ATOM   1989  CZ  TYR   129     110.514  68.425  96.071  1.00  0.00            
ATOM   1990  OH  TYR   129     110.935  68.033  94.855  1.00  0.00            
ATOM   1991  HH  TYR   129     111.108  67.089  94.828  1.00  0.00            
ATOM   1992  CE2 TYR   129     110.408  67.484  97.146  1.00  0.00            
ATOM   1993  HE2 TYR   129     110.534  66.436  96.917  1.00  0.00            
ATOM   1994  CD2 TYR   129     109.830  67.894  98.375  1.00  0.00            
ATOM   1995  HD2 TYR   129     109.706  67.098  99.095  1.00  0.00            
ATOM   1996  C   TYR   129     106.757  68.844  99.024  1.00  0.00            
ATOM   1997  O   TYR   129     106.760  68.673  97.800  1.00  0.00            
ATOM   1998  N   ALA   130     105.981  68.104  99.823  1.00  0.00            
ATOM   1999  H   ALA   130     105.886  68.272 100.814  1.00  0.00            
ATOM   2000  CA  ALA   130     104.816  67.286  99.281  1.00  0.00            
ATOM   2001  HA  ALA   130     105.163  66.465  98.653  1.00  0.00            
ATOM   2002  CB  ALA   130     104.197  66.659 100.500  1.00  0.00            
ATOM   2003  HB1 ALA   130     103.502  67.208 101.136  1.00  0.00            
ATOM   2004  HB2 ALA   130     103.560  65.893 100.057  1.00  0.00            
ATOM   2005  HB3 ALA   130     104.973  66.299 101.175  1.00  0.00            
ATOM   2006  C   ALA   130     103.778  68.117  98.468  1.00  0.00            
ATOM   2007  O   ALA   130     103.486  67.809  97.330  1.00  0.00            
ATOM   2008  N   LEU   131     103.081  69.082  99.065  1.00  0.00            
ATOM   2009  H   LEU   131     103.520  69.369  99.928  1.00  0.00            
ATOM   2010  CA  LEU   131     102.234  70.094  98.421  1.00  0.00            
ATOM   2011  HA  LEU   131     101.283  69.661  98.110  1.00  0.00            
ATOM   2012  CB  LEU   131     101.787  71.131  99.499  1.00  0.00            
ATOM   2013  HB1 LEU   131     101.345  72.058  99.133  1.00  0.00            
ATOM   2014  HB2 LEU   131     102.723  71.460  99.951  1.00  0.00            
ATOM   2015  CG  LEU   131     100.936  70.592 100.715  1.00  0.00            
ATOM   2016  HG  LEU   131     101.546  69.919 101.318  1.00  0.00            
ATOM   2017  CD1 LEU   131     100.328  71.701 101.478  1.00  0.00            
ATOM   2018 1HD1 LEU   131     100.051  71.383 102.483  1.00  0.00            
ATOM   2019 2HD1 LEU   131     101.071  72.489 101.601  1.00  0.00            
ATOM   2020 3HD1 LEU   131      99.575  72.209 100.877  1.00  0.00            
ATOM   2021  CD2 LEU   131      99.867  69.661 100.260  1.00  0.00            
ATOM   2022 1HD2 LEU   131     100.260  68.743  99.823  1.00  0.00            
ATOM   2023 2HD2 LEU   131      99.186  69.480 101.092  1.00  0.00            
ATOM   2024 3HD2 LEU   131      99.215  70.158  99.542  1.00  0.00            
ATOM   2025  C   LEU   131     102.832  70.768  97.147  1.00  0.00            
ATOM   2026  O   LEU   131     102.254  70.736  96.063  1.00  0.00            
ATOM   2027  N   ASP   132     104.025  71.264  97.259  1.00  0.00            
ATOM   2028  H   ASP   132     104.496  71.115  98.140  1.00  0.00            
ATOM   2029  CA  ASP   132     104.883  71.708  96.149  1.00  0.00            
ATOM   2030  HA  ASP   132     104.346  72.567  95.746  1.00  0.00            
ATOM   2031  CB  ASP   132     106.292  72.188  96.654  1.00  0.00            
ATOM   2032  HB1 ASP   132     106.933  72.660  95.909  1.00  0.00            
ATOM   2033  HB2 ASP   132     106.780  71.399  97.227  1.00  0.00            
ATOM   2034  CG  ASP   132     106.113  73.398  97.635  1.00  0.00            
ATOM   2035  OD1 ASP   132     107.112  73.885  98.217  1.00  0.00            
ATOM   2036  OD2 ASP   132     105.007  73.969  97.715  1.00  0.00            
ATOM   2037  C   ASP   132     105.066  70.709  94.954  1.00  0.00            
ATOM   2038  O   ASP   132     105.195  71.250  93.859  1.00  0.00            
ATOM   2039  N   THR   133     105.008  69.394  95.184  1.00  0.00            
ATOM   2040  H   THR   133     104.756  69.044  96.097  1.00  0.00            
ATOM   2041  CA  THR   133     104.954  68.477  94.053  1.00  0.00            
ATOM   2042  HA  THR   133     105.539  68.930  93.252  1.00  0.00            
ATOM   2043  CB  THR   133     105.785  67.209  94.435  1.00  0.00            
ATOM   2044  HB  THR   133     105.221  66.671  95.197  1.00  0.00            
ATOM   2045  CG2 THR   133     105.997  66.177  93.309  1.00  0.00            
ATOM   2046 1HG2 THR   133     105.071  65.830  92.850  1.00  0.00            
ATOM   2047 2HG2 THR   133     106.693  66.590  92.579  1.00  0.00            
ATOM   2048 3HG2 THR   133     106.499  65.270  93.646  1.00  0.00            
ATOM   2049  OG1 THR   133     107.097  67.498  95.023  1.00  0.00            
ATOM   2050  HG1 THR   133     106.982  67.773  95.936  1.00  0.00            
ATOM   2051  C   THR   133     103.505  68.127  93.552  1.00  0.00            
ATOM   2052  O   THR   133     103.371  67.865  92.353  1.00  0.00            
ATOM   2053  N   ILE   134     102.437  68.339  94.316  1.00  0.00            
ATOM   2054  H   ILE   134     102.492  68.702  95.257  1.00  0.00            
ATOM   2055  CA  ILE   134     101.076  68.414  93.676  1.00  0.00            
ATOM   2056  HA  ILE   134     100.982  67.436  93.205  1.00  0.00            
ATOM   2057  CB  ILE   134      99.863  68.681  94.711  1.00  0.00            
ATOM   2058  HB  ILE   134      99.950  69.726  95.006  1.00  0.00            
ATOM   2059  CG2 ILE   134      98.486  68.381  94.076  1.00  0.00            
ATOM   2060 1HG2 ILE   134      98.393  67.297  94.137  1.00  0.00            
ATOM   2061 2HG2 ILE   134      97.749  68.841  94.734  1.00  0.00            
ATOM   2062 3HG2 ILE   134      98.491  68.823  93.079  1.00  0.00            
ATOM   2063  CG1 ILE   134     100.011  67.762  95.997  1.00  0.00            
ATOM   2064 1HG1 ILE   134     101.018  67.777  96.412  1.00  0.00            
ATOM   2065 2HG1 ILE   134      99.958  66.699  95.763  1.00  0.00            
ATOM   2066  CD  ILE   134      98.939  68.200  96.999  1.00  0.00            
ATOM   2067  HD1 ILE   134      99.051  69.255  97.247  1.00  0.00            
ATOM   2068  HD2 ILE   134      97.911  68.151  96.638  1.00  0.00            
ATOM   2069  HD3 ILE   134      99.049  67.635  97.925  1.00  0.00            
ATOM   2070  C   ILE   134     101.066  69.542  92.623  1.00  0.00            
ATOM   2071  O   ILE   134     100.660  69.370  91.443  1.00  0.00            
ATOM   2072  N   ALA   135     101.486  70.780  93.056  1.00  0.00            
ATOM   2073  H   ALA   135     101.862  70.878  93.988  1.00  0.00            
ATOM   2074  CA  ALA   135     101.593  71.963  92.283  1.00  0.00            
ATOM   2075  HA  ALA   135     100.585  72.218  91.955  1.00  0.00            
ATOM   2076  CB  ALA   135     102.106  72.981  93.261  1.00  0.00            
ATOM   2077  HB1 ALA   135     102.830  72.540  93.945  1.00  0.00            
ATOM   2078  HB2 ALA   135     102.566  73.816  92.732  1.00  0.00            
ATOM   2079  HB3 ALA   135     101.344  73.419  93.906  1.00  0.00            
ATOM   2080  C   ALA   135     102.518  71.779  91.021  1.00  0.00            
ATOM   2081  O   ALA   135     102.181  72.238  89.894  1.00  0.00            
ATOM   2082  N   GLU   136     103.710  71.138  91.156  1.00  0.00            
ATOM   2083  H   GLU   136     103.896  70.683  92.038  1.00  0.00            
ATOM   2084  CA  GLU   136     104.501  70.589  90.040  1.00  0.00            
ATOM   2085  HA  GLU   136     105.096  71.351  89.538  1.00  0.00            
ATOM   2086  CB  GLU   136     105.524  69.717  90.710  1.00  0.00            
ATOM   2087  HB1 GLU   136     105.032  68.755  90.849  1.00  0.00            
ATOM   2088  HB2 GLU   136     105.910  70.179  91.618  1.00  0.00            
ATOM   2089  CG  GLU   136     106.752  69.547  89.871  1.00  0.00            
ATOM   2090  HG1 GLU   136     107.393  70.422  89.977  1.00  0.00            
ATOM   2091  HG2 GLU   136     106.513  69.453  88.812  1.00  0.00            
ATOM   2092  CD  GLU   136     107.460  68.197  90.187  1.00  0.00            
ATOM   2093  OE1 GLU   136     106.957  67.130  89.763  1.00  0.00            
ATOM   2094  OE2 GLU   136     108.535  68.262  90.826  1.00  0.00            
ATOM   2095  C   GLU   136     103.757  69.676  88.990  1.00  0.00            
ATOM   2096  O   GLU   136     103.843  69.903  87.781  1.00  0.00            
ATOM   2097  N   ASN   137     102.868  68.785  89.479  1.00  0.00            
ATOM   2098  H   ASN   137     102.702  68.792  90.476  1.00  0.00            
ATOM   2099  CA  ASN   137     102.157  67.838  88.618  1.00  0.00            
ATOM   2100  HA  ASN   137     102.807  67.514  87.805  1.00  0.00            
ATOM   2101  CB  ASN   137     101.698  66.582  89.420  1.00  0.00            
ATOM   2102  HB1 ASN   137     100.894  66.046  88.916  1.00  0.00            
ATOM   2103  HB2 ASN   137     101.432  66.924  90.421  1.00  0.00            
ATOM   2104  CG  ASN   137     102.774  65.584  89.593  1.00  0.00            
ATOM   2105  OD1 ASN   137     102.679  64.535  88.907  1.00  0.00            
ATOM   2106  ND2 ASN   137     103.774  65.788  90.381  1.00  0.00            
ATOM   2107 1HD2 ASN   137     103.832  66.635  90.929  1.00  0.00            
ATOM   2108 2HD2 ASN   137     104.554  65.164  90.232  1.00  0.00            
ATOM   2109  C   ASN   137     100.929  68.599  87.987  1.00  0.00            
ATOM   2110  O   ASN   137     100.600  68.257  86.889  1.00  0.00            
ATOM   2111  N   GLN   138     100.381  69.607  88.647  1.00  0.00            
ATOM   2112  H   GLN   138     100.578  69.691  89.634  1.00  0.00            
ATOM   2113  CA  GLN   138      99.323  70.432  88.009  1.00  0.00            
ATOM   2114  HA  GLN   138      98.618  69.806  87.461  1.00  0.00            
ATOM   2115  CB  GLN   138      98.627  71.237  89.184  1.00  0.00            
ATOM   2116  HB1 GLN   138      98.048  72.039  88.726  1.00  0.00            
ATOM   2117  HB2 GLN   138      99.380  71.654  89.852  1.00  0.00            
ATOM   2118  CG  GLN   138      97.682  70.369  89.944  1.00  0.00            
ATOM   2119  HG1 GLN   138      98.220  69.487  90.291  1.00  0.00            
ATOM   2120  HG2 GLN   138      96.841  70.089  89.308  1.00  0.00            
ATOM   2121  CD  GLN   138      97.121  71.012  91.234  1.00  0.00            
ATOM   2122  OE1 GLN   138      97.518  72.096  91.736  1.00  0.00            
ATOM   2123  NE2 GLN   138      96.435  70.180  91.950  1.00  0.00            
ATOM   2124 1HE2 GLN   138      96.203  69.276  91.563  1.00  0.00            
ATOM   2125 2HE2 GLN   138      96.246  70.325  92.932  1.00  0.00            
ATOM   2126  C   GLN   138      99.913  71.507  87.048  1.00  0.00            
ATOM   2127  O   GLN   138      99.247  71.872  86.071  1.00  0.00            
ATOM   2128  N   ALA   139     101.118  72.013  87.291  1.00  0.00            
ATOM   2129  H   ALA   139     101.471  71.968  88.236  1.00  0.00            
ATOM   2130  CA  ALA   139     101.852  72.756  86.259  1.00  0.00            
ATOM   2131  HA  ALA   139     101.297  73.600  85.850  1.00  0.00            
ATOM   2132  CB  ALA   139     103.126  73.290  86.944  1.00  0.00            
ATOM   2133  HB1 ALA   139     102.812  73.939  87.761  1.00  0.00            
ATOM   2134  HB2 ALA   139     103.692  72.427  87.295  1.00  0.00            
ATOM   2135  HB3 ALA   139     103.668  73.885  86.209  1.00  0.00            
ATOM   2136  C   ALA   139     102.321  71.916  85.072  1.00  0.00            
ATOM   2137  O   ALA   139     102.543  72.447  83.945  1.00  0.00            
ATOM   2138  N   LYS   140     102.568  70.597  85.247  1.00  0.00            
ATOM   2139  H   LYS   140     102.768  70.372  86.211  1.00  0.00            
ATOM   2140  CA  LYS   140     102.634  69.672  84.134  1.00  0.00            
ATOM   2141  HA  LYS   140     103.384  70.098  83.467  1.00  0.00            
ATOM   2142  CB  LYS   140     103.383  68.443  84.634  1.00  0.00            
ATOM   2143  HB1 LYS   140     103.207  67.664  83.892  1.00  0.00            
ATOM   2144  HB2 LYS   140     102.979  68.082  85.581  1.00  0.00            
ATOM   2145  CG  LYS   140     104.924  68.713  84.695  1.00  0.00            
ATOM   2146  HG1 LYS   140     105.178  69.649  85.193  1.00  0.00            
ATOM   2147  HG2 LYS   140     105.412  68.668  83.721  1.00  0.00            
ATOM   2148  CD  LYS   140     105.567  67.517  85.427  1.00  0.00            
ATOM   2149  HD1 LYS   140     105.665  66.731  84.679  1.00  0.00            
ATOM   2150  HD2 LYS   140     104.980  67.075  86.233  1.00  0.00            
ATOM   2151  CE  LYS   140     106.948  67.927  86.054  1.00  0.00            
ATOM   2152  HE1 LYS   140     106.917  68.786  86.724  1.00  0.00            
ATOM   2153  HE2 LYS   140     107.649  68.314  85.315  1.00  0.00            
ATOM   2154  NZ  LYS   140     107.540  66.766  86.772  1.00  0.00            
ATOM   2155  HZ1 LYS   140     108.522  66.944  86.923  1.00  0.00            
ATOM   2156  HZ2 LYS   140     107.077  66.681  87.666  1.00  0.00            
ATOM   2157  HZ3 LYS   140     107.527  65.890  86.269  1.00  0.00            
ATOM   2158  C   LYS   140     101.316  69.278  83.402  1.00  0.00            
ATOM   2159  O   LYS   140     101.448  69.048  82.209  1.00  0.00            
ATOM   2160  N   ASN   141     100.145  69.427  83.962  1.00  0.00            
ATOM   2161  H   ASN   141     100.188  69.553  84.963  1.00  0.00            
ATOM   2162  CA  ASN   141      98.783  69.369  83.362  1.00  0.00            
ATOM   2163  HA  ASN   141      98.823  68.624  82.566  1.00  0.00            
ATOM   2164  CB  ASN   141      97.618  69.138  84.304  1.00  0.00            
ATOM   2165  HB1 ASN   141      96.686  69.075  83.743  1.00  0.00            
ATOM   2166  HB2 ASN   141      97.518  69.979  84.990  1.00  0.00            
ATOM   2167  CG  ASN   141      97.801  67.834  85.033  1.00  0.00            
ATOM   2168  OD1 ASN   141      98.490  66.929  84.530  1.00  0.00            
ATOM   2169  ND2 ASN   141      97.231  67.696  86.158  1.00  0.00            
ATOM   2170 1HD2 ASN   141      96.647  68.421  86.549  1.00  0.00            
ATOM   2171 2HD2 ASN   141      97.133  66.766  86.540  1.00  0.00            
ATOM   2172  C   ASN   141      98.611  70.683  82.555  1.00  0.00            
ATOM   2173  O   ASN   141      98.005  70.609  81.507  1.00  0.00            
ATOM   2174  N   GLU   142      99.120  71.866  83.039  1.00  0.00            
ATOM   2175  H   GLU   142      99.545  71.925  83.953  1.00  0.00            
ATOM   2176  CA  GLU   142      98.737  73.143  82.337  1.00  0.00            
ATOM   2177  HA  GLU   142      97.667  73.251  82.512  1.00  0.00            
ATOM   2178  CB  GLU   142      99.493  74.203  83.023  1.00  0.00            
ATOM   2179  HB1 GLU   142     100.497  74.078  82.617  1.00  0.00            
ATOM   2180  HB2 GLU   142      99.497  74.058  84.103  1.00  0.00            
ATOM   2181  CG  GLU   142      99.150  75.686  82.722  1.00  0.00            
ATOM   2182  HG1 GLU   142      98.102  75.920  82.914  1.00  0.00            
ATOM   2183  HG2 GLU   142      99.458  75.932  81.706  1.00  0.00            
ATOM   2184  CD  GLU   142     100.080  76.608  83.588  1.00  0.00            
ATOM   2185  OE1 GLU   142      99.887  77.844  83.478  1.00  0.00            
ATOM   2186  OE2 GLU   142     101.108  76.203  84.158  1.00  0.00            
ATOM   2187  C   GLU   142      98.931  73.142  80.775  1.00  0.00            
ATOM   2188  O   GLU   142      97.963  73.414  80.070  1.00  0.00            
ATOM   2189  N   HIS   143     100.093  72.692  80.268  1.00  0.00            
ATOM   2190  H   HIS   143     100.794  72.396  80.932  1.00  0.00            
ATOM   2191  CA  HIS   143     100.366  72.626  78.792  1.00  0.00            
ATOM   2192  HA  HIS   143     100.403  73.640  78.395  1.00  0.00            
ATOM   2193  CB  HIS   143     101.753  71.978  78.679  1.00  0.00            
ATOM   2194  HB1 HIS   143     101.991  71.553  77.704  1.00  0.00            
ATOM   2195  HB2 HIS   143     101.920  71.265  79.486  1.00  0.00            
ATOM   2196  CG  HIS   143     102.790  73.057  78.809  1.00  0.00            
ATOM   2197  ND1 HIS   143     103.189  73.626  80.035  1.00  0.00            
ATOM   2198  CE1 HIS   143     103.715  74.850  79.723  1.00  0.00            
ATOM   2199  HE1 HIS   143     104.055  75.620  80.400  1.00  0.00            
ATOM   2200  NE2 HIS   143     103.737  75.007  78.386  1.00  0.00            
ATOM   2201  HE2 HIS   143     103.928  75.861  77.882  1.00  0.00            
ATOM   2202  CD2 HIS   143     103.099  73.912  77.786  1.00  0.00            
ATOM   2203  HD2 HIS   143     102.867  73.767  76.741  1.00  0.00            
ATOM   2204  C   HIS   143      99.282  71.774  78.067  1.00  0.00            
ATOM   2205  O   HIS   143      98.958  72.171  76.950  1.00  0.00            
ATOM   2206  N   LEU   144      98.670  70.717  78.656  1.00  0.00            
ATOM   2207  H   LEU   144      98.823  70.683  79.654  1.00  0.00            
ATOM   2208  CA  LEU   144      97.614  69.912  78.187  1.00  0.00            
ATOM   2209  HA  LEU   144      97.739  69.902  77.105  1.00  0.00            
ATOM   2210  CB  LEU   144      97.580  68.480  78.752  1.00  0.00            
ATOM   2211  HB1 LEU   144      96.543  68.144  78.768  1.00  0.00            
ATOM   2212  HB2 LEU   144      97.774  68.537  79.823  1.00  0.00            
ATOM   2213  CG  LEU   144      98.499  67.478  78.061  1.00  0.00            
ATOM   2214  HG  LEU   144      98.415  67.617  76.984  1.00  0.00            
ATOM   2215  CD1 LEU   144      99.975  67.580  78.517  1.00  0.00            
ATOM   2216 1HD1 LEU   144     100.045  67.552  79.604  1.00  0.00            
ATOM   2217 2HD1 LEU   144     100.519  66.711  78.145  1.00  0.00            
ATOM   2218 3HD1 LEU   144     100.349  68.514  78.099  1.00  0.00            
ATOM   2219  CD2 LEU   144      98.102  66.060  78.510  1.00  0.00            
ATOM   2220 1HD2 LEU   144      98.796  65.276  78.208  1.00  0.00            
ATOM   2221 2HD2 LEU   144      98.075  65.979  79.597  1.00  0.00            
ATOM   2222 3HD2 LEU   144      97.104  65.872  78.113  1.00  0.00            
ATOM   2223  C   LEU   144      96.186  70.551  78.368  1.00  0.00            
ATOM   2224  O   LEU   144      95.295  70.245  77.542  1.00  0.00            
ATOM   2225  N   GLN   145      95.938  71.484  79.280  1.00  0.00            
ATOM   2226  H   GLN   145      96.738  71.837  79.786  1.00  0.00            
ATOM   2227  CA  GLN   145      94.657  72.202  79.462  1.00  0.00            
ATOM   2228  HA  GLN   145      93.881  71.449  79.327  1.00  0.00            
ATOM   2229  CB  GLN   145      94.677  72.733  80.919  1.00  0.00            
ATOM   2230  HB1 GLN   145      93.830  73.419  80.908  1.00  0.00            
ATOM   2231  HB2 GLN   145      95.586  73.304  81.108  1.00  0.00            
ATOM   2232  CG  GLN   145      94.456  71.690  82.003  1.00  0.00            
ATOM   2233  HG1 GLN   145      95.308  71.013  81.940  1.00  0.00            
ATOM   2234  HG2 GLN   145      93.542  71.100  81.939  1.00  0.00            
ATOM   2235  CD  GLN   145      94.580  72.272  83.434  1.00  0.00            
ATOM   2236  OE1 GLN   145      95.546  72.018  84.158  1.00  0.00            
ATOM   2237  NE2 GLN   145      93.511  72.888  83.981  1.00  0.00            
ATOM   2238 1HE2 GLN   145      92.655  72.899  83.443  1.00  0.00            
ATOM   2239 2HE2 GLN   145      93.689  73.395  84.836  1.00  0.00            
ATOM   2240  C   GLN   145      94.500  73.295  78.398  1.00  0.00            
ATOM   2241  O   GLN   145      93.405  73.612  77.892  1.00  0.00            
ATOM   2242  N   LYS   146      95.563  73.924  78.003  1.00  0.00            
ATOM   2243  H   LYS   146      96.403  73.757  78.538  1.00  0.00            
ATOM   2244  CA  LYS   146      95.699  74.773  76.779  1.00  0.00            
ATOM   2245  HA  LYS   146      94.901  75.510  76.861  1.00  0.00            
ATOM   2246  CB  LYS   146      97.116  75.345  76.825  1.00  0.00            
ATOM   2247  HB1 LYS   146      97.340  75.816  75.868  1.00  0.00            
ATOM   2248  HB2 LYS   146      97.788  74.500  76.978  1.00  0.00            
ATOM   2249  CG  LYS   146      97.344  76.444  77.855  1.00  0.00            
ATOM   2250  HG1 LYS   146      96.668  76.216  78.679  1.00  0.00            
ATOM   2251  HG2 LYS   146      96.978  77.422  77.542  1.00  0.00            
ATOM   2252  CD  LYS   146      98.764  76.571  78.466  1.00  0.00            
ATOM   2253  HD1 LYS   146      99.578  76.579  77.741  1.00  0.00            
ATOM   2254  HD2 LYS   146      98.922  75.623  78.979  1.00  0.00            
ATOM   2255  CE  LYS   146      98.910  77.734  79.446  1.00  0.00            
ATOM   2256  HE1 LYS   146      99.875  77.631  79.943  1.00  0.00            
ATOM   2257  HE2 LYS   146      98.100  77.570  80.157  1.00  0.00            
ATOM   2258  NZ  LYS   146      98.790  79.045  78.800  1.00  0.00            
ATOM   2259  HZ1 LYS   146      99.400  79.182  78.007  1.00  0.00            
ATOM   2260  HZ2 LYS   146      97.882  79.279  78.426  1.00  0.00            
ATOM   2261  HZ3 LYS   146      98.996  79.783  79.457  1.00  0.00            
ATOM   2262  C   LYS   146      95.367  74.050  75.490  1.00  0.00            
ATOM   2263  O   LYS   146      94.591  74.508  74.629  1.00  0.00            
ATOM   2264  N   GLU   147      95.786  72.793  75.450  1.00  0.00            
ATOM   2265  H   GLU   147      96.505  72.409  76.046  1.00  0.00            
ATOM   2266  CA  GLU   147      95.346  71.902  74.323  1.00  0.00            
ATOM   2267  HA  GLU   147      95.287  72.437  73.375  1.00  0.00            
ATOM   2268  CB  GLU   147      96.274  70.699  74.133  1.00  0.00            
ATOM   2269  HB1 GLU   147      95.953  70.057  73.313  1.00  0.00            
ATOM   2270  HB2 GLU   147      96.277  70.179  75.091  1.00  0.00            
ATOM   2271  CG  GLU   147      97.741  70.859  73.765  1.00  0.00            
ATOM   2272  HG1 GLU   147      98.173  69.893  74.026  1.00  0.00            
ATOM   2273  HG2 GLU   147      98.210  71.657  74.342  1.00  0.00            
ATOM   2274  CD  GLU   147      97.814  71.157  72.247  1.00  0.00            
ATOM   2275  OE1 GLU   147      97.603  72.291  71.873  1.00  0.00            
ATOM   2276  OE2 GLU   147      98.209  70.247  71.490  1.00  0.00            
ATOM   2277  C   GLU   147      93.949  71.298  74.449  1.00  0.00            
ATOM   2278  O   GLU   147      93.237  71.065  73.454  1.00  0.00            
ATOM   2279  N   ASN   148      93.447  71.214  75.674  1.00  0.00            
ATOM   2280  H   ASN   148      94.012  71.283  76.508  1.00  0.00            
ATOM   2281  CA  ASN   148      91.993  71.009  75.866  1.00  0.00            
ATOM   2282  HA  ASN   148      91.615  70.178  75.271  1.00  0.00            
ATOM   2283  CB  ASN   148      91.702  70.649  77.312  1.00  0.00            
ATOM   2284  HB1 ASN   148      91.999  71.500  77.924  1.00  0.00            
ATOM   2285  HB2 ASN   148      92.371  69.853  77.639  1.00  0.00            
ATOM   2286  CG  ASN   148      90.249  70.241  77.567  1.00  0.00            
ATOM   2287  OD1 ASN   148      89.542  70.765  78.417  1.00  0.00            
ATOM   2288  ND2 ASN   148      89.865  69.178  76.894  1.00  0.00            
ATOM   2289 1HD2 ASN   148      90.557  68.654  76.378  1.00  0.00            
ATOM   2290 2HD2 ASN   148      89.006  68.779  77.243  1.00  0.00            
ATOM   2291  C   ASN   148      91.199  72.312  75.418  1.00  0.00            
ATOM   2292  O   ASN   148      90.255  72.079  74.624  1.00  0.00            
ATOM   2293  N   GLU   149      91.619  73.549  75.752  1.00  0.00            
ATOM   2294  H   GLU   149      92.445  73.666  76.322  1.00  0.00            
ATOM   2295  CA  GLU   149      90.915  74.776  75.308  1.00  0.00            
ATOM   2296  HA  GLU   149      89.937  74.723  75.785  1.00  0.00            
ATOM   2297  CB  GLU   149      91.643  75.975  75.921  1.00  0.00            
ATOM   2298  HB1 GLU   149      92.718  75.995  75.742  1.00  0.00            
ATOM   2299  HB2 GLU   149      91.655  75.899  77.008  1.00  0.00            
ATOM   2300  CG  GLU   149      90.913  77.350  75.711  1.00  0.00            
ATOM   2301  HG1 GLU   149      90.010  77.312  76.321  1.00  0.00            
ATOM   2302  HG2 GLU   149      90.499  77.518  74.717  1.00  0.00            
ATOM   2303  CD  GLU   149      91.793  78.552  76.063  1.00  0.00            
ATOM   2304  OE1 GLU   149      92.595  78.876  75.149  1.00  0.00            
ATOM   2305  OE2 GLU   149      91.929  78.986  77.218  1.00  0.00            
ATOM   2306  C   GLU   149      90.865  74.827  73.786  1.00  0.00            
ATOM   2307  O   GLU   149      89.808  75.127  73.273  1.00  0.00            
ATOM   2308  N   ARG   150      92.056  74.551  73.147  1.00  0.00            
ATOM   2309  H   ARG   150      92.867  74.476  73.743  1.00  0.00            
ATOM   2310  CA  ARG   150      92.242  74.529  71.714  1.00  0.00            
ATOM   2311  HA  ARG   150      91.926  75.481  71.287  1.00  0.00            
ATOM   2312  CB  ARG   150      93.703  74.221  71.392  1.00  0.00            
ATOM   2313  HB1 ARG   150      93.868  73.387  72.075  1.00  0.00            
ATOM   2314  HB2 ARG   150      94.368  75.038  71.672  1.00  0.00            
ATOM   2315  CG  ARG   150      93.819  73.767  69.864  1.00  0.00            
ATOM   2316  HG1 ARG   150      93.273  74.528  69.306  1.00  0.00            
ATOM   2317  HG2 ARG   150      93.371  72.774  69.881  1.00  0.00            
ATOM   2318  CD  ARG   150      95.215  73.617  69.374  1.00  0.00            
ATOM   2319  HD1 ARG   150      95.808  74.439  69.775  1.00  0.00            
ATOM   2320  HD2 ARG   150      95.184  73.759  68.293  1.00  0.00            
ATOM   2321  NE  ARG   150      95.770  72.302  69.784  1.00  0.00            
ATOM   2322  HE  ARG   150      96.395  72.238  70.574  1.00  0.00            
ATOM   2323  CZ  ARG   150      95.877  71.172  69.028  1.00  0.00            
ATOM   2324  NH1 ARG   150      95.267  71.067  67.889  1.00  0.00            
ATOM   2325 1HH1 ARG   150      94.792  71.888  67.541  1.00  0.00            
ATOM   2326 2HH1 ARG   150      95.356  70.251  67.301  1.00  0.00            
ATOM   2327  NH2 ARG   150      96.600  70.106  69.347  1.00  0.00            
ATOM   2328 1HH2 ARG   150      97.261  70.101  70.110  1.00  0.00            
ATOM   2329 2HH2 ARG   150      96.648  69.440  68.590  1.00  0.00            
ATOM   2330  C   ARG   150      91.257  73.573  71.033  1.00  0.00            
ATOM   2331  O   ARG   150      90.561  73.904  70.051  1.00  0.00            
ATOM   2332  N   LEU   151      91.242  72.346  71.511  1.00  0.00            
ATOM   2333  H   LEU   151      91.919  72.156  72.237  1.00  0.00            
ATOM   2334  CA  LEU   151      90.382  71.215  70.937  1.00  0.00            
ATOM   2335  HA  LEU   151      90.370  71.241  69.847  1.00  0.00            
ATOM   2336  CB  LEU   151      90.976  69.838  71.346  1.00  0.00            
ATOM   2337  HB1 LEU   151      90.376  68.971  71.072  1.00  0.00            
ATOM   2338  HB2 LEU   151      91.021  69.891  72.433  1.00  0.00            
ATOM   2339  CG  LEU   151      92.345  69.400  70.810  1.00  0.00            
ATOM   2340  HG  LEU   151      93.164  70.004  71.201  1.00  0.00            
ATOM   2341  CD1 LEU   151      92.588  67.926  71.280  1.00  0.00            
ATOM   2342 1HD1 LEU   151      92.005  67.238  70.668  1.00  0.00            
ATOM   2343 2HD1 LEU   151      93.643  67.659  71.213  1.00  0.00            
ATOM   2344 3HD1 LEU   151      92.367  67.851  72.345  1.00  0.00            
ATOM   2345  CD2 LEU   151      92.486  69.495  69.324  1.00  0.00            
ATOM   2346 1HD2 LEU   151      92.470  70.528  68.978  1.00  0.00            
ATOM   2347 2HD2 LEU   151      93.407  69.018  68.988  1.00  0.00            
ATOM   2348 3HD2 LEU   151      91.600  69.068  68.855  1.00  0.00            
ATOM   2349  C   LEU   151      88.884  71.401  71.341  1.00  0.00            
ATOM   2350  O   LEU   151      87.936  71.126  70.559  1.00  0.00            
ATOM   2351  N   LEU   152      88.549  72.049  72.427  1.00  0.00            
ATOM   2352  H   LEU   152      89.327  72.165  73.060  1.00  0.00            
ATOM   2353  CA  LEU   152      87.188  72.551  72.709  1.00  0.00            
ATOM   2354  HA  LEU   152      86.442  71.760  72.626  1.00  0.00            
ATOM   2355  CB  LEU   152      87.023  73.048  74.171  1.00  0.00            
ATOM   2356  HB1 LEU   152      86.045  73.486  74.366  1.00  0.00            
ATOM   2357  HB2 LEU   152      87.676  73.890  74.399  1.00  0.00            
ATOM   2358  CG  LEU   152      87.187  72.011  75.246  1.00  0.00            
ATOM   2359  HG  LEU   152      88.160  71.519  75.244  1.00  0.00            
ATOM   2360  CD1 LEU   152      87.135  72.708  76.633  1.00  0.00            
ATOM   2361 1HD1 LEU   152      86.160  73.028  77.001  1.00  0.00            
ATOM   2362 2HD1 LEU   152      87.436  71.918  77.320  1.00  0.00            
ATOM   2363 3HD1 LEU   152      87.828  73.550  76.630  1.00  0.00            
ATOM   2364  CD2 LEU   152      86.263  70.815  75.150  1.00  0.00            
ATOM   2365 1HD2 LEU   152      86.698  70.156  74.399  1.00  0.00            
ATOM   2366 2HD2 LEU   152      86.250  70.318  76.119  1.00  0.00            
ATOM   2367 3HD2 LEU   152      85.217  71.050  74.950  1.00  0.00            
ATOM   2368  C   LEU   152      86.748  73.569  71.701  1.00  0.00            
ATOM   2369  O   LEU   152      85.736  73.433  71.012  1.00  0.00            
ATOM   2370  N   ARG   153      87.512  74.625  71.507  1.00  0.00            
ATOM   2371  H   ARG   153      88.339  74.644  72.087  1.00  0.00            
ATOM   2372  CA  ARG   153      87.364  75.731  70.588  1.00  0.00            
ATOM   2373  HA  ARG   153      86.410  76.253  70.657  1.00  0.00            
ATOM   2374  CB  ARG   153      88.431  76.774  70.737  1.00  0.00            
ATOM   2375  HB1 ARG   153      89.394  76.279  70.613  1.00  0.00            
ATOM   2376  HB2 ARG   153      88.386  77.088  71.780  1.00  0.00            
ATOM   2377  CG  ARG   153      88.428  78.020  69.801  1.00  0.00            
ATOM   2378  HG1 ARG   153      87.396  78.366  69.745  1.00  0.00            
ATOM   2379  HG2 ARG   153      88.729  77.738  68.793  1.00  0.00            
ATOM   2380  CD  ARG   153      89.243  79.192  70.264  1.00  0.00            
ATOM   2381  HD1 ARG   153      88.881  79.426  71.266  1.00  0.00            
ATOM   2382  HD2 ARG   153      89.055  80.020  69.580  1.00  0.00            
ATOM   2383  NE  ARG   153      90.670  78.898  70.499  1.00  0.00            
ATOM   2384  HE  ARG   153      91.240  78.773  69.674  1.00  0.00            
ATOM   2385  CZ  ARG   153      91.395  78.785  71.600  1.00  0.00            
ATOM   2386  NH1 ARG   153      91.005  79.076  72.789  1.00  0.00            
ATOM   2387 1HH1 ARG   153      90.168  79.610  72.973  1.00  0.00            
ATOM   2388 2HH1 ARG   153      91.648  78.943  73.557  1.00  0.00            
ATOM   2389  NH2 ARG   153      92.646  78.412  71.518  1.00  0.00            
ATOM   2390 1HH2 ARG   153      92.977  78.170  70.595  1.00  0.00            
ATOM   2391 2HH2 ARG   153      93.263  78.128  72.266  1.00  0.00            
ATOM   2392  C   ARG   153      87.299  75.264  69.088  1.00  0.00            
ATOM   2393  O   ARG   153      86.512  75.747  68.295  1.00  0.00            
ATOM   2394  N   ASP   154      88.085  74.241  68.717  1.00  0.00            
ATOM   2395  H   ASP   154      88.886  74.000  69.283  1.00  0.00            
ATOM   2396  CA  ASP   154      87.919  73.437  67.479  1.00  0.00            
ATOM   2397  HA  ASP   154      87.946  74.137  66.644  1.00  0.00            
ATOM   2398  CB  ASP   154      89.059  72.467  67.296  1.00  0.00            
ATOM   2399  HB1 ASP   154      88.686  71.572  67.794  1.00  0.00            
ATOM   2400  HB2 ASP   154      89.978  72.747  67.811  1.00  0.00            
ATOM   2401  CG  ASP   154      89.336  72.142  65.806  1.00  0.00            
ATOM   2402  OD1 ASP   154      90.390  71.550  65.552  1.00  0.00            
ATOM   2403  OD2 ASP   154      88.554  72.504  64.882  1.00  0.00            
ATOM   2404  C   ASP   154      86.547  72.709  67.335  1.00  0.00            
ATOM   2405  O   ASP   154      85.788  72.895  66.384  1.00  0.00            
ATOM   2406  N   TRP   155      86.208  71.902  68.315  1.00  0.00            
ATOM   2407  H   TRP   155      86.659  71.889  69.219  1.00  0.00            
ATOM   2408  CA  TRP   155      85.015  71.102  68.268  1.00  0.00            
ATOM   2409  HA  TRP   155      85.030  70.587  67.307  1.00  0.00            
ATOM   2410  CB  TRP   155      85.008  70.022  69.404  1.00  0.00            
ATOM   2411  HB1 TRP   155      85.512  70.385  70.300  1.00  0.00            
ATOM   2412  HB2 TRP   155      85.723  69.268  69.075  1.00  0.00            
ATOM   2413  CG  TRP   155      83.714  69.360  69.738  1.00  0.00            
ATOM   2414  CD1 TRP   155      83.066  68.510  68.853  1.00  0.00            
ATOM   2415  HD1 TRP   155      83.438  68.183  67.894  1.00  0.00            
ATOM   2416  NE1 TRP   155      81.831  68.267  69.455  1.00  0.00            
ATOM   2417  HE1 TRP   155      81.157  67.600  69.107  1.00  0.00            
ATOM   2418  CE2 TRP   155      81.686  68.927  70.676  1.00  0.00            
ATOM   2419  CZ2 TRP   155      80.687  68.764  71.662  1.00  0.00            
ATOM   2420  HZ2 TRP   155      79.775  68.258  71.380  1.00  0.00            
ATOM   2421  CH2 TRP   155      80.857  69.480  72.891  1.00  0.00            
ATOM   2422  HH2 TRP   155      80.160  69.530  73.714  1.00  0.00            
ATOM   2423  CZ3 TRP   155      81.989  70.281  73.120  1.00  0.00            
ATOM   2424  HZ3 TRP   155      82.000  70.865  74.028  1.00  0.00            
ATOM   2425  CE3 TRP   155      82.948  70.370  72.097  1.00  0.00            
ATOM   2426  HE3 TRP   155      83.844  70.955  72.242  1.00  0.00            
ATOM   2427  CD2 TRP   155      82.822  69.683  70.835  1.00  0.00            
ATOM   2428  C   TRP   155      83.684  71.916  68.243  1.00  0.00            
ATOM   2429  O   TRP   155      82.790  71.486  67.546  1.00  0.00            
ATOM   2430  N   ASN   156      83.627  73.104  68.911  1.00  0.00            
ATOM   2431  H   ASN   156      84.413  73.242  69.530  1.00  0.00            
ATOM   2432  CA  ASN   156      82.562  74.102  68.645  1.00  0.00            
ATOM   2433  HA  ASN   156      81.656  73.497  68.672  1.00  0.00            
ATOM   2434  CB  ASN   156      82.637  75.149  69.848  1.00  0.00            
ATOM   2435  HB1 ASN   156      81.869  75.919  69.774  1.00  0.00            
ATOM   2436  HB2 ASN   156      83.637  75.537  70.044  1.00  0.00            
ATOM   2437  CG  ASN   156      82.234  74.389  71.090  1.00  0.00            
ATOM   2438  OD1 ASN   156      81.127  73.874  71.160  1.00  0.00            
ATOM   2439  ND2 ASN   156      83.029  74.266  72.151  1.00  0.00            
ATOM   2440 1HD2 ASN   156      83.917  74.746  72.104  1.00  0.00            
ATOM   2441 2HD2 ASN   156      82.627  73.930  73.014  1.00  0.00            
ATOM   2442  C   ASN   156      82.658  74.925  67.340  1.00  0.00            
ATOM   2443  O   ASN   156      81.580  75.185  66.802  1.00  0.00            
ATOM   2444  N   ASP   157      83.825  75.090  66.739  1.00  0.00            
ATOM   2445  H   ASP   157      84.655  74.753  67.206  1.00  0.00            
ATOM   2446  CA  ASP   157      83.884  75.575  65.332  1.00  0.00            
ATOM   2447  HA  ASP   157      83.265  76.455  65.162  1.00  0.00            
ATOM   2448  CB  ASP   157      85.228  76.033  64.898  1.00  0.00            
ATOM   2449  HB1 ASP   157      85.972  75.241  64.996  1.00  0.00            
ATOM   2450  HB2 ASP   157      85.560  76.840  65.551  1.00  0.00            
ATOM   2451  CG  ASP   157      85.289  76.546  63.421  1.00  0.00            
ATOM   2452  OD1 ASP   157      86.144  76.040  62.635  1.00  0.00            
ATOM   2453  OD2 ASP   157      84.381  77.319  63.002  1.00  0.00            
ATOM   2454  C   ASP   157      83.329  74.540  64.299  1.00  0.00            
ATOM   2455  O   ASP   157      82.556  74.918  63.435  1.00  0.00            
ATOM   2456  N   VAL   158      83.645  73.229  64.373  1.00  0.00            
ATOM   2457  H   VAL   158      84.359  72.949  65.032  1.00  0.00            
ATOM   2458  CA  VAL   158      83.054  72.219  63.511  1.00  0.00            
ATOM   2459  HA  VAL   158      83.227  72.595  62.503  1.00  0.00            
ATOM   2460  CB  VAL   158      83.729  70.817  63.563  1.00  0.00            
ATOM   2461  HB  VAL   158      84.773  71.066  63.369  1.00  0.00            
ATOM   2462  CG1 VAL   158      83.692  70.094  64.890  1.00  0.00            
ATOM   2463 1HG1 VAL   158      84.127  70.746  65.647  1.00  0.00            
ATOM   2464 2HG1 VAL   158      82.679  69.875  65.227  1.00  0.00            
ATOM   2465 3HG1 VAL   158      84.250  69.159  64.833  1.00  0.00            
ATOM   2466  CG2 VAL   158      83.163  69.941  62.446  1.00  0.00            
ATOM   2467 1HG2 VAL   158      82.196  69.637  62.848  1.00  0.00            
ATOM   2468 2HG2 VAL   158      83.099  70.543  61.539  1.00  0.00            
ATOM   2469 3HG2 VAL   158      83.885  69.129  62.365  1.00  0.00            
ATOM   2470  C   VAL   158      81.569  72.075  63.782  1.00  0.00            
ATOM   2471  O   VAL   158      80.814  72.005  62.755  1.00  0.00            
ATOM   2472  N   GLN   159      81.164  72.106  65.077  1.00  0.00            
ATOM   2473  H   GLN   159      81.854  72.043  65.811  1.00  0.00            
ATOM   2474  CA  GLN   159      79.768  72.212  65.395  1.00  0.00            
ATOM   2475  HA  GLN   159      79.245  71.306  65.088  1.00  0.00            
ATOM   2476  CB  GLN   159      79.599  72.374  66.960  1.00  0.00            
ATOM   2477  HB1 GLN   159      79.706  73.410  67.281  1.00  0.00            
ATOM   2478  HB2 GLN   159      80.358  71.764  67.450  1.00  0.00            
ATOM   2479  CG  GLN   159      78.163  71.971  67.367  1.00  0.00            
ATOM   2480  HG1 GLN   159      77.472  72.325  66.602  1.00  0.00            
ATOM   2481  HG2 GLN   159      77.895  72.391  68.336  1.00  0.00            
ATOM   2482  CD  GLN   159      78.003  70.428  67.443  1.00  0.00            
ATOM   2483  OE1 GLN   159      77.335  69.737  66.640  1.00  0.00            
ATOM   2484  NE2 GLN   159      78.661  69.815  68.369  1.00  0.00            
ATOM   2485 1HE2 GLN   159      79.254  70.341  68.995  1.00  0.00            
ATOM   2486 2HE2 GLN   159      78.605  68.809  68.293  1.00  0.00            
ATOM   2487  C   GLN   159      79.058  73.433  64.739  1.00  0.00            
ATOM   2488  O   GLN   159      78.043  73.286  64.186  1.00  0.00            
ATOM   2489  N   GLY   160      79.708  74.616  64.738  1.00  0.00            
ATOM   2490  H   GLY   160      80.574  74.682  65.253  1.00  0.00            
ATOM   2491  CA  GLY   160      79.298  75.852  64.036  1.00  0.00            
ATOM   2492  HA1 GLY   160      79.924  76.699  64.314  1.00  0.00            
ATOM   2493  HA2 GLY   160      78.293  76.069  64.399  1.00  0.00            
ATOM   2494  C   GLY   160      79.211  75.650  62.510  1.00  0.00            
ATOM   2495  O   GLY   160      78.192  76.006  61.912  1.00  0.00            
ATOM   2496  N   ARG   161      80.230  75.029  61.879  1.00  0.00            
ATOM   2497  H   ARG   161      81.106  74.835  62.343  1.00  0.00            
ATOM   2498  CA  ARG   161      80.206  74.796  60.457  1.00  0.00            
ATOM   2499  HA  ARG   161      79.899  75.732  59.989  1.00  0.00            
ATOM   2500  CB  ARG   161      81.621  74.538  60.163  1.00  0.00            
ATOM   2501  HB1 ARG   161      82.141  73.969  60.934  1.00  0.00            
ATOM   2502  HB2 ARG   161      82.202  75.460  60.183  1.00  0.00            
ATOM   2503  CG  ARG   161      81.936  73.965  58.751  1.00  0.00            
ATOM   2504  HG1 ARG   161      81.502  74.649  58.022  1.00  0.00            
ATOM   2505  HG2 ARG   161      81.539  72.951  58.710  1.00  0.00            
ATOM   2506  CD  ARG   161      83.452  74.006  58.325  1.00  0.00            
ATOM   2507  HD1 ARG   161      83.946  74.964  58.491  1.00  0.00            
ATOM   2508  HD2 ARG   161      83.503  73.759  57.265  1.00  0.00            
ATOM   2509  NE  ARG   161      84.152  72.963  59.147  1.00  0.00            
ATOM   2510  HE  ARG   161      83.965  72.008  58.877  1.00  0.00            
ATOM   2511  CZ  ARG   161      84.973  73.196  60.194  1.00  0.00            
ATOM   2512  NH1 ARG   161      85.161  74.369  60.679  1.00  0.00            
ATOM   2513 1HH1 ARG   161      84.657  75.200  60.406  1.00  0.00            
ATOM   2514 2HH1 ARG   161      85.668  74.440  61.550  1.00  0.00            
ATOM   2515  NH2 ARG   161      85.525  72.230  60.791  1.00  0.00            
ATOM   2516 1HH2 ARG   161      85.568  71.334  60.327  1.00  0.00            
ATOM   2517 2HH2 ARG   161      85.991  72.274  61.685  1.00  0.00            
ATOM   2518  C   ARG   161      79.233  73.720  60.106  1.00  0.00            
ATOM   2519  O   ARG   161      78.653  73.694  58.996  1.00  0.00            
ATOM   2520  N   PHE   162      78.870  72.796  61.014  1.00  0.00            
ATOM   2521  H   PHE   162      79.371  72.740  61.889  1.00  0.00            
ATOM   2522  CA  PHE   162      77.776  71.760  60.813  1.00  0.00            
ATOM   2523  HA  PHE   162      77.713  71.406  59.784  1.00  0.00            
ATOM   2524  CB  PHE   162      78.035  70.679  61.827  1.00  0.00            
ATOM   2525  HB1 PHE   162      78.196  71.117  62.812  1.00  0.00            
ATOM   2526  HB2 PHE   162      79.004  70.216  61.638  1.00  0.00            
ATOM   2527  CG  PHE   162      77.012  69.486  61.746  1.00  0.00            
ATOM   2528  CD1 PHE   162      76.606  68.920  62.992  1.00  0.00            
ATOM   2529  HD1 PHE   162      76.971  69.296  63.937  1.00  0.00            
ATOM   2530  CE1 PHE   162      75.699  67.837  63.041  1.00  0.00            
ATOM   2531  HE1 PHE   162      75.642  67.396  64.025  1.00  0.00            
ATOM   2532  CZ  PHE   162      75.154  67.348  61.795  1.00  0.00            
ATOM   2533  HZ  PHE   162      74.520  66.473  61.813  1.00  0.00            
ATOM   2534  CE2 PHE   162      75.556  67.876  60.595  1.00  0.00            
ATOM   2535  HE2 PHE   162      75.229  67.483  59.644  1.00  0.00            
ATOM   2536  CD2 PHE   162      76.448  68.982  60.555  1.00  0.00            
ATOM   2537  HD2 PHE   162      76.803  69.347  59.602  1.00  0.00            
ATOM   2538  C   PHE   162      76.353  72.369  61.004  1.00  0.00            
ATOM   2539  O   PHE   162      75.506  72.112  60.133  1.00  0.00            
ATOM   2540  N   GLU   163      76.208  73.132  62.025  1.00  0.00            
ATOM   2541  H   GLU   163      76.900  73.018  62.751  1.00  0.00            
ATOM   2542  CA  GLU   163      74.974  73.974  62.371  1.00  0.00            
ATOM   2543  HA  GLU   163      74.132  73.312  62.575  1.00  0.00            
ATOM   2544  CB  GLU   163      75.291  74.831  63.623  1.00  0.00            
ATOM   2545  HB1 GLU   163      76.165  75.417  63.337  1.00  0.00            
ATOM   2546  HB2 GLU   163      75.450  74.217  64.509  1.00  0.00            
ATOM   2547  CG  GLU   163      74.119  75.682  64.034  1.00  0.00            
ATOM   2548  HG1 GLU   163      73.293  75.090  64.428  1.00  0.00            
ATOM   2549  HG2 GLU   163      73.658  76.285  63.251  1.00  0.00            
ATOM   2550  CD  GLU   163      74.452  76.576  65.245  1.00  0.00            
ATOM   2551  OE1 GLU   163      73.765  76.501  66.284  1.00  0.00            
ATOM   2552  OE2 GLU   163      75.418  77.336  65.238  1.00  0.00            
ATOM   2553  C   GLU   163      74.487  74.859  61.252  1.00  0.00            
ATOM   2554  O   GLU   163      73.308  75.041  60.885  1.00  0.00            
ATOM   2555  N   LYS   164      75.488  75.397  60.560  1.00  0.00            
ATOM   2556  H   LYS   164      76.394  75.318  60.999  1.00  0.00            
ATOM   2557  CA  LYS   164      75.326  76.253  59.341  1.00  0.00            
ATOM   2558  HA  LYS   164      74.514  76.958  59.520  1.00  0.00            
ATOM   2559  CB  LYS   164      76.505  77.232  59.193  1.00  0.00            
ATOM   2560  HB1 LYS   164      76.422  77.790  58.260  1.00  0.00            
ATOM   2561  HB2 LYS   164      77.495  76.780  59.127  1.00  0.00            
ATOM   2562  CG  LYS   164      76.478  78.305  60.316  1.00  0.00            
ATOM   2563  HG1 LYS   164      76.446  77.953  61.347  1.00  0.00            
ATOM   2564  HG2 LYS   164      75.544  78.851  60.182  1.00  0.00            
ATOM   2565  CD  LYS   164      77.644  79.261  60.158  1.00  0.00            
ATOM   2566  HD1 LYS   164      77.413  80.204  60.653  1.00  0.00            
ATOM   2567  HD2 LYS   164      77.867  79.432  59.105  1.00  0.00            
ATOM   2568  CE  LYS   164      78.845  78.738  60.958  1.00  0.00            
ATOM   2569  HE1 LYS   164      79.316  78.022  60.285  1.00  0.00            
ATOM   2570  HE2 LYS   164      78.593  78.234  61.891  1.00  0.00            
ATOM   2571  NZ  LYS   164      79.863  79.757  61.226  1.00  0.00            
ATOM   2572  HZ1 LYS   164      79.997  80.259  60.360  1.00  0.00            
ATOM   2573  HZ2 LYS   164      79.595  80.433  61.928  1.00  0.00            
ATOM   2574  HZ3 LYS   164      80.758  79.477  61.602  1.00  0.00            
ATOM   2575  C   LYS   164      75.053  75.583  57.983  1.00  0.00            
ATOM   2576  O   LYS   164      74.435  76.199  57.087  1.00  0.00            
ATOM   2577  N   ALA   165      75.469  74.310  57.880  1.00  0.00            
ATOM   2578  H   ALA   165      76.162  73.910  58.495  1.00  0.00            
ATOM   2579  CA  ALA   165      75.024  73.557  56.701  1.00  0.00            
ATOM   2580  HA  ALA   165      75.123  74.084  55.752  1.00  0.00            
ATOM   2581  CB  ALA   165      75.772  72.169  56.605  1.00  0.00            
ATOM   2582  HB1 ALA   165      76.844  72.352  56.524  1.00  0.00            
ATOM   2583  HB2 ALA   165      75.562  71.473  57.417  1.00  0.00            
ATOM   2584  HB3 ALA   165      75.455  71.624  55.717  1.00  0.00            
ATOM   2585  C   ALA   165      73.561  73.191  56.963  1.00  0.00            
ATOM   2586  O   ALA   165      72.773  73.298  56.061  1.00  0.00            
ATOM   2587  N   VAL   166      73.154  72.931  58.259  1.00  0.00            
ATOM   2588  H   VAL   166      73.874  72.813  58.958  1.00  0.00            
ATOM   2589  CA  VAL   166      71.724  72.678  58.626  1.00  0.00            
ATOM   2590  HA  VAL   166      71.480  71.940  57.862  1.00  0.00            
ATOM   2591  CB  VAL   166      71.556  72.101  60.065  1.00  0.00            
ATOM   2592  HB  VAL   166      72.039  72.716  60.825  1.00  0.00            
ATOM   2593  CG1 VAL   166      70.157  72.115  60.636  1.00  0.00            
ATOM   2594 1HG1 VAL   166      70.071  73.077  61.141  1.00  0.00            
ATOM   2595 2HG1 VAL   166      69.337  71.758  60.012  1.00  0.00            
ATOM   2596 3HG1 VAL   166      70.036  71.440  61.484  1.00  0.00            
ATOM   2597  CG2 VAL   166      72.002  70.616  59.964  1.00  0.00            
ATOM   2598 1HG2 VAL   166      72.012  70.333  61.017  1.00  0.00            
ATOM   2599 2HG2 VAL   166      71.312  70.012  59.375  1.00  0.00            
ATOM   2600 3HG2 VAL   166      73.059  70.596  59.700  1.00  0.00            
ATOM   2601  C   VAL   166      70.774  73.924  58.416  1.00  0.00            
ATOM   2602  O   VAL   166      69.788  73.766  57.614  1.00  0.00            
ATOM   2603  N   SER   167      71.166  75.120  58.784  1.00  0.00            
ATOM   2604  H   SER   167      71.924  75.249  59.440  1.00  0.00            
ATOM   2605  CA  SER   167      70.556  76.408  58.392  1.00  0.00            
ATOM   2606  HA  SER   167      69.507  76.507  58.671  1.00  0.00            
ATOM   2607  CB  SER   167      71.312  77.492  59.151  1.00  0.00            
ATOM   2608  HB1 SER   167      70.924  78.452  58.811  1.00  0.00            
ATOM   2609  HB2 SER   167      72.356  77.449  58.839  1.00  0.00            
ATOM   2610  OG  SER   167      71.120  77.313  60.585  1.00  0.00            
ATOM   2611  HG  SER   167      71.676  78.000  60.962  1.00  0.00            
ATOM   2612  C   SER   167      70.558  76.711  56.891  1.00  0.00            
ATOM   2613  O   SER   167      69.498  76.985  56.345  1.00  0.00            
ATOM   2614  N   ALA   168      71.614  76.461  56.198  1.00  0.00            
ATOM   2615  H   ALA   168      72.424  76.064  56.653  1.00  0.00            
ATOM   2616  CA  ALA   168      71.615  76.525  54.655  1.00  0.00            
ATOM   2617  HA  ALA   168      71.132  77.439  54.308  1.00  0.00            
ATOM   2618  CB  ALA   168      73.117  76.589  54.225  1.00  0.00            
ATOM   2619  HB1 ALA   168      73.181  76.512  53.139  1.00  0.00            
ATOM   2620  HB2 ALA   168      73.630  77.483  54.579  1.00  0.00            
ATOM   2621  HB3 ALA   168      73.517  75.658  54.624  1.00  0.00            
ATOM   2622  C   ALA   168      70.854  75.327  53.896  1.00  0.00            
ATOM   2623  O   ALA   168      70.542  75.469  52.707  1.00  0.00            
ATOM   2624  N   LYS   169      70.463  74.248  54.614  1.00  0.00            
ATOM   2625  H   LYS   169      70.870  74.030  55.512  1.00  0.00            
ATOM   2626  CA  LYS   169      69.505  73.259  54.092  1.00  0.00            
ATOM   2627  HA  LYS   169      69.589  73.206  53.007  1.00  0.00            
ATOM   2628  CB  LYS   169      69.892  71.845  54.725  1.00  0.00            
ATOM   2629  HB1 LYS   169      69.572  71.837  55.767  1.00  0.00            
ATOM   2630  HB2 LYS   169      70.966  71.669  54.788  1.00  0.00            
ATOM   2631  CG  LYS   169      69.274  70.678  53.921  1.00  0.00            
ATOM   2632  HG1 LYS   169      69.503  70.799  52.862  1.00  0.00            
ATOM   2633  HG2 LYS   169      68.188  70.625  53.987  1.00  0.00            
ATOM   2634  CD  LYS   169      69.884  69.270  54.389  1.00  0.00            
ATOM   2635  HD1 LYS   169      70.902  69.363  54.768  1.00  0.00            
ATOM   2636  HD2 LYS   169      69.853  68.571  53.553  1.00  0.00            
ATOM   2637  CE  LYS   169      69.146  68.634  55.558  1.00  0.00            
ATOM   2638  HE1 LYS   169      69.116  69.293  56.426  1.00  0.00            
ATOM   2639  HE2 LYS   169      69.631  67.693  55.816  1.00  0.00            
ATOM   2640  NZ  LYS   169      67.727  68.294  55.214  1.00  0.00            
ATOM   2641  HZ1 LYS   169      67.218  69.142  55.011  1.00  0.00            
ATOM   2642  HZ2 LYS   169      67.768  67.767  54.353  1.00  0.00            
ATOM   2643  HZ3 LYS   169      67.225  67.816  55.949  1.00  0.00            
ATOM   2644  C   LYS   169      68.004  73.619  54.315  1.00  0.00            
ATOM   2645  O   LYS   169      67.159  73.487  53.410  1.00  0.00            
ATOM   2646  N   GLU   170      67.664  74.047  55.519  1.00  0.00            
ATOM   2647  H   GLU   170      68.381  74.098  56.228  1.00  0.00            
ATOM   2648  CA  GLU   170      66.270  74.518  55.968  1.00  0.00            
ATOM   2649  HA  GLU   170      65.560  73.714  55.778  1.00  0.00            
ATOM   2650  CB  GLU   170      66.449  74.697  57.418  1.00  0.00            
ATOM   2651  HB1 GLU   170      67.142  75.484  57.716  1.00  0.00            
ATOM   2652  HB2 GLU   170      66.863  73.772  57.821  1.00  0.00            
ATOM   2653  CG  GLU   170      65.074  74.978  58.102  1.00  0.00            
ATOM   2654  HG1 GLU   170      64.445  74.100  57.953  1.00  0.00            
ATOM   2655  HG2 GLU   170      64.785  75.949  57.699  1.00  0.00            
ATOM   2656  CD  GLU   170      65.313  75.207  59.580  1.00  0.00            
ATOM   2657  OE1 GLU   170      65.822  76.272  59.963  1.00  0.00            
ATOM   2658  OE2 GLU   170      64.815  74.380  60.358  1.00  0.00            
ATOM   2659  C   GLU   170      65.829  75.839  55.225  1.00  0.00            
ATOM   2660  O   GLU   170      64.743  75.973  54.822  1.00  0.00            
ATOM   2661  N   ALA   171      66.809  76.706  55.055  1.00  0.00            
ATOM   2662  H   ALA   171      67.669  76.551  55.562  1.00  0.00            
ATOM   2663  CA  ALA   171      66.696  78.020  54.420  1.00  0.00            
ATOM   2664  HA  ALA   171      65.800  78.526  54.779  1.00  0.00            
ATOM   2665  CB  ALA   171      67.941  78.904  54.754  1.00  0.00            
ATOM   2666  HB1 ALA   171      67.622  79.853  54.324  1.00  0.00            
ATOM   2667  HB2 ALA   171      68.080  78.990  55.832  1.00  0.00            
ATOM   2668  HB3 ALA   171      68.802  78.508  54.215  1.00  0.00            
ATOM   2669  C   ALA   171      66.470  77.827  52.874  1.00  0.00            
ATOM   2670  O   ALA   171      65.778  78.652  52.238  1.00  0.00            
ATOM   2671  N   LEU   172      67.122  76.842  52.269  1.00  0.00            
ATOM   2672  H   LEU   172      67.690  76.261  52.870  1.00  0.00            
ATOM   2673  CA  LEU   172      67.003  76.407  50.892  1.00  0.00            
ATOM   2674  HA  LEU   172      67.012  77.352  50.349  1.00  0.00            
ATOM   2675  CB  LEU   172      68.241  75.636  50.595  1.00  0.00            
ATOM   2676  HB1 LEU   172      68.333  74.841  51.335  1.00  0.00            
ATOM   2677  HB2 LEU   172      69.094  76.314  50.615  1.00  0.00            
ATOM   2678  CG  LEU   172      68.372  75.069  49.142  1.00  0.00            
ATOM   2679  HG  LEU   172      67.584  74.320  49.059  1.00  0.00            
ATOM   2680  CD1 LEU   172      68.194  76.136  48.055  1.00  0.00            
ATOM   2681 1HD1 LEU   172      69.010  76.858  48.025  1.00  0.00            
ATOM   2682 2HD1 LEU   172      68.322  75.705  47.062  1.00  0.00            
ATOM   2683 3HD1 LEU   172      67.187  76.541  48.159  1.00  0.00            
ATOM   2684  CD2 LEU   172      69.770  74.406  49.069  1.00  0.00            
ATOM   2685 1HD2 LEU   172      69.933  73.707  48.248  1.00  0.00            
ATOM   2686 2HD2 LEU   172      70.632  75.071  49.114  1.00  0.00            
ATOM   2687 3HD2 LEU   172      69.860  73.701  49.896  1.00  0.00            
ATOM   2688  C   LEU   172      65.780  75.489  50.655  1.00  0.00            
ATOM   2689  O   LEU   172      65.120  75.733  49.625  1.00  0.00            
ATOM   2690  N   GLU   173      65.363  74.643  51.609  1.00  0.00            
ATOM   2691  H   GLU   173      65.890  74.423  52.442  1.00  0.00            
ATOM   2692  CA  GLU   173      64.034  74.041  51.657  1.00  0.00            
ATOM   2693  HA  GLU   173      63.980  73.327  50.836  1.00  0.00            
ATOM   2694  CB  GLU   173      63.849  73.214  52.900  1.00  0.00            
ATOM   2695  HB1 GLU   173      63.816  73.779  53.832  1.00  0.00            
ATOM   2696  HB2 GLU   173      64.800  72.697  53.030  1.00  0.00            
ATOM   2697  CG  GLU   173      62.619  72.293  52.826  1.00  0.00            
ATOM   2698  HG1 GLU   173      62.533  71.690  51.922  1.00  0.00            
ATOM   2699  HG2 GLU   173      61.702  72.882  52.842  1.00  0.00            
ATOM   2700  CD  GLU   173      62.646  71.342  54.065  1.00  0.00            
ATOM   2701  OE1 GLU   173      63.176  70.238  53.899  1.00  0.00            
ATOM   2702  OE2 GLU   173      62.101  71.767  55.115  1.00  0.00            
ATOM   2703  C   GLU   173      62.933  75.138  51.640  1.00  0.00            
ATOM   2704  O   GLU   173      62.031  75.101  50.821  1.00  0.00            
ATOM   2705  N   THR   174      63.138  76.238  52.380  1.00  0.00            
ATOM   2706  H   THR   174      64.047  76.356  52.803  1.00  0.00            
ATOM   2707  CA  THR   174      62.133  77.281  52.420  1.00  0.00            
ATOM   2708  HA  THR   174      61.194  76.891  52.813  1.00  0.00            
ATOM   2709  CB  THR   174      62.616  78.298  53.495  1.00  0.00            
ATOM   2710  HB  THR   174      63.683  78.464  53.350  1.00  0.00            
ATOM   2711  CG2 THR   174      62.053  79.696  53.485  1.00  0.00            
ATOM   2712 1HG2 THR   174      62.608  80.263  54.233  1.00  0.00            
ATOM   2713 2HG2 THR   174      62.328  80.143  52.529  1.00  0.00            
ATOM   2714 3HG2 THR   174      60.975  79.761  53.630  1.00  0.00            
ATOM   2715  OG1 THR   174      62.507  77.732  54.766  1.00  0.00            
ATOM   2716  HG1 THR   174      63.305  77.208  54.870  1.00  0.00            
ATOM   2717  C   THR   174      61.973  77.989  51.088  1.00  0.00            
ATOM   2718  O   THR   174      60.870  78.420  50.736  1.00  0.00            
ATOM   2719  N   ASP   175      63.132  78.149  50.407  1.00  0.00            
ATOM   2720  H   ASP   175      63.960  77.773  50.847  1.00  0.00            
ATOM   2721  CA  ASP   175      63.195  78.902  49.128  1.00  0.00            
ATOM   2722  HA  ASP   175      62.416  79.665  49.146  1.00  0.00            
ATOM   2723  CB  ASP   175      64.546  79.477  48.815  1.00  0.00            
ATOM   2724  HB1 ASP   175      65.256  78.677  49.024  1.00  0.00            
ATOM   2725  HB2 ASP   175      64.751  80.196  49.609  1.00  0.00            
ATOM   2726  CG  ASP   175      64.722  80.248  47.463  1.00  0.00            
ATOM   2727  OD1 ASP   175      64.719  81.508  47.408  1.00  0.00            
ATOM   2728  OD2 ASP   175      64.884  79.543  46.418  1.00  0.00            
ATOM   2729  C   ASP   175      62.666  78.116  47.946  1.00  0.00            
ATOM   2730  O   ASP   175      62.014  78.663  47.025  1.00  0.00            
ATOM   2731  N   LEU   176      63.000  76.792  47.950  1.00  0.00            
ATOM   2732  H   LEU   176      63.438  76.384  48.764  1.00  0.00            
ATOM   2733  CA  LEU   176      62.354  75.798  47.063  1.00  0.00            
ATOM   2734  HA  LEU   176      62.486  76.023  46.005  1.00  0.00            
ATOM   2735  CB  LEU   176      62.994  74.441  47.319  1.00  0.00            
ATOM   2736  HB1 LEU   176      62.402  73.640  46.877  1.00  0.00            
ATOM   2737  HB2 LEU   176      63.051  74.235  48.388  1.00  0.00            
ATOM   2738  CG  LEU   176      64.476  74.304  46.728  1.00  0.00            
ATOM   2739  HG  LEU   176      65.099  75.167  46.962  1.00  0.00            
ATOM   2740  CD1 LEU   176      65.215  73.132  47.287  1.00  0.00            
ATOM   2741 1HD1 LEU   176      65.124  73.151  48.373  1.00  0.00            
ATOM   2742 2HD1 LEU   176      64.796  72.197  46.916  1.00  0.00            
ATOM   2743 3HD1 LEU   176      66.226  73.231  46.891  1.00  0.00            
ATOM   2744  CD2 LEU   176      64.425  74.041  45.206  1.00  0.00            
ATOM   2745 1HD2 LEU   176      65.414  74.067  44.749  1.00  0.00            
ATOM   2746 2HD2 LEU   176      63.945  73.086  44.990  1.00  0.00            
ATOM   2747 3HD2 LEU   176      63.864  74.861  44.759  1.00  0.00            
ATOM   2748  C   LEU   176      60.896  75.733  47.377  1.00  0.00            
ATOM   2749  O   LEU   176      60.174  75.460  46.425  1.00  0.00            
ATOM   2750  N   TYR   177      60.419  75.907  48.613  1.00  0.00            
ATOM   2751  H   TYR   177      61.036  76.074  49.395  1.00  0.00            
ATOM   2752  CA  TYR   177      58.956  75.987  48.840  1.00  0.00            
ATOM   2753  HA  TYR   177      58.505  75.184  48.258  1.00  0.00            
ATOM   2754  CB  TYR   177      58.691  75.658  50.310  1.00  0.00            
ATOM   2755  HB1 TYR   177      57.642  75.874  50.516  1.00  0.00            
ATOM   2756  HB2 TYR   177      59.295  76.326  50.924  1.00  0.00            
ATOM   2757  CG  TYR   177      58.885  74.196  50.572  1.00  0.00            
ATOM   2758  CD1 TYR   177      59.363  73.813  51.868  1.00  0.00            
ATOM   2759  HD1 TYR   177      59.605  74.581  52.587  1.00  0.00            
ATOM   2760  CE1 TYR   177      59.439  72.464  52.291  1.00  0.00            
ATOM   2761  HE1 TYR   177      59.717  72.188  53.297  1.00  0.00            
ATOM   2762  CZ  TYR   177      58.938  71.488  51.417  1.00  0.00            
ATOM   2763  OH  TYR   177      59.098  70.173  51.765  1.00  0.00            
ATOM   2764  HH  TYR   177      58.803  69.539  51.107  1.00  0.00            
ATOM   2765  CE2 TYR   177      58.396  71.853  50.199  1.00  0.00            
ATOM   2766  HE2 TYR   177      58.002  71.077  49.560  1.00  0.00            
ATOM   2767  CD2 TYR   177      58.325  73.170  49.749  1.00  0.00            
ATOM   2768  HD2 TYR   177      57.925  73.306  48.755  1.00  0.00            
ATOM   2769  C   TYR   177      58.292  77.262  48.353  1.00  0.00            
ATOM   2770  O   TYR   177      57.102  77.232  47.980  1.00  0.00            
ATOM   2771  N   LYS   178      59.030  78.388  48.419  1.00  0.00            
ATOM   2772  H   LYS   178      59.896  78.399  48.938  1.00  0.00            
ATOM   2773  CA  LYS   178      58.613  79.666  47.898  1.00  0.00            
ATOM   2774  HA  LYS   178      57.632  79.910  48.305  1.00  0.00            
ATOM   2775  CB  LYS   178      59.621  80.767  48.384  1.00  0.00            
ATOM   2776  HB1 LYS   178      60.585  80.497  47.951  1.00  0.00            
ATOM   2777  HB2 LYS   178      59.631  80.680  49.470  1.00  0.00            
ATOM   2778  CG  LYS   178      59.367  82.230  47.969  1.00  0.00            
ATOM   2779  HG1 LYS   178      59.694  82.940  48.729  1.00  0.00            
ATOM   2780  HG2 LYS   178      58.278  82.283  47.981  1.00  0.00            
ATOM   2781  CD  LYS   178      59.742  82.724  46.562  1.00  0.00            
ATOM   2782  HD1 LYS   178      59.094  82.286  45.802  1.00  0.00            
ATOM   2783  HD2 LYS   178      60.789  82.563  46.308  1.00  0.00            
ATOM   2784  CE  LYS   178      59.424  84.226  46.497  1.00  0.00            
ATOM   2785  HE1 LYS   178      59.845  84.588  47.435  1.00  0.00            
ATOM   2786  HE2 LYS   178      58.357  84.446  46.515  1.00  0.00            
ATOM   2787  NZ  LYS   178      60.049  84.747  45.259  1.00  0.00            
ATOM   2788  HZ1 LYS   178      59.620  84.301  44.461  1.00  0.00            
ATOM   2789  HZ2 LYS   178      59.871  85.738  45.191  1.00  0.00            
ATOM   2790  HZ3 LYS   178      61.049  84.624  45.195  1.00  0.00            
ATOM   2791  C   LYS   178      58.437  79.527  46.388  1.00  0.00            
ATOM   2792  O   LYS   178      57.523  80.182  45.810  1.00  0.00            
ATOM   2793  N   ARG   179      59.211  78.670  45.670  1.00  0.00            
ATOM   2794  H   ARG   179      59.940  78.197  46.185  1.00  0.00            
ATOM   2795  CA  ARG   179      59.127  78.375  44.212  1.00  0.00            
ATOM   2796  HA  ARG   179      58.691  79.259  43.745  1.00  0.00            
ATOM   2797  CB  ARG   179      60.536  78.086  43.588  1.00  0.00            
ATOM   2798  HB1 ARG   179      60.588  77.707  42.567  1.00  0.00            
ATOM   2799  HB2 ARG   179      61.092  77.346  44.164  1.00  0.00            
ATOM   2800  CG  ARG   179      61.446  79.327  43.614  1.00  0.00            
ATOM   2801  HG1 ARG   179      61.590  79.601  44.659  1.00  0.00            
ATOM   2802  HG2 ARG   179      60.907  80.140  43.128  1.00  0.00            
ATOM   2803  CD  ARG   179      62.825  79.161  42.913  1.00  0.00            
ATOM   2804  HD1 ARG   179      63.283  80.148  42.977  1.00  0.00            
ATOM   2805  HD2 ARG   179      62.812  78.827  41.876  1.00  0.00            
ATOM   2806  NE  ARG   179      63.747  78.405  43.841  1.00  0.00            
ATOM   2807  HE  ARG   179      63.696  78.630  44.824  1.00  0.00            
ATOM   2808  CZ  ARG   179      64.762  77.591  43.685  1.00  0.00            
ATOM   2809  NH1 ARG   179      65.030  77.161  42.462  1.00  0.00            
ATOM   2810 1HH1 ARG   179      64.397  77.415  41.717  1.00  0.00            
ATOM   2811 2HH1 ARG   179      65.762  76.509  42.219  1.00  0.00            
ATOM   2812  NH2 ARG   179      65.612  77.430  44.611  1.00  0.00            
ATOM   2813 1HH2 ARG   179      65.533  78.076  45.383  1.00  0.00            
ATOM   2814 2HH2 ARG   179      66.485  77.013  44.321  1.00  0.00            
ATOM   2815  C   ARG   179      58.178  77.260  43.843  1.00  0.00            
ATOM   2816  O   ARG   179      58.250  76.762  42.719  1.00  0.00            
ATOM   2817  N   PHE   180      57.281  76.857  44.756  1.00  0.00            
ATOM   2818  H   PHE   180      57.334  77.299  45.663  1.00  0.00            
ATOM   2819  CA  PHE   180      56.232  75.831  44.427  1.00  0.00            
ATOM   2820  HA  PHE   180      56.715  75.143  43.734  1.00  0.00            
ATOM   2821  CB  PHE   180      56.055  74.942  45.671  1.00  0.00            
ATOM   2822  HB1 PHE   180      55.327  75.475  46.281  1.00  0.00            
ATOM   2823  HB2 PHE   180      56.979  74.885  46.247  1.00  0.00            
ATOM   2824  CG  PHE   180      55.549  73.572  45.331  1.00  0.00            
ATOM   2825  CD1 PHE   180      56.168  72.826  44.370  1.00  0.00            
ATOM   2826  HD1 PHE   180      56.974  73.273  43.808  1.00  0.00            
ATOM   2827  CE1 PHE   180      55.864  71.418  44.227  1.00  0.00            
ATOM   2828  HE1 PHE   180      56.356  70.746  43.538  1.00  0.00            
ATOM   2829  CZ  PHE   180      54.899  70.746  45.015  1.00  0.00            
ATOM   2830  HZ  PHE   180      54.803  69.670  45.007  1.00  0.00            
ATOM   2831  CE2 PHE   180      54.279  71.546  46.039  1.00  0.00            
ATOM   2832  HE2 PHE   180      53.482  71.113  46.625  1.00  0.00            
ATOM   2833  CD2 PHE   180      54.639  72.921  46.173  1.00  0.00            
ATOM   2834  HD2 PHE   180      54.082  73.447  46.934  1.00  0.00            
ATOM   2835  C   PHE   180      54.937  76.306  43.823  1.00  0.00            
ATOM   2836  OC1 PHE   180      54.232  77.039  44.562  1.00  0.00            
ATOM   2837  OC2 PHE   180      54.722  76.085  42.606  1.00  0.00            
ATOM   2838  N   MET  1001      84.697  57.647  98.943  1.00  0.00            
ATOM   2839  H1  MET  1001      84.777  58.162  98.079  1.00  0.00            
ATOM   2840  H2  MET  1001      85.149  56.758  98.784  1.00  0.00            
ATOM   2841  H3  MET  1001      83.730  57.535  99.213  1.00  0.00            
ATOM   2842  CA  MET  1001      85.469  58.266 100.013  1.00  0.00            
ATOM   2843  HA  MET  1001      84.833  59.012 100.490  1.00  0.00            
ATOM   2844  CB  MET  1001      85.765  57.161 101.040  1.00  0.00            
ATOM   2845  HB1 MET  1001      86.325  56.322 100.626  1.00  0.00            
ATOM   2846  HB2 MET  1001      84.804  56.761 101.364  1.00  0.00            
ATOM   2847  CG  MET  1001      86.438  57.637 102.358  1.00  0.00            
ATOM   2848  HG1 MET  1001      85.834  58.378 102.882  1.00  0.00            
ATOM   2849  HG2 MET  1001      87.397  58.118 102.165  1.00  0.00            
ATOM   2850  SD  MET  1001      86.686  56.275 103.602  1.00  0.00            
ATOM   2851  CE  MET  1001      84.964  55.629 103.928  1.00  0.00            
ATOM   2852  HE1 MET  1001      85.012  54.655 104.415  1.00  0.00            
ATOM   2853  HE2 MET  1001      84.417  56.440 104.409  1.00  0.00            
ATOM   2854  HE3 MET  1001      84.466  55.411 102.982  1.00  0.00            
ATOM   2855  C   MET  1001      86.795  58.824  99.539  1.00  0.00            
ATOM   2856  O   MET  1001      87.507  58.216  98.752  1.00  0.00            
ATOM   2857  N   GLU  1002      87.109  60.021  99.984  1.00  0.00            
ATOM   2858  H   GLU  1002      86.440  60.439 100.615  1.00  0.00            
ATOM   2859  CA  GLU  1002      88.230  60.830  99.617  1.00  0.00            
ATOM   2860  HA  GLU  1002      89.116  60.212  99.470  1.00  0.00            
ATOM   2861  CB  GLU  1002      87.891  61.585  98.356  1.00  0.00            
ATOM   2862  HB1 GLU  1002      87.632  60.813  97.632  1.00  0.00            
ATOM   2863  HB2 GLU  1002      88.859  61.971  98.036  1.00  0.00            
ATOM   2864  CG  GLU  1002      86.875  62.701  98.382  1.00  0.00            
ATOM   2865  HG1 GLU  1002      87.304  63.610  98.803  1.00  0.00            
ATOM   2866  HG2 GLU  1002      85.993  62.480  98.983  1.00  0.00            
ATOM   2867  CD  GLU  1002      86.377  62.884  96.947  1.00  0.00            
ATOM   2868  OE1 GLU  1002      86.843  63.792  96.233  1.00  0.00            
ATOM   2869  OE2 GLU  1002      85.538  62.023  96.500  1.00  0.00            
ATOM   2870  C   GLU  1002      88.566  61.853 100.726  1.00  0.00            
ATOM   2871  O   GLU  1002      87.735  62.053 101.614  1.00  0.00            
ATOM   2872  N   ARG  1003      89.673  62.574 100.576  1.00  0.00            
ATOM   2873  H   ARG  1003      90.317  62.250  99.868  1.00  0.00            
ATOM   2874  CA  ARG  1003      90.065  63.734 101.393  1.00  0.00            
ATOM   2875  HA  ARG  1003      89.075  64.124 101.633  1.00  0.00            
ATOM   2876  CB  ARG  1003      90.855  63.398 102.737  1.00  0.00            
ATOM   2877  HB1 ARG  1003      90.227  62.744 103.342  1.00  0.00            
ATOM   2878  HB2 ARG  1003      91.055  64.294 103.324  1.00  0.00            
ATOM   2879  CG  ARG  1003      92.259  62.747 102.564  1.00  0.00            
ATOM   2880  HG1 ARG  1003      92.883  63.368 101.921  1.00  0.00            
ATOM   2881  HG2 ARG  1003      92.178  61.699 102.273  1.00  0.00            
ATOM   2882  CD  ARG  1003      92.728  62.722 104.062  1.00  0.00            
ATOM   2883  HD1 ARG  1003      92.823  63.698 104.538  1.00  0.00            
ATOM   2884  HD2 ARG  1003      93.721  62.287 103.945  1.00  0.00            
ATOM   2885  NE  ARG  1003      92.026  61.769 104.958  1.00  0.00            
ATOM   2886  HE  ARG  1003      91.174  61.422 104.541  1.00  0.00            
ATOM   2887  CZ  ARG  1003      92.392  61.310 106.121  1.00  0.00            
ATOM   2888  NH1 ARG  1003      93.339  61.870 106.770  1.00  0.00            
ATOM   2889 1HH1 ARG  1003      93.612  62.806 106.507  1.00  0.00            
ATOM   2890 2HH1 ARG  1003      93.650  61.376 107.595  1.00  0.00            
ATOM   2891  NH2 ARG  1003      91.968  60.230 106.616  1.00  0.00            
ATOM   2892 1HH2 ARG  1003      91.285  59.704 106.090  1.00  0.00            
ATOM   2893 2HH2 ARG  1003      92.202  59.970 107.563  1.00  0.00            
ATOM   2894  C   ARG  1003      90.746  64.829 100.579  1.00  0.00            
ATOM   2895  O   ARG  1003      91.655  64.750  99.772  1.00  0.00            
ATOM   2896  N   LYS  1004      90.460  66.057 101.102  1.00  0.00            
ATOM   2897  H   LYS  1004      89.928  66.131 101.957  1.00  0.00            
ATOM   2898  CA  LYS  1004      91.115  67.327 100.702  1.00  0.00            
ATOM   2899  HA  LYS  1004      91.626  67.297  99.739  1.00  0.00            
ATOM   2900  CB  LYS  1004      89.966  68.311 100.493  1.00  0.00            
ATOM   2901  HB1 LYS  1004      90.474  69.230 100.198  1.00  0.00            
ATOM   2902  HB2 LYS  1004      89.475  68.400 101.462  1.00  0.00            
ATOM   2903  CG  LYS  1004      88.948  68.001  99.377  1.00  0.00            
ATOM   2904  HG1 LYS  1004      88.274  68.856  99.427  1.00  0.00            
ATOM   2905  HG2 LYS  1004      88.505  67.029  99.593  1.00  0.00            
ATOM   2906  CD  LYS  1004      89.502  68.047  97.971  1.00  0.00            
ATOM   2907  HD1 LYS  1004      90.198  67.219  97.835  1.00  0.00            
ATOM   2908  HD2 LYS  1004      90.032  68.996  97.885  1.00  0.00            
ATOM   2909  CE  LYS  1004      88.423  67.860  96.926  1.00  0.00            
ATOM   2910  HE1 LYS  1004      87.777  68.735  96.844  1.00  0.00            
ATOM   2911  HE2 LYS  1004      87.772  67.065  97.287  1.00  0.00            
ATOM   2912  NZ  LYS  1004      88.908  67.473  95.610  1.00  0.00            
ATOM   2913  HZ1 LYS  1004      88.219  67.535  94.875  1.00  0.00            
ATOM   2914  HZ2 LYS  1004      89.677  68.099  95.419  1.00  0.00            
ATOM   2915  HZ3 LYS  1004      89.301  66.546  95.521  1.00  0.00            
ATOM   2916  C   LYS  1004      92.135  67.795 101.750  1.00  0.00            
ATOM   2917  O   LYS  1004      91.969  67.505 102.929  1.00  0.00            
ATOM   2918  N   ILE  1005      93.199  68.411 101.235  1.00  0.00            
ATOM   2919  H   ILE  1005      93.081  68.662 100.264  1.00  0.00            
ATOM   2920  CA  ILE  1005      94.493  68.737 101.964  1.00  0.00            
ATOM   2921  HA  ILE  1005      94.269  68.676 103.030  1.00  0.00            
ATOM   2922  CB  ILE  1005      95.565  67.709 101.638  1.00  0.00            
ATOM   2923  HB  ILE  1005      95.902  67.815 100.607  1.00  0.00            
ATOM   2924  CG2 ILE  1005      96.859  68.106 102.421  1.00  0.00            
ATOM   2925 1HG2 ILE  1005      97.729  67.463 102.281  1.00  0.00            
ATOM   2926 2HG2 ILE  1005      97.126  69.153 102.278  1.00  0.00            
ATOM   2927 3HG2 ILE  1005      96.555  68.054 103.466  1.00  0.00            
ATOM   2928  CG1 ILE  1005      95.097  66.256 101.827  1.00  0.00            
ATOM   2929 1HG1 ILE  1005      94.273  66.071 101.138  1.00  0.00            
ATOM   2930 2HG1 ILE  1005      94.666  66.083 102.813  1.00  0.00            
ATOM   2931  CD  ILE  1005      96.158  65.185 101.582  1.00  0.00            
ATOM   2932  HD1 ILE  1005      95.713  64.308 101.111  1.00  0.00            
ATOM   2933  HD2 ILE  1005      96.892  65.522 100.849  1.00  0.00            
ATOM   2934  HD3 ILE  1005      96.583  64.798 102.508  1.00  0.00            
ATOM   2935  C   ILE  1005      94.927  70.172 101.542  1.00  0.00            
ATOM   2936  O   ILE  1005      94.855  70.424 100.354  1.00  0.00            
ATOM   2937  N   SER  1006      95.251  71.120 102.445  1.00  0.00            
ATOM   2938  H   SER  1006      94.940  71.032 103.402  1.00  0.00            
ATOM   2939  CA  SER  1006      95.590  72.528 102.115  1.00  0.00            
ATOM   2940  HA  SER  1006      96.068  72.477 101.136  1.00  0.00            
ATOM   2941  CB  SER  1006      94.250  73.288 101.921  1.00  0.00            
ATOM   2942  HB1 SER  1006      93.662  73.146 102.828  1.00  0.00            
ATOM   2943  HB2 SER  1006      93.682  72.960 101.050  1.00  0.00            
ATOM   2944  OG  SER  1006      94.522  74.666 101.806  1.00  0.00            
ATOM   2945  HG  SER  1006      95.197  74.846 101.147  1.00  0.00            
ATOM   2946  C   SER  1006      96.544  73.155 103.187  1.00  0.00            
ATOM   2947  O   SER  1006      96.676  72.584 104.300  1.00  0.00            
ATOM   2948  N   ARG  1007      97.254  74.276 102.934  1.00  0.00            
ATOM   2949  H   ARG  1007      97.042  74.745 102.065  1.00  0.00            
ATOM   2950  CA  ARG  1007      98.103  75.018 103.800  1.00  0.00            
ATOM   2951  HA  ARG  1007      98.029  74.699 104.839  1.00  0.00            
ATOM   2952  CB  ARG  1007      99.489  74.986 103.223  1.00  0.00            
ATOM   2953  HB1 ARG  1007      99.621  73.947 102.922  1.00  0.00            
ATOM   2954  HB2 ARG  1007     100.226  75.253 103.980  1.00  0.00            
ATOM   2955  CG  ARG  1007      99.705  75.802 101.980  1.00  0.00            
ATOM   2956  HG1 ARG  1007      99.567  76.832 102.308  1.00  0.00            
ATOM   2957  HG2 ARG  1007      98.965  75.500 101.238  1.00  0.00            
ATOM   2958  CD  ARG  1007     101.126  75.542 101.395  1.00  0.00            
ATOM   2959  HD1 ARG  1007     101.607  74.768 101.993  1.00  0.00            
ATOM   2960  HD2 ARG  1007     101.586  76.517 101.550  1.00  0.00            
ATOM   2961  NE  ARG  1007     101.222  75.161  99.951  1.00  0.00            
ATOM   2962  HE  ARG  1007     100.338  75.101  99.467  1.00  0.00            
ATOM   2963  CZ  ARG  1007     102.315  74.697  99.364  1.00  0.00            
ATOM   2964  NH1 ARG  1007     103.446  74.710  99.960  1.00  0.00            
ATOM   2965 1HH1 ARG  1007     103.510  75.004 100.924  1.00  0.00            
ATOM   2966 2HH1 ARG  1007     104.306  74.447  99.500  1.00  0.00            
ATOM   2967  NH2 ARG  1007     102.336  74.112  98.219  1.00  0.00            
ATOM   2968 1HH2 ARG  1007     101.457  74.108  97.721  1.00  0.00            
ATOM   2969 2HH2 ARG  1007     103.272  73.866  97.929  1.00  0.00            
ATOM   2970  C   ARG  1007      97.583  76.430 104.027  1.00  0.00            
ATOM   2971  O   ARG  1007      97.170  77.126 103.100  1.00  0.00            
ATOM   2972  N   ILE  1008      97.770  76.894 105.302  1.00  0.00            
ATOM   2973  H   ILE  1008      98.279  76.210 105.844  1.00  0.00            
ATOM   2974  CA  ILE  1008      97.201  78.134 105.855  1.00  0.00            
ATOM   2975  HA  ILE  1008      97.141  78.841 105.027  1.00  0.00            
ATOM   2976  CB  ILE  1008      95.818  77.823 106.556  1.00  0.00            
ATOM   2977  HB  ILE  1008      95.492  78.770 106.985  1.00  0.00            
ATOM   2978  CG2 ILE  1008      94.785  77.341 105.519  1.00  0.00            
ATOM   2979 1HG2 ILE  1008      94.939  76.337 105.126  1.00  0.00            
ATOM   2980 2HG2 ILE  1008      93.742  77.300 105.833  1.00  0.00            
ATOM   2981 3HG2 ILE  1008      94.752  78.052 104.694  1.00  0.00            
ATOM   2982  CG1 ILE  1008      95.858  76.742 107.735  1.00  0.00            
ATOM   2983 1HG1 ILE  1008      96.742  76.927 108.346  1.00  0.00            
ATOM   2984 2HG1 ILE  1008      96.074  75.727 107.403  1.00  0.00            
ATOM   2985  CD  ILE  1008      94.632  76.913 108.755  1.00  0.00            
ATOM   2986  HD1 ILE  1008      93.976  76.042 108.765  1.00  0.00            
ATOM   2987  HD2 ILE  1008      95.080  77.178 109.713  1.00  0.00            
ATOM   2988  HD3 ILE  1008      94.053  77.816 108.564  1.00  0.00            
ATOM   2989  C   ILE  1008      98.070  78.832 107.023  1.00  0.00            
ATOM   2990  O   ILE  1008      99.059  78.284 107.538  1.00  0.00            
ATOM   2991  N   HIS  1009      97.697  80.064 107.426  1.00  0.00            
ATOM   2992  H   HIS  1009      96.918  80.498 106.951  1.00  0.00            
ATOM   2993  CA  HIS  1009      98.369  80.881 108.372  1.00  0.00            
ATOM   2994  HA  HIS  1009      98.956  80.260 109.050  1.00  0.00            
ATOM   2995  CB  HIS  1009      99.375  81.805 107.641  1.00  0.00            
ATOM   2996  HB1 HIS  1009     100.011  81.183 107.011  1.00  0.00            
ATOM   2997  HB2 HIS  1009     100.122  82.331 108.235  1.00  0.00            
ATOM   2998  CG  HIS  1009      98.609  82.784 106.783  1.00  0.00            
ATOM   2999  ND1 HIS  1009      98.412  82.397 105.479  1.00  0.00            
ATOM   3000  CE1 HIS  1009      97.533  83.295 105.055  1.00  0.00            
ATOM   3001  HE1 HIS  1009      97.134  83.280 104.052  1.00  0.00            
ATOM   3002  NE2 HIS  1009      97.476  84.362 105.857  1.00  0.00            
ATOM   3003  HE2 HIS  1009      97.022  85.250 105.696  1.00  0.00            
ATOM   3004  CD2 HIS  1009      98.090  84.025 107.022  1.00  0.00            
ATOM   3005  HD2 HIS  1009      97.985  84.493 107.990  1.00  0.00            
ATOM   3006  C   HIS  1009      97.419  81.673 109.228  1.00  0.00            
ATOM   3007  O   HIS  1009      96.313  81.906 108.781  1.00  0.00            
ATOM   3008  N   LEU  1010      97.965  82.176 110.307  1.00  0.00            
ATOM   3009  H   LEU  1010      98.944  81.976 110.449  1.00  0.00            
ATOM   3010  CA  LEU  1010      97.229  82.588 111.522  1.00  0.00            
ATOM   3011  HA  LEU  1010      96.177  82.756 111.294  1.00  0.00            
ATOM   3012  CB  LEU  1010      97.308  81.561 112.645  1.00  0.00            
ATOM   3013  HB1 LEU  1010      97.013  82.069 113.564  1.00  0.00            
ATOM   3014  HB2 LEU  1010      98.325  81.183 112.741  1.00  0.00            
ATOM   3015  CG  LEU  1010      96.381  80.363 112.570  1.00  0.00            
ATOM   3016  HG  LEU  1010      95.358  80.704 112.729  1.00  0.00            
ATOM   3017  CD1 LEU  1010      96.515  79.510 111.269  1.00  0.00            
ATOM   3018 1HD1 LEU  1010      95.918  79.989 110.492  1.00  0.00            
ATOM   3019 2HD1 LEU  1010      97.551  79.385 110.956  1.00  0.00            
ATOM   3020 3HD1 LEU  1010      95.965  78.587 111.454  1.00  0.00            
ATOM   3021  CD2 LEU  1010      96.810  79.450 113.733  1.00  0.00            
ATOM   3022 1HD2 LEU  1010      97.729  78.922 113.479  1.00  0.00            
ATOM   3023 2HD2 LEU  1010      96.711  79.980 114.681  1.00  0.00            
ATOM   3024 3HD2 LEU  1010      96.065  78.669 113.883  1.00  0.00            
ATOM   3025  C   LEU  1010      97.900  83.918 112.020  1.00  0.00            
ATOM   3026  O   LEU  1010      99.062  83.855 112.419  1.00  0.00            
ATOM   3027  N   VAL  1011      97.219  85.062 112.015  1.00  0.00            
ATOM   3028  H   VAL  1011      96.249  85.116 111.738  1.00  0.00            
ATOM   3029  CA  VAL  1011      97.709  86.256 112.599  1.00  0.00            
ATOM   3030  HA  VAL  1011      98.633  86.406 112.041  1.00  0.00            
ATOM   3031  CB  VAL  1011      96.770  87.483 112.326  1.00  0.00            
ATOM   3032  HB  VAL  1011      96.268  87.341 111.369  1.00  0.00            
ATOM   3033  CG1 VAL  1011      95.650  87.527 113.392  1.00  0.00            
ATOM   3034 1HG1 VAL  1011      94.870  88.244 113.139  1.00  0.00            
ATOM   3035 2HG1 VAL  1011      95.180  86.543 113.380  1.00  0.00            
ATOM   3036 3HG1 VAL  1011      96.043  87.847 114.357  1.00  0.00            
ATOM   3037  CG2 VAL  1011      97.540  88.775 112.221  1.00  0.00            
ATOM   3038 1HG2 VAL  1011      98.279  88.636 111.432  1.00  0.00            
ATOM   3039 2HG2 VAL  1011      96.977  89.647 111.887  1.00  0.00            
ATOM   3040 3HG2 VAL  1011      98.083  88.998 113.140  1.00  0.00            
ATOM   3041  C   VAL  1011      98.064  86.221 114.095  1.00  0.00            
ATOM   3042  O   VAL  1011      98.942  86.916 114.555  1.00  0.00            
ATOM   3043  N   SER  1012      97.517  85.223 114.808  1.00  0.00            
ATOM   3044  H   SER  1012      96.853  84.639 114.321  1.00  0.00            
ATOM   3045  CA  SER  1012      97.810  84.991 116.191  1.00  0.00            
ATOM   3046  HA  SER  1012      97.886  85.863 116.840  1.00  0.00            
ATOM   3047  CB  SER  1012      96.703  84.089 116.735  1.00  0.00            
ATOM   3048  HB1 SER  1012      95.756  84.627 116.777  1.00  0.00            
ATOM   3049  HB2 SER  1012      96.870  83.979 117.806  1.00  0.00            
ATOM   3050  OG  SER  1012      96.655  82.874 116.023  1.00  0.00            
ATOM   3051  HG  SER  1012      96.736  82.158 116.657  1.00  0.00            
ATOM   3052  C   SER  1012      99.149  84.210 116.437  1.00  0.00            
ATOM   3053  O   SER  1012      99.597  84.179 117.578  1.00  0.00            
ATOM   3054  N   GLU  1013      99.766  83.655 115.394  1.00  0.00            
ATOM   3055  H   GLU  1013      99.345  83.734 114.479  1.00  0.00            
ATOM   3056  CA  GLU  1013     100.987  82.836 115.505  1.00  0.00            
ATOM   3057  HA  GLU  1013     101.677  83.282 116.222  1.00  0.00            
ATOM   3058  CB  GLU  1013     100.733  81.357 115.965  1.00  0.00            
ATOM   3059  HB1 GLU  1013     100.283  80.760 115.172  1.00  0.00            
ATOM   3060  HB2 GLU  1013      99.995  81.378 116.767  1.00  0.00            
ATOM   3061  CG  GLU  1013     102.050  80.692 116.511  1.00  0.00            
ATOM   3062  HG1 GLU  1013     102.770  81.394 116.932  1.00  0.00            
ATOM   3063  HG2 GLU  1013     102.611  80.405 115.621  1.00  0.00            
ATOM   3064  CD  GLU  1013     101.805  79.475 117.512  1.00  0.00            
ATOM   3065  OE1 GLU  1013     100.713  78.791 117.485  1.00  0.00            
ATOM   3066  OE2 GLU  1013     102.633  79.166 118.382  1.00  0.00            
ATOM   3067  C   GLU  1013     101.640  82.826 114.109  1.00  0.00            
ATOM   3068  O   GLU  1013     101.452  81.937 113.273  1.00  0.00            
ATOM   3069  N   PRO  1014     102.299  83.960 113.638  1.00  0.00            
ATOM   3070  CD  PRO  1014     102.740  85.043 114.502  1.00  0.00            
ATOM   3071  HD1 PRO  1014     103.440  84.619 115.221  1.00  0.00            
ATOM   3072  HD2 PRO  1014     101.915  85.513 115.039  1.00  0.00            
ATOM   3073  CG  PRO  1014     103.455  86.088 113.618  1.00  0.00            
ATOM   3074  HG1 PRO  1014     104.532  85.936 113.678  1.00  0.00            
ATOM   3075  HG2 PRO  1014     103.194  87.108 113.902  1.00  0.00            
ATOM   3076  CB  PRO  1014     102.918  85.773 112.266  1.00  0.00            
ATOM   3077  HB1 PRO  1014     103.535  86.163 111.456  1.00  0.00            
ATOM   3078  HB2 PRO  1014     102.009  86.372 112.217  1.00  0.00            
ATOM   3079  CA  PRO  1014     102.629  84.282 112.189  1.00  0.00            
ATOM   3080  HA  PRO  1014     101.703  84.210 111.618  1.00  0.00            
ATOM   3081  C   PRO  1014     103.747  83.477 111.568  1.00  0.00            
ATOM   3082  O   PRO  1014     103.906  83.620 110.355  1.00  0.00            
ATOM   3083  N   SER  1015     104.612  82.765 112.295  1.00  0.00            
ATOM   3084  H   SER  1015     104.507  82.705 113.297  1.00  0.00            
ATOM   3085  CA  SER  1015     105.777  81.944 111.813  1.00  0.00            
ATOM   3086  HA  SER  1015     105.685  82.005 110.729  1.00  0.00            
ATOM   3087  CB  SER  1015     107.177  82.581 112.110  1.00  0.00            
ATOM   3088  HB1 SER  1015     107.847  82.088 111.406  1.00  0.00            
ATOM   3089  HB2 SER  1015     107.535  82.406 113.124  1.00  0.00            
ATOM   3090  OG  SER  1015     107.191  84.003 111.887  1.00  0.00            
ATOM   3091  HG  SER  1015     106.840  84.407 112.684  1.00  0.00            
ATOM   3092  C   SER  1015     105.781  80.408 111.973  1.00  0.00            
ATOM   3093  O   SER  1015     106.735  79.676 111.898  1.00  0.00            
ATOM   3094  N   ILE  1016     104.576  79.935 112.090  1.00  0.00            
ATOM   3095  H   ILE  1016     103.864  80.651 112.103  1.00  0.00            
ATOM   3096  CA  ILE  1016     104.232  78.553 112.005  1.00  0.00            
ATOM   3097  HA  ILE  1016     105.131  77.947 111.893  1.00  0.00            
ATOM   3098  CB  ILE  1016     103.508  78.105 113.291  1.00  0.00            
ATOM   3099  HB  ILE  1016     102.598  78.702 113.352  1.00  0.00            
ATOM   3100  CG2 ILE  1016     103.209  76.680 113.193  1.00  0.00            
ATOM   3101 1HG2 ILE  1016     103.219  76.208 114.175  1.00  0.00            
ATOM   3102 2HG2 ILE  1016     102.206  76.589 112.775  1.00  0.00            
ATOM   3103 3HG2 ILE  1016     103.931  76.073 112.647  1.00  0.00            
ATOM   3104  CG1 ILE  1016     104.420  78.212 114.498  1.00  0.00            
ATOM   3105 1HG1 ILE  1016     103.949  77.748 115.364  1.00  0.00            
ATOM   3106 2HG1 ILE  1016     104.473  79.258 114.800  1.00  0.00            
ATOM   3107  CD  ILE  1016     105.898  77.690 114.400  1.00  0.00            
ATOM   3108  HD1 ILE  1016     105.959  76.622 114.191  1.00  0.00            
ATOM   3109  HD2 ILE  1016     106.516  78.287 113.729  1.00  0.00            
ATOM   3110  HD3 ILE  1016     106.229  77.694 115.438  1.00  0.00            
ATOM   3111  C   ILE  1016     103.431  78.318 110.701  1.00  0.00            
ATOM   3112  O   ILE  1016     102.497  79.073 110.375  1.00  0.00            
ATOM   3113  N   THR  1017     103.709  77.288 109.958  1.00  0.00            
ATOM   3114  H   THR  1017     104.607  76.833 110.034  1.00  0.00            
ATOM   3115  CA  THR  1017     102.822  76.784 108.963  1.00  0.00            
ATOM   3116  HA  THR  1017     102.226  77.587 108.528  1.00  0.00            
ATOM   3117  CB  THR  1017     103.438  75.922 107.897  1.00  0.00            
ATOM   3118  HB  THR  1017     103.417  74.899 108.273  1.00  0.00            
ATOM   3119  CG2 THR  1017     102.570  76.168 106.585  1.00  0.00            
ATOM   3120 1HG2 THR  1017     102.965  77.087 106.151  1.00  0.00            
ATOM   3121 2HG2 THR  1017     102.844  75.455 105.807  1.00  0.00            
ATOM   3122 3HG2 THR  1017     101.484  76.144 106.671  1.00  0.00            
ATOM   3123  OG1 THR  1017     104.758  76.300 107.472  1.00  0.00            
ATOM   3124  HG1 THR  1017     105.150  75.487 107.145  1.00  0.00            
ATOM   3125  C   THR  1017     101.721  75.995 109.716  1.00  0.00            
ATOM   3126  O   THR  1017     102.064  75.295 110.670  1.00  0.00            
ATOM   3127  N   HIS  1018     100.498  76.078 109.234  1.00  0.00            
ATOM   3128  H   HIS  1018     100.398  76.850 108.590  1.00  0.00            
ATOM   3129  CA  HIS  1018      99.357  75.248 109.593  1.00  0.00            
ATOM   3130  HA  HIS  1018      99.781  74.464 110.220  1.00  0.00            
ATOM   3131  CB  HIS  1018      98.257  76.008 110.375  1.00  0.00            
ATOM   3132  HB1 HIS  1018      97.308  75.513 110.172  1.00  0.00            
ATOM   3133  HB2 HIS  1018      98.238  77.023 109.978  1.00  0.00            
ATOM   3134  CG  HIS  1018      98.456  76.038 111.812  1.00  0.00            
ATOM   3135  ND1 HIS  1018      97.753  75.298 112.759  1.00  0.00            
ATOM   3136  CE1 HIS  1018      98.242  75.585 113.980  1.00  0.00            
ATOM   3137  HE1 HIS  1018      97.842  75.179 114.897  1.00  0.00            
ATOM   3138  NE2 HIS  1018      99.260  76.447 113.842  1.00  0.00            
ATOM   3139  HE2 HIS  1018      99.827  76.795 114.602  1.00  0.00            
ATOM   3140  CD2 HIS  1018      99.331  76.803 112.496  1.00  0.00            
ATOM   3141  HD2 HIS  1018     100.109  77.367 112.002  1.00  0.00            
ATOM   3142  C   HIS  1018      98.710  74.595 108.364  1.00  0.00            
ATOM   3143  O   HIS  1018      98.748  75.153 107.262  1.00  0.00            
ATOM   3144  N   PHE  1019      98.255  73.410 108.562  1.00  0.00            
ATOM   3145  H   PHE  1019      98.405  72.991 109.469  1.00  0.00            
ATOM   3146  CA  PHE  1019      97.686  72.546 107.492  1.00  0.00            
ATOM   3147  HA  PHE  1019      97.605  73.177 106.607  1.00  0.00            
ATOM   3148  CB  PHE  1019      98.630  71.434 107.041  1.00  0.00            
ATOM   3149  HB1 PHE  1019      98.168  70.948 106.183  1.00  0.00            
ATOM   3150  HB2 PHE  1019      98.688  70.698 107.843  1.00  0.00            
ATOM   3151  CG  PHE  1019     100.000  71.900 106.639  1.00  0.00            
ATOM   3152  CD1 PHE  1019     100.312  72.313 105.323  1.00  0.00            
ATOM   3153  HD1 PHE  1019      99.538  72.439 104.581  1.00  0.00            
ATOM   3154  CE1 PHE  1019     101.598  72.790 105.050  1.00  0.00            
ATOM   3155  HE1 PHE  1019     101.920  73.062 104.056  1.00  0.00            
ATOM   3156  CZ  PHE  1019     102.630  72.661 106.024  1.00  0.00            
ATOM   3157  HZ  PHE  1019     103.670  72.799 105.766  1.00  0.00            
ATOM   3158  CE2 PHE  1019     102.313  72.439 107.359  1.00  0.00            
ATOM   3159  HE2 PHE  1019     103.026  72.442 108.171  1.00  0.00            
ATOM   3160  CD2 PHE  1019     100.981  72.049 107.706  1.00  0.00            
ATOM   3161  HD2 PHE  1019     100.626  71.894 108.714  1.00  0.00            
ATOM   3162  C   PHE  1019      96.308  72.043 107.891  1.00  0.00            
ATOM   3163  O   PHE  1019      95.943  71.793 109.084  1.00  0.00            
ATOM   3164  N   LEU  1020      95.477  72.178 106.839  1.00  0.00            
ATOM   3165  H   LEU  1020      95.883  72.500 105.971  1.00  0.00            
ATOM   3166  CA  LEU  1020      94.003  72.077 106.945  1.00  0.00            
ATOM   3167  HA  LEU  1020      93.838  71.690 107.950  1.00  0.00            
ATOM   3168  CB  LEU  1020      93.432  73.490 106.679  1.00  0.00            
ATOM   3169  HB1 LEU  1020      93.846  73.898 105.757  1.00  0.00            
ATOM   3170  HB2 LEU  1020      93.827  74.153 107.448  1.00  0.00            
ATOM   3171  CG  LEU  1020      91.913  73.569 106.732  1.00  0.00            
ATOM   3172  HG  LEU  1020      91.512  72.998 105.894  1.00  0.00            
ATOM   3173  CD1 LEU  1020      91.200  72.916 107.968  1.00  0.00            
ATOM   3174 1HD1 LEU  1020      91.569  71.909 108.162  1.00  0.00            
ATOM   3175 2HD1 LEU  1020      91.231  73.561 108.845  1.00  0.00            
ATOM   3176 3HD1 LEU  1020      90.162  72.707 107.712  1.00  0.00            
ATOM   3177  CD2 LEU  1020      91.400  74.978 106.519  1.00  0.00            
ATOM   3178 1HD2 LEU  1020      91.746  75.591 107.351  1.00  0.00            
ATOM   3179 2HD2 LEU  1020      91.749  75.323 105.546  1.00  0.00            
ATOM   3180 3HD2 LEU  1020      90.315  75.020 106.616  1.00  0.00            
ATOM   3181  C   LEU  1020      93.405  71.034 106.011  1.00  0.00            
ATOM   3182  O   LEU  1020      93.566  71.193 104.792  1.00  0.00            
ATOM   3183  N   GLN  1021      92.849  69.990 106.629  1.00  0.00            
ATOM   3184  H   GLN  1021      92.661  70.149 107.609  1.00  0.00            
ATOM   3185  CA  GLN  1021      92.475  68.668 106.056  1.00  0.00            
ATOM   3186  HA  GLN  1021      92.522  68.745 104.970  1.00  0.00            
ATOM   3187  CB  GLN  1021      93.439  67.696 106.601  1.00  0.00            
ATOM   3188  HB1 GLN  1021      93.653  67.901 107.650  1.00  0.00            
ATOM   3189  HB2 GLN  1021      94.349  67.835 106.018  1.00  0.00            
ATOM   3190  CG  GLN  1021      92.914  66.251 106.332  1.00  0.00            
ATOM   3191  HG1 GLN  1021      92.783  66.045 105.270  1.00  0.00            
ATOM   3192  HG2 GLN  1021      91.916  66.149 106.758  1.00  0.00            
ATOM   3193  CD  GLN  1021      93.745  65.165 106.916  1.00  0.00            
ATOM   3194  OE1 GLN  1021      94.361  64.400 106.155  1.00  0.00            
ATOM   3195  NE2 GLN  1021      93.761  64.869 108.160  1.00  0.00            
ATOM   3196 1HE2 GLN  1021      93.179  65.452 108.743  1.00  0.00            
ATOM   3197 2HE2 GLN  1021      94.375  64.152 108.521  1.00  0.00            
ATOM   3198  C   GLN  1021      91.027  68.335 106.334  1.00  0.00            
ATOM   3199  O   GLN  1021      90.589  68.342 107.510  1.00  0.00            
ATOM   3200  N   VAL  1022      90.246  68.081 105.198  1.00  0.00            
ATOM   3201  H   VAL  1022      90.705  67.855 104.328  1.00  0.00            
ATOM   3202  CA  VAL  1022      88.744  67.934 105.275  1.00  0.00            
ATOM   3203  HA  VAL  1022      88.517  67.883 106.340  1.00  0.00            
ATOM   3204  CB  VAL  1022      88.045  69.104 104.604  1.00  0.00            
ATOM   3205  HB  VAL  1022      88.473  69.310 103.624  1.00  0.00            
ATOM   3206  CG1 VAL  1022      86.571  68.806 104.515  1.00  0.00            
ATOM   3207 1HG1 VAL  1022      86.138  69.753 104.194  1.00  0.00            
ATOM   3208 2HG1 VAL  1022      86.365  68.048 103.759  1.00  0.00            
ATOM   3209 3HG1 VAL  1022      86.217  68.727 105.543  1.00  0.00            
ATOM   3210  CG2 VAL  1022      88.232  70.461 105.343  1.00  0.00            
ATOM   3211 1HG2 VAL  1022      89.205  70.850 105.045  1.00  0.00            
ATOM   3212 2HG2 VAL  1022      87.479  71.160 104.980  1.00  0.00            
ATOM   3213 3HG2 VAL  1022      88.207  70.336 106.426  1.00  0.00            
ATOM   3214  C   VAL  1022      88.361  66.672 104.548  1.00  0.00            
ATOM   3215  O   VAL  1022      88.914  66.311 103.473  1.00  0.00            
ATOM   3216  N   SER  1023      87.456  65.882 105.090  1.00  0.00            
ATOM   3217  H   SER  1023      87.194  66.122 106.035  1.00  0.00            
ATOM   3218  CA  SER  1023      87.241  64.433 104.645  1.00  0.00            
ATOM   3219  HA  SER  1023      87.589  64.302 103.621  1.00  0.00            
ATOM   3220  CB  SER  1023      88.001  63.408 105.461  1.00  0.00            
ATOM   3221  HB1 SER  1023      88.270  62.524 104.883  1.00  0.00            
ATOM   3222  HB2 SER  1023      87.370  63.090 106.291  1.00  0.00            
ATOM   3223  OG  SER  1023      89.170  63.881 106.094  1.00  0.00            
ATOM   3224  HG  SER  1023      89.508  63.160 106.630  1.00  0.00            
ATOM   3225  C   SER  1023      85.802  63.999 104.735  1.00  0.00            
ATOM   3226  O   SER  1023      85.117  64.208 105.721  1.00  0.00            
ATOM   3227  N   TRP  1024      85.400  63.233 103.740  1.00  0.00            
ATOM   3228  H   TRP  1024      86.063  62.966 103.027  1.00  0.00            
ATOM   3229  CA  TRP  1024      84.015  62.760 103.555  1.00  0.00            
ATOM   3230  HA  TRP  1024      83.683  62.566 104.575  1.00  0.00            
ATOM   3231  CB  TRP  1024      83.056  63.803 102.867  1.00  0.00            
ATOM   3232  HB1 TRP  1024      82.950  64.636 103.561  1.00  0.00            
ATOM   3233  HB2 TRP  1024      82.055  63.373 102.906  1.00  0.00            
ATOM   3234  CG  TRP  1024      83.368  64.204 101.483  1.00  0.00            
ATOM   3235  CD1 TRP  1024      82.811  63.600 100.407  1.00  0.00            
ATOM   3236  HD1 TRP  1024      82.031  62.861 100.510  1.00  0.00            
ATOM   3237  NE1 TRP  1024      83.160  64.379  99.326  1.00  0.00            
ATOM   3238  HE1 TRP  1024      82.876  64.224  98.369  1.00  0.00            
ATOM   3239  CE2 TRP  1024      84.168  65.296  99.639  1.00  0.00            
ATOM   3240  CZ2 TRP  1024      84.839  66.233  98.867  1.00  0.00            
ATOM   3241  HZ2 TRP  1024      84.718  66.171  97.795  1.00  0.00            
ATOM   3242  CH2 TRP  1024      85.801  67.117  99.426  1.00  0.00            
ATOM   3243  HH2 TRP  1024      86.334  67.849  98.836  1.00  0.00            
ATOM   3244  CZ3 TRP  1024      85.892  67.149 100.825  1.00  0.00            
ATOM   3245  HZ3 TRP  1024      86.575  67.824 101.319  1.00  0.00            
ATOM   3246  CE3 TRP  1024      85.190  66.193 101.590  1.00  0.00            
ATOM   3247  HE3 TRP  1024      85.365  66.247 102.654  1.00  0.00            
ATOM   3248  CD2 TRP  1024      84.278  65.215 101.075  1.00  0.00            
ATOM   3249  C   TRP  1024      83.833  61.498 102.759  1.00  0.00            
ATOM   3250  O   TRP  1024      84.673  61.130 101.903  1.00  0.00            
ATOM   3251  N   GLU  1025      82.675  60.852 102.915  1.00  0.00            
ATOM   3252  H   GLU  1025      82.125  61.157 103.705  1.00  0.00            
ATOM   3253  CA  GLU  1025      82.120  59.777 102.010  1.00  0.00            
ATOM   3254  HA  GLU  1025      82.941  59.520 101.340  1.00  0.00            
ATOM   3255  CB  GLU  1025      81.822  58.430 102.738  1.00  0.00            
ATOM   3256  HB1 GLU  1025      81.207  58.581 103.625  1.00  0.00            
ATOM   3257  HB2 GLU  1025      82.768  58.012 103.084  1.00  0.00            
ATOM   3258  CG  GLU  1025      81.075  57.442 101.853  1.00  0.00            
ATOM   3259  HG1 GLU  1025      80.108  57.831 101.533  1.00  0.00            
ATOM   3260  HG2 GLU  1025      80.819  56.594 102.488  1.00  0.00            
ATOM   3261  CD  GLU  1025      81.884  56.962 100.631  1.00  0.00            
ATOM   3262  OE1 GLU  1025      82.162  57.817  99.799  1.00  0.00            
ATOM   3263  OE2 GLU  1025      82.221  55.804 100.470  1.00  0.00            
ATOM   3264  C   GLU  1025      80.930  60.429 101.308  1.00  0.00            
ATOM   3265  O   GLU  1025      80.188  61.156 101.992  1.00  0.00            
ATOM   3266  N   LYS  1026      80.707  60.163  99.997  1.00  0.00            
ATOM   3267  H   LYS  1026      81.350  59.504  99.581  1.00  0.00            
ATOM   3268  CA  LYS  1026      79.663  60.643  99.087  1.00  0.00            
ATOM   3269  HA  LYS  1026      79.940  60.220  98.121  1.00  0.00            
ATOM   3270  CB  LYS  1026      78.354  59.928  99.403  1.00  0.00            
ATOM   3271  HB1 LYS  1026      77.824  60.415 100.221  1.00  0.00            
ATOM   3272  HB2 LYS  1026      78.610  58.903  99.673  1.00  0.00            
ATOM   3273  CG  LYS  1026      77.330  59.955  98.292  1.00  0.00            
ATOM   3274  HG1 LYS  1026      77.855  59.591  97.409  1.00  0.00            
ATOM   3275  HG2 LYS  1026      77.044  60.970  98.017  1.00  0.00            
ATOM   3276  CD  LYS  1026      76.144  59.025  98.548  1.00  0.00            
ATOM   3277  HD1 LYS  1026      75.398  59.573  99.124  1.00  0.00            
ATOM   3278  HD2 LYS  1026      76.539  58.170  99.097  1.00  0.00            
ATOM   3279  CE  LYS  1026      75.516  58.541  97.184  1.00  0.00            
ATOM   3280  HE1 LYS  1026      76.205  58.138  96.442  1.00  0.00            
ATOM   3281  HE2 LYS  1026      75.025  59.380  96.692  1.00  0.00            
ATOM   3282  NZ  LYS  1026      74.579  57.406  97.461  1.00  0.00            
ATOM   3283  HZ1 LYS  1026      73.953  57.679  98.206  1.00  0.00            
ATOM   3284  HZ2 LYS  1026      73.985  57.221  96.666  1.00  0.00            
ATOM   3285  HZ3 LYS  1026      75.058  56.628  97.892  1.00  0.00            
ATOM   3286  C   LYS  1026      79.669  62.243  98.824  1.00  0.00            
ATOM   3287  O   LYS  1026      79.869  62.676  97.680  1.00  0.00            
ATOM   3288  N   THR  1027      79.533  63.017  99.910  1.00  0.00            
ATOM   3289  H   THR  1027      79.543  62.609 100.834  1.00  0.00            
ATOM   3290  CA  THR  1027      79.312  64.476  99.867  1.00  0.00            
ATOM   3291  HA  THR  1027      80.152  64.941  99.351  1.00  0.00            
ATOM   3292  CB  THR  1027      78.072  64.997  99.156  1.00  0.00            
ATOM   3293  HB  THR  1027      77.990  64.616  98.138  1.00  0.00            
ATOM   3294  CG2 THR  1027      76.747  64.534  99.786  1.00  0.00            
ATOM   3295 1HG2 THR  1027      75.954  64.912  99.142  1.00  0.00            
ATOM   3296 2HG2 THR  1027      76.793  63.446  99.742  1.00  0.00            
ATOM   3297 3HG2 THR  1027      76.559  64.826 100.820  1.00  0.00            
ATOM   3298  OG1 THR  1027      78.017  66.352  99.189  1.00  0.00            
ATOM   3299  HG1 THR  1027      77.340  66.648  98.576  1.00  0.00            
ATOM   3300  C   THR  1027      79.465  64.979 101.329  1.00  0.00            
ATOM   3301  O   THR  1027      79.115  64.225 102.258  1.00  0.00            
ATOM   3302  N   LEU  1028      79.749  66.310 101.488  1.00  0.00            
ATOM   3303  H   LEU  1028      79.946  66.886 100.682  1.00  0.00            
ATOM   3304  CA  LEU  1028      79.786  67.052 102.729  1.00  0.00            
ATOM   3305  HA  LEU  1028      80.114  66.342 103.488  1.00  0.00            
ATOM   3306  CB  LEU  1028      80.685  68.287 102.638  1.00  0.00            
ATOM   3307  HB1 LEU  1028      80.783  68.659 103.658  1.00  0.00            
ATOM   3308  HB2 LEU  1028      80.183  68.969 101.951  1.00  0.00            
ATOM   3309  CG  LEU  1028      82.122  68.003 102.207  1.00  0.00            
ATOM   3310  HG  LEU  1028      82.347  67.063 102.710  1.00  0.00            
ATOM   3311  CD1 LEU  1028      82.235  68.058 100.628  1.00  0.00            
ATOM   3312 1HD1 LEU  1028      81.884  67.181 100.084  1.00  0.00            
ATOM   3313 2HD1 LEU  1028      81.768  68.925 100.161  1.00  0.00            
ATOM   3314 3HD1 LEU  1028      83.284  68.103 100.334  1.00  0.00            
ATOM   3315  CD2 LEU  1028      83.009  69.098 102.786  1.00  0.00            
ATOM   3316 1HD2 LEU  1028      82.455  70.031 102.890  1.00  0.00            
ATOM   3317 2HD2 LEU  1028      83.381  68.857 103.782  1.00  0.00            
ATOM   3318 3HD2 LEU  1028      83.911  69.128 102.175  1.00  0.00            
ATOM   3319  C   LEU  1028      78.357  67.448 103.239  1.00  0.00            
ATOM   3320  O   LEU  1028      78.277  67.822 104.400  1.00  0.00            
ATOM   3321  N   GLU  1029      77.306  67.303 102.421  1.00  0.00            
ATOM   3322  H   GLU  1029      77.432  66.860 101.522  1.00  0.00            
ATOM   3323  CA  GLU  1029      75.904  67.225 102.871  1.00  0.00            
ATOM   3324  HA  GLU  1029      75.584  68.083 103.461  1.00  0.00            
ATOM   3325  CB  GLU  1029      75.013  67.255 101.616  1.00  0.00            
ATOM   3326  HB1 GLU  1029      74.963  66.265 101.163  1.00  0.00            
ATOM   3327  HB2 GLU  1029      75.392  67.996 100.912  1.00  0.00            
ATOM   3328  CG  GLU  1029      73.563  67.671 101.835  1.00  0.00            
ATOM   3329  HG1 GLU  1029      73.578  68.617 102.375  1.00  0.00            
ATOM   3330  HG2 GLU  1029      73.091  66.956 102.509  1.00  0.00            
ATOM   3331  CD  GLU  1029      72.767  67.823 100.612  1.00  0.00            
ATOM   3332  OE1 GLU  1029      72.382  66.904  99.865  1.00  0.00            
ATOM   3333  OE2 GLU  1029      72.388  69.030 100.378  1.00  0.00            
ATOM   3334  C   GLU  1029      75.586  65.928 103.659  1.00  0.00            
ATOM   3335  O   GLU  1029      74.695  65.947 104.493  1.00  0.00            
ATOM   3336  N   SER  1030      76.477  64.903 103.638  1.00  0.00            
ATOM   3337  H   SER  1030      77.147  64.860 102.883  1.00  0.00            
ATOM   3338  CA  SER  1030      76.368  63.786 104.595  1.00  0.00            
ATOM   3339  HA  SER  1030      75.332  63.603 104.880  1.00  0.00            
ATOM   3340  CB  SER  1030      76.881  62.561 103.893  1.00  0.00            
ATOM   3341  HB1 SER  1030      76.959  61.681 104.532  1.00  0.00            
ATOM   3342  HB2 SER  1030      77.908  62.731 103.569  1.00  0.00            
ATOM   3343  OG  SER  1030      75.974  62.150 102.874  1.00  0.00            
ATOM   3344  HG  SER  1030      75.055  62.365 103.051  1.00  0.00            
ATOM   3345  C   SER  1030      77.168  63.997 105.872  1.00  0.00            
ATOM   3346  O   SER  1030      77.561  63.047 106.515  1.00  0.00            
ATOM   3347  N   GLY  1031      77.600  65.264 106.064  1.00  0.00            
ATOM   3348  H   GLY  1031      77.268  65.948 105.400  1.00  0.00            
ATOM   3349  CA  GLY  1031      78.687  65.638 106.921  1.00  0.00            
ATOM   3350  HA1 GLY  1031      78.554  65.072 107.843  1.00  0.00            
ATOM   3351  HA2 GLY  1031      78.440  66.681 107.114  1.00  0.00            
ATOM   3352  C   GLY  1031      80.136  65.404 106.487  1.00  0.00            
ATOM   3353  O   GLY  1031      80.344  64.776 105.442  1.00  0.00            
ATOM   3354  N   PHE  1032      81.120  65.819 107.312  1.00  0.00            
ATOM   3355  H   PHE  1032      80.921  66.297 108.180  1.00  0.00            
ATOM   3356  CA  PHE  1032      82.542  65.621 107.066  1.00  0.00            
ATOM   3357  HA  PHE  1032      82.692  64.663 106.568  1.00  0.00            
ATOM   3358  CB  PHE  1032      83.097  66.769 106.221  1.00  0.00            
ATOM   3359  HB1 PHE  1032      82.734  66.749 105.193  1.00  0.00            
ATOM   3360  HB2 PHE  1032      84.174  66.672 106.087  1.00  0.00            
ATOM   3361  CG  PHE  1032      82.796  68.174 106.718  1.00  0.00            
ATOM   3362  CD1 PHE  1032      83.835  68.968 107.336  1.00  0.00            
ATOM   3363  HD1 PHE  1032      84.849  68.609 107.434  1.00  0.00            
ATOM   3364  CE1 PHE  1032      83.646  70.317 107.609  1.00  0.00            
ATOM   3365  HE1 PHE  1032      84.405  70.858 108.154  1.00  0.00            
ATOM   3366  CZ  PHE  1032      82.430  70.955 107.352  1.00  0.00            
ATOM   3367  HZ  PHE  1032      82.254  71.987 107.615  1.00  0.00            
ATOM   3368  CE2 PHE  1032      81.388  70.115 106.843  1.00  0.00            
ATOM   3369  HE2 PHE  1032      80.427  70.582 106.683  1.00  0.00            
ATOM   3370  CD2 PHE  1032      81.566  68.780 106.497  1.00  0.00            
ATOM   3371  HD2 PHE  1032      80.786  68.178 106.053  1.00  0.00            
ATOM   3372  C   PHE  1032      83.395  65.508 108.364  1.00  0.00            
ATOM   3373  O   PHE  1032      82.922  65.913 109.461  1.00  0.00            
ATOM   3374  N   VAL  1033      84.662  65.113 108.224  1.00  0.00            
ATOM   3375  H   VAL  1033      84.969  65.158 107.263  1.00  0.00            
ATOM   3376  CA  VAL  1033      85.676  65.248 109.239  1.00  0.00            
ATOM   3377  HA  VAL  1033      85.208  65.451 110.202  1.00  0.00            
ATOM   3378  CB  VAL  1033      86.519  63.975 109.473  1.00  0.00            
ATOM   3379  HB  VAL  1033      87.081  63.687 108.584  1.00  0.00            
ATOM   3380  CG1 VAL  1033      87.606  64.035 110.589  1.00  0.00            
ATOM   3381 1HG1 VAL  1033      87.237  64.352 111.565  1.00  0.00            
ATOM   3382 2HG1 VAL  1033      88.160  63.110 110.749  1.00  0.00            
ATOM   3383 3HG1 VAL  1033      88.360  64.759 110.280  1.00  0.00            
ATOM   3384  CG2 VAL  1033      85.757  62.725 109.966  1.00  0.00            
ATOM   3385 1HG2 VAL  1033      85.019  62.646 109.167  1.00  0.00            
ATOM   3386 2HG2 VAL  1033      86.341  61.813 110.090  1.00  0.00            
ATOM   3387 3HG2 VAL  1033      85.164  62.787 110.878  1.00  0.00            
ATOM   3388  C   VAL  1033      86.588  66.493 108.855  1.00  0.00            
ATOM   3389  O   VAL  1033      86.818  66.683 107.643  1.00  0.00            
ATOM   3390  N   ILE  1034      87.022  67.207 109.896  1.00  0.00            
ATOM   3391  H   ILE  1034      86.892  66.890 110.846  1.00  0.00            
ATOM   3392  CA  ILE  1034      87.883  68.373 109.805  1.00  0.00            
ATOM   3393  HA  ILE  1034      88.354  68.383 108.822  1.00  0.00            
ATOM   3394  CB  ILE  1034      87.093  69.747 109.799  1.00  0.00            
ATOM   3395  HB  ILE  1034      86.459  69.694 108.914  1.00  0.00            
ATOM   3396  CG2 ILE  1034      86.216  69.969 110.993  1.00  0.00            
ATOM   3397 1HG2 ILE  1034      86.766  70.274 111.883  1.00  0.00            
ATOM   3398 2HG2 ILE  1034      85.678  70.884 110.744  1.00  0.00            
ATOM   3399 3HG2 ILE  1034      85.513  69.146 111.126  1.00  0.00            
ATOM   3400  CG1 ILE  1034      88.102  70.945 109.472  1.00  0.00            
ATOM   3401 1HG1 ILE  1034      88.751  70.586 108.674  1.00  0.00            
ATOM   3402 2HG1 ILE  1034      88.631  71.167 110.399  1.00  0.00            
ATOM   3403  CD  ILE  1034      87.389  72.247 108.941  1.00  0.00            
ATOM   3404  HD1 ILE  1034      86.964  72.789 109.787  1.00  0.00            
ATOM   3405  HD2 ILE  1034      88.214  72.857 108.574  1.00  0.00            
ATOM   3406  HD3 ILE  1034      86.568  72.009 108.265  1.00  0.00            
ATOM   3407  C   ILE  1034      89.003  68.413 110.776  1.00  0.00            
ATOM   3408  O   ILE  1034      88.825  68.137 111.983  1.00  0.00            
ATOM   3409  N   THR  1035      90.228  68.699 110.306  1.00  0.00            
ATOM   3410  H   THR  1035      90.366  69.018 109.358  1.00  0.00            
ATOM   3411  CA  THR  1035      91.481  68.637 111.055  1.00  0.00            
ATOM   3412  HA  THR  1035      91.287  68.694 112.126  1.00  0.00            
ATOM   3413  CB  THR  1035      92.349  67.444 110.656  1.00  0.00            
ATOM   3414  HB  THR  1035      92.439  67.531 109.574  1.00  0.00            
ATOM   3415  CG2 THR  1035      93.756  67.342 111.229  1.00  0.00            
ATOM   3416 1HG2 THR  1035      94.157  66.329 111.255  1.00  0.00            
ATOM   3417 2HG2 THR  1035      94.408  68.000 110.654  1.00  0.00            
ATOM   3418 3HG2 THR  1035      93.739  67.718 112.252  1.00  0.00            
ATOM   3419  OG1 THR  1035      91.709  66.221 110.743  1.00  0.00            
ATOM   3420  HG1 THR  1035      90.938  66.213 110.172  1.00  0.00            
ATOM   3421  C   THR  1035      92.362  69.889 110.750  1.00  0.00            
ATOM   3422  O   THR  1035      92.614  70.228 109.610  1.00  0.00            
ATOM   3423  N   LEU  1036      92.910  70.463 111.825  1.00  0.00            
ATOM   3424  H   LEU  1036      92.634  70.049 112.704  1.00  0.00            
ATOM   3425  CA  LEU  1036      94.010  71.388 111.904  1.00  0.00            
ATOM   3426  HA  LEU  1036      94.217  71.716 110.885  1.00  0.00            
ATOM   3427  CB  LEU  1036      93.532  72.567 112.708  1.00  0.00            
ATOM   3428  HB1 LEU  1036      93.328  72.294 113.743  1.00  0.00            
ATOM   3429  HB2 LEU  1036      92.627  72.928 112.219  1.00  0.00            
ATOM   3430  CG  LEU  1036      94.594  73.710 112.711  1.00  0.00            
ATOM   3431  HG  LEU  1036      95.600  73.458 113.047  1.00  0.00            
ATOM   3432  CD1 LEU  1036      94.713  74.301 111.304  1.00  0.00            
ATOM   3433 1HD1 LEU  1036      95.284  73.616 110.678  1.00  0.00            
ATOM   3434 2HD1 LEU  1036      93.766  74.560 110.832  1.00  0.00            
ATOM   3435 3HD1 LEU  1036      95.387  75.155 111.374  1.00  0.00            
ATOM   3436  CD2 LEU  1036      94.126  74.844 113.542  1.00  0.00            
ATOM   3437 1HD2 LEU  1036      93.141  75.213 113.255  1.00  0.00            
ATOM   3438 2HD2 LEU  1036      93.984  74.544 114.580  1.00  0.00            
ATOM   3439 3HD2 LEU  1036      94.879  75.626 113.645  1.00  0.00            
ATOM   3440  C   LEU  1036      95.291  70.848 112.470  1.00  0.00            
ATOM   3441  O   LEU  1036      95.214  70.135 113.439  1.00  0.00            
ATOM   3442  N   THR  1037      96.513  71.023 111.862  1.00  0.00            
ATOM   3443  H   THR  1037      96.550  71.385 110.920  1.00  0.00            
ATOM   3444  CA  THR  1037      97.760  70.497 112.461  1.00  0.00            
ATOM   3445  HA  THR  1037      97.775  70.710 113.530  1.00  0.00            
ATOM   3446  CB  THR  1037      97.889  68.961 112.267  1.00  0.00            
ATOM   3447  HB  THR  1037      97.118  68.510 112.892  1.00  0.00            
ATOM   3448  CG2 THR  1037      97.687  68.541 110.819  1.00  0.00            
ATOM   3449 1HG2 THR  1037      98.475  68.957 110.191  1.00  0.00            
ATOM   3450 2HG2 THR  1037      97.806  67.459 110.771  1.00  0.00            
ATOM   3451 3HG2 THR  1037      96.698  68.613 110.368  1.00  0.00            
ATOM   3452  OG1 THR  1037      99.199  68.600 112.606  1.00  0.00            
ATOM   3453  HG1 THR  1037      99.350  68.726 113.546  1.00  0.00            
ATOM   3454  C   THR  1037      98.948  71.231 111.880  1.00  0.00            
ATOM   3455  O   THR  1037      98.960  71.733 110.750  1.00  0.00            
ATOM   3456  N   ASP  1038      99.945  71.368 112.709  1.00  0.00            
ATOM   3457  H   ASP  1038      99.868  70.975 113.636  1.00  0.00            
ATOM   3458  CA  ASP  1038     101.133  72.215 112.503  1.00  0.00            
ATOM   3459  HA  ASP  1038     101.019  72.702 111.535  1.00  0.00            
ATOM   3460  CB  ASP  1038     101.140  73.311 113.593  1.00  0.00            
ATOM   3461  HB1 ASP  1038     100.272  73.929 113.363  1.00  0.00            
ATOM   3462  HB2 ASP  1038     101.963  74.019 113.492  1.00  0.00            
ATOM   3463  CG  ASP  1038     101.245  72.745 114.991  1.00  0.00            
ATOM   3464  OD1 ASP  1038     101.423  71.534 115.139  1.00  0.00            
ATOM   3465  OD2 ASP  1038     101.363  73.499 115.968  1.00  0.00            
ATOM   3466  C   ASP  1038     102.428  71.365 112.412  1.00  0.00            
ATOM   3467  O   ASP  1038     103.522  71.878 112.391  1.00  0.00            
ATOM   3468  N   GLY  1039     102.317  70.046 112.445  1.00  0.00            
ATOM   3469  H   GLY  1039     101.402  69.626 112.362  1.00  0.00            
ATOM   3470  CA  GLY  1039     103.477  69.124 112.530  1.00  0.00            
ATOM   3471  HA1 GLY  1039     104.304  69.590 111.995  1.00  0.00            
ATOM   3472  HA2 GLY  1039     103.363  68.142 112.070  1.00  0.00            
ATOM   3473  C   GLY  1039     103.928  68.864 113.936  1.00  0.00            
ATOM   3474  O   GLY  1039     104.626  67.870 114.148  1.00  0.00            
ATOM   3475  N   HIS  1040     103.440  69.656 114.968  1.00  0.00            
ATOM   3476  H   HIS  1040     102.634  70.232 114.772  1.00  0.00            
ATOM   3477  CA  HIS  1040     103.710  69.413 116.423  1.00  0.00            
ATOM   3478  HA  HIS  1040     104.520  68.683 116.437  1.00  0.00            
ATOM   3479  CB  HIS  1040     104.163  70.781 117.024  1.00  0.00            
ATOM   3480  HB1 HIS  1040     103.390  71.523 116.825  1.00  0.00            
ATOM   3481  HB2 HIS  1040     105.104  71.076 116.561  1.00  0.00            
ATOM   3482  CG  HIS  1040     104.560  70.726 118.465  1.00  0.00            
ATOM   3483  ND1 HIS  1040     104.191  71.564 119.516  1.00  0.00            
ATOM   3484  CE1 HIS  1040     104.694  70.984 120.594  1.00  0.00            
ATOM   3485  HE1 HIS  1040     104.776  71.539 121.517  1.00  0.00            
ATOM   3486  NE2 HIS  1040     105.521  70.016 120.311  1.00  0.00            
ATOM   3487  HE2 HIS  1040     106.034  69.524 121.029  1.00  0.00            
ATOM   3488  CD2 HIS  1040     105.426  69.767 118.931  1.00  0.00            
ATOM   3489  HD2 HIS  1040     105.945  69.091 118.267  1.00  0.00            
ATOM   3490  C   HIS  1040     102.443  68.864 117.209  1.00  0.00            
ATOM   3491  O   HIS  1040     102.636  68.051 118.120  1.00  0.00            
ATOM   3492  N   SER  1041     101.255  69.329 116.843  1.00  0.00            
ATOM   3493  H   SER  1041     101.288  70.011 116.098  1.00  0.00            
ATOM   3494  CA  SER  1041      99.993  68.893 117.390  1.00  0.00            
ATOM   3495  HA  SER  1041     100.049  67.999 118.012  1.00  0.00            
ATOM   3496  CB  SER  1041      99.375  69.996 118.264  1.00  0.00            
ATOM   3497  HB1 SER  1041      98.347  69.743 118.526  1.00  0.00            
ATOM   3498  HB2 SER  1041      99.406  70.916 117.681  1.00  0.00            
ATOM   3499  OG  SER  1041     100.111  70.112 119.402  1.00  0.00            
ATOM   3500  HG  SER  1041     100.603  70.928 119.518  1.00  0.00            
ATOM   3501  C   SER  1041      99.018  68.683 116.232  1.00  0.00            
ATOM   3502  O   SER  1041      99.276  69.128 115.094  1.00  0.00            
ATOM   3503  N   ALA  1042      97.883  68.137 116.600  1.00  0.00            
ATOM   3504  H   ALA  1042      97.755  67.809 117.547  1.00  0.00            
ATOM   3505  CA  ALA  1042      96.741  68.006 115.674  1.00  0.00            
ATOM   3506  HA  ALA  1042      96.836  68.756 114.888  1.00  0.00            
ATOM   3507  CB  ALA  1042      96.627  66.605 115.008  1.00  0.00            
ATOM   3508  HB1 ALA  1042      96.672  65.857 115.800  1.00  0.00            
ATOM   3509  HB2 ALA  1042      95.740  66.477 114.387  1.00  0.00            
ATOM   3510  HB3 ALA  1042      97.480  66.499 114.339  1.00  0.00            
ATOM   3511  C   ALA  1042      95.407  68.341 116.424  1.00  0.00            
ATOM   3512  O   ALA  1042      95.232  67.849 117.556  1.00  0.00            
ATOM   3513  N   TRP  1043      94.476  69.083 115.878  1.00  0.00            
ATOM   3514  H   TRP  1043      94.648  69.410 114.938  1.00  0.00            
ATOM   3515  CA  TRP  1043      93.119  69.301 116.350  1.00  0.00            
ATOM   3516  HA  TRP  1043      92.915  68.763 117.276  1.00  0.00            
ATOM   3517  CB  TRP  1043      92.939  70.795 116.695  1.00  0.00            
ATOM   3518  HB1 TRP  1043      91.967  70.960 117.159  1.00  0.00            
ATOM   3519  HB2 TRP  1043      93.008  71.355 115.762  1.00  0.00            
ATOM   3520  CG  TRP  1043      93.933  71.389 117.585  1.00  0.00            
ATOM   3521  CD1 TRP  1043      93.717  71.477 118.920  1.00  0.00            
ATOM   3522  HD1 TRP  1043      92.782  71.314 119.435  1.00  0.00            
ATOM   3523  NE1 TRP  1043      94.808  72.042 119.563  1.00  0.00            
ATOM   3524  HE1 TRP  1043      94.962  72.064 120.561  1.00  0.00            
ATOM   3525  CE2 TRP  1043      95.778  72.375 118.670  1.00  0.00            
ATOM   3526  CZ2 TRP  1043      97.058  72.836 118.897  1.00  0.00            
ATOM   3527  HZ2 TRP  1043      97.403  73.110 119.883  1.00  0.00            
ATOM   3528  CH2 TRP  1043      97.853  73.076 117.693  1.00  0.00            
ATOM   3529  HH2 TRP  1043      98.824  73.526 117.836  1.00  0.00            
ATOM   3530  CZ3 TRP  1043      97.355  72.790 116.416  1.00  0.00            
ATOM   3531  HZ3 TRP  1043      97.994  73.001 115.572  1.00  0.00            
ATOM   3532  CE3 TRP  1043      96.090  72.177 116.248  1.00  0.00            
ATOM   3533  HE3 TRP  1043      95.854  72.040 115.203  1.00  0.00            
ATOM   3534  CD2 TRP  1043      95.245  71.924 117.403  1.00  0.00            
ATOM   3535  C   TRP  1043      92.035  68.815 115.389  1.00  0.00            
ATOM   3536  O   TRP  1043      92.238  69.067 114.176  1.00  0.00            
ATOM   3537  N   THR  1044      90.929  68.163 115.858  1.00  0.00            
ATOM   3538  H   THR  1044      90.947  67.836 116.814  1.00  0.00            
ATOM   3539  CA  THR  1044      89.885  67.543 114.919  1.00  0.00            
ATOM   3540  HA  THR  1044      90.098  67.882 113.906  1.00  0.00            
ATOM   3541  CB  THR  1044      90.047  65.985 114.884  1.00  0.00            
ATOM   3542  HB  THR  1044      89.237  65.533 114.312  1.00  0.00            
ATOM   3543  CG2 THR  1044      91.387  65.645 114.205  1.00  0.00            
ATOM   3544 1HG2 THR  1044      91.321  66.041 113.191  1.00  0.00            
ATOM   3545 2HG2 THR  1044      92.273  66.120 114.627  1.00  0.00            
ATOM   3546 3HG2 THR  1044      91.404  64.557 114.145  1.00  0.00            
ATOM   3547  OG1 THR  1044      90.214  65.482 116.192  1.00  0.00            
ATOM   3548  HG1 THR  1044      90.343  64.540 116.056  1.00  0.00            
ATOM   3549  C   THR  1044      88.453  67.665 115.308  1.00  0.00            
ATOM   3550  O   THR  1044      88.123  67.874 116.518  1.00  0.00            
ATOM   3551  N   GLY  1045      87.555  67.722 114.352  1.00  0.00            
ATOM   3552  H   GLY  1045      87.861  67.460 113.425  1.00  0.00            
ATOM   3553  CA  GLY  1045      86.112  67.964 114.501  1.00  0.00            
ATOM   3554  HA1 GLY  1045      85.930  69.031 114.374  1.00  0.00            
ATOM   3555  HA2 GLY  1045      85.921  67.652 115.527  1.00  0.00            
ATOM   3556  C   GLY  1045      85.303  67.235 113.410  1.00  0.00            
ATOM   3557  O   GLY  1045      85.930  66.803 112.437  1.00  0.00            
ATOM   3558  N   THR  1046      83.990  67.056 113.520  1.00  0.00            
ATOM   3559  H   THR  1046      83.505  67.482 114.298  1.00  0.00            
ATOM   3560  CA  THR  1046      83.180  66.398 112.579  1.00  0.00            
ATOM   3561  HA  THR  1046      83.588  66.573 111.584  1.00  0.00            
ATOM   3562  CB  THR  1046      83.175  64.821 112.764  1.00  0.00            
ATOM   3563  HB  THR  1046      84.220  64.521 112.835  1.00  0.00            
ATOM   3564  CG2 THR  1046      82.580  64.290 113.996  1.00  0.00            
ATOM   3565 1HG2 THR  1046      82.836  63.259 114.240  1.00  0.00            
ATOM   3566 2HG2 THR  1046      82.806  64.889 114.878  1.00  0.00            
ATOM   3567 3HG2 THR  1046      81.510  64.414 113.830  1.00  0.00            
ATOM   3568  OG1 THR  1046      82.535  64.244 111.672  1.00  0.00            
ATOM   3569  HG1 THR  1046      82.810  64.724 110.888  1.00  0.00            
ATOM   3570  C   THR  1046      81.698  66.908 112.579  1.00  0.00            
ATOM   3571  O   THR  1046      81.298  67.483 113.598  1.00  0.00            
ATOM   3572  N   VAL  1047      80.923  66.805 111.474  1.00  0.00            
ATOM   3573  H   VAL  1047      81.410  66.324 110.732  1.00  0.00            
ATOM   3574  CA  VAL  1047      79.487  67.007 111.398  1.00  0.00            
ATOM   3575  HA  VAL  1047      79.005  67.020 112.375  1.00  0.00            
ATOM   3576  CB  VAL  1047      79.067  68.340 110.601  1.00  0.00            
ATOM   3577  HB  VAL  1047      78.035  68.198 110.282  1.00  0.00            
ATOM   3578  CG1 VAL  1047      79.247  69.611 111.505  1.00  0.00            
ATOM   3579 1HG1 VAL  1047      80.283  69.904 111.679  1.00  0.00            
ATOM   3580 2HG1 VAL  1047      78.734  70.381 110.931  1.00  0.00            
ATOM   3581 3HG1 VAL  1047      78.796  69.422 112.479  1.00  0.00            
ATOM   3582  CG2 VAL  1047      79.866  68.567 109.279  1.00  0.00            
ATOM   3583 1HG2 VAL  1047      80.907  68.853 109.427  1.00  0.00            
ATOM   3584 2HG2 VAL  1047      79.960  67.602 108.779  1.00  0.00            
ATOM   3585 3HG2 VAL  1047      79.362  69.299 108.649  1.00  0.00            
ATOM   3586  C   VAL  1047      78.867  65.807 110.687  1.00  0.00            
ATOM   3587  O   VAL  1047      79.619  65.010 110.109  1.00  0.00            
ATOM   3588  N   SER  1048      77.514  65.583 110.754  1.00  0.00            
ATOM   3589  H   SER  1048      76.910  66.238 111.230  1.00  0.00            
ATOM   3590  CA  SER  1048      76.755  64.544 110.095  1.00  0.00            
ATOM   3591  HA  SER  1048      77.569  64.065 109.550  1.00  0.00            
ATOM   3592  CB  SER  1048      76.049  63.653 111.210  1.00  0.00            
ATOM   3593  HB1 SER  1048      76.738  63.321 111.987  1.00  0.00            
ATOM   3594  HB2 SER  1048      75.529  62.846 110.694  1.00  0.00            
ATOM   3595  OG  SER  1048      75.067  64.488 111.847  1.00  0.00            
ATOM   3596  HG  SER  1048      75.570  64.736 112.626  1.00  0.00            
ATOM   3597  C   SER  1048      75.770  65.081 109.032  1.00  0.00            
ATOM   3598  O   SER  1048      75.638  66.296 108.783  1.00  0.00            
ATOM   3599  N   GLU  1049      75.161  64.079 108.403  1.00  0.00            
ATOM   3600  H   GLU  1049      75.431  63.169 108.750  1.00  0.00            
ATOM   3601  CA  GLU  1049      74.060  64.388 107.463  1.00  0.00            
ATOM   3602  HA  GLU  1049      74.500  64.992 106.670  1.00  0.00            
ATOM   3603  CB  GLU  1049      73.344  63.100 106.975  1.00  0.00            
ATOM   3604  HB1 GLU  1049      74.114  62.446 106.566  1.00  0.00            
ATOM   3605  HB2 GLU  1049      72.630  63.438 106.225  1.00  0.00            
ATOM   3606  CG  GLU  1049      72.650  62.285 108.134  1.00  0.00            
ATOM   3607  HG1 GLU  1049      71.701  62.794 108.303  1.00  0.00            
ATOM   3608  HG2 GLU  1049      73.209  62.264 109.069  1.00  0.00            
ATOM   3609  CD  GLU  1049      72.364  60.823 107.666  1.00  0.00            
ATOM   3610  OE1 GLU  1049      73.108  59.939 108.138  1.00  0.00            
ATOM   3611  OE2 GLU  1049      71.558  60.587 106.703  1.00  0.00            
ATOM   3612  C   GLU  1049      73.020  65.306 108.095  1.00  0.00            
ATOM   3613  O   GLU  1049      72.337  66.082 107.412  1.00  0.00            
ATOM   3614  N   SER  1050      72.862  65.217 109.400  1.00  0.00            
ATOM   3615  H   SER  1050      73.290  64.417 109.842  1.00  0.00            
ATOM   3616  CA  SER  1050      71.927  65.992 110.196  1.00  0.00            
ATOM   3617  HA  SER  1050      70.955  66.144 109.727  1.00  0.00            
ATOM   3618  CB  SER  1050      71.752  65.344 111.526  1.00  0.00            
ATOM   3619  HB1 SER  1050      70.928  65.784 112.088  1.00  0.00            
ATOM   3620  HB2 SER  1050      72.674  65.457 112.096  1.00  0.00            
ATOM   3621  OG  SER  1050      71.321  64.010 111.380  1.00  0.00            
ATOM   3622  HG  SER  1050      70.385  63.984 111.167  1.00  0.00            
ATOM   3623  C   SER  1050      72.362  67.384 110.638  1.00  0.00            
ATOM   3624  O   SER  1050      71.594  68.229 110.976  1.00  0.00            
ATOM   3625  N   GLU  1051      73.658  67.575 110.782  1.00  0.00            
ATOM   3626  H   GLU  1051      74.266  66.810 110.529  1.00  0.00            
ATOM   3627  CA  GLU  1051      74.363  68.585 111.545  1.00  0.00            
ATOM   3628  HA  GLU  1051      73.697  69.137 112.208  1.00  0.00            
ATOM   3629  CB  GLU  1051      75.261  67.841 112.488  1.00  0.00            
ATOM   3630  HB1 GLU  1051      76.067  67.265 112.032  1.00  0.00            
ATOM   3631  HB2 GLU  1051      74.621  67.021 112.812  1.00  0.00            
ATOM   3632  CG  GLU  1051      75.747  68.588 113.735  1.00  0.00            
ATOM   3633  HG1 GLU  1051      75.035  69.358 114.032  1.00  0.00            
ATOM   3634  HG2 GLU  1051      76.721  68.909 113.367  1.00  0.00            
ATOM   3635  CD  GLU  1051      76.102  67.686 114.898  1.00  0.00            
ATOM   3636  OE1 GLU  1051      77.185  67.081 114.892  1.00  0.00            
ATOM   3637  OE2 GLU  1051      75.270  67.555 115.819  1.00  0.00            
ATOM   3638  C   GLU  1051      75.050  69.648 110.649  1.00  0.00            
ATOM   3639  O   GLU  1051      75.367  70.752 111.083  1.00  0.00            
ATOM   3640  N   ILE  1052      75.047  69.356 109.325  1.00  0.00            
ATOM   3641  H   ILE  1052      74.707  68.460 109.005  1.00  0.00            
ATOM   3642  CA  ILE  1052      75.415  70.335 108.285  1.00  0.00            
ATOM   3643  HA  ILE  1052      76.288  70.900 108.610  1.00  0.00            
ATOM   3644  CB  ILE  1052      75.664  69.574 106.964  1.00  0.00            
ATOM   3645  HB  ILE  1052      76.426  68.826 107.182  1.00  0.00            
ATOM   3646  CG2 ILE  1052      74.422  68.708 106.539  1.00  0.00            
ATOM   3647 1HG2 ILE  1052      74.298  67.962 107.323  1.00  0.00            
ATOM   3648 2HG2 ILE  1052      73.576  69.395 106.527  1.00  0.00            
ATOM   3649 3HG2 ILE  1052      74.683  68.255 105.582  1.00  0.00            
ATOM   3650  CG1 ILE  1052      76.156  70.501 105.840  1.00  0.00            
ATOM   3651 1HG1 ILE  1052      75.358  71.210 105.618  1.00  0.00            
ATOM   3652 2HG1 ILE  1052      76.475  69.919 104.975  1.00  0.00            
ATOM   3653  CD  ILE  1052      77.401  71.228 106.300  1.00  0.00            
ATOM   3654  HD1 ILE  1052      77.155  71.938 107.090  1.00  0.00            
ATOM   3655  HD2 ILE  1052      78.171  70.529 106.624  1.00  0.00            
ATOM   3656  HD3 ILE  1052      77.807  71.784 105.455  1.00  0.00            
ATOM   3657  C   ILE  1052      74.391  71.455 108.273  1.00  0.00            
ATOM   3658  O   ILE  1052      74.772  72.624 108.079  1.00  0.00            
ATOM   3659  N   SER  1053      73.055  71.224 108.512  1.00  0.00            
ATOM   3660  H   SER  1053      72.657  70.298 108.566  1.00  0.00            
ATOM   3661  CA  SER  1053      71.999  72.363 108.556  1.00  0.00            
ATOM   3662  HA  SER  1053      72.026  72.726 107.529  1.00  0.00            
ATOM   3663  CB  SER  1053      70.547  71.862 108.763  1.00  0.00            
ATOM   3664  HB1 SER  1053      69.784  72.635 108.672  1.00  0.00            
ATOM   3665  HB2 SER  1053      70.416  71.691 109.832  1.00  0.00            
ATOM   3666  OG  SER  1053      70.235  70.783 107.999  1.00  0.00            
ATOM   3667  HG  SER  1053      69.390  70.446 108.306  1.00  0.00            
ATOM   3668  C   SER  1053      72.256  73.433 109.573  1.00  0.00            
ATOM   3669  O   SER  1053      71.836  74.563 109.432  1.00  0.00            
ATOM   3670  N   GLN  1054      72.926  73.086 110.658  1.00  0.00            
ATOM   3671  H   GLN  1054      73.177  72.119 110.805  1.00  0.00            
ATOM   3672  CA  GLN  1054      73.237  74.020 111.727  1.00  0.00            
ATOM   3673  HA  GLN  1054      72.481  74.789 111.886  1.00  0.00            
ATOM   3674  CB  GLN  1054      73.321  73.238 113.079  1.00  0.00            
ATOM   3675  HB1 GLN  1054      74.160  72.542 113.059  1.00  0.00            
ATOM   3676  HB2 GLN  1054      72.395  72.702 113.290  1.00  0.00            
ATOM   3677  CG  GLN  1054      73.670  74.130 114.247  1.00  0.00            
ATOM   3678  HG1 GLN  1054      72.886  74.879 114.356  1.00  0.00            
ATOM   3679  HG2 GLN  1054      74.610  74.670 114.125  1.00  0.00            
ATOM   3680  CD  GLN  1054      73.703  73.301 115.557  1.00  0.00            
ATOM   3681  OE1 GLN  1054      73.097  72.193 115.568  1.00  0.00            
ATOM   3682  NE2 GLN  1054      74.174  73.763 116.672  1.00  0.00            
ATOM   3683 1HE2 GLN  1054      74.691  74.630 116.626  1.00  0.00            
ATOM   3684 2HE2 GLN  1054      74.098  73.202 117.508  1.00  0.00            
ATOM   3685  C   GLN  1054      74.447  74.833 111.294  1.00  0.00            
ATOM   3686  O   GLN  1054      74.509  75.988 111.693  1.00  0.00            
ATOM   3687  N   GLU  1055      75.363  74.293 110.468  1.00  0.00            
ATOM   3688  H   GLU  1055      75.216  73.329 110.206  1.00  0.00            
ATOM   3689  CA  GLU  1055      76.376  75.071 109.752  1.00  0.00            
ATOM   3690  HA  GLU  1055      76.857  75.718 110.485  1.00  0.00            
ATOM   3691  CB  GLU  1055      77.445  74.187 109.059  1.00  0.00            
ATOM   3692  HB1 GLU  1055      78.234  74.834 108.677  1.00  0.00            
ATOM   3693  HB2 GLU  1055      76.943  73.714 108.215  1.00  0.00            
ATOM   3694  CG  GLU  1055      78.018  73.094 109.985  1.00  0.00            
ATOM   3695  HG1 GLU  1055      78.614  72.419 109.372  1.00  0.00            
ATOM   3696  HG2 GLU  1055      77.201  72.457 110.323  1.00  0.00            
ATOM   3697  CD  GLU  1055      78.860  73.527 111.202  1.00  0.00            
ATOM   3698  OE1 GLU  1055      78.684  72.983 112.309  1.00  0.00            
ATOM   3699  OE2 GLU  1055      79.550  74.583 111.072  1.00  0.00            
ATOM   3700  C   GLU  1055      75.771  76.112 108.749  1.00  0.00            
ATOM   3701  O   GLU  1055      76.132  77.270 108.846  1.00  0.00            
ATOM   3702  N   ALA  1056      74.801  75.656 107.952  1.00  0.00            
ATOM   3703  H   ALA  1056      74.447  74.742 108.194  1.00  0.00            
ATOM   3704  CA  ALA  1056      74.214  76.481 106.921  1.00  0.00            
ATOM   3705  HA  ALA  1056      75.014  76.821 106.264  1.00  0.00            
ATOM   3706  CB  ALA  1056      73.422  75.603 105.890  1.00  0.00            
ATOM   3707  HB1 ALA  1056      73.931  74.703 105.546  1.00  0.00            
ATOM   3708  HB2 ALA  1056      72.555  75.237 106.440  1.00  0.00            
ATOM   3709  HB3 ALA  1056      73.263  76.207 104.997  1.00  0.00            
ATOM   3710  C   ALA  1056      73.353  77.645 107.426  1.00  0.00            
ATOM   3711  O   ALA  1056      73.373  78.776 107.005  1.00  0.00            
ATOM   3712  N   ASP  1057      72.616  77.310 108.467  1.00  0.00            
ATOM   3713  H   ASP  1057      72.705  76.365 108.810  1.00  0.00            
ATOM   3714  CA  ASP  1057      71.767  78.195 109.249  1.00  0.00            
ATOM   3715  HA  ASP  1057      71.066  78.561 108.498  1.00  0.00            
ATOM   3716  CB  ASP  1057      71.164  77.364 110.336  1.00  0.00            
ATOM   3717  HB1 ASP  1057      71.988  76.982 110.938  1.00  0.00            
ATOM   3718  HB2 ASP  1057      70.608  76.540 109.888  1.00  0.00            
ATOM   3719  CG  ASP  1057      70.346  78.160 111.300  1.00  0.00            
ATOM   3720  OD1 ASP  1057      70.679  78.330 112.530  1.00  0.00            
ATOM   3721  OD2 ASP  1057      69.137  78.451 111.001  1.00  0.00            
ATOM   3722  C   ASP  1057      72.582  79.354 109.772  1.00  0.00            
ATOM   3723  O   ASP  1057      72.242  80.511 109.604  1.00  0.00            
ATOM   3724  N   ASP  1058      73.798  79.067 110.300  1.00  0.00            
ATOM   3725  H   ASP  1058      73.932  78.088 110.511  1.00  0.00            
ATOM   3726  CA  ASP  1058      74.786  80.023 110.732  1.00  0.00            
ATOM   3727  HA  ASP  1058      74.303  80.647 111.485  1.00  0.00            
ATOM   3728  CB  ASP  1058      75.835  79.264 111.434  1.00  0.00            
ATOM   3729  HB1 ASP  1058      76.514  78.925 110.652  1.00  0.00            
ATOM   3730  HB2 ASP  1058      75.574  78.392 112.034  1.00  0.00            
ATOM   3731  CG  ASP  1058      76.626  80.123 112.349  1.00  0.00            
ATOM   3732  OD1 ASP  1058      77.850  79.920 112.511  1.00  0.00            
ATOM   3733  OD2 ASP  1058      75.999  81.039 112.970  1.00  0.00            
ATOM   3734  C   ASP  1058      75.469  80.886 109.670  1.00  0.00            
ATOM   3735  O   ASP  1058      76.141  81.838 109.969  1.00  0.00            
ATOM   3736  N   MET  1059      75.157  80.586 108.356  1.00  0.00            
ATOM   3737  H   MET  1059      74.712  79.682 108.292  1.00  0.00            
ATOM   3738  CA  MET  1059      75.525  81.384 107.166  1.00  0.00            
ATOM   3739  HA  MET  1059      76.269  82.160 107.343  1.00  0.00            
ATOM   3740  CB  MET  1059      76.114  80.480 106.146  1.00  0.00            
ATOM   3741  HB1 MET  1059      75.484  79.701 105.718  1.00  0.00            
ATOM   3742  HB2 MET  1059      76.845  79.893 106.702  1.00  0.00            
ATOM   3743  CG  MET  1059      76.851  81.129 104.934  1.00  0.00            
ATOM   3744  HG1 MET  1059      76.141  81.722 104.358  1.00  0.00            
ATOM   3745  HG2 MET  1059      77.209  80.313 104.305  1.00  0.00            
ATOM   3746  SD  MET  1059      78.296  82.179 105.328  1.00  0.00            
ATOM   3747  CE  MET  1059      78.838  82.608 103.604  1.00  0.00            
ATOM   3748  HE1 MET  1059      78.243  83.432 103.211  1.00  0.00            
ATOM   3749  HE2 MET  1059      79.820  83.078 103.553  1.00  0.00            
ATOM   3750  HE3 MET  1059      78.734  81.737 102.957  1.00  0.00            
ATOM   3751  C   MET  1059      74.270  82.155 106.647  1.00  0.00            
ATOM   3752  O   MET  1059      74.352  82.949 105.682  1.00  0.00            
ATOM   3753  N   ALA  1060      73.073  81.929 107.193  1.00  0.00            
ATOM   3754  H   ALA  1060      73.050  81.298 107.981  1.00  0.00            
ATOM   3755  CA  ALA  1060      71.730  82.082 106.646  1.00  0.00            
ATOM   3756  HA  ALA  1060      71.125  81.518 107.356  1.00  0.00            
ATOM   3757  CB  ALA  1060      71.306  83.518 106.859  1.00  0.00            
ATOM   3758  HB1 ALA  1060      71.889  84.125 106.167  1.00  0.00            
ATOM   3759  HB2 ALA  1060      70.231  83.665 106.746  1.00  0.00            
ATOM   3760  HB3 ALA  1060      71.633  83.825 107.852  1.00  0.00            
ATOM   3761  C   ALA  1060      71.357  81.396 105.335  1.00  0.00            
ATOM   3762  O   ALA  1060      70.503  81.844 104.567  1.00  0.00            
ATOM   3763  N   MET  1061      72.002  80.264 105.056  1.00  0.00            
ATOM   3764  H   MET  1061      72.541  79.857 105.807  1.00  0.00            
ATOM   3765  CA  MET  1061      71.779  79.414 103.856  1.00  0.00            
ATOM   3766  HA  MET  1061      71.097  79.908 103.165  1.00  0.00            
ATOM   3767  CB  MET  1061      73.120  79.254 103.046  1.00  0.00            
ATOM   3768  HB1 MET  1061      72.923  78.692 102.133  1.00  0.00            
ATOM   3769  HB2 MET  1061      73.772  78.681 103.705  1.00  0.00            
ATOM   3770  CG  MET  1061      73.786  80.524 102.510  1.00  0.00            
ATOM   3771  HG1 MET  1061      73.944  81.186 103.361  1.00  0.00            
ATOM   3772  HG2 MET  1061      73.101  81.062 101.855  1.00  0.00            
ATOM   3773  SD  MET  1061      75.310  80.173 101.572  1.00  0.00            
ATOM   3774  CE  MET  1061      75.786  81.823 101.126  1.00  0.00            
ATOM   3775  HE1 MET  1061      75.994  82.395 102.030  1.00  0.00            
ATOM   3776  HE2 MET  1061      76.661  81.696 100.488  1.00  0.00            
ATOM   3777  HE3 MET  1061      74.967  82.182 100.502  1.00  0.00            
ATOM   3778  C   MET  1061      71.115  78.028 104.071  1.00  0.00            
ATOM   3779  O   MET  1061      70.982  77.520 105.178  1.00  0.00            
ATOM   3780  N   GLU  1062      70.720  77.371 102.973  1.00  0.00            
ATOM   3781  H   GLU  1062      70.794  77.832 102.078  1.00  0.00            
ATOM   3782  CA  GLU  1062      70.217  76.063 103.046  1.00  0.00            
ATOM   3783  HA  GLU  1062      69.726  75.842 103.993  1.00  0.00            
ATOM   3784  CB  GLU  1062      69.186  75.893 101.935  1.00  0.00            
ATOM   3785  HB1 GLU  1062      68.371  76.615 102.003  1.00  0.00            
ATOM   3786  HB2 GLU  1062      68.858  74.854 101.895  1.00  0.00            
ATOM   3787  CG  GLU  1062      69.695  76.158 100.523  1.00  0.00            
ATOM   3788  HG1 GLU  1062      70.641  75.636 100.379  1.00  0.00            
ATOM   3789  HG2 GLU  1062      69.955  77.216 100.537  1.00  0.00            
ATOM   3790  CD  GLU  1062      68.728  75.682  99.478  1.00  0.00            
ATOM   3791  OE1 GLU  1062      68.252  76.517  98.669  1.00  0.00            
ATOM   3792  OE2 GLU  1062      68.505  74.440  99.403  1.00  0.00            
ATOM   3793  C   GLU  1062      71.429  75.038 102.919  1.00  0.00            
ATOM   3794  O   GLU  1062      72.526  75.412 102.414  1.00  0.00            
ATOM   3795  N   LYS  1063      71.207  73.782 103.449  1.00  0.00            
ATOM   3796  H   LYS  1063      70.345  73.708 103.970  1.00  0.00            
ATOM   3797  CA  LYS  1063      72.323  72.816 103.598  1.00  0.00            
ATOM   3798  HA  LYS  1063      73.042  73.335 104.231  1.00  0.00            
ATOM   3799  CB  LYS  1063      71.924  71.527 104.332  1.00  0.00            
ATOM   3800  HB1 LYS  1063      71.299  71.914 105.137  1.00  0.00            
ATOM   3801  HB2 LYS  1063      72.761  70.941 104.712  1.00  0.00            
ATOM   3802  CG  LYS  1063      71.010  70.543 103.621  1.00  0.00            
ATOM   3803  HG1 LYS  1063      71.459  70.084 102.741  1.00  0.00            
ATOM   3804  HG2 LYS  1063      70.066  71.030 103.375  1.00  0.00            
ATOM   3805  CD  LYS  1063      70.557  69.392 104.542  1.00  0.00            
ATOM   3806  HD1 LYS  1063      70.073  69.886 105.385  1.00  0.00            
ATOM   3807  HD2 LYS  1063      71.443  68.914 104.958  1.00  0.00            
ATOM   3808  CE  LYS  1063      69.719  68.257 103.903  1.00  0.00            
ATOM   3809  HE1 LYS  1063      70.447  67.562 103.484  1.00  0.00            
ATOM   3810  HE2 LYS  1063      69.203  68.677 103.040  1.00  0.00            
ATOM   3811  NZ  LYS  1063      68.796  67.494 104.763  1.00  0.00            
ATOM   3812  HZ1 LYS  1063      69.271  67.179 105.597  1.00  0.00            
ATOM   3813  HZ2 LYS  1063      67.991  68.007 105.095  1.00  0.00            
ATOM   3814  HZ3 LYS  1063      68.410  66.686 104.296  1.00  0.00            
ATOM   3815  C   LYS  1063      73.143  72.516 102.342  1.00  0.00            
ATOM   3816  O   LYS  1063      74.342  72.443 102.331  1.00  0.00            
ATOM   3817  N   GLY  1064      72.413  72.397 101.240  1.00  0.00            
ATOM   3818  H   GLY  1064      71.403  72.401 101.242  1.00  0.00            
ATOM   3819  CA  GLY  1064      73.051  72.091  99.902  1.00  0.00            
ATOM   3820  HA1 GLY  1064      72.199  71.824  99.277  1.00  0.00            
ATOM   3821  HA2 GLY  1064      73.704  71.240 100.098  1.00  0.00            
ATOM   3822  C   GLY  1064      73.751  73.281  99.345  1.00  0.00            
ATOM   3823  O   GLY  1064      74.932  73.131  98.918  1.00  0.00            
ATOM   3824  N   LYS  1065      73.239  74.575  99.415  1.00  0.00            
ATOM   3825  H   LYS  1065      72.265  74.694  99.653  1.00  0.00            
ATOM   3826  CA  LYS  1065      74.019  75.712  98.934  1.00  0.00            
ATOM   3827  HA  LYS  1065      74.464  75.523  97.957  1.00  0.00            
ATOM   3828  CB  LYS  1065      73.123  76.928  98.928  1.00  0.00            
ATOM   3829  HB1 LYS  1065      72.810  77.109  99.956  1.00  0.00            
ATOM   3830  HB2 LYS  1065      72.301  76.673  98.259  1.00  0.00            
ATOM   3831  CG  LYS  1065      73.785  78.245  98.372  1.00  0.00            
ATOM   3832  HG1 LYS  1065      74.289  78.018  97.433  1.00  0.00            
ATOM   3833  HG2 LYS  1065      74.575  78.564  99.053  1.00  0.00            
ATOM   3834  CD  LYS  1065      72.687  79.302  98.301  1.00  0.00            
ATOM   3835  HD1 LYS  1065      72.563  79.661  99.322  1.00  0.00            
ATOM   3836  HD2 LYS  1065      71.790  78.752  98.013  1.00  0.00            
ATOM   3837  CE  LYS  1065      72.808  80.607  97.501  1.00  0.00            
ATOM   3838  HE1 LYS  1065      73.652  81.101  97.983  1.00  0.00            
ATOM   3839  HE2 LYS  1065      71.921  81.209  97.694  1.00  0.00            
ATOM   3840  NZ  LYS  1065      73.105  80.401  96.066  1.00  0.00            
ATOM   3841  HZ1 LYS  1065      72.332  80.136  95.472  1.00  0.00            
ATOM   3842  HZ2 LYS  1065      73.378  81.278  95.645  1.00  0.00            
ATOM   3843  HZ3 LYS  1065      73.741  79.636  95.890  1.00  0.00            
ATOM   3844  C   LYS  1065      75.248  75.900  99.776  1.00  0.00            
ATOM   3845  O   LYS  1065      76.283  76.349  99.288  1.00  0.00            
ATOM   3846  N   TYR  1066      75.196  75.559 101.087  1.00  0.00            
ATOM   3847  H   TYR  1066      74.357  75.195 101.515  1.00  0.00            
ATOM   3848  CA  TYR  1066      76.352  75.731 101.947  1.00  0.00            
ATOM   3849  HA  TYR  1066      76.825  76.699 101.786  1.00  0.00            
ATOM   3850  CB  TYR  1066      75.886  75.762 103.425  1.00  0.00            
ATOM   3851  HB1 TYR  1066      75.365  74.816 103.578  1.00  0.00            
ATOM   3852  HB2 TYR  1066      75.029  76.436 103.425  1.00  0.00            
ATOM   3853  CG  TYR  1066      77.039  76.060 104.359  1.00  0.00            
ATOM   3854  CD1 TYR  1066      77.486  77.394 104.545  1.00  0.00            
ATOM   3855  HD1 TYR  1066      76.959  78.205 104.065  1.00  0.00            
ATOM   3856  CE1 TYR  1066      78.550  77.714 105.394  1.00  0.00            
ATOM   3857  HE1 TYR  1066      78.809  78.748 105.567  1.00  0.00            
ATOM   3858  CZ  TYR  1066      79.294  76.641 105.987  1.00  0.00            
ATOM   3859  OH  TYR  1066      80.460  76.938 106.600  1.00  0.00            
ATOM   3860  HH  TYR  1066      80.576  77.890 106.590  1.00  0.00            
ATOM   3861  CE2 TYR  1066      78.892  75.254 105.720  1.00  0.00            
ATOM   3862  HE2 TYR  1066      79.483  74.485 106.196  1.00  0.00            
ATOM   3863  CD2 TYR  1066      77.814  74.981 104.922  1.00  0.00            
ATOM   3864  HD2 TYR  1066      77.462  73.999 104.643  1.00  0.00            
ATOM   3865  C   TYR  1066      77.405  74.701 101.738  1.00  0.00            
ATOM   3866  O   TYR  1066      78.602  75.004 101.713  1.00  0.00            
ATOM   3867  N   VAL  1067      77.055  73.459 101.475  1.00  0.00            
ATOM   3868  H   VAL  1067      76.096  73.209 101.670  1.00  0.00            
ATOM   3869  CA  VAL  1067      77.953  72.524 100.744  1.00  0.00            
ATOM   3870  HA  VAL  1067      78.748  72.317 101.460  1.00  0.00            
ATOM   3871  CB  VAL  1067      77.165  71.212 100.520  1.00  0.00            
ATOM   3872  HB  VAL  1067      76.128  71.433 100.267  1.00  0.00            
ATOM   3873  CG1 VAL  1067      77.818  70.261  99.421  1.00  0.00            
ATOM   3874 1HG1 VAL  1067      78.875  70.075  99.615  1.00  0.00            
ATOM   3875 2HG1 VAL  1067      77.269  69.328  99.292  1.00  0.00            
ATOM   3876 3HG1 VAL  1067      77.690  70.757  98.459  1.00  0.00            
ATOM   3877  CG2 VAL  1067      77.027  70.539 101.866  1.00  0.00            
ATOM   3878 1HG2 VAL  1067      77.952  70.155 102.295  1.00  0.00            
ATOM   3879 2HG2 VAL  1067      76.572  71.229 102.576  1.00  0.00            
ATOM   3880 3HG2 VAL  1067      76.258  69.766 101.866  1.00  0.00            
ATOM   3881  C   VAL  1067      78.609  73.128  99.555  1.00  0.00            
ATOM   3882  O   VAL  1067      79.821  73.060  99.450  1.00  0.00            
ATOM   3883  N   GLY  1068      77.797  73.795  98.771  1.00  0.00            
ATOM   3884  H   GLY  1068      76.803  73.744  98.943  1.00  0.00            
ATOM   3885  CA  GLY  1068      78.296  74.558  97.589  1.00  0.00            
ATOM   3886  HA1 GLY  1068      77.445  75.133  97.223  1.00  0.00            
ATOM   3887  HA2 GLY  1068      78.582  73.830  96.829  1.00  0.00            
ATOM   3888  C   GLY  1068      79.461  75.504  97.990  1.00  0.00            
ATOM   3889  O   GLY  1068      80.375  75.718  97.215  1.00  0.00            
ATOM   3890  N   GLU  1069      79.446  76.001  99.197  1.00  0.00            
ATOM   3891  H   GLU  1069      78.665  75.871  99.823  1.00  0.00            
ATOM   3892  CA  GLU  1069      80.570  76.805  99.685  1.00  0.00            
ATOM   3893  HA  GLU  1069      80.907  77.425  98.854  1.00  0.00            
ATOM   3894  CB  GLU  1069      80.091  77.859 100.746  1.00  0.00            
ATOM   3895  HB1 GLU  1069      80.991  78.392 101.053  1.00  0.00            
ATOM   3896  HB2 GLU  1069      79.707  77.354 101.632  1.00  0.00            
ATOM   3897  CG  GLU  1069      78.998  78.859 100.324  1.00  0.00            
ATOM   3898  HG1 GLU  1069      78.688  79.492 101.156  1.00  0.00            
ATOM   3899  HG2 GLU  1069      78.092  78.338 100.016  1.00  0.00            
ATOM   3900  CD  GLU  1069      79.527  79.747  99.185  1.00  0.00            
ATOM   3901  OE1 GLU  1069      80.428  80.592  99.394  1.00  0.00            
ATOM   3902  OE2 GLU  1069      79.074  79.657  98.051  1.00  0.00            
ATOM   3903  C   GLU  1069      81.799  76.053 100.261  1.00  0.00            
ATOM   3904  O   GLU  1069      82.945  76.417 100.001  1.00  0.00            
ATOM   3905  N   LEU  1070      81.599  74.953 100.992  1.00  0.00            
ATOM   3906  H   LEU  1070      80.645  74.647 101.124  1.00  0.00            
ATOM   3907  CA  LEU  1070      82.653  74.129 101.493  1.00  0.00            
ATOM   3908  HA  LEU  1070      83.387  74.641 102.115  1.00  0.00            
ATOM   3909  CB  LEU  1070      82.083  72.980 102.357  1.00  0.00            
ATOM   3910  HB1 LEU  1070      82.943  72.374 102.641  1.00  0.00            
ATOM   3911  HB2 LEU  1070      81.301  72.449 101.813  1.00  0.00            
ATOM   3912  CG  LEU  1070      81.415  73.352 103.646  1.00  0.00            
ATOM   3913  HG  LEU  1070      80.743  74.195 103.483  1.00  0.00            
ATOM   3914  CD1 LEU  1070      80.683  72.167 104.329  1.00  0.00            
ATOM   3915 1HD1 LEU  1070      81.392  71.348 104.455  1.00  0.00            
ATOM   3916 2HD1 LEU  1070      80.325  72.347 105.342  1.00  0.00            
ATOM   3917 3HD1 LEU  1070      79.789  71.844 103.796  1.00  0.00            
ATOM   3918  CD2 LEU  1070      82.492  73.890 104.605  1.00  0.00            
ATOM   3919 1HD2 LEU  1070      83.390  73.272 104.611  1.00  0.00            
ATOM   3920 2HD2 LEU  1070      82.788  74.890 104.286  1.00  0.00            
ATOM   3921 3HD2 LEU  1070      82.157  73.894 105.643  1.00  0.00            
ATOM   3922  C   LEU  1070      83.412  73.448 100.326  1.00  0.00            
ATOM   3923  O   LEU  1070      84.591  73.152 100.430  1.00  0.00            
ATOM   3924  N   ARG  1071      82.783  73.381  99.134  1.00  0.00            
ATOM   3925  H   ARG  1071      81.800  73.605  99.192  1.00  0.00            
ATOM   3926  CA  ARG  1071      83.382  72.989  97.857  1.00  0.00            
ATOM   3927  HA  ARG  1071      83.942  72.074  98.053  1.00  0.00            
ATOM   3928  CB  ARG  1071      82.267  72.578  96.925  1.00  0.00            
ATOM   3929  HB1 ARG  1071      82.573  72.526  95.880  1.00  0.00            
ATOM   3930  HB2 ARG  1071      81.380  73.207  96.996  1.00  0.00            
ATOM   3931  CG  ARG  1071      81.738  71.127  97.200  1.00  0.00            
ATOM   3932  HG1 ARG  1071      81.214  71.094  98.156  1.00  0.00            
ATOM   3933  HG2 ARG  1071      82.469  70.319  97.170  1.00  0.00            
ATOM   3934  CD  ARG  1071      80.647  70.810  96.160  1.00  0.00            
ATOM   3935  HD1 ARG  1071      81.184  70.844  95.212  1.00  0.00            
ATOM   3936  HD2 ARG  1071      79.833  71.523  96.290  1.00  0.00            
ATOM   3937  NE  ARG  1071      80.056  69.451  96.280  1.00  0.00            
ATOM   3938  HE  ARG  1071      80.376  68.795  96.978  1.00  0.00            
ATOM   3939  CZ  ARG  1071      79.039  69.022  95.449  1.00  0.00            
ATOM   3940  NH1 ARG  1071      78.511  69.798  94.576  1.00  0.00            
ATOM   3941 1HH1 ARG  1071      78.789  70.769  94.564  1.00  0.00            
ATOM   3942 2HH1 ARG  1071      77.660  69.449  94.158  1.00  0.00            
ATOM   3943  NH2 ARG  1071      78.565  67.810  95.481  1.00  0.00            
ATOM   3944 1HH2 ARG  1071      78.941  67.076  96.065  1.00  0.00            
ATOM   3945 2HH2 ARG  1071      77.669  67.677  95.035  1.00  0.00            
ATOM   3946  C   ARG  1071      84.406  74.013  97.253  1.00  0.00            
ATOM   3947  O   ARG  1071      85.059  73.704  96.327  1.00  0.00            
ATOM   3948  N   LYS  1072      84.556  75.143  97.840  1.00  0.00            
ATOM   3949  H   LYS  1072      83.825  75.303  98.518  1.00  0.00            
ATOM   3950  CA  LYS  1072      85.455  76.275  97.412  1.00  0.00            
ATOM   3951  HA  LYS  1072      86.208  75.928  96.705  1.00  0.00            
ATOM   3952  CB  LYS  1072      84.724  77.384  96.676  1.00  0.00            
ATOM   3953  HB1 LYS  1072      85.447  78.111  96.306  1.00  0.00            
ATOM   3954  HB2 LYS  1072      84.020  77.808  97.392  1.00  0.00            
ATOM   3955  CG  LYS  1072      83.880  76.979  95.448  1.00  0.00            
ATOM   3956  HG1 LYS  1072      83.366  76.055  95.714  1.00  0.00            
ATOM   3957  HG2 LYS  1072      84.518  76.732  94.600  1.00  0.00            
ATOM   3958  CD  LYS  1072      82.892  78.068  95.028  1.00  0.00            
ATOM   3959  HD1 LYS  1072      82.411  77.685  94.128  1.00  0.00            
ATOM   3960  HD2 LYS  1072      83.297  79.047  94.774  1.00  0.00            
ATOM   3961  CE  LYS  1072      81.772  78.354  96.068  1.00  0.00            
ATOM   3962  HE1 LYS  1072      82.186  78.723  97.007  1.00  0.00            
ATOM   3963  HE2 LYS  1072      81.461  77.344  96.335  1.00  0.00            
ATOM   3964  NZ  LYS  1072      80.620  79.150  95.592  1.00  0.00            
ATOM   3965  HZ1 LYS  1072      80.850  80.075  95.260  1.00  0.00            
ATOM   3966  HZ2 LYS  1072      80.087  78.595  94.938  1.00  0.00            
ATOM   3967  HZ3 LYS  1072      79.945  79.330  96.321  1.00  0.00            
ATOM   3968  C   LYS  1072      86.300  76.853  98.527  1.00  0.00            
ATOM   3969  O   LYS  1072      87.285  77.604  98.263  1.00  0.00            
ATOM   3970  N   ALA  1073      86.038  76.513  99.789  1.00  0.00            
ATOM   3971  H   ALA  1073      85.079  76.240  99.949  1.00  0.00            
ATOM   3972  CA  ALA  1073      86.791  77.055 100.975  1.00  0.00            
ATOM   3973  HA  ALA  1073      86.653  78.136 100.958  1.00  0.00            
ATOM   3974  CB  ALA  1073      86.200  76.430 102.260  1.00  0.00            
ATOM   3975  HB1 ALA  1073      86.680  76.858 103.140  1.00  0.00            
ATOM   3976  HB2 ALA  1073      85.119  76.555 102.322  1.00  0.00            
ATOM   3977  HB3 ALA  1073      86.583  75.410 102.251  1.00  0.00            
ATOM   3978  C   ALA  1073      88.281  76.822 101.036  1.00  0.00            
ATOM   3979  O   ALA  1073      88.940  77.560 101.734  1.00  0.00            
ATOM   3980  N   LEU  1074      88.840  75.823 100.357  1.00  0.00            
ATOM   3981  H   LEU  1074      88.246  75.113  99.954  1.00  0.00            
ATOM   3982  CA  LEU  1074      90.233  75.608 100.264  1.00  0.00            
ATOM   3983  HA  LEU  1074      90.682  76.193 101.066  1.00  0.00            
ATOM   3984  CB  LEU  1074      90.437  74.125 100.600  1.00  0.00            
ATOM   3985  HB1 LEU  1074      91.515  73.986 100.687  1.00  0.00            
ATOM   3986  HB2 LEU  1074      90.159  73.612  99.679  1.00  0.00            
ATOM   3987  CG  LEU  1074      89.827  73.524 101.837  1.00  0.00            
ATOM   3988  HG  LEU  1074      88.738  73.575 101.824  1.00  0.00            
ATOM   3989  CD1 LEU  1074      90.269  72.032 102.107  1.00  0.00            
ATOM   3990 1HD1 LEU  1074      89.927  71.828 103.122  1.00  0.00            
ATOM   3991 2HD1 LEU  1074      89.849  71.302 101.415  1.00  0.00            
ATOM   3992 3HD1 LEU  1074      91.343  71.865 102.201  1.00  0.00            
ATOM   3993  CD2 LEU  1074      90.190  74.353 103.119  1.00  0.00            
ATOM   3994 1HD2 LEU  1074      89.896  73.814 104.019  1.00  0.00            
ATOM   3995 2HD2 LEU  1074      91.276  74.442 103.081  1.00  0.00            
ATOM   3996 3HD2 LEU  1074      89.698  75.321 103.020  1.00  0.00            
ATOM   3997  C   LEU  1074      90.913  76.064  98.969  1.00  0.00            
ATOM   3998  O   LEU  1074      92.002  75.583  98.624  1.00  0.00            
ATOM   3999  N   LEU  1075      90.308  76.949  98.206  1.00  0.00            
ATOM   4000  H   LEU  1075      89.425  77.301  98.546  1.00  0.00            
ATOM   4001  CA  LEU  1075      90.782  77.364  96.848  1.00  0.00            
ATOM   4002  HA  LEU  1075      91.722  76.854  96.638  1.00  0.00            
ATOM   4003  CB  LEU  1075      89.644  76.933  95.915  1.00  0.00            
ATOM   4004  HB1 LEU  1075      89.935  77.084  94.875  1.00  0.00            
ATOM   4005  HB2 LEU  1075      88.770  77.536  96.160  1.00  0.00            
ATOM   4006  CG  LEU  1075      89.156  75.456  96.051  1.00  0.00            
ATOM   4007  HG  LEU  1075      88.698  75.276  97.023  1.00  0.00            
ATOM   4008  CD1 LEU  1075      88.037  75.288  94.930  1.00  0.00            
ATOM   4009 1HD1 LEU  1075      88.468  75.189  93.934  1.00  0.00            
ATOM   4010 2HD1 LEU  1075      87.420  74.407  95.108  1.00  0.00            
ATOM   4011 3HD1 LEU  1075      87.440  76.197  95.000  1.00  0.00            
ATOM   4012  CD2 LEU  1075      90.312  74.491  95.752  1.00  0.00            
ATOM   4013 1HD2 LEU  1075      90.749  74.699  94.776  1.00  0.00            
ATOM   4014 2HD2 LEU  1075      91.026  74.624  96.565  1.00  0.00            
ATOM   4015 3HD2 LEU  1075      89.899  73.484  95.808  1.00  0.00            
ATOM   4016  C   LEU  1075      91.075  78.852  96.678  1.00  0.00            
ATOM   4017  O   LEU  1075      91.328  79.328  95.534  1.00  0.00            
ATOM   4018  N   SER  1076      91.111  79.571  97.776  1.00  0.00            
ATOM   4019  H   SER  1076      90.996  79.152  98.688  1.00  0.00            
ATOM   4020  CA  SER  1076      91.389  81.064  97.947  1.00  0.00            
ATOM   4021  HA  SER  1076      91.620  81.328  98.980  1.00  0.00            
ATOM   4022  CB  SER  1076      92.576  81.506  96.995  1.00  0.00            
ATOM   4023  HB1 SER  1076      92.891  82.470  97.393  1.00  0.00            
ATOM   4024  HB2 SER  1076      92.269  81.557  95.950  1.00  0.00            
ATOM   4025  OG  SER  1076      93.707  80.651  97.035  1.00  0.00            
ATOM   4026  HG  SER  1076      93.603  80.132  97.836  1.00  0.00            
ATOM   4027  C   SER  1076      90.133  81.944  97.586  1.00  0.00            
ATOM   4028  O   SER  1076      89.236  81.524  96.798  1.00  0.00            
ATOM   4029  N   VAL  1083      90.022  83.177  98.088  1.00  0.00            
ATOM   4030  H   VAL  1083      89.127  83.634  97.991  1.00  0.00            
ATOM   4031  CA  VAL  1083      90.897  83.901  98.991  1.00  0.00            
ATOM   4032  HA  VAL  1083      91.862  83.401  99.078  1.00  0.00            
ATOM   4033  CB  VAL  1083      91.174  85.328  98.435  1.00  0.00            
ATOM   4034  HB  VAL  1083      90.330  86.018  98.471  1.00  0.00            
ATOM   4035  CG1 VAL  1083      92.282  85.953  99.295  1.00  0.00            
ATOM   4036 1HG1 VAL  1083      92.056  86.013 100.360  1.00  0.00            
ATOM   4037 2HG1 VAL  1083      93.245  85.473  99.123  1.00  0.00            
ATOM   4038 3HG1 VAL  1083      92.399  86.982  98.955  1.00  0.00            
ATOM   4039  CG2 VAL  1083      91.570  85.286  96.937  1.00  0.00            
ATOM   4040 1HG2 VAL  1083      92.417  84.622  96.768  1.00  0.00            
ATOM   4041 2HG2 VAL  1083      90.783  84.871  96.308  1.00  0.00            
ATOM   4042 3HG2 VAL  1083      91.834  86.300  96.634  1.00  0.00            
ATOM   4043  C   VAL  1083      90.200  83.954 100.334  1.00  0.00            
ATOM   4044  O   VAL  1083      89.089  84.499 100.413  1.00  0.00            
ATOM   4045  N   TYR  1084      90.779  83.314 101.330  1.00  0.00            
ATOM   4046  H   TYR  1084      91.760  83.080 101.279  1.00  0.00            
ATOM   4047  CA  TYR  1084      90.091  83.076 102.628  1.00  0.00            
ATOM   4048  HA  TYR  1084      89.166  83.637 102.763  1.00  0.00            
ATOM   4049  CB  TYR  1084      89.708  81.563 102.741  1.00  0.00            
ATOM   4050  HB1 TYR  1084      89.498  81.329 103.784  1.00  0.00            
ATOM   4051  HB2 TYR  1084      90.610  80.983 102.545  1.00  0.00            
ATOM   4052  CG  TYR  1084      88.642  81.215 101.795  1.00  0.00            
ATOM   4053  CD1 TYR  1084      87.317  81.261 102.206  1.00  0.00            
ATOM   4054  HD1 TYR  1084      87.127  81.531 103.235  1.00  0.00            
ATOM   4055  CE1 TYR  1084      86.258  81.032 101.346  1.00  0.00            
ATOM   4056  HE1 TYR  1084      85.233  80.978 101.683  1.00  0.00            
ATOM   4057  CZ  TYR  1084      86.538  80.627  99.988  1.00  0.00            
ATOM   4058  OH  TYR  1084      85.561  80.262  99.146  1.00  0.00            
ATOM   4059  HH  TYR  1084      85.837  80.061  98.249  1.00  0.00            
ATOM   4060  CE2 TYR  1084      87.874  80.496  99.571  1.00  0.00            
ATOM   4061  HE2 TYR  1084      88.053  79.839  98.733  1.00  0.00            
ATOM   4062  CD2 TYR  1084      88.896  80.765 100.470  1.00  0.00            
ATOM   4063  HD2 TYR  1084      89.938  80.667 100.204  1.00  0.00            
ATOM   4064  C   TYR  1084      91.066  83.522 103.744  1.00  0.00            
ATOM   4065  O   TYR  1084      92.257  83.616 103.477  1.00  0.00            
ATOM   4066  N   THR  1085      90.617  83.661 104.973  1.00  0.00            
ATOM   4067  H   THR  1085      89.658  83.436 105.197  1.00  0.00            
ATOM   4068  CA  THR  1085      91.480  84.032 106.193  1.00  0.00            
ATOM   4069  HA  THR  1085      92.491  83.742 105.909  1.00  0.00            
ATOM   4070  CB  THR  1085      91.440  85.507 106.416  1.00  0.00            
ATOM   4071  HB  THR  1085      90.385  85.680 106.629  1.00  0.00            
ATOM   4072  CG2 THR  1085      92.299  86.017 107.629  1.00  0.00            
ATOM   4073 1HG2 THR  1085      92.528  87.071 107.469  1.00  0.00            
ATOM   4074 2HG2 THR  1085      91.661  85.923 108.507  1.00  0.00            
ATOM   4075 3HG2 THR  1085      93.221  85.453 107.772  1.00  0.00            
ATOM   4076  OG1 THR  1085      91.861  86.209 105.254  1.00  0.00            
ATOM   4077  HG1 THR  1085      91.133  86.143 104.631  1.00  0.00            
ATOM   4078  C   THR  1085      91.110  83.268 107.463  1.00  0.00            
ATOM   4079  O   THR  1085      89.982  83.354 108.001  1.00  0.00            
ATOM   4080  N   PHE  1086      91.991  82.322 107.834  1.00  0.00            
ATOM   4081  H   PHE  1086      92.966  82.388 107.578  1.00  0.00            
ATOM   4082  CA  PHE  1086      91.796  81.282 108.789  1.00  0.00            
ATOM   4083  HA  PHE  1086      90.743  81.037 108.927  1.00  0.00            
ATOM   4084  CB  PHE  1086      92.472  80.017 108.292  1.00  0.00            
ATOM   4085  HB1 PHE  1086      92.202  79.273 109.041  1.00  0.00            
ATOM   4086  HB2 PHE  1086      93.530  80.232 108.140  1.00  0.00            
ATOM   4087  CG  PHE  1086      91.954  79.596 106.972  1.00  0.00            
ATOM   4088  CD1 PHE  1086      92.436  80.117 105.793  1.00  0.00            
ATOM   4089  HD1 PHE  1086      93.259  80.816 105.787  1.00  0.00            
ATOM   4090  CE1 PHE  1086      91.836  79.707 104.574  1.00  0.00            
ATOM   4091  HE1 PHE  1086      92.142  80.115 103.621  1.00  0.00            
ATOM   4092  CZ  PHE  1086      90.899  78.722 104.620  1.00  0.00            
ATOM   4093  HZ  PHE  1086      90.438  78.417 103.692  1.00  0.00            
ATOM   4094  CE2 PHE  1086      90.532  78.072 105.786  1.00  0.00            
ATOM   4095  HE2 PHE  1086      89.827  77.255 105.747  1.00  0.00            
ATOM   4096  CD2 PHE  1086      91.011  78.545 106.962  1.00  0.00            
ATOM   4097  HD2 PHE  1086      90.776  78.026 107.879  1.00  0.00            
ATOM   4098  C   PHE  1086      92.364  81.676 110.201  1.00  0.00            
ATOM   4099  O   PHE  1086      93.417  82.260 110.381  1.00  0.00            
ATOM   4100  N   ASN  1087      91.739  81.327 111.279  1.00  0.00            
ATOM   4101  H   ASN  1087      90.823  80.991 111.021  1.00  0.00            
ATOM   4102  CA  ASN  1087      91.971  81.629 112.724  1.00  0.00            
ATOM   4103  HA  ASN  1087      92.964  82.068 112.822  1.00  0.00            
ATOM   4104  CB  ASN  1087      90.956  82.760 113.070  1.00  0.00            
ATOM   4105  HB1 ASN  1087      91.060  83.067 114.111  1.00  0.00            
ATOM   4106  HB2 ASN  1087      89.980  82.305 112.901  1.00  0.00            
ATOM   4107  CG  ASN  1087      91.066  84.014 112.238  1.00  0.00            
ATOM   4108  OD1 ASN  1087      90.305  84.199 111.276  1.00  0.00            
ATOM   4109  ND2 ASN  1087      91.935  84.940 112.473  1.00  0.00            
ATOM   4110 1HD2 ASN  1087      92.574  84.670 113.207  1.00  0.00            
ATOM   4111 2HD2 ASN  1087      91.938  85.786 111.922  1.00  0.00            
ATOM   4112  C   ASN  1087      91.812  80.444 113.662  1.00  0.00            
ATOM   4113  O   ASN  1087      90.894  79.622 113.523  1.00  0.00            
ATOM   4114  N   PHE  1088      92.560  80.242 114.706  1.00  0.00            
ATOM   4115  H   PHE  1088      93.316  80.896 114.849  1.00  0.00            
ATOM   4116  CA  PHE  1088      92.452  79.152 115.662  1.00  0.00            
ATOM   4117  HA  PHE  1088      91.392  78.913 115.743  1.00  0.00            
ATOM   4118  CB  PHE  1088      93.269  77.893 115.231  1.00  0.00            
ATOM   4119  HB1 PHE  1088      94.339  78.074 115.129  1.00  0.00            
ATOM   4120  HB2 PHE  1088      92.941  77.626 114.226  1.00  0.00            
ATOM   4121  CG  PHE  1088      93.016  76.708 116.141  1.00  0.00            
ATOM   4122  CD1 PHE  1088      91.749  76.197 116.191  1.00  0.00            
ATOM   4123  HD1 PHE  1088      90.897  76.693 115.750  1.00  0.00            
ATOM   4124  CE1 PHE  1088      91.421  75.210 117.133  1.00  0.00            
ATOM   4125  HE1 PHE  1088      90.388  74.924 117.265  1.00  0.00            
ATOM   4126  CZ  PHE  1088      92.420  74.629 117.884  1.00  0.00            
ATOM   4127  HZ  PHE  1088      92.101  73.841 118.550  1.00  0.00            
ATOM   4128  CE2 PHE  1088      93.666  75.133 117.874  1.00  0.00            
ATOM   4129  HE2 PHE  1088      94.409  74.584 118.433  1.00  0.00            
ATOM   4130  CD2 PHE  1088      94.036  76.148 116.969  1.00  0.00            
ATOM   4131  HD2 PHE  1088      95.042  76.540 116.995  1.00  0.00            
ATOM   4132  C   PHE  1088      92.959  79.620 117.005  1.00  0.00            
ATOM   4133  O   PHE  1088      93.902  80.492 117.078  1.00  0.00            
ATOM   4134  N   SER  1089      92.321  79.095 118.073  1.00  0.00            
ATOM   4135  H   SER  1089      91.805  78.238 117.931  1.00  0.00            
ATOM   4136  CA  SER  1089      92.893  79.248 119.407  1.00  0.00            
ATOM   4137  HA  SER  1089      93.959  79.392 119.233  1.00  0.00            
ATOM   4138  CB  SER  1089      92.316  80.365 120.217  1.00  0.00            
ATOM   4139  HB1 SER  1089      92.911  80.504 121.120  1.00  0.00            
ATOM   4140  HB2 SER  1089      91.278  80.189 120.497  1.00  0.00            
ATOM   4141  OG  SER  1089      92.398  81.629 119.530  1.00  0.00            
ATOM   4142  HG  SER  1089      93.315  81.771 119.282  1.00  0.00            
ATOM   4143  C   SER  1089      92.838  77.979 120.223  1.00  0.00            
ATOM   4144  O   SER  1089      91.848  77.246 120.014  1.00  0.00            
ATOM   4145  N   LYS  1090      93.785  77.704 121.175  1.00  0.00            
ATOM   4146  H   LYS  1090      94.363  78.490 121.435  1.00  0.00            
ATOM   4147  CA  LYS  1090      94.001  76.459 121.857  1.00  0.00            
ATOM   4148  HA  LYS  1090      93.655  75.613 121.263  1.00  0.00            
ATOM   4149  CB  LYS  1090      95.486  76.163 121.963  1.00  0.00            
ATOM   4150  HB1 LYS  1090      95.686  75.174 122.376  1.00  0.00            
ATOM   4151  HB2 LYS  1090      95.919  76.920 122.619  1.00  0.00            
ATOM   4152  CG  LYS  1090      96.227  76.121 120.638  1.00  0.00            
ATOM   4153  HG1 LYS  1090      95.886  76.947 120.014  1.00  0.00            
ATOM   4154  HG2 LYS  1090      96.064  75.157 120.156  1.00  0.00            
ATOM   4155  CD  LYS  1090      97.778  76.368 120.721  1.00  0.00            
ATOM   4156  HD1 LYS  1090      98.249  75.486 121.154  1.00  0.00            
ATOM   4157  HD2 LYS  1090      98.014  77.253 121.312  1.00  0.00            
ATOM   4158  CE  LYS  1090      98.276  76.735 119.362  1.00  0.00            
ATOM   4159  HE1 LYS  1090      97.752  77.610 118.976  1.00  0.00            
ATOM   4160  HE2 LYS  1090      98.093  75.954 118.624  1.00  0.00            
ATOM   4161  NZ  LYS  1090      99.706  77.113 119.269  1.00  0.00            
ATOM   4162  HZ1 LYS  1090     100.350  76.354 119.439  1.00  0.00            
ATOM   4163  HZ2 LYS  1090      99.936  77.617 118.424  1.00  0.00            
ATOM   4164  HZ3 LYS  1090      99.851  77.729 120.056  1.00  0.00            
ATOM   4165  C   LYS  1090      93.355  76.276 123.282  1.00  0.00            
ATOM   4166  O   LYS  1090      92.876  75.194 123.591  1.00  0.00            
ATOM   4167  N   GLU  1091      93.458  77.319 124.159  1.00  0.00            
ATOM   4168  H   GLU  1091      94.049  78.088 123.876  1.00  0.00            
ATOM   4169  CA  GLU  1091      92.736  77.333 125.434  1.00  0.00            
ATOM   4170  HA  GLU  1091      93.168  76.505 125.996  1.00  0.00            
ATOM   4171  CB  GLU  1091      92.855  78.673 126.141  1.00  0.00            
ATOM   4172  HB1 GLU  1091      92.238  78.750 127.036  1.00  0.00            
ATOM   4173  HB2 GLU  1091      92.692  79.476 125.422  1.00  0.00            
ATOM   4174  CG  GLU  1091      94.248  78.881 126.700  1.00  0.00            
ATOM   4175  HG1 GLU  1091      95.013  78.906 125.925  1.00  0.00            
ATOM   4176  HG2 GLU  1091      94.484  78.091 127.413  1.00  0.00            
ATOM   4177  CD  GLU  1091      94.339  80.259 127.377  1.00  0.00            
ATOM   4178  OE1 GLU  1091      94.881  81.203 126.724  1.00  0.00            
ATOM   4179  OE2 GLU  1091      93.986  80.288 128.625  1.00  0.00            
ATOM   4180  C   GLU  1091      91.303  77.048 125.252  1.00  0.00            
ATOM   4181  O   GLU  1091      90.824  76.185 125.973  1.00  0.00            
ATOM   4182  N   SER  1092      90.625  77.720 124.272  1.00  0.00            
ATOM   4183  H   SER  1092      91.003  78.514 123.775  1.00  0.00            
ATOM   4184  CA  SER  1092      89.182  77.415 123.931  1.00  0.00            
ATOM   4185  HA  SER  1092      88.708  77.139 124.873  1.00  0.00            
ATOM   4186  CB  SER  1092      88.503  78.692 123.567  1.00  0.00            
ATOM   4187  HB1 SER  1092      88.433  79.282 124.482  1.00  0.00            
ATOM   4188  HB2 SER  1092      87.522  78.462 123.150  1.00  0.00            
ATOM   4189  OG  SER  1092      89.306  79.382 122.644  1.00  0.00            
ATOM   4190  HG  SER  1092      88.848  80.187 122.390  1.00  0.00            
ATOM   4191  C   SER  1092      88.948  76.342 122.864  1.00  0.00            
ATOM   4192  O   SER  1092      87.841  75.812 122.743  1.00  0.00            
ATOM   4193  N   ALA  1093      89.960  75.890 122.164  1.00  0.00            
ATOM   4194  H   ALA  1093      90.811  76.414 122.311  1.00  0.00            
ATOM   4195  CA  ALA  1093      89.945  74.947 121.009  1.00  0.00            
ATOM   4196  HA  ALA  1093      90.881  75.083 120.466  1.00  0.00            
ATOM   4197  CB  ALA  1093      89.897  73.490 121.479  1.00  0.00            
ATOM   4198  HB1 ALA  1093      90.247  72.920 120.618  1.00  0.00            
ATOM   4199  HB2 ALA  1093      90.625  73.319 122.272  1.00  0.00            
ATOM   4200  HB3 ALA  1093      88.897  73.219 121.819  1.00  0.00            
ATOM   4201  C   ALA  1093      88.958  75.358 119.841  1.00  0.00            
ATOM   4202  O   ALA  1093      88.184  74.530 119.306  1.00  0.00            
ATOM   4203  N   TYR  1094      88.761  76.646 119.463  1.00  0.00            
ATOM   4204  H   TYR  1094      89.479  77.288 119.767  1.00  0.00            
ATOM   4205  CA  TYR  1094      87.821  77.171 118.574  1.00  0.00            
ATOM   4206  HA  TYR  1094      87.163  76.360 118.262  1.00  0.00            
ATOM   4207  CB  TYR  1094      87.029  78.221 119.326  1.00  0.00            
ATOM   4208  HB1 TYR  1094      87.734  78.910 119.792  1.00  0.00            
ATOM   4209  HB2 TYR  1094      86.538  77.856 120.228  1.00  0.00            
ATOM   4210  CG  TYR  1094      85.942  78.901 118.512  1.00  0.00            
ATOM   4211  CD1 TYR  1094      84.868  78.161 117.962  1.00  0.00            
ATOM   4212  HD1 TYR  1094      84.967  77.086 118.008  1.00  0.00            
ATOM   4213  CE1 TYR  1094      83.829  78.775 117.251  1.00  0.00            
ATOM   4214  HE1 TYR  1094      82.937  78.209 117.028  1.00  0.00            
ATOM   4215  CZ  TYR  1094      83.905  80.174 117.007  1.00  0.00            
ATOM   4216  OH  TYR  1094      83.019  80.766 116.181  1.00  0.00            
ATOM   4217  HH  TYR  1094      82.188  80.298 116.067  1.00  0.00            
ATOM   4218  CE2 TYR  1094      85.078  80.880 117.434  1.00  0.00            
ATOM   4219  HE2 TYR  1094      85.292  81.884 117.100  1.00  0.00            
ATOM   4220  CD2 TYR  1094      86.071  80.292 118.224  1.00  0.00            
ATOM   4221  HD2 TYR  1094      86.888  80.849 118.658  1.00  0.00            
ATOM   4222  C   TYR  1094      88.508  77.646 117.238  1.00  0.00            
ATOM   4223  O   TYR  1094      89.448  78.470 117.267  1.00  0.00            
ATOM   4224  N   PHE  1095      87.985  77.188 116.124  1.00  0.00            
ATOM   4225  H   PHE  1095      87.135  76.642 116.133  1.00  0.00            
ATOM   4226  CA  PHE  1095      88.404  77.530 114.726  1.00  0.00            
ATOM   4227  HA  PHE  1095      89.310  78.132 114.792  1.00  0.00            
ATOM   4228  CB  PHE  1095      88.470  76.277 113.934  1.00  0.00            
ATOM   4229  HB1 PHE  1095      87.483  75.831 114.055  1.00  0.00            
ATOM   4230  HB2 PHE  1095      89.210  75.693 114.482  1.00  0.00            
ATOM   4231  CG  PHE  1095      88.818  76.379 112.449  1.00  0.00            
ATOM   4232  CD1 PHE  1095      87.815  76.334 111.475  1.00  0.00            
ATOM   4233  HD1 PHE  1095      86.802  76.467 111.827  1.00  0.00            
ATOM   4234  CE1 PHE  1095      88.118  76.282 110.065  1.00  0.00            
ATOM   4235  HE1 PHE  1095      87.387  76.416 109.281  1.00  0.00            
ATOM   4236  CZ  PHE  1095      89.478  76.209 109.752  1.00  0.00            
ATOM   4237  HZ  PHE  1095      89.686  76.207 108.692  1.00  0.00            
ATOM   4238  CE2 PHE  1095      90.490  76.219 110.717  1.00  0.00            
ATOM   4239  HE2 PHE  1095      91.505  76.323 110.366  1.00  0.00            
ATOM   4240  CD2 PHE  1095      90.171  76.353 112.045  1.00  0.00            
ATOM   4241  HD2 PHE  1095      90.979  76.313 112.761  1.00  0.00            
ATOM   4242  C   PHE  1095      87.425  78.481 114.138  1.00  0.00            
ATOM   4243  O   PHE  1095      86.220  78.172 114.173  1.00  0.00            
ATOM   4244  N   PHE  1096      87.824  79.554 113.477  1.00  0.00            
ATOM   4245  H   PHE  1096      88.803  79.799 113.518  1.00  0.00            
ATOM   4246  CA  PHE  1096      86.895  80.294 112.644  1.00  0.00            
ATOM   4247  HA  PHE  1096      86.162  79.544 112.348  1.00  0.00            
ATOM   4248  CB  PHE  1096      86.207  81.403 113.503  1.00  0.00            
ATOM   4249  HB1 PHE  1096      85.796  80.859 114.353  1.00  0.00            
ATOM   4250  HB2 PHE  1096      85.424  81.882 112.915  1.00  0.00            
ATOM   4251  CG  PHE  1096      87.096  82.508 114.028  1.00  0.00            
ATOM   4252  CD1 PHE  1096      87.333  83.673 113.284  1.00  0.00            
ATOM   4253  HD1 PHE  1096      86.844  83.731 112.322  1.00  0.00            
ATOM   4254  CE1 PHE  1096      88.024  84.703 113.914  1.00  0.00            
ATOM   4255  HE1 PHE  1096      88.202  85.665 113.455  1.00  0.00            
ATOM   4256  CZ  PHE  1096      88.403  84.638 115.278  1.00  0.00            
ATOM   4257  HZ  PHE  1096      89.088  85.392 115.635  1.00  0.00            
ATOM   4258  CE2 PHE  1096      88.247  83.446 116.017  1.00  0.00            
ATOM   4259  HE2 PHE  1096      88.609  83.301 117.025  1.00  0.00            
ATOM   4260  CD2 PHE  1096      87.581  82.434 115.381  1.00  0.00            
ATOM   4261  HD2 PHE  1096      87.302  81.522 115.889  1.00  0.00            
ATOM   4262  C   PHE  1096      87.567  80.898 111.396  1.00  0.00            
ATOM   4263  O   PHE  1096      88.767  80.980 111.301  1.00  0.00            
ATOM   4264  N   PHE  1097      86.749  81.237 110.432  1.00  0.00            
ATOM   4265  H   PHE  1097      85.756  81.064 110.492  1.00  0.00            
ATOM   4266  CA  PHE  1097      87.224  81.483 109.036  1.00  0.00            
ATOM   4267  HA  PHE  1097      88.207  81.948 109.115  1.00  0.00            
ATOM   4268  CB  PHE  1097      87.537  80.100 108.404  1.00  0.00            
ATOM   4269  HB1 PHE  1097      88.274  79.570 109.008  1.00  0.00            
ATOM   4270  HB2 PHE  1097      88.098  80.397 107.518  1.00  0.00            
ATOM   4271  CG  PHE  1097      86.402  79.204 107.759  1.00  0.00            
ATOM   4272  CD1 PHE  1097      85.735  78.356 108.629  1.00  0.00            
ATOM   4273  HD1 PHE  1097      85.927  78.529 109.678  1.00  0.00            
ATOM   4274  CE1 PHE  1097      84.790  77.352 108.110  1.00  0.00            
ATOM   4275  HE1 PHE  1097      84.358  76.564 108.710  1.00  0.00            
ATOM   4276  CZ  PHE  1097      84.576  77.407 106.656  1.00  0.00            
ATOM   4277  HZ  PHE  1097      83.954  76.662 106.181  1.00  0.00            
ATOM   4278  CE2 PHE  1097      85.299  78.295 105.830  1.00  0.00            
ATOM   4279  HE2 PHE  1097      85.073  78.184 104.780  1.00  0.00            
ATOM   4280  CD2 PHE  1097      86.225  79.174 106.356  1.00  0.00            
ATOM   4281  HD2 PHE  1097      86.759  79.866 105.722  1.00  0.00            
ATOM   4282  C   PHE  1097      86.350  82.309 108.121  1.00  0.00            
ATOM   4283  O   PHE  1097      85.108  82.185 108.126  1.00  0.00            
ATOM   4284  N   GLU  1098      86.967  83.116 107.259  1.00  0.00            
ATOM   4285  H   GLU  1098      87.968  83.223 107.331  1.00  0.00            
ATOM   4286  CA  GLU  1098      86.284  84.236 106.508  1.00  0.00            
ATOM   4287  HA  GLU  1098      85.204  84.098 106.560  1.00  0.00            
ATOM   4288  CB  GLU  1098      86.722  85.544 107.093  1.00  0.00            
ATOM   4289  HB1 GLU  1098      86.272  86.389 106.571  1.00  0.00            
ATOM   4290  HB2 GLU  1098      87.763  85.773 106.867  1.00  0.00            
ATOM   4291  CG  GLU  1098      86.431  85.774 108.545  1.00  0.00            
ATOM   4292  HG1 GLU  1098      87.182  85.153 109.033  1.00  0.00            
ATOM   4293  HG2 GLU  1098      85.389  85.469 108.644  1.00  0.00            
ATOM   4294  CD  GLU  1098      86.559  87.225 108.980  1.00  0.00            
ATOM   4295  OE1 GLU  1098      85.638  87.750 109.672  1.00  0.00            
ATOM   4296  OE2 GLU  1098      87.594  87.897 108.607  1.00  0.00            
ATOM   4297  C   GLU  1098      86.759  84.226 104.990  1.00  0.00            
ATOM   4298  O   GLU  1098      87.761  83.556 104.680  1.00  0.00            
ATOM   4299  N   LYS  1099      86.102  85.013 104.094  1.00  0.00            
ATOM   4300  H   LYS  1099      85.562  85.756 104.515  1.00  0.00            
ATOM   4301  CA  LYS  1099      86.445  85.212 102.734  1.00  0.00            
ATOM   4302  HA  LYS  1099      87.389  84.716 102.507  1.00  0.00            
ATOM   4303  CB  LYS  1099      85.353  84.591 101.789  1.00  0.00            
ATOM   4304  HB1 LYS  1099      84.497  85.263 101.844  1.00  0.00            
ATOM   4305  HB2 LYS  1099      85.137  83.666 102.323  1.00  0.00            
ATOM   4306  CG  LYS  1099      85.809  84.239 100.360  1.00  0.00            
ATOM   4307  HG1 LYS  1099      86.672  83.573 100.337  1.00  0.00            
ATOM   4308  HG2 LYS  1099      86.096  85.189  99.908  1.00  0.00            
ATOM   4309  CD  LYS  1099      84.730  83.698  99.447  1.00  0.00            
ATOM   4310  HD1 LYS  1099      83.839  84.314  99.332  1.00  0.00            
ATOM   4311  HD2 LYS  1099      84.393  82.765  99.896  1.00  0.00            
ATOM   4312  CE  LYS  1099      85.246  83.404  98.014  1.00  0.00            
ATOM   4313  HE1 LYS  1099      86.265  83.016  98.016  1.00  0.00            
ATOM   4314  HE2 LYS  1099      85.367  84.366  97.516  1.00  0.00            
ATOM   4315  NZ  LYS  1099      84.434  82.529  97.251  1.00  0.00            
ATOM   4316  HZ1 LYS  1099      83.474  82.697  97.519  1.00  0.00            
ATOM   4317  HZ2 LYS  1099      84.597  82.716  96.272  1.00  0.00            
ATOM   4318  HZ3 LYS  1099      84.646  81.552  97.393  1.00  0.00            
ATOM   4319  C   LYS  1099      86.725  86.730 102.440  1.00  0.00            
ATOM   4320  O   LYS  1099      86.067  87.636 103.010  1.00  0.00            
ATOM   4321  N   ASN  1100      87.616  86.919 101.458  1.00  0.00            
ATOM   4322  H   ASN  1100      88.069  86.101 101.076  1.00  0.00            
ATOM   4323  CA  ASN  1100      88.192  88.193 101.111  1.00  0.00            
ATOM   4324  HA  ASN  1100      87.684  88.991 101.654  1.00  0.00            
ATOM   4325  CB  ASN  1100      89.643  88.214 101.597  1.00  0.00            
ATOM   4326  HB1 ASN  1100      90.035  89.173 101.260  1.00  0.00            
ATOM   4327  HB2 ASN  1100      90.320  87.530 101.086  1.00  0.00            
ATOM   4328  CG  ASN  1100      89.761  88.117 103.131  1.00  0.00            
ATOM   4329  OD1 ASN  1100      89.824  86.989 103.703  1.00  0.00            
ATOM   4330  ND2 ASN  1100      89.790  89.201 103.865  1.00  0.00            
ATOM   4331 1HD2 ASN  1100      89.616  90.106 103.451  1.00  0.00            
ATOM   4332 2HD2 ASN  1100      89.843  89.081 104.866  1.00  0.00            
ATOM   4333  C   ASN  1100      87.987  88.555  99.643  1.00  0.00            
ATOM   4334  O   ASN  1100      88.240  87.748  98.745  1.00  0.00            
ATOM   4335  N   LEU  1101      87.764  89.862  99.429  1.00  0.00            
ATOM   4336  H   LEU  1101      87.698  90.522 100.191  1.00  0.00            
ATOM   4337  CA  LEU  1101      87.564  90.458  98.123  1.00  0.00            
ATOM   4338  HA  LEU  1101      88.095  89.813  97.423  1.00  0.00            
ATOM   4339  CB  LEU  1101      86.087  90.464  97.818  1.00  0.00            
ATOM   4340  HB1 LEU  1101      85.859  91.201  97.048  1.00  0.00            
ATOM   4341  HB2 LEU  1101      85.640  90.821  98.746  1.00  0.00            
ATOM   4342  CG  LEU  1101      85.381  89.108  97.530  1.00  0.00            
ATOM   4343  HG  LEU  1101      85.464  88.489  98.423  1.00  0.00            
ATOM   4344  CD1 LEU  1101      83.887  89.405  97.161  1.00  0.00            
ATOM   4345 1HD1 LEU  1101      83.481  88.551  96.619  1.00  0.00            
ATOM   4346 2HD1 LEU  1101      83.265  89.714  98.001  1.00  0.00            
ATOM   4347 3HD1 LEU  1101      83.983  90.212  96.435  1.00  0.00            
ATOM   4348  CD2 LEU  1101      85.997  88.428  96.359  1.00  0.00            
ATOM   4349 1HD2 LEU  1101      85.443  87.514  96.146  1.00  0.00            
ATOM   4350 2HD2 LEU  1101      85.948  89.129  95.527  1.00  0.00            
ATOM   4351 3HD2 LEU  1101      87.023  88.139  96.586  1.00  0.00            
ATOM   4352  C   LEU  1101      88.227  91.813  98.230  1.00  0.00            
ATOM   4353  O   LEU  1101      88.550  92.269  99.332  1.00  0.00            
ATOM   4354  N   LYS  1102      88.342  92.511  97.134  1.00  0.00            
ATOM   4355  H   LYS  1102      87.941  92.179  96.269  1.00  0.00            
ATOM   4356  CA  LYS  1102      88.828  93.941  97.139  1.00  0.00            
ATOM   4357  HA  LYS  1102      89.823  93.872  97.579  1.00  0.00            
ATOM   4358  CB  LYS  1102      88.927  94.414  95.632  1.00  0.00            
ATOM   4359  HB1 LYS  1102      87.971  94.419  95.108  1.00  0.00            
ATOM   4360  HB2 LYS  1102      89.609  93.729  95.129  1.00  0.00            
ATOM   4361  CG  LYS  1102      89.541  95.822  95.422  1.00  0.00            
ATOM   4362  HG1 LYS  1102      88.871  96.622  95.736  1.00  0.00            
ATOM   4363  HG2 LYS  1102      89.693  95.902  94.346  1.00  0.00            
ATOM   4364  CD  LYS  1102      90.871  96.022  96.165  1.00  0.00            
ATOM   4365  HD1 LYS  1102      91.479  95.180  95.833  1.00  0.00            
ATOM   4366  HD2 LYS  1102      90.789  96.052  97.252  1.00  0.00            
ATOM   4367  CE  LYS  1102      91.550  97.333  95.676  1.00  0.00            
ATOM   4368  HE1 LYS  1102      91.515  97.481  94.596  1.00  0.00            
ATOM   4369  HE2 LYS  1102      92.570  97.470  96.036  1.00  0.00            
ATOM   4370  NZ  LYS  1102      90.871  98.461  96.240  1.00  0.00            
ATOM   4371  HZ1 LYS  1102      91.487  99.261  96.246  1.00  0.00            
ATOM   4372  HZ2 LYS  1102      89.959  98.641  95.845  1.00  0.00            
ATOM   4373  HZ3 LYS  1102      90.649  98.408  97.223  1.00  0.00            
ATOM   4374  C   LYS  1102      87.872  94.837  97.946  1.00  0.00            
ATOM   4375  O   LYS  1102      86.710  95.028  97.666  1.00  0.00            
ATOM   4376  N   ASP  1103      88.460  95.419  98.993  1.00  0.00            
ATOM   4377  H   ASP  1103      89.383  95.150  99.302  1.00  0.00            
ATOM   4378  CA  ASP  1103      87.809  96.213  99.994  1.00  0.00            
ATOM   4379  HA  ASP  1103      88.563  96.521 100.719  1.00  0.00            
ATOM   4380  CB  ASP  1103      87.463  97.627  99.321  1.00  0.00            
ATOM   4381  HB1 ASP  1103      87.278  98.428 100.037  1.00  0.00            
ATOM   4382  HB2 ASP  1103      86.553  97.658  98.723  1.00  0.00            
ATOM   4383  CG  ASP  1103      88.576  98.105  98.430  1.00  0.00            
ATOM   4384  OD1 ASP  1103      88.306  98.374  97.232  1.00  0.00            
ATOM   4385  OD2 ASP  1103      89.702  98.285  98.937  1.00  0.00            
ATOM   4386  C   ASP  1103      86.702  95.594 100.817  1.00  0.00            
ATOM   4387  O   ASP  1103      86.102  96.402 101.515  1.00  0.00            
ATOM   4388  N   VAL  1104      86.500  94.253 100.824  1.00  0.00            
ATOM   4389  H   VAL  1104      87.050  93.687 100.195  1.00  0.00            
ATOM   4390  CA  VAL  1104      85.364  93.685 101.611  1.00  0.00            
ATOM   4391  HA  VAL  1104      85.141  94.242 102.521  1.00  0.00            
ATOM   4392  CB  VAL  1104      84.077  93.616 100.749  1.00  0.00            
ATOM   4393  HB  VAL  1104      84.299  92.930  99.932  1.00  0.00            
ATOM   4394  CG1 VAL  1104      82.992  92.932 101.658  1.00  0.00            
ATOM   4395 1HG1 VAL  1104      82.058  93.287 101.222  1.00  0.00            
ATOM   4396 2HG1 VAL  1104      83.018  91.846 101.573  1.00  0.00            
ATOM   4397 3HG1 VAL  1104      82.965  93.237 102.704  1.00  0.00            
ATOM   4398  CG2 VAL  1104      83.562  94.875 100.108  1.00  0.00            
ATOM   4399 1HG2 VAL  1104      83.411  95.513 100.979  1.00  0.00            
ATOM   4400 2HG2 VAL  1104      84.268  95.467  99.525  1.00  0.00            
ATOM   4401 3HG2 VAL  1104      82.689  94.686  99.484  1.00  0.00            
ATOM   4402  C   VAL  1104      85.750  92.262 102.116  1.00  0.00            
ATOM   4403  O   VAL  1104      86.560  91.489 101.508  1.00  0.00            
ATOM   4404  N   SER  1105      85.260  91.885 103.317  1.00  0.00            
ATOM   4405  H   SER  1105      84.788  92.606 103.844  1.00  0.00            
ATOM   4406  CA  SER  1105      85.320  90.542 103.920  1.00  0.00            
ATOM   4407  HA  SER  1105      85.585  89.949 103.045  1.00  0.00            
ATOM   4408  CB  SER  1105      86.554  90.372 104.831  1.00  0.00            
ATOM   4409  HB1 SER  1105      86.565  91.008 105.716  1.00  0.00            
ATOM   4410  HB2 SER  1105      87.405  90.666 104.216  1.00  0.00            
ATOM   4411  OG  SER  1105      86.681  88.984 105.189  1.00  0.00            
ATOM   4412  HG  SER  1105      86.609  88.473 104.379  1.00  0.00            
ATOM   4413  C   SER  1105      84.015  90.110 104.658  1.00  0.00            
ATOM   4414  O   SER  1105      83.241  90.938 105.120  1.00  0.00            
ATOM   4415  N   PHE  1106      83.790  88.803 104.620  1.00  0.00            
ATOM   4416  H   PHE  1106      84.558  88.281 104.222  1.00  0.00            
ATOM   4417  CA  PHE  1106      82.745  88.138 105.338  1.00  0.00            
ATOM   4418  HA  PHE  1106      82.453  88.844 106.116  1.00  0.00            
ATOM   4419  CB  PHE  1106      81.509  88.036 104.372  1.00  0.00            
ATOM   4420  HB1 PHE  1106      81.107  89.045 104.285  1.00  0.00            
ATOM   4421  HB2 PHE  1106      80.792  87.386 104.874  1.00  0.00            
ATOM   4422  CG  PHE  1106      81.735  87.346 103.044  1.00  0.00            
ATOM   4423  CD1 PHE  1106      81.585  85.973 102.920  1.00  0.00            
ATOM   4424  HD1 PHE  1106      81.052  85.425 103.683  1.00  0.00            
ATOM   4425  CE1 PHE  1106      81.680  85.269 101.703  1.00  0.00            
ATOM   4426  HE1 PHE  1106      81.303  84.257 101.689  1.00  0.00            
ATOM   4427  CZ  PHE  1106      82.017  85.990 100.526  1.00  0.00            
ATOM   4428  HZ  PHE  1106      81.983  85.517  99.555  1.00  0.00            
ATOM   4429  CE2 PHE  1106      82.316  87.360 100.655  1.00  0.00            
ATOM   4430  HE2 PHE  1106      82.630  87.901  99.774  1.00  0.00            
ATOM   4431  CD2 PHE  1106      82.178  88.006 101.902  1.00  0.00            
ATOM   4432  HD2 PHE  1106      82.387  89.060 102.011  1.00  0.00            
ATOM   4433  C   PHE  1106      83.107  86.828 105.974  1.00  0.00            
ATOM   4434  O   PHE  1106      83.991  86.192 105.458  1.00  0.00            
ATOM   4435  N   ARG  1107      82.439  86.471 107.088  1.00  0.00            
ATOM   4436  H   ARG  1107      81.656  87.039 107.378  1.00  0.00            
ATOM   4437  CA  ARG  1107      82.571  85.182 107.775  1.00  0.00            
ATOM   4438  HA  ARG  1107      83.633  84.955 107.864  1.00  0.00            
ATOM   4439  CB  ARG  1107      81.916  85.170 109.191  1.00  0.00            
ATOM   4440  HB1 ARG  1107      80.859  85.435 109.216  1.00  0.00            
ATOM   4441  HB2 ARG  1107      82.363  86.066 109.620  1.00  0.00            
ATOM   4442  CG  ARG  1107      82.142  84.020 110.168  1.00  0.00            
ATOM   4443  HG1 ARG  1107      81.840  83.061 109.747  1.00  0.00            
ATOM   4444  HG2 ARG  1107      81.476  84.168 111.018  1.00  0.00            
ATOM   4445  CD  ARG  1107      83.600  83.950 110.777  1.00  0.00            
ATOM   4446  HD1 ARG  1107      84.281  83.435 110.100  1.00  0.00            
ATOM   4447  HD2 ARG  1107      83.544  83.336 111.675  1.00  0.00            
ATOM   4448  NE  ARG  1107      84.238  85.241 111.119  1.00  0.00            
ATOM   4449  HE  ARG  1107      84.506  85.792 110.316  1.00  0.00            
ATOM   4450  CZ  ARG  1107      84.725  85.537 112.312  1.00  0.00            
ATOM   4451  NH1 ARG  1107      84.489  84.809 113.362  1.00  0.00            
ATOM   4452 1HH1 ARG  1107      83.982  83.939 113.281  1.00  0.00            
ATOM   4453 2HH1 ARG  1107      84.823  85.059 114.282  1.00  0.00            
ATOM   4454  NH2 ARG  1107      85.357  86.664 112.452  1.00  0.00            
ATOM   4455 1HH2 ARG  1107      85.544  87.194 111.613  1.00  0.00            
ATOM   4456 2HH2 ARG  1107      85.839  86.952 113.292  1.00  0.00            
ATOM   4457  C   ARG  1107      81.966  84.111 106.934  1.00  0.00            
ATOM   4458  O   ARG  1107      81.097  84.321 106.146  1.00  0.00            
ATOM   4459  N   LEU  1108      82.347  82.857 107.041  1.00  0.00            
ATOM   4460  H   LEU  1108      83.219  82.767 107.543  1.00  0.00            
ATOM   4461  CA  LEU  1108      82.052  81.679 106.171  1.00  0.00            
ATOM   4462  HA  LEU  1108      81.179  81.839 105.538  1.00  0.00            
ATOM   4463  CB  LEU  1108      83.358  81.560 105.274  1.00  0.00            
ATOM   4464  HB1 LEU  1108      84.073  81.023 105.897  1.00  0.00            
ATOM   4465  HB2 LEU  1108      83.759  82.570 105.187  1.00  0.00            
ATOM   4466  CG  LEU  1108      83.335  80.862 103.968  1.00  0.00            
ATOM   4467  HG  LEU  1108      84.350  80.637 103.640  1.00  0.00            
ATOM   4468  CD1 LEU  1108      82.492  79.595 104.014  1.00  0.00            
ATOM   4469 1HD1 LEU  1108      82.295  79.234 103.005  1.00  0.00            
ATOM   4470 2HD1 LEU  1108      82.936  78.826 104.646  1.00  0.00            
ATOM   4471 3HD1 LEU  1108      81.485  79.805 104.374  1.00  0.00            
ATOM   4472  CD2 LEU  1108      82.700  81.771 102.921  1.00  0.00            
ATOM   4473 1HD2 LEU  1108      81.732  82.247 103.075  1.00  0.00            
ATOM   4474 2HD2 LEU  1108      83.416  82.594 102.914  1.00  0.00            
ATOM   4475 3HD2 LEU  1108      82.771  81.167 102.017  1.00  0.00            
ATOM   4476  C   LEU  1108      81.899  80.394 107.013  1.00  0.00            
ATOM   4477  O   LEU  1108      80.968  79.612 106.792  1.00  0.00            
ATOM   4478  N   GLY  1109      82.584  80.185 108.159  1.00  0.00            
ATOM   4479  H   GLY  1109      83.348  80.803 108.396  1.00  0.00            
ATOM   4480  CA  GLY  1109      82.339  79.041 109.106  1.00  0.00            
ATOM   4481  HA1 GLY  1109      82.614  78.099 108.631  1.00  0.00            
ATOM   4482  HA2 GLY  1109      81.267  78.973 109.288  1.00  0.00            
ATOM   4483  C   GLY  1109      83.076  79.195 110.408  1.00  0.00            
ATOM   4484  O   GLY  1109      83.834  80.171 110.620  1.00  0.00            
ATOM   4485  N   SER  1110      82.843  78.226 111.301  1.00  0.00            
ATOM   4486  H   SER  1110      82.102  77.581 111.068  1.00  0.00            
ATOM   4487  CA  SER  1110      83.516  78.030 112.600  1.00  0.00            
ATOM   4488  HA  SER  1110      84.579  78.177 112.412  1.00  0.00            
ATOM   4489  CB  SER  1110      83.002  79.080 113.564  1.00  0.00            
ATOM   4490  HB1 SER  1110      83.302  80.089 113.282  1.00  0.00            
ATOM   4491  HB2 SER  1110      83.461  78.849 114.525  1.00  0.00            
ATOM   4492  OG  SER  1110      81.578  79.087 113.624  1.00  0.00            
ATOM   4493  HG  SER  1110      81.282  79.794 113.047  1.00  0.00            
ATOM   4494  C   SER  1110      83.279  76.592 113.149  1.00  0.00            
ATOM   4495  O   SER  1110      82.310  75.892 112.808  1.00  0.00            
ATOM   4496  N   PHE  1111      84.201  76.167 113.998  1.00  0.00            
ATOM   4497  H   PHE  1111      84.958  76.809 114.187  1.00  0.00            
ATOM   4498  CA  PHE  1111      84.184  74.856 114.697  1.00  0.00            
ATOM   4499  HA  PHE  1111      83.136  74.560 114.749  1.00  0.00            
ATOM   4500  CB  PHE  1111      84.886  73.809 113.824  1.00  0.00            
ATOM   4501  HB1 PHE  1111      85.371  73.115 114.510  1.00  0.00            
ATOM   4502  HB2 PHE  1111      85.763  74.230 113.333  1.00  0.00            
ATOM   4503  CG  PHE  1111      84.050  72.971 112.863  1.00  0.00            
ATOM   4504  CD1 PHE  1111      83.624  73.501 111.624  1.00  0.00            
ATOM   4505  HD1 PHE  1111      83.843  74.488 111.243  1.00  0.00            
ATOM   4506  CE1 PHE  1111      83.075  72.651 110.635  1.00  0.00            
ATOM   4507  HE1 PHE  1111      82.839  72.939 109.621  1.00  0.00            
ATOM   4508  CZ  PHE  1111      82.745  71.340 110.987  1.00  0.00            
ATOM   4509  HZ  PHE  1111      82.299  70.679 110.259  1.00  0.00            
ATOM   4510  CE2 PHE  1111      83.192  70.765 112.174  1.00  0.00            
ATOM   4511  HE2 PHE  1111      83.037  69.702 112.285  1.00  0.00            
ATOM   4512  CD2 PHE  1111      83.794  71.621 113.140  1.00  0.00            
ATOM   4513  HD2 PHE  1111      84.042  71.189 114.098  1.00  0.00            
ATOM   4514  C   PHE  1111      84.690  74.851 116.130  1.00  0.00            
ATOM   4515  O   PHE  1111      85.883  75.175 116.313  1.00  0.00            
ATOM   4516  N   ASN  1112      83.957  74.236 117.122  1.00  0.00            
ATOM   4517  H   ASN  1112      83.050  73.846 116.910  1.00  0.00            
ATOM   4518  CA  ASN  1112      84.695  73.719 118.270  1.00  0.00            
ATOM   4519  HA  ASN  1112      85.287  74.558 118.636  1.00  0.00            
ATOM   4520  CB  ASN  1112      83.645  73.208 119.331  1.00  0.00            
ATOM   4521  HB1 ASN  1112      84.209  72.800 120.170  1.00  0.00            
ATOM   4522  HB2 ASN  1112      82.943  72.448 118.987  1.00  0.00            
ATOM   4523  CG  ASN  1112      82.863  74.319 119.977  1.00  0.00            
ATOM   4524  OD1 ASN  1112      81.670  74.485 119.682  1.00  0.00            
ATOM   4525  ND2 ASN  1112      83.539  75.204 120.663  1.00  0.00            
ATOM   4526 1HD2 ASN  1112      84.534  75.050 120.747  1.00  0.00            
ATOM   4527 2HD2 ASN  1112      83.011  75.995 121.004  1.00  0.00            
ATOM   4528  C   ASN  1112      85.500  72.511 117.763  1.00  0.00            
ATOM   4529  O   ASN  1112      84.953  71.500 117.329  1.00  0.00            
ATOM   4530  N   LEU  1113      86.797  72.595 117.880  1.00  0.00            
ATOM   4531  H   LEU  1113      87.185  73.522 117.984  1.00  0.00            
ATOM   4532  CA  LEU  1113      87.749  71.472 117.632  1.00  0.00            
ATOM   4533  HA  LEU  1113      87.141  70.725 117.120  1.00  0.00            
ATOM   4534  CB  LEU  1113      89.010  71.783 116.647  1.00  0.00            
ATOM   4535  HB1 LEU  1113      89.508  70.815 116.600  1.00  0.00            
ATOM   4536  HB2 LEU  1113      89.713  72.381 117.227  1.00  0.00            
ATOM   4537  CG  LEU  1113      88.798  72.287 115.182  1.00  0.00            
ATOM   4538  HG  LEU  1113      88.138  73.155 115.170  1.00  0.00            
ATOM   4539  CD1 LEU  1113      90.162  72.579 114.622  1.00  0.00            
ATOM   4540 1HD1 LEU  1113      90.126  72.951 113.598  1.00  0.00            
ATOM   4541 2HD1 LEU  1113      90.661  73.299 115.271  1.00  0.00            
ATOM   4542 3HD1 LEU  1113      90.692  71.644 114.803  1.00  0.00            
ATOM   4543  CD2 LEU  1113      88.043  71.192 114.469  1.00  0.00            
ATOM   4544 1HD2 LEU  1113      87.149  70.970 115.052  1.00  0.00            
ATOM   4545 2HD2 LEU  1113      87.663  71.537 113.508  1.00  0.00            
ATOM   4546 3HD2 LEU  1113      88.685  70.320 114.343  1.00  0.00            
ATOM   4547  C   LEU  1113      88.190  70.893 118.990  1.00  0.00            
ATOM   4548  O   LEU  1113      87.928  71.433 120.066  1.00  0.00            
ATOM   4549  N   GLU  1114      88.871  69.743 118.995  1.00  0.00            
ATOM   4550  H   GLU  1114      88.862  69.212 118.135  1.00  0.00            
ATOM   4551  CA  GLU  1114      89.754  69.311 120.142  1.00  0.00            
ATOM   4552  HA  GLU  1114      89.977  70.229 120.685  1.00  0.00            
ATOM   4553  CB  GLU  1114      89.052  68.250 120.934  1.00  0.00            
ATOM   4554  HB1 GLU  1114      89.101  67.259 120.483  1.00  0.00            
ATOM   4555  HB2 GLU  1114      87.982  68.452 120.970  1.00  0.00            
ATOM   4556  CG  GLU  1114      89.661  68.157 122.328  1.00  0.00            
ATOM   4557  HG1 GLU  1114      89.476  69.129 122.784  1.00  0.00            
ATOM   4558  HG2 GLU  1114      90.722  67.930 122.436  1.00  0.00            
ATOM   4559  CD  GLU  1114      88.887  67.105 123.239  1.00  0.00            
ATOM   4560  OE1 GLU  1114      87.916  67.371 123.943  1.00  0.00            
ATOM   4561  OE2 GLU  1114      89.284  65.931 123.192  1.00  0.00            
ATOM   4562  C   GLU  1114      91.110  68.730 119.701  1.00  0.00            
ATOM   4563  O   GLU  1114      91.127  68.022 118.714  1.00  0.00            
ATOM   4564  N   LYS  1115      92.149  68.904 120.480  1.00  0.00            
ATOM   4565  H   LYS  1115      92.022  69.340 121.382  1.00  0.00            
ATOM   4566  CA  LYS  1115      93.460  68.279 120.345  1.00  0.00            
ATOM   4567  HA  LYS  1115      93.796  68.582 119.353  1.00  0.00            
ATOM   4568  CB  LYS  1115      94.365  68.949 121.401  1.00  0.00            
ATOM   4569  HB1 LYS  1115      94.103  68.695 122.428  1.00  0.00            
ATOM   4570  HB2 LYS  1115      94.387  70.038 121.428  1.00  0.00            
ATOM   4571  CG  LYS  1115      95.794  68.496 121.276  1.00  0.00            
ATOM   4572  HG1 LYS  1115      96.045  68.380 120.221  1.00  0.00            
ATOM   4573  HG2 LYS  1115      95.937  67.531 121.761  1.00  0.00            
ATOM   4574  CD  LYS  1115      96.848  69.375 122.026  1.00  0.00            
ATOM   4575  HD1 LYS  1115      96.576  69.266 123.076  1.00  0.00            
ATOM   4576  HD2 LYS  1115      96.720  70.392 121.655  1.00  0.00            
ATOM   4577  CE  LYS  1115      98.273  68.848 121.831  1.00  0.00            
ATOM   4578  HE1 LYS  1115      98.466  68.667 120.773  1.00  0.00            
ATOM   4579  HE2 LYS  1115      98.399  67.951 122.438  1.00  0.00            
ATOM   4580  NZ  LYS  1115      99.368  69.798 122.255  1.00  0.00            
ATOM   4581  HZ1 LYS  1115      99.416  69.965 123.250  1.00  0.00            
ATOM   4582  HZ2 LYS  1115     100.284  69.548 121.912  1.00  0.00            
ATOM   4583  HZ3 LYS  1115      99.191  70.718 121.876  1.00  0.00            
ATOM   4584  C   LYS  1115      93.400  66.752 120.324  1.00  0.00            
ATOM   4585  O   LYS  1115      92.856  66.168 121.268  1.00  0.00            
ATOM   4586  N   VAL  1116      93.993  66.083 119.324  1.00  0.00            
ATOM   4587  H   VAL  1116      94.386  66.630 118.571  1.00  0.00            
ATOM   4588  CA  VAL  1116      94.145  64.617 119.283  1.00  0.00            
ATOM   4589  HA  VAL  1116      93.257  64.181 119.740  1.00  0.00            
ATOM   4590  CB  VAL  1116      94.473  64.108 117.817  1.00  0.00            
ATOM   4591  HB  VAL  1116      95.503  64.389 117.601  1.00  0.00            
ATOM   4592  CG1 VAL  1116      94.264  62.589 117.816  1.00  0.00            
ATOM   4593 1HG1 VAL  1116      93.322  62.238 118.237  1.00  0.00            
ATOM   4594 2HG1 VAL  1116      94.175  62.120 116.836  1.00  0.00            
ATOM   4595 3HG1 VAL  1116      95.068  62.037 118.301  1.00  0.00            
ATOM   4596  CG2 VAL  1116      93.486  64.674 116.812  1.00  0.00            
ATOM   4597 1HG2 VAL  1116      93.536  64.039 115.927  1.00  0.00            
ATOM   4598 2HG2 VAL  1116      92.472  64.488 117.165  1.00  0.00            
ATOM   4599 3HG2 VAL  1116      93.704  65.710 116.552  1.00  0.00            
ATOM   4600  C   VAL  1116      95.389  64.319 120.174  1.00  0.00            
ATOM   4601  O   VAL  1116      96.363  65.071 120.283  1.00  0.00            
ATOM   4602  N   GLU  1117      95.267  63.140 120.823  1.00  0.00            
ATOM   4603  H   GLU  1117      94.495  62.521 120.619  1.00  0.00            
ATOM   4604  CA  GLU  1117      96.217  62.711 121.854  1.00  0.00            
ATOM   4605  HA  GLU  1117      96.480  63.581 122.455  1.00  0.00            
ATOM   4606  CB  GLU  1117      95.643  61.656 122.809  1.00  0.00            
ATOM   4607  HB1 GLU  1117      96.343  61.272 123.550  1.00  0.00            
ATOM   4608  HB2 GLU  1117      95.148  60.866 122.244  1.00  0.00            
ATOM   4609  CG  GLU  1117      94.469  62.249 123.642  1.00  0.00            
ATOM   4610  HG1 GLU  1117      93.627  62.568 123.029  1.00  0.00            
ATOM   4611  HG2 GLU  1117      94.711  63.233 124.043  1.00  0.00            
ATOM   4612  CD  GLU  1117      94.098  61.326 124.778  1.00  0.00            
ATOM   4613  OE1 GLU  1117      95.004  60.893 125.495  1.00  0.00            
ATOM   4614  OE2 GLU  1117      92.904  60.889 124.837  1.00  0.00            
ATOM   4615  C   GLU  1117      97.508  62.175 121.321  1.00  0.00            
ATOM   4616  O   GLU  1117      98.539  62.466 121.951  1.00  0.00            
ATOM   4617  N   ASN  1118      97.605  61.574 120.148  1.00  0.00            
ATOM   4618  H   ASN  1118      96.764  61.457 119.601  1.00  0.00            
ATOM   4619  CA  ASN  1118      98.790  61.109 119.487  1.00  0.00            
ATOM   4620  HA  ASN  1118      99.671  61.126 120.128  1.00  0.00            
ATOM   4621  CB  ASN  1118      98.648  59.648 119.107  1.00  0.00            
ATOM   4622  HB1 ASN  1118      97.854  59.556 118.365  1.00  0.00            
ATOM   4623  HB2 ASN  1118      98.457  59.028 119.983  1.00  0.00            
ATOM   4624  CG  ASN  1118      99.823  59.043 118.382  1.00  0.00            
ATOM   4625  OD1 ASN  1118     100.002  59.464 117.245  1.00  0.00            
ATOM   4626  ND2 ASN  1118     100.629  58.147 118.842  1.00  0.00            
ATOM   4627 1HD2 ASN  1118     100.491  57.959 119.824  1.00  0.00            
ATOM   4628 2HD2 ASN  1118     101.299  57.658 118.265  1.00  0.00            
ATOM   4629  C   ASN  1118      98.930  62.079 118.217  1.00  0.00            
ATOM   4630  O   ASN  1118      98.136  61.936 117.267  1.00  0.00            
ATOM   4631  N   PRO  1119      99.914  63.016 118.190  1.00  0.00            
ATOM   4632  CD  PRO  1119     100.617  63.489 119.357  1.00  0.00            
ATOM   4633  HD1 PRO  1119     101.129  62.649 119.825  1.00  0.00            
ATOM   4634  HD2 PRO  1119      99.837  63.836 120.036  1.00  0.00            
ATOM   4635  CG  PRO  1119     101.538  64.583 118.876  1.00  0.00            
ATOM   4636  HG1 PRO  1119     102.470  64.161 118.500  1.00  0.00            
ATOM   4637  HG2 PRO  1119     101.622  65.370 119.626  1.00  0.00            
ATOM   4638  CB  PRO  1119     100.861  65.148 117.650  1.00  0.00            
ATOM   4639  HB1 PRO  1119     101.556  65.658 116.982  1.00  0.00            
ATOM   4640  HB2 PRO  1119     100.152  65.921 117.947  1.00  0.00            
ATOM   4641  CA  PRO  1119     100.172  63.952 117.063  1.00  0.00            
ATOM   4642  HA  PRO  1119      99.192  64.234 116.678  1.00  0.00            
ATOM   4643  C   PRO  1119     100.854  63.333 115.796  1.00  0.00            
ATOM   4644  O   PRO  1119     100.668  63.787 114.635  1.00  0.00            
ATOM   4645  N   ALA  1120     101.602  62.212 115.977  1.00  0.00            
ATOM   4646  H   ALA  1120     101.623  61.848 116.919  1.00  0.00            
ATOM   4647  CA  ALA  1120     102.419  61.613 114.887  1.00  0.00            
ATOM   4648  HA  ALA  1120     102.823  62.435 114.296  1.00  0.00            
ATOM   4649  CB  ALA  1120     103.459  60.772 115.650  1.00  0.00            
ATOM   4650  HB1 ALA  1120     102.998  59.903 116.119  1.00  0.00            
ATOM   4651  HB2 ALA  1120     104.197  60.404 114.937  1.00  0.00            
ATOM   4652  HB3 ALA  1120     103.989  61.384 116.380  1.00  0.00            
ATOM   4653  C   ALA  1120     101.550  60.750 113.904  1.00  0.00            
ATOM   4654  O   ALA  1120     101.648  60.828 112.658  1.00  0.00            
ATOM   4655  N   GLU  1121     100.590  60.028 114.447  1.00  0.00            
ATOM   4656  H   GLU  1121     100.375  60.196 115.419  1.00  0.00            
ATOM   4657  CA  GLU  1121      99.666  59.164 113.684  1.00  0.00            
ATOM   4658  HA  GLU  1121     100.226  58.500 113.026  1.00  0.00            
ATOM   4659  CB  GLU  1121      98.859  58.388 114.694  1.00  0.00            
ATOM   4660  HB1 GLU  1121      98.284  59.043 115.350  1.00  0.00            
ATOM   4661  HB2 GLU  1121      99.560  57.862 115.341  1.00  0.00            
ATOM   4662  CG  GLU  1121      97.920  57.260 114.124  1.00  0.00            
ATOM   4663  HG1 GLU  1121      97.220  57.741 113.440  1.00  0.00            
ATOM   4664  HG2 GLU  1121      97.271  56.851 114.897  1.00  0.00            
ATOM   4665  CD  GLU  1121      98.584  56.016 113.475  1.00  0.00            
ATOM   4666  OE1 GLU  1121      98.154  55.586 112.390  1.00  0.00            
ATOM   4667  OE2 GLU  1121      99.458  55.377 114.162  1.00  0.00            
ATOM   4668  C   GLU  1121      98.732  60.022 112.889  1.00  0.00            
ATOM   4669  O   GLU  1121      98.166  59.563 111.855  1.00  0.00            
ATOM   4670  N   VAL  1122      98.475  61.277 113.248  1.00  0.00            
ATOM   4671  H   VAL  1122      98.876  61.591 114.120  1.00  0.00            
ATOM   4672  CA  VAL  1122      97.749  62.211 112.398  1.00  0.00            
ATOM   4673  HA  VAL  1122      96.916  61.621 112.015  1.00  0.00            
ATOM   4674  CB  VAL  1122      97.093  63.398 113.222  1.00  0.00            
ATOM   4675  HB  VAL  1122      97.890  63.960 113.708  1.00  0.00            
ATOM   4676  CG1 VAL  1122      96.265  64.224 112.204  1.00  0.00            
ATOM   4677 1HG1 VAL  1122      96.769  64.662 111.342  1.00  0.00            
ATOM   4678 2HG1 VAL  1122      95.486  63.602 111.763  1.00  0.00            
ATOM   4679 3HG1 VAL  1122      95.734  65.017 112.732  1.00  0.00            
ATOM   4680  CG2 VAL  1122      96.003  62.802 114.192  1.00  0.00            
ATOM   4681 1HG2 VAL  1122      96.465  62.083 114.869  1.00  0.00            
ATOM   4682 2HG2 VAL  1122      95.510  63.545 114.818  1.00  0.00            
ATOM   4683 3HG2 VAL  1122      95.231  62.266 113.638  1.00  0.00            
ATOM   4684  C   VAL  1122      98.658  62.703 111.246  1.00  0.00            
ATOM   4685  O   VAL  1122      98.275  62.463 110.149  1.00  0.00            
ATOM   4686  N   ILE  1123      99.835  63.270 111.595  1.00  0.00            
ATOM   4687  H   ILE  1123     100.071  63.304 112.576  1.00  0.00            
ATOM   4688  CA  ILE  1123     100.801  63.792 110.632  1.00  0.00            
ATOM   4689  HA  ILE  1123     100.205  64.581 110.173  1.00  0.00            
ATOM   4690  CB  ILE  1123     102.058  64.375 111.254  1.00  0.00            
ATOM   4691  HB  ILE  1123     102.564  63.658 111.900  1.00  0.00            
ATOM   4692  CG2 ILE  1123     102.983  64.814 110.067  1.00  0.00            
ATOM   4693 1HG2 ILE  1123     103.701  65.489 110.534  1.00  0.00            
ATOM   4694 2HG2 ILE  1123     103.527  63.950 109.684  1.00  0.00            
ATOM   4695 3HG2 ILE  1123     102.429  65.259 109.241  1.00  0.00            
ATOM   4696  CG1 ILE  1123     101.707  65.618 112.148  1.00  0.00            
ATOM   4697 1HG1 ILE  1123     100.748  65.477 112.647  1.00  0.00            
ATOM   4698 2HG1 ILE  1123     101.461  66.488 111.539  1.00  0.00            
ATOM   4699  CD  ILE  1123     102.788  65.893 113.114  1.00  0.00            
ATOM   4700  HD1 ILE  1123     103.134  65.019 113.665  1.00  0.00            
ATOM   4701  HD2 ILE  1123     103.692  66.234 112.609  1.00  0.00            
ATOM   4702  HD3 ILE  1123     102.460  66.690 113.782  1.00  0.00            
ATOM   4703  C   ILE  1123     101.274  62.749 109.573  1.00  0.00            
ATOM   4704  O   ILE  1123     101.354  63.070 108.372  1.00  0.00            
ATOM   4705  N   ARG  1124     101.525  61.497 110.060  1.00  0.00            
ATOM   4706  H   ARG  1124     101.363  61.347 111.045  1.00  0.00            
ATOM   4707  CA  ARG  1124     101.850  60.362 109.175  1.00  0.00            
ATOM   4708  HA  ARG  1124     102.713  60.642 108.571  1.00  0.00            
ATOM   4709  CB  ARG  1124     102.108  59.053 109.860  1.00  0.00            
ATOM   4710  HB1 ARG  1124     102.122  58.251 109.122  1.00  0.00            
ATOM   4711  HB2 ARG  1124     101.326  58.803 110.577  1.00  0.00            
ATOM   4712  CG  ARG  1124     103.438  59.028 110.675  1.00  0.00            
ATOM   4713  HG1 ARG  1124     103.451  59.699 111.534  1.00  0.00            
ATOM   4714  HG2 ARG  1124     104.308  59.379 110.119  1.00  0.00            
ATOM   4715  CD  ARG  1124     103.763  57.546 111.062  1.00  0.00            
ATOM   4716  HD1 ARG  1124     104.810  57.523 111.365  1.00  0.00            
ATOM   4717  HD2 ARG  1124     103.732  56.893 110.190  1.00  0.00            
ATOM   4718  NE  ARG  1124     102.882  57.060 112.159  1.00  0.00            
ATOM   4719  HE  ARG  1124     102.241  56.336 111.868  1.00  0.00            
ATOM   4720  CZ  ARG  1124     102.989  57.133 113.478  1.00  0.00            
ATOM   4721  NH1 ARG  1124     104.009  57.719 113.979  1.00  0.00            
ATOM   4722 1HH1 ARG  1124     104.736  58.147 113.424  1.00  0.00            
ATOM   4723 2HH1 ARG  1124     104.050  57.821 114.983  1.00  0.00            
ATOM   4724  NH2 ARG  1124     102.079  56.808 114.302  1.00  0.00            
ATOM   4725 1HH2 ARG  1124     101.266  56.316 113.960  1.00  0.00            
ATOM   4726 2HH2 ARG  1124     102.211  56.841 115.302  1.00  0.00            
ATOM   4727  C   ARG  1124     100.765  60.186 108.083  1.00  0.00            
ATOM   4728  O   ARG  1124     101.056  60.077 106.857  1.00  0.00            
ATOM   4729  N   GLU  1125      99.457  60.168 108.508  1.00  0.00            
ATOM   4730  H   GLU  1125      99.244  60.402 109.467  1.00  0.00            
ATOM   4731  CA  GLU  1125      98.370  59.892 107.549  1.00  0.00            
ATOM   4732  HA  GLU  1125      98.672  58.982 107.031  1.00  0.00            
ATOM   4733  CB  GLU  1125      97.053  59.779 108.373  1.00  0.00            
ATOM   4734  HB1 GLU  1125      96.921  60.639 109.029  1.00  0.00            
ATOM   4735  HB2 GLU  1125      97.074  58.956 109.087  1.00  0.00            
ATOM   4736  CG  GLU  1125      95.770  59.397 107.600  1.00  0.00            
ATOM   4737  HG1 GLU  1125      95.967  58.426 107.146  1.00  0.00            
ATOM   4738  HG2 GLU  1125      95.419  60.110 106.854  1.00  0.00            
ATOM   4739  CD  GLU  1125      94.590  59.201 108.631  1.00  0.00            
ATOM   4740  OE1 GLU  1125      93.642  60.054 108.733  1.00  0.00            
ATOM   4741  OE2 GLU  1125      94.595  58.209 109.389  1.00  0.00            
ATOM   4742  C   GLU  1125      98.155  60.970 106.519  1.00  0.00            
ATOM   4743  O   GLU  1125      97.846  60.735 105.366  1.00  0.00            
ATOM   4744  N   LEU  1126      98.334  62.310 106.854  1.00  0.00            
ATOM   4745  H   LEU  1126      98.622  62.495 107.804  1.00  0.00            
ATOM   4746  CA  LEU  1126      98.428  63.560 106.005  1.00  0.00            
ATOM   4747  HA  LEU  1126      97.507  63.787 105.466  1.00  0.00            
ATOM   4748  CB  LEU  1126      98.567  64.678 106.965  1.00  0.00            
ATOM   4749  HB1 LEU  1126      99.504  64.409 107.452  1.00  0.00            
ATOM   4750  HB2 LEU  1126      97.908  64.645 107.833  1.00  0.00            
ATOM   4751  CG  LEU  1126      98.651  66.130 106.546  1.00  0.00            
ATOM   4752  HG  LEU  1126      99.490  66.264 105.863  1.00  0.00            
ATOM   4753  CD1 LEU  1126      97.440  66.455 105.748  1.00  0.00            
ATOM   4754 1HD1 LEU  1126      97.281  67.488 105.440  1.00  0.00            
ATOM   4755 2HD1 LEU  1126      97.324  65.834 104.859  1.00  0.00            
ATOM   4756 3HD1 LEU  1126      96.597  66.169 106.378  1.00  0.00            
ATOM   4757  CD2 LEU  1126      98.824  67.124 107.722  1.00  0.00            
ATOM   4758 1HD2 LEU  1126      97.916  67.082 108.324  1.00  0.00            
ATOM   4759 2HD2 LEU  1126      99.642  66.897 108.405  1.00  0.00            
ATOM   4760 3HD2 LEU  1126      98.928  68.115 107.281  1.00  0.00            
ATOM   4761  C   LEU  1126      99.490  63.518 104.907  1.00  0.00            
ATOM   4762  O   LEU  1126      99.146  63.894 103.782  1.00  0.00            
ATOM   4763  N   ILE  1127     100.676  62.912 105.264  1.00  0.00            
ATOM   4764  H   ILE  1127     100.825  62.675 106.234  1.00  0.00            
ATOM   4765  CA  ILE  1127     101.741  62.820 104.286  1.00  0.00            
ATOM   4766  HA  ILE  1127     101.834  63.739 103.706  1.00  0.00            
ATOM   4767  CB  ILE  1127     103.122  62.595 105.035  1.00  0.00            
ATOM   4768  HB  ILE  1127     103.014  61.670 105.601  1.00  0.00            
ATOM   4769  CG2 ILE  1127     104.293  62.332 104.126  1.00  0.00            
ATOM   4770 1HG2 ILE  1127     104.542  63.241 103.579  1.00  0.00            
ATOM   4771 2HG2 ILE  1127     105.149  62.004 104.717  1.00  0.00            
ATOM   4772 3HG2 ILE  1127     103.920  61.529 103.491  1.00  0.00            
ATOM   4773  CG1 ILE  1127     103.459  63.841 105.903  1.00  0.00            
ATOM   4774 1HG1 ILE  1127     102.519  64.097 106.393  1.00  0.00            
ATOM   4775 2HG1 ILE  1127     103.870  64.615 105.255  1.00  0.00            
ATOM   4776  CD  ILE  1127     104.484  63.528 106.961  1.00  0.00            
ATOM   4777  HD1 ILE  1127     104.192  62.675 107.573  1.00  0.00            
ATOM   4778  HD2 ILE  1127     105.462  63.241 106.576  1.00  0.00            
ATOM   4779  HD3 ILE  1127     104.495  64.409 107.604  1.00  0.00            
ATOM   4780  C   ILE  1127     101.348  61.665 103.320  1.00  0.00            
ATOM   4781  O   ILE  1127     101.468  61.863 102.096  1.00  0.00            
ATOM   4782  N   ALA  1128     100.922  60.477 103.800  1.00  0.00            
ATOM   4783  H   ALA  1128     100.746  60.461 104.794  1.00  0.00            
ATOM   4784  CA  ALA  1128     100.560  59.328 103.018  1.00  0.00            
ATOM   4785  HA  ALA  1128     101.443  59.112 102.417  1.00  0.00            
ATOM   4786  CB  ALA  1128     100.146  58.139 103.986  1.00  0.00            
ATOM   4787  HB1 ALA  1128     101.024  57.585 104.317  1.00  0.00            
ATOM   4788  HB2 ALA  1128      99.500  58.556 104.759  1.00  0.00            
ATOM   4789  HB3 ALA  1128      99.515  57.420 103.465  1.00  0.00            
ATOM   4790  C   ALA  1128      99.483  59.797 102.012  1.00  0.00            
ATOM   4791  O   ALA  1128      99.640  59.515 100.826  1.00  0.00            
ATOM   4792  N   TYR  1129      98.438  60.555 102.471  1.00  0.00            
ATOM   4793  H   TYR  1129      98.374  60.757 103.458  1.00  0.00            
ATOM   4794  CA  TYR  1129      97.314  61.017 101.589  1.00  0.00            
ATOM   4795  HA  TYR  1129      97.034  60.218 100.902  1.00  0.00            
ATOM   4796  CB  TYR  1129      96.057  61.471 102.328  1.00  0.00            
ATOM   4797  HB1 TYR  1129      95.450  62.070 101.649  1.00  0.00            
ATOM   4798  HB2 TYR  1129      96.373  62.058 103.190  1.00  0.00            
ATOM   4799  CG  TYR  1129      95.187  60.310 102.735  1.00  0.00            
ATOM   4800  CD1 TYR  1129      95.008  59.918 104.076  1.00  0.00            
ATOM   4801  HD1 TYR  1129      95.510  60.494 104.839  1.00  0.00            
ATOM   4802  CE1 TYR  1129      94.074  58.864 104.409  1.00  0.00            
ATOM   4803  HE1 TYR  1129      93.940  58.554 105.435  1.00  0.00            
ATOM   4804  CZ  TYR  1129      93.290  58.294 103.427  1.00  0.00            
ATOM   4805  OH  TYR  1129      92.499  57.278 103.757  1.00  0.00            
ATOM   4806  HH  TYR  1129      91.855  57.004 103.100  1.00  0.00            
ATOM   4807  CE2 TYR  1129      93.361  58.719 102.082  1.00  0.00            
ATOM   4808  HE2 TYR  1129      92.810  58.178 101.327  1.00  0.00            
ATOM   4809  CD2 TYR  1129      94.267  59.728 101.787  1.00  0.00            
ATOM   4810  HD2 TYR  1129      94.294  60.084 100.768  1.00  0.00            
ATOM   4811  C   TYR  1129      97.745  62.201 100.687  1.00  0.00            
ATOM   4812  O   TYR  1129      97.190  62.329  99.558  1.00  0.00            
ATOM   4813  N   ALA  1130      98.697  63.060 101.107  1.00  0.00            
ATOM   4814  H   ALA  1130      98.854  63.143 102.101  1.00  0.00            
ATOM   4815  CA  ALA  1130      99.294  64.067 100.199  1.00  0.00            
ATOM   4816  HA  ALA  1130      98.470  64.563  99.687  1.00  0.00            
ATOM   4817  CB  ALA  1130     100.103  65.206 100.909  1.00  0.00            
ATOM   4818  HB1 ALA  1130     100.928  64.773 101.476  1.00  0.00            
ATOM   4819  HB2 ALA  1130     100.564  65.814 100.131  1.00  0.00            
ATOM   4820  HB3 ALA  1130      99.407  65.703 101.584  1.00  0.00            
ATOM   4821  C   ALA  1130     100.128  63.410  99.070  1.00  0.00            
ATOM   4822  O   ALA  1130      99.860  63.654  97.892  1.00  0.00            
ATOM   4823  N   LEU  1131     101.075  62.431  99.349  1.00  0.00            
ATOM   4824  H   LEU  1131     101.119  62.199 100.331  1.00  0.00            
ATOM   4825  CA  LEU  1131     101.682  61.618  98.295  1.00  0.00            
ATOM   4826  HA  LEU  1131     102.147  62.395  97.690  1.00  0.00            
ATOM   4827  CB  LEU  1131     102.604  60.624  98.998  1.00  0.00            
ATOM   4828  HB1 LEU  1131     102.968  60.004  98.178  1.00  0.00            
ATOM   4829  HB2 LEU  1131     102.053  60.162  99.816  1.00  0.00            
ATOM   4830  CG  LEU  1131     103.763  61.237  99.785  1.00  0.00            
ATOM   4831  HG  LEU  1131     103.438  61.935 100.557  1.00  0.00            
ATOM   4832  CD1 LEU  1131     104.552  60.120 100.429  1.00  0.00            
ATOM   4833 1HD1 LEU  1131     105.202  60.416 101.252  1.00  0.00            
ATOM   4834 2HD1 LEU  1131     103.797  59.473 100.875  1.00  0.00            
ATOM   4835 3HD1 LEU  1131     105.068  59.628  99.604  1.00  0.00            
ATOM   4836  CD2 LEU  1131     104.651  62.083  98.901  1.00  0.00            
ATOM   4837 1HD2 LEU  1131     105.027  61.600  97.999  1.00  0.00            
ATOM   4838 2HD2 LEU  1131     104.106  62.989  98.634  1.00  0.00            
ATOM   4839 3HD2 LEU  1131     105.527  62.361  99.487  1.00  0.00            
ATOM   4840  C   LEU  1131     100.676  60.952  97.393  1.00  0.00            
ATOM   4841  O   LEU  1131     100.812  60.929  96.174  1.00  0.00            
ATOM   4842  N   ASP  1132      99.568  60.342  97.976  1.00  0.00            
ATOM   4843  H   ASP  1132      99.578  60.155  98.968  1.00  0.00            
ATOM   4844  CA  ASP  1132      98.423  59.854  97.150  1.00  0.00            
ATOM   4845  HA  ASP  1132      98.859  59.271  96.338  1.00  0.00            
ATOM   4846  CB  ASP  1132      97.529  58.905  98.029  1.00  0.00            
ATOM   4847  HB1 ASP  1132      96.664  58.670  97.409  1.00  0.00            
ATOM   4848  HB2 ASP  1132      97.138  59.457  98.884  1.00  0.00            
ATOM   4849  CG  ASP  1132      98.298  57.699  98.456  1.00  0.00            
ATOM   4850  OD1 ASP  1132      98.194  57.169  99.565  1.00  0.00            
ATOM   4851  OD2 ASP  1132      98.987  57.094  97.615  1.00  0.00            
ATOM   4852  C   ASP  1132      97.713  60.986  96.285  1.00  0.00            
ATOM   4853  O   ASP  1132      97.252  60.665  95.192  1.00  0.00            
ATOM   4854  N   THR  1133      97.815  62.273  96.610  1.00  0.00            
ATOM   4855  H   THR  1133      98.501  62.573  97.288  1.00  0.00            
ATOM   4856  CA  THR  1133      97.250  63.342  95.770  1.00  0.00            
ATOM   4857  HA  THR  1133      96.386  62.914  95.261  1.00  0.00            
ATOM   4858  CB  THR  1133      96.671  64.411  96.775  1.00  0.00            
ATOM   4859  HB  THR  1133      97.537  64.795  97.313  1.00  0.00            
ATOM   4860  CG2 THR  1133      95.912  65.531  96.037  1.00  0.00            
ATOM   4861 1HG2 THR  1133      95.435  66.245  96.708  1.00  0.00            
ATOM   4862 2HG2 THR  1133      96.662  66.176  95.578  1.00  0.00            
ATOM   4863 3HG2 THR  1133      95.247  65.100  95.288  1.00  0.00            
ATOM   4864  OG1 THR  1133      95.766  63.832  97.688  1.00  0.00            
ATOM   4865  HG1 THR  1133      96.308  63.302  98.277  1.00  0.00            
ATOM   4866  C   THR  1133      98.183  63.824  94.639  1.00  0.00            
ATOM   4867  O   THR  1133      97.602  64.192  93.614  1.00  0.00            
ATOM   4868  N   ILE  1134      99.494  63.748  94.819  1.00  0.00            
ATOM   4869  H   ILE  1134      99.780  63.478  95.749  1.00  0.00            
ATOM   4870  CA  ILE  1134     100.440  63.792  93.684  1.00  0.00            
ATOM   4871  HA  ILE  1134     100.496  64.727  93.126  1.00  0.00            
ATOM   4872  CB  ILE  1134     101.939  63.637  94.138  1.00  0.00            
ATOM   4873  HB  ILE  1134     102.055  62.692  94.668  1.00  0.00            
ATOM   4874  CG2 ILE  1134     102.955  63.592  93.041  1.00  0.00            
ATOM   4875 1HG2 ILE  1134     103.977  63.488  93.408  1.00  0.00            
ATOM   4876 2HG2 ILE  1134     102.690  62.806  92.334  1.00  0.00            
ATOM   4877 3HG2 ILE  1134     102.829  64.532  92.503  1.00  0.00            
ATOM   4878  CG1 ILE  1134     102.359  64.759  95.153  1.00  0.00            
ATOM   4879 1HG1 ILE  1134     101.539  64.787  95.870  1.00  0.00            
ATOM   4880 2HG1 ILE  1134     102.484  65.685  94.591  1.00  0.00            
ATOM   4881  CD  ILE  1134     103.591  64.465  95.978  1.00  0.00            
ATOM   4882  HD1 ILE  1134     103.616  65.199  96.784  1.00  0.00            
ATOM   4883  HD2 ILE  1134     103.429  63.505  96.469  1.00  0.00            
ATOM   4884  HD3 ILE  1134     104.564  64.408  95.491  1.00  0.00            
ATOM   4885  C   ILE  1134     100.069  62.766  92.572  1.00  0.00            
ATOM   4886  O   ILE  1134     100.055  63.154  91.412  1.00  0.00            
ATOM   4887  N   ALA  1135      99.847  61.465  92.934  1.00  0.00            
ATOM   4888  H   ALA  1135      99.868  61.319  93.934  1.00  0.00            
ATOM   4889  CA  ALA  1135      99.494  60.342  92.092  1.00  0.00            
ATOM   4890  HA  ALA  1135     100.163  60.398  91.233  1.00  0.00            
ATOM   4891  CB  ALA  1135      99.729  59.066  92.925  1.00  0.00            
ATOM   4892  HB1 ALA  1135     100.676  58.622  92.620  1.00  0.00            
ATOM   4893  HB2 ALA  1135      99.673  59.340  93.978  1.00  0.00            
ATOM   4894  HB3 ALA  1135      98.853  58.426  92.819  1.00  0.00            
ATOM   4895  C   ALA  1135      98.168  60.494  91.382  1.00  0.00            
ATOM   4896  O   ALA  1135      98.100  60.243  90.182  1.00  0.00            
ATOM   4897  N   GLU  1136      97.132  60.958  91.996  1.00  0.00            
ATOM   4898  H   GLU  1136      97.218  60.956  93.002  1.00  0.00            
ATOM   4899  CA  GLU  1136      95.890  61.535  91.368  1.00  0.00            
ATOM   4900  HA  GLU  1136      95.483  60.737  90.747  1.00  0.00            
ATOM   4901  CB  GLU  1136      95.011  62.083  92.512  1.00  0.00            
ATOM   4902  HB1 GLU  1136      95.550  62.880  93.023  1.00  0.00            
ATOM   4903  HB2 GLU  1136      94.885  61.273  93.230  1.00  0.00            
ATOM   4904  CG  GLU  1136      93.617  62.510  91.960  1.00  0.00            
ATOM   4905  HG1 GLU  1136      93.098  61.596  91.672  1.00  0.00            
ATOM   4906  HG2 GLU  1136      93.698  63.157  91.087  1.00  0.00            
ATOM   4907  CD  GLU  1136      92.824  63.306  93.021  1.00  0.00            
ATOM   4908  OE1 GLU  1136      92.209  62.736  93.943  1.00  0.00            
ATOM   4909  OE2 GLU  1136      92.801  64.550  93.010  1.00  0.00            
ATOM   4910  C   GLU  1136      96.224  62.640  90.322  1.00  0.00            
ATOM   4911  O   GLU  1136      95.900  62.566  89.149  1.00  0.00            
ATOM   4912  N   ASN  1137      96.925  63.728  90.654  1.00  0.00            
ATOM   4913  H   ASN  1137      97.310  63.618  91.581  1.00  0.00            
ATOM   4914  CA  ASN  1137      97.214  64.849  89.779  1.00  0.00            
ATOM   4915  HA  ASN  1137      96.253  65.200  89.402  1.00  0.00            
ATOM   4916  CB  ASN  1137      97.824  66.007  90.565  1.00  0.00            
ATOM   4917  HB1 ASN  1137      98.344  66.584  89.800  1.00  0.00            
ATOM   4918  HB2 ASN  1137      98.552  65.753  91.336  1.00  0.00            
ATOM   4919  CG  ASN  1137      96.726  66.856  91.221  1.00  0.00            
ATOM   4920  OD1 ASN  1137      96.108  67.656  90.583  1.00  0.00            
ATOM   4921  ND2 ASN  1137      96.304  66.465  92.397  1.00  0.00            
ATOM   4922 1HD2 ASN  1137      96.797  65.818  92.995  1.00  0.00            
ATOM   4923 2HD2 ASN  1137      95.482  66.936  92.746  1.00  0.00            
ATOM   4924  C   ASN  1137      98.194  64.472  88.657  1.00  0.00            
ATOM   4925  O   ASN  1137      98.096  65.102  87.596  1.00  0.00            
ATOM   4926  N   GLN  1138      99.033  63.421  88.769  1.00  0.00            
ATOM   4927  H   GLN  1138      99.162  63.183  89.742  1.00  0.00            
ATOM   4928  CA  GLN  1138      99.702  62.791  87.656  1.00  0.00            
ATOM   4929  HA  GLN  1138     100.168  63.542  87.018  1.00  0.00            
ATOM   4930  CB  GLN  1138     100.820  61.905  88.208  1.00  0.00            
ATOM   4931  HB1 GLN  1138     100.516  60.899  88.498  1.00  0.00            
ATOM   4932  HB2 GLN  1138     101.264  62.460  89.034  1.00  0.00            
ATOM   4933  CG  GLN  1138     101.943  61.701  87.152  1.00  0.00            
ATOM   4934  HG1 GLN  1138     101.974  62.562  86.484  1.00  0.00            
ATOM   4935  HG2 GLN  1138     101.655  60.913  86.456  1.00  0.00            
ATOM   4936  CD  GLN  1138     103.321  61.245  87.584  1.00  0.00            
ATOM   4937  OE1 GLN  1138     103.587  60.815  88.692  1.00  0.00            
ATOM   4938  NE2 GLN  1138     104.286  61.367  86.696  1.00  0.00            
ATOM   4939 1HE2 GLN  1138     104.087  61.795  85.803  1.00  0.00            
ATOM   4940 2HE2 GLN  1138     105.155  60.872  86.835  1.00  0.00            
ATOM   4941  C   GLN  1138      98.758  61.963  86.750  1.00  0.00            
ATOM   4942  O   GLN  1138      98.883  62.107  85.576  1.00  0.00            
ATOM   4943  N   ALA  1139      97.732  61.329  87.313  1.00  0.00            
ATOM   4944  H   ALA  1139      97.515  61.332  88.300  1.00  0.00            
ATOM   4945  CA  ALA  1139      96.671  60.648  86.511  1.00  0.00            
ATOM   4946  HA  ALA  1139      97.241  59.978  85.867  1.00  0.00            
ATOM   4947  CB  ALA  1139      95.800  59.713  87.425  1.00  0.00            
ATOM   4948  HB1 ALA  1139      95.352  60.283  88.238  1.00  0.00            
ATOM   4949  HB2 ALA  1139      95.014  59.195  86.874  1.00  0.00            
ATOM   4950  HB3 ALA  1139      96.416  58.983  87.951  1.00  0.00            
ATOM   4951  C   ALA  1139      95.766  61.577  85.731  1.00  0.00            
ATOM   4952  O   ALA  1139      95.315  61.183  84.706  1.00  0.00            
ATOM   4953  N   LYS  1140      95.617  62.802  86.258  1.00  0.00            
ATOM   4954  H   LYS  1140      96.015  62.967  87.171  1.00  0.00            
ATOM   4955  CA  LYS  1140      94.905  63.871  85.551  1.00  0.00            
ATOM   4956  HA  LYS  1140      93.908  63.454  85.411  1.00  0.00            
ATOM   4957  CB  LYS  1140      94.611  65.035  86.475  1.00  0.00            
ATOM   4958  HB1 LYS  1140      95.598  65.430  86.714  1.00  0.00            
ATOM   4959  HB2 LYS  1140      94.255  64.558  87.387  1.00  0.00            
ATOM   4960  CG  LYS  1140      93.664  66.073  85.902  1.00  0.00            
ATOM   4961  HG1 LYS  1140      94.205  66.613  85.125  1.00  0.00            
ATOM   4962  HG2 LYS  1140      93.387  66.778  86.686  1.00  0.00            
ATOM   4963  CD  LYS  1140      92.317  65.616  85.357  1.00  0.00            
ATOM   4964  HD1 LYS  1140      92.499  65.252  84.345  1.00  0.00            
ATOM   4965  HD2 LYS  1140      91.720  66.520  85.241  1.00  0.00            
ATOM   4966  CE  LYS  1140      91.574  64.740  86.356  1.00  0.00            
ATOM   4967  HE1 LYS  1140      91.440  65.190  87.339  1.00  0.00            
ATOM   4968  HE2 LYS  1140      92.159  63.847  86.578  1.00  0.00            
ATOM   4969  NZ  LYS  1140      90.251  64.346  85.849  1.00  0.00            
ATOM   4970  HZ1 LYS  1140      89.629  65.141  85.887  1.00  0.00            
ATOM   4971  HZ2 LYS  1140      90.232  63.897  84.944  1.00  0.00            
ATOM   4972  HZ3 LYS  1140      89.784  63.723  86.492  1.00  0.00            
ATOM   4973  C   LYS  1140      95.620  64.229  84.173  1.00  0.00            
ATOM   4974  O   LYS  1140      94.926  64.471  83.183  1.00  0.00            
ATOM   4975  N   ASN  1141      96.949  64.141  84.124  1.00  0.00            
ATOM   4976  H   ASN  1141      97.408  63.885  84.986  1.00  0.00            
ATOM   4977  CA  ASN  1141      97.673  64.170  82.866  1.00  0.00            
ATOM   4978  HA  ASN  1141      97.426  65.136  82.427  1.00  0.00            
ATOM   4979  CB  ASN  1141      99.204  63.972  82.914  1.00  0.00            
ATOM   4980  HB1 ASN  1141      99.486  62.923  82.830  1.00  0.00            
ATOM   4981  HB2 ASN  1141      99.525  64.290  83.906  1.00  0.00            
ATOM   4982  CG  ASN  1141      99.925  64.871  81.943  1.00  0.00            
ATOM   4983  OD1 ASN  1141     100.529  64.459  80.991  1.00  0.00            
ATOM   4984  ND2 ASN  1141     100.064  66.118  82.316  1.00  0.00            
ATOM   4985 1HD2 ASN  1141      99.481  66.421  83.083  1.00  0.00            
ATOM   4986 2HD2 ASN  1141     100.571  66.739  81.702  1.00  0.00            
ATOM   4987  C   ASN  1141      97.093  63.143  81.966  1.00  0.00            
ATOM   4988  O   ASN  1141      96.642  63.477  80.844  1.00  0.00            
ATOM   4989  N   GLU  1142      97.047  61.893  82.422  1.00  0.00            
ATOM   4990  H   GLU  1142      97.446  61.740  83.337  1.00  0.00            
ATOM   4991  CA  GLU  1142      96.531  60.809  81.533  1.00  0.00            
ATOM   4992  HA  GLU  1142      97.120  60.915  80.622  1.00  0.00            
ATOM   4993  CB  GLU  1142      96.873  59.458  82.187  1.00  0.00            
ATOM   4994  HB1 GLU  1142      96.324  59.185  83.088  1.00  0.00            
ATOM   4995  HB2 GLU  1142      97.924  59.337  82.446  1.00  0.00            
ATOM   4996  CG  GLU  1142      96.642  58.300  81.218  1.00  0.00            
ATOM   4997  HG1 GLU  1142      97.120  58.490  80.257  1.00  0.00            
ATOM   4998  HG2 GLU  1142      95.564  58.135  81.221  1.00  0.00            
ATOM   4999  CD  GLU  1142      97.283  56.997  81.697  1.00  0.00            
ATOM   5000  OE1 GLU  1142      97.571  56.841  82.902  1.00  0.00            
ATOM   5001  OE2 GLU  1142      97.673  56.109  80.902  1.00  0.00            
ATOM   5002  C   GLU  1142      95.029  60.883  81.180  1.00  0.00            
ATOM   5003  O   GLU  1142      94.627  60.545  80.076  1.00  0.00            
ATOM   5004  N   HIS  1143      94.262  61.548  82.013  1.00  0.00            
ATOM   5005  H   HIS  1143      94.682  61.926  82.850  1.00  0.00            
ATOM   5006  CA  HIS  1143      92.848  61.837  81.819  1.00  0.00            
ATOM   5007  HA  HIS  1143      92.218  61.048  81.409  1.00  0.00            
ATOM   5008  CB  HIS  1143      92.309  62.308  83.208  1.00  0.00            
ATOM   5009  HB1 HIS  1143      92.641  63.323  83.425  1.00  0.00            
ATOM   5010  HB2 HIS  1143      92.746  61.645  83.954  1.00  0.00            
ATOM   5011  CG  HIS  1143      90.813  62.232  83.462  1.00  0.00            
ATOM   5012  ND1 HIS  1143      89.937  63.249  83.152  1.00  0.00            
ATOM   5013  CE1 HIS  1143      88.728  62.750  83.315  1.00  0.00            
ATOM   5014  HE1 HIS  1143      87.796  63.253  83.103  1.00  0.00            
ATOM   5015  NE2 HIS  1143      88.777  61.458  83.700  1.00  0.00            
ATOM   5016  HE2 HIS  1143      88.022  60.805  83.857  1.00  0.00            
ATOM   5017  CD2 HIS  1143      90.137  61.127  83.803  1.00  0.00            
ATOM   5018  HD2 HIS  1143      90.566  60.150  83.969  1.00  0.00            
ATOM   5019  C   HIS  1143      92.702  62.927  80.756  1.00  0.00            
ATOM   5020  O   HIS  1143      91.766  62.782  79.959  1.00  0.00            
ATOM   5021  N   LEU  1144      93.598  63.938  80.584  1.00  0.00            
ATOM   5022  H   LEU  1144      94.330  64.070  81.267  1.00  0.00            
ATOM   5023  CA  LEU  1144      93.616  64.871  79.494  1.00  0.00            
ATOM   5024  HA  LEU  1144      92.635  65.292  79.274  1.00  0.00            
ATOM   5025  CB  LEU  1144      94.569  66.020  79.893  1.00  0.00            
ATOM   5026  HB1 LEU  1144      94.940  66.579  79.034  1.00  0.00            
ATOM   5027  HB2 LEU  1144      95.414  65.599  80.438  1.00  0.00            
ATOM   5028  CG  LEU  1144      94.012  67.084  80.860  1.00  0.00            
ATOM   5029  HG  LEU  1144      93.571  66.491  81.662  1.00  0.00            
ATOM   5030  CD1 LEU  1144      95.077  67.914  81.512  1.00  0.00            
ATOM   5031 1HD1 LEU  1144      94.722  68.292  82.471  1.00  0.00            
ATOM   5032 2HD1 LEU  1144      95.899  67.215  81.665  1.00  0.00            
ATOM   5033 3HD1 LEU  1144      95.350  68.742  80.857  1.00  0.00            
ATOM   5034  CD2 LEU  1144      92.992  68.102  80.187  1.00  0.00            
ATOM   5035 1HD2 LEU  1144      92.027  67.685  79.900  1.00  0.00            
ATOM   5036 2HD2 LEU  1144      92.724  68.951  80.815  1.00  0.00            
ATOM   5037 3HD2 LEU  1144      93.416  68.604  79.317  1.00  0.00            
ATOM   5038  C   LEU  1144      94.220  64.360  78.242  1.00  0.00            
ATOM   5039  O   LEU  1144      93.795  64.735  77.180  1.00  0.00            
ATOM   5040  N   GLN  1145      95.188  63.364  78.350  1.00  0.00            
ATOM   5041  H   GLN  1145      95.513  63.056  79.255  1.00  0.00            
ATOM   5042  CA  GLN  1145      95.611  62.606  77.219  1.00  0.00            
ATOM   5043  HA  GLN  1145      95.996  63.194  76.385  1.00  0.00            
ATOM   5044  CB  GLN  1145      96.750  61.689  77.577  1.00  0.00            
ATOM   5045  HB1 GLN  1145      96.822  61.025  76.716  1.00  0.00            
ATOM   5046  HB2 GLN  1145      96.486  61.156  78.491  1.00  0.00            
ATOM   5047  CG  GLN  1145      98.156  62.223  77.859  1.00  0.00            
ATOM   5048  HG1 GLN  1145      98.705  61.398  78.315  1.00  0.00            
ATOM   5049  HG2 GLN  1145      98.025  63.069  78.534  1.00  0.00            
ATOM   5050  CD  GLN  1145      98.962  62.585  76.550  1.00  0.00            
ATOM   5051  OE1 GLN  1145      98.566  62.389  75.397  1.00  0.00            
ATOM   5052  NE2 GLN  1145     100.225  62.980  76.632  1.00  0.00            
ATOM   5053 1HE2 GLN  1145     100.584  63.072  77.572  1.00  0.00            
ATOM   5054 2HE2 GLN  1145     100.657  63.233  75.755  1.00  0.00            
ATOM   5055  C   GLN  1145      94.350  61.877  76.536  1.00  0.00            
ATOM   5056  O   GLN  1145      94.233  61.868  75.313  1.00  0.00            
ATOM   5057  N   LYS  1146      93.479  61.214  77.316  1.00  0.00            
ATOM   5058  H   LYS  1146      93.758  61.208  78.287  1.00  0.00            
ATOM   5059  CA  LYS  1146      92.217  60.573  76.788  1.00  0.00            
ATOM   5060  HA  LYS  1146      92.475  59.929  75.947  1.00  0.00            
ATOM   5061  CB  LYS  1146      91.543  59.531  77.785  1.00  0.00
[truncated: 316,644 more chars]
