# Supplementary material for: Microarray screening reveals two non-conventional SUMO-binding modules linked to DNA repair by non-homologous end-joining
Source: Nucleic Acids Res. 2022 Apr 14;50(8):4732–54. doi: 10.1093/nar/gkac237 (PMC9071424; doi:10.1093/nar/gkac237)
Supplement: gkac237_Supplemental_Files [file gkac237_supplemental_files.zip › XRCC4_tetraSUMO_MD.pdb]

TITLE     Protein in water
REMARK    THIS IS A SIMULATION BOX
CRYST1  167.279  167.279  167.279  90.00  90.00  90.00 P 1           1
MODEL        1
ATOM      1  N   MET     1      90.404  92.213  66.364  1.00  0.00            
ATOM      2  H1  MET     1      89.925  93.097  66.271  1.00  0.00            
ATOM      3  H2  MET     1      91.352  92.238  66.017  1.00  0.00            
ATOM      4  H3  MET     1      90.003  91.630  65.643  1.00  0.00            
ATOM      5  CA  MET     1      90.395  91.598  67.672  1.00  0.00            
ATOM      6  HA  MET     1      91.246  90.923  67.763  1.00  0.00            
ATOM      7  CB  MET     1      90.592  92.578  68.840  1.00  0.00            
ATOM      8  HB1 MET     1      89.800  93.326  68.881  1.00  0.00            
ATOM      9  HB2 MET     1      91.546  93.063  68.633  1.00  0.00            
ATOM     10  CG  MET     1      90.859  91.990  70.221  1.00  0.00            
ATOM     11  HG1 MET     1      89.887  91.763  70.658  1.00  0.00            
ATOM     12  HG2 MET     1      91.359  92.750  70.822  1.00  0.00            
ATOM     13  SD  MET     1      91.849  90.435  70.155  1.00  0.00            
ATOM     14  CE  MET     1      93.389  91.035  69.535  1.00  0.00            
ATOM     15  HE1 MET     1      93.101  91.728  68.744  1.00  0.00            
ATOM     16  HE2 MET     1      93.920  91.621  70.285  1.00  0.00            
ATOM     17  HE3 MET     1      94.059  90.267  69.149  1.00  0.00            
ATOM     18  C   MET     1      89.150  90.839  67.936  1.00  0.00            
ATOM     19  O   MET     1      88.132  91.355  68.346  1.00  0.00            
ATOM     20  N   GLU     2      89.199  89.506  67.673  1.00  0.00            
ATOM     21  H   GLU     2      90.076  89.080  67.409  1.00  0.00            
ATOM     22  CA  GLU     2      88.098  88.562  67.870  1.00  0.00            
ATOM     23  HA  GLU     2      87.318  88.908  68.549  1.00  0.00            
ATOM     24  CB  GLU     2      87.454  88.223  66.510  1.00  0.00            
ATOM     25  HB1 GLU     2      86.744  87.427  66.736  1.00  0.00            
ATOM     26  HB2 GLU     2      88.283  87.899  65.879  1.00  0.00            
ATOM     27  CG  GLU     2      86.802  89.439  65.801  1.00  0.00            
ATOM     28  HG1 GLU     2      87.373  90.364  65.713  1.00  0.00            
ATOM     29  HG2 GLU     2      85.820  89.681  66.208  1.00  0.00            
ATOM     30  CD  GLU     2      86.608  89.134  64.366  1.00  0.00            
ATOM     31  OE1 GLU     2      85.579  88.467  63.961  1.00  0.00            
ATOM     32  OE2 GLU     2      87.411  89.438  63.488  1.00  0.00            
ATOM     33  C   GLU     2      88.611  87.313  68.624  1.00  0.00            
ATOM     34  O   GLU     2      89.754  87.159  69.124  1.00  0.00            
ATOM     35  N   ARG     3      87.694  86.369  68.875  1.00  0.00            
ATOM     36  H   ARG     3      86.745  86.531  68.568  1.00  0.00            
ATOM     37  CA  ARG     3      87.918  85.016  69.522  1.00  0.00            
ATOM     38  HA  ARG     3      88.935  84.712  69.275  1.00  0.00            
ATOM     39  CB  ARG     3      87.871  85.134  71.085  1.00  0.00            
ATOM     40  HB1 ARG     3      88.449  85.997  71.417  1.00  0.00            
ATOM     41  HB2 ARG     3      88.416  84.260  71.440  1.00  0.00            
ATOM     42  CG  ARG     3      86.366  85.161  71.488  1.00  0.00            
ATOM     43  HG1 ARG     3      85.875  84.214  71.262  1.00  0.00            
ATOM     44  HG2 ARG     3      85.984  86.119  71.138  1.00  0.00            
ATOM     45  CD  ARG     3      86.199  85.130  73.018  1.00  0.00            
ATOM     46  HD1 ARG     3      86.870  84.400  73.471  1.00  0.00            
ATOM     47  HD2 ARG     3      85.154  84.981  73.288  1.00  0.00            
ATOM     48  NE  ARG     3      86.512  86.471  73.604  1.00  0.00            
ATOM     49  HE  ARG     3      86.711  87.238  72.977  1.00  0.00            
ATOM     50  CZ  ARG     3      86.523  86.870  74.837  1.00  0.00            
ATOM     51  NH1 ARG     3      86.193  86.118  75.855  1.00  0.00            
ATOM     52 1HH1 ARG     3      86.155  85.125  75.673  1.00  0.00            
ATOM     53 2HH1 ARG     3      86.296  86.519  76.776  1.00  0.00            
ATOM     54  NH2 ARG     3      86.882  88.062  75.078  1.00  0.00            
ATOM     55 1HH2 ARG     3      87.107  88.642  74.283  1.00  0.00            
ATOM     56 2HH2 ARG     3      86.521  88.500  75.914  1.00  0.00            
ATOM     57  C   ARG     3      86.990  84.004  68.956  1.00  0.00            
ATOM     58  O   ARG     3      86.001  84.353  68.266  1.00  0.00            
ATOM     59  N   LYS     4      87.237  82.747  69.328  1.00  0.00            
ATOM     60  H   LYS     4      88.088  82.580  69.846  1.00  0.00            
ATOM     61  CA  LYS     4      86.357  81.589  69.092  1.00  0.00            
ATOM     62  HA  LYS     4      85.311  81.847  68.932  1.00  0.00            
ATOM     63  CB  LYS     4      86.890  80.880  67.835  1.00  0.00            
ATOM     64  HB1 LYS     4      87.974  80.864  67.947  1.00  0.00            
ATOM     65  HB2 LYS     4      86.678  81.542  66.995  1.00  0.00            
ATOM     66  CG  LYS     4      86.375  79.417  67.669  1.00  0.00            
ATOM     67  HG1 LYS     4      86.527  78.866  68.597  1.00  0.00            
ATOM     68  HG2 LYS     4      87.104  78.884  67.058  1.00  0.00            
ATOM     69  CD  LYS     4      84.991  79.277  66.980  1.00  0.00            
ATOM     70  HD1 LYS     4      84.207  79.735  67.583  1.00  0.00            
ATOM     71  HD2 LYS     4      84.743  78.216  66.952  1.00  0.00            
ATOM     72  CE  LYS     4      84.974  79.958  65.581  1.00  0.00            
ATOM     73  HE1 LYS     4      85.596  79.380  64.897  1.00  0.00            
ATOM     74  HE2 LYS     4      85.326  80.986  65.660  1.00  0.00            
ATOM     75  NZ  LYS     4      83.630  79.914  65.088  1.00  0.00            
ATOM     76  HZ1 LYS     4      83.096  79.071  65.246  1.00  0.00            
ATOM     77  HZ2 LYS     4      83.050  80.594  65.558  1.00  0.00            
ATOM     78  HZ3 LYS     4      83.605  80.053  64.088  1.00  0.00            
ATOM     79  C   LYS     4      86.377  80.721  70.307  1.00  0.00            
ATOM     80  O   LYS     4      87.465  80.523  70.869  1.00  0.00            
ATOM     81  N   ILE     5      85.137  80.342  70.687  1.00  0.00            
ATOM     82  H   ILE     5      84.469  80.482  69.942  1.00  0.00            
ATOM     83  CA  ILE     5      84.790  79.516  71.881  1.00  0.00            
ATOM     84  HA  ILE     5      85.708  79.417  72.460  1.00  0.00            
ATOM     85  CB  ILE     5      83.766  80.234  72.692  1.00  0.00            
ATOM     86  HB  ILE     5      82.860  80.438  72.121  1.00  0.00            
ATOM     87  CG2 ILE     5      83.477  79.532  73.978  1.00  0.00            
ATOM     88 1HG2 ILE     5      82.832  80.220  74.525  1.00  0.00            
ATOM     89 2HG2 ILE     5      82.822  78.692  73.749  1.00  0.00            
ATOM     90 3HG2 ILE     5      84.352  79.159  74.510  1.00  0.00            
ATOM     91  CG1 ILE     5      84.267  81.693  72.999  1.00  0.00            
ATOM     92 1HG1 ILE     5      84.321  82.341  72.124  1.00  0.00            
ATOM     93 2HG1 ILE     5      85.153  81.617  73.630  1.00  0.00            
ATOM     94  CD  ILE     5      83.144  82.489  73.725  1.00  0.00            
ATOM     95  HD1 ILE     5      82.114  82.365  73.390  1.00  0.00            
ATOM     96  HD2 ILE     5      83.173  82.120  74.750  1.00  0.00            
ATOM     97  HD3 ILE     5      83.376  83.554  73.755  1.00  0.00            
ATOM     98  C   ILE     5      84.271  78.121  71.596  1.00  0.00            
ATOM     99  O   ILE     5      83.552  77.999  70.678  1.00  0.00            
ATOM    100  N   SER     6      84.694  77.103  72.393  1.00  0.00            
ATOM    101  H   SER     6      85.448  77.299  73.034  1.00  0.00            
ATOM    102  CA  SER     6      84.006  75.763  72.396  1.00  0.00            
ATOM    103  HA  SER     6      83.066  75.812  71.846  1.00  0.00            
ATOM    104  CB  SER     6      84.956  74.655  71.867  1.00  0.00            
ATOM    105  HB1 SER     6      84.669  73.644  72.155  1.00  0.00            
ATOM    106  HB2 SER     6      85.977  74.737  72.240  1.00  0.00            
ATOM    107  OG  SER     6      84.906  74.723  70.415  1.00  0.00            
ATOM    108  HG  SER     6      85.274  73.923  70.034  1.00  0.00            
ATOM    109  C   SER     6      83.672  75.356  73.854  1.00  0.00            
ATOM    110  O   SER     6      84.446  75.510  74.827  1.00  0.00            
ATOM    111  N   ARG     7      82.456  74.806  74.145  1.00  0.00            
ATOM    112  H   ARG     7      81.742  74.779  73.431  1.00  0.00            
ATOM    113  CA  ARG     7      82.120  73.976  75.370  1.00  0.00            
ATOM    114  HA  ARG     7      82.842  74.278  76.130  1.00  0.00            
ATOM    115  CB  ARG     7      80.706  74.202  75.903  1.00  0.00            
ATOM    116  HB1 ARG     7      80.495  75.269  75.958  1.00  0.00            
ATOM    117  HB2 ARG     7      80.644  73.832  76.926  1.00  0.00            
ATOM    118  CG  ARG     7      79.585  73.527  75.125  1.00  0.00            
ATOM    119  HG1 ARG     7      79.772  72.454  75.184  1.00  0.00            
ATOM    120  HG2 ARG     7      79.604  73.859  74.087  1.00  0.00            
ATOM    121  CD  ARG     7      78.271  73.859  75.954  1.00  0.00            
ATOM    122  HD1 ARG     7      78.071  74.920  75.809  1.00  0.00            
ATOM    123  HD2 ARG     7      78.352  73.727  77.033  1.00  0.00            
ATOM    124  NE  ARG     7      76.940  73.233  75.547  1.00  0.00            
ATOM    125  HE  ARG     7      76.234  73.849  75.170  1.00  0.00            
ATOM    126  CZ  ARG     7      76.555  71.983  75.592  1.00  0.00            
ATOM    127  NH1 ARG     7      77.235  71.117  76.172  1.00  0.00            
ATOM    128 1HH1 ARG     7      78.033  71.384  76.732  1.00  0.00            
ATOM    129 2HH1 ARG     7      77.017  70.132  76.124  1.00  0.00            
ATOM    130  NH2 ARG     7      75.394  71.762  75.080  1.00  0.00            
ATOM    131 1HH2 ARG     7      74.827  72.470  74.636  1.00  0.00            
ATOM    132 2HH2 ARG     7      75.060  70.834  75.296  1.00  0.00            
ATOM    133  C   ARG     7      82.529  72.516  75.062  1.00  0.00            
ATOM    134  O   ARG     7      81.946  71.924  74.167  1.00  0.00            
ATOM    135  N   ILE     8      83.497  71.954  75.776  1.00  0.00            
ATOM    136  H   ILE     8      83.915  72.511  76.507  1.00  0.00            
ATOM    137  CA  ILE     8      84.135  70.620  75.591  1.00  0.00            
ATOM    138  HA  ILE     8      83.668  70.083  74.765  1.00  0.00            
ATOM    139  CB  ILE     8      85.620  70.689  75.015  1.00  0.00            
ATOM    140  HB  ILE     8      85.955  69.682  74.765  1.00  0.00            
ATOM    141  CG2 ILE     8      85.467  71.295  73.601  1.00  0.00            
ATOM    142 1HG2 ILE     8      85.259  72.363  73.672  1.00  0.00            
ATOM    143 2HG2 ILE     8      86.468  71.249  73.172  1.00  0.00            
ATOM    144 3HG2 ILE     8      84.773  70.779  72.937  1.00  0.00            
ATOM    145  CG1 ILE     8      86.617  71.453  75.944  1.00  0.00            
ATOM    146 1HG1 ILE     8      86.568  70.911  76.888  1.00  0.00            
ATOM    147 2HG1 ILE     8      86.350  72.488  76.158  1.00  0.00            
ATOM    148  CD  ILE     8      88.059  71.350  75.370  1.00  0.00            
ATOM    149  HD1 ILE     8      88.219  70.361  74.941  1.00  0.00            
ATOM    150  HD2 ILE     8      88.264  72.147  74.655  1.00  0.00            
ATOM    151  HD3 ILE     8      88.792  71.443  76.172  1.00  0.00            
ATOM    152  C   ILE     8      84.149  69.761  76.873  1.00  0.00            
ATOM    153  O   ILE     8      83.950  70.235  77.996  1.00  0.00            
ATOM    154  N   HIS     9      84.372  68.471  76.643  1.00  0.00            
ATOM    155  H   HIS     9      84.452  68.266  75.658  1.00  0.00            
ATOM    156  CA  HIS     9      84.621  67.444  77.622  1.00  0.00            
ATOM    157  HA  HIS     9      84.628  67.867  78.626  1.00  0.00            
ATOM    158  CB  HIS     9      83.460  66.379  77.568  1.00  0.00            
ATOM    159  HB1 HIS     9      83.757  65.501  78.142  1.00  0.00            
ATOM    160  HB2 HIS     9      83.449  66.089  76.518  1.00  0.00            
ATOM    161  CG  HIS     9      82.126  67.014  78.057  1.00  0.00            
ATOM    162  ND1 HIS     9      81.139  67.679  77.323  1.00  0.00            
ATOM    163  CE1 HIS     9      80.133  67.996  78.208  1.00  0.00            
ATOM    164  HE1 HIS     9      79.230  68.497  77.891  1.00  0.00            
ATOM    165  NE2 HIS     9      80.443  67.594  79.458  1.00  0.00            
ATOM    166  HE2 HIS     9      79.763  67.689  80.198  1.00  0.00            
ATOM    167  CD2 HIS     9      81.684  66.967  79.359  1.00  0.00            
ATOM    168  HD2 HIS     9      82.193  66.434  80.149  1.00  0.00            
ATOM    169  C   HIS     9      85.947  66.782  77.375  1.00  0.00            
ATOM    170  O   HIS     9      86.145  66.304  76.261  1.00  0.00            
ATOM    171  N   LEU    10      86.849  66.847  78.313  1.00  0.00            
ATOM    172  H   LEU    10      86.753  67.425  79.136  1.00  0.00            
ATOM    173  CA  LEU    10      88.229  66.362  78.158  1.00  0.00            
ATOM    174  HA  LEU    10      88.612  66.640  77.177  1.00  0.00            
ATOM    175  CB  LEU    10      89.133  67.120  79.155  1.00  0.00            
ATOM    176  HB1 LEU    10      90.114  66.805  78.802  1.00  0.00            
ATOM    177  HB2 LEU    10      89.001  66.713  80.157  1.00  0.00            
ATOM    178  CG  LEU    10      89.218  68.716  79.010  1.00  0.00            
ATOM    179  HG  LEU    10      88.220  69.151  79.057  1.00  0.00            
ATOM    180  CD1 LEU    10      89.982  69.229  80.173  1.00  0.00            
ATOM    181 1HD1 LEU    10      90.303  70.260  80.021  1.00  0.00            
ATOM    182 2HD1 LEU    10      89.303  69.193  81.025  1.00  0.00            
ATOM    183 3HD1 LEU    10      90.788  68.542  80.430  1.00  0.00            
ATOM    184  CD2 LEU    10      89.954  69.196  77.727  1.00  0.00            
ATOM    185 1HD2 LEU    10      89.351  68.830  76.897  1.00  0.00            
ATOM    186 2HD2 LEU    10      89.884  70.284  77.755  1.00  0.00            
ATOM    187 3HD2 LEU    10      90.976  68.818  77.734  1.00  0.00            
ATOM    188  C   LEU    10      88.298  64.861  78.330  1.00  0.00            
ATOM    189  O   LEU    10      87.665  64.350  79.284  1.00  0.00            
ATOM    190  N   VAL    11      89.158  64.141  77.573  1.00  0.00            
ATOM    191  H   VAL    11      89.825  64.713  77.074  1.00  0.00            
ATOM    192  CA  VAL    11      89.405  62.647  77.725  1.00  0.00            
ATOM    193  HA  VAL    11      88.362  62.364  77.865  1.00  0.00            
ATOM    194  CB  VAL    11      89.862  61.992  76.499  1.00  0.00            
ATOM    195  HB  VAL    11      90.899  62.195  76.229  1.00  0.00            
ATOM    196  CG1 VAL    11      89.600  60.438  76.460  1.00  0.00            
ATOM    197 1HG1 VAL    11      89.781  60.030  75.465  1.00  0.00            
ATOM    198 2HG1 VAL    11      90.084  59.922  77.289  1.00  0.00            
ATOM    199 3HG1 VAL    11      88.529  60.307  76.611  1.00  0.00            
ATOM    200  CG2 VAL    11      89.171  62.602  75.272  1.00  0.00            
ATOM    201 1HG2 VAL    11      89.519  63.629  75.161  1.00  0.00            
ATOM    202 2HG2 VAL    11      89.336  61.914  74.443  1.00  0.00            
ATOM    203 3HG2 VAL    11      88.111  62.506  75.507  1.00  0.00            
ATOM    204  C   VAL    11      90.171  62.350  78.982  1.00  0.00            
ATOM    205  O   VAL    11      90.134  61.205  79.562  1.00  0.00            
ATOM    206  N   SER    12      90.858  63.350  79.515  1.00  0.00            
ATOM    207  H   SER    12      90.932  64.177  78.941  1.00  0.00            
ATOM    208  CA  SER    12      91.462  63.353  80.832  1.00  0.00            
ATOM    209  HA  SER    12      91.998  62.411  80.944  1.00  0.00            
ATOM    210  CB  SER    12      92.514  64.462  80.993  1.00  0.00            
ATOM    211  HB1 SER    12      93.432  64.105  80.527  1.00  0.00            
ATOM    212  HB2 SER    12      92.849  64.458  82.030  1.00  0.00            
ATOM    213  OG  SER    12      92.109  65.774  80.685  1.00  0.00            
ATOM    214  HG  SER    12      92.140  66.140  81.572  1.00  0.00            
ATOM    215  C   SER    12      90.547  63.414  82.021  1.00  0.00            
ATOM    216  O   SER    12      90.963  62.911  83.075  1.00  0.00            
ATOM    217  N   GLU    13      89.428  64.128  82.006  1.00  0.00            
ATOM    218  H   GLU    13      89.196  64.461  81.081  1.00  0.00            
ATOM    219  CA  GLU    13      88.788  64.585  83.173  1.00  0.00            
ATOM    220  HA  GLU    13      89.185  64.076  84.051  1.00  0.00            
ATOM    221  CB  GLU    13      89.191  66.109  83.316  1.00  0.00            
ATOM    222  HB1 GLU    13      88.602  66.690  82.606  1.00  0.00            
ATOM    223  HB2 GLU    13      90.252  66.136  83.071  1.00  0.00            
ATOM    224  CG  GLU    13      88.906  66.649  84.719  1.00  0.00            
ATOM    225  HG1 GLU    13      87.907  66.392  85.071  1.00  0.00            
ATOM    226  HG2 GLU    13      88.898  67.739  84.700  1.00  0.00            
ATOM    227  CD  GLU    13      89.907  66.145  85.792  1.00  0.00            
ATOM    228  OE1 GLU    13      91.085  66.262  85.499  1.00  0.00            
ATOM    229  OE2 GLU    13      89.422  65.775  86.873  1.00  0.00            
ATOM    230  C   GLU    13      87.253  64.358  83.231  1.00  0.00            
ATOM    231  O   GLU    13      86.434  65.295  83.059  1.00  0.00            
ATOM    232  N   PRO    14      86.813  63.123  83.543  1.00  0.00            
ATOM    233  CD  PRO    14      87.540  61.896  83.742  1.00  0.00            
ATOM    234  HD1 PRO    14      87.799  61.676  84.778  1.00  0.00            
ATOM    235  HD2 PRO    14      88.452  61.890  83.145  1.00  0.00            
ATOM    236  CG  PRO    14      86.684  60.821  83.110  1.00  0.00            
ATOM    237  HG1 PRO    14      86.900  59.852  83.559  1.00  0.00            
ATOM    238  HG2 PRO    14      87.001  60.808  82.067  1.00  0.00            
ATOM    239  CB  PRO    14      85.240  61.248  83.269  1.00  0.00            
ATOM    240  HB1 PRO    14      84.831  60.919  84.225  1.00  0.00            
ATOM    241  HB2 PRO    14      84.694  60.877  82.402  1.00  0.00            
ATOM    242  CA  PRO    14      85.457  62.721  83.220  1.00  0.00            
ATOM    243  HA  PRO    14      85.320  62.944  82.161  1.00  0.00            
ATOM    244  C   PRO    14      84.355  63.470  83.979  1.00  0.00            
ATOM    245  O   PRO    14      83.189  63.464  83.566  1.00  0.00            
ATOM    246  N   SER    15      84.647  64.176  85.062  1.00  0.00            
ATOM    247  H   SER    15      85.575  64.140  85.458  1.00  0.00            
ATOM    248  CA  SER    15      83.637  64.742  85.931  1.00  0.00            
ATOM    249  HA  SER    15      82.866  63.977  86.024  1.00  0.00            
ATOM    250  CB  SER    15      84.080  65.078  87.324  1.00  0.00            
ATOM    251  HB1 SER    15      84.638  64.230  87.720  1.00  0.00            
ATOM    252  HB2 SER    15      83.145  65.237  87.861  1.00  0.00            
ATOM    253  OG  SER    15      84.900  66.175  87.107  1.00  0.00            
ATOM    254  HG  SER    15      85.192  66.370  88.000  1.00  0.00            
ATOM    255  C   SER    15      82.733  65.804  85.274  1.00  0.00            
ATOM    256  O   SER    15      81.532  65.780  85.495  1.00  0.00            
ATOM    257  N   ILE    16      83.323  66.791  84.538  1.00  0.00            
ATOM    258  H   ILE    16      84.264  66.550  84.265  1.00  0.00            
ATOM    259  CA  ILE    16      82.746  68.099  84.190  1.00  0.00            
ATOM    260  HA  ILE    16      81.661  68.006  84.142  1.00  0.00            
ATOM    261  CB  ILE    16      83.208  69.140  85.260  1.00  0.00            
ATOM    262  HB  ILE    16      82.647  70.066  85.130  1.00  0.00            
ATOM    263  CG2 ILE    16      82.968  68.776  86.750  1.00  0.00            
ATOM    264 1HG2 ILE    16      83.818  68.179  87.081  1.00  0.00            
ATOM    265 2HG2 ILE    16      83.068  69.648  87.397  1.00  0.00            
ATOM    266 3HG2 ILE    16      81.991  68.354  86.982  1.00  0.00            
ATOM    267  CG1 ILE    16      84.724  69.511  85.052  1.00  0.00            
ATOM    268 1HG1 ILE    16      84.744  69.944  84.052  1.00  0.00            
ATOM    269 2HG1 ILE    16      85.328  68.606  85.119  1.00  0.00            
ATOM    270  CD  ILE    16      85.317  70.549  86.018  1.00  0.00            
ATOM    271  HD1 ILE    16      86.188  70.836  85.429  1.00  0.00            
ATOM    272  HD2 ILE    16      84.683  71.434  86.070  1.00  0.00            
ATOM    273  HD3 ILE    16      85.606  70.200  87.009  1.00  0.00            
ATOM    274  C   ILE    16      83.031  68.648  82.814  1.00  0.00            
ATOM    275  O   ILE    16      83.983  68.257  82.099  1.00  0.00            
ATOM    276  N   THR    17      82.273  69.668  82.462  1.00  0.00            
ATOM    277  H   THR    17      81.504  69.947  83.055  1.00  0.00            
ATOM    278  CA  THR    17      82.664  70.364  81.165  1.00  0.00            
ATOM    279  HA  THR    17      83.177  69.720  80.451  1.00  0.00            
ATOM    280  CB  THR    17      81.328  70.940  80.503  1.00  0.00            
ATOM    281  HB  THR    17      80.636  70.141  80.235  1.00  0.00            
ATOM    282  CG2 THR    17      80.628  71.797  81.481  1.00  0.00            
ATOM    283 1HG2 THR    17      79.783  72.229  80.946  1.00  0.00            
ATOM    284 2HG2 THR    17      80.153  71.280  82.316  1.00  0.00            
ATOM    285 3HG2 THR    17      81.257  72.670  81.655  1.00  0.00            
ATOM    286  OG1 THR    17      81.739  71.680  79.378  1.00  0.00            
ATOM    287  HG1 THR    17      82.381  71.212  78.840  1.00  0.00            
ATOM    288  C   THR    17      83.717  71.544  81.450  1.00  0.00            
ATOM    289  O   THR    17      83.886  72.073  82.553  1.00  0.00            
ATOM    290  N   HIS    18      84.465  71.868  80.453  1.00  0.00            
ATOM    291  H   HIS    18      84.186  71.370  79.620  1.00  0.00            
ATOM    292  CA  HIS    18      85.434  72.933  80.252  1.00  0.00            
ATOM    293  HA  HIS    18      85.436  73.545  81.155  1.00  0.00            
ATOM    294  CB  HIS    18      86.825  72.320  80.115  1.00  0.00            
ATOM    295  HB1 HIS    18      87.445  73.066  79.617  1.00  0.00            
ATOM    296  HB2 HIS    18      86.887  71.446  79.468  1.00  0.00            
ATOM    297  CG  HIS    18      87.533  72.036  81.453  1.00  0.00            
ATOM    298  ND1 HIS    18      87.484  70.742  82.102  1.00  0.00            
ATOM    299  CE1 HIS    18      88.403  70.773  83.050  1.00  0.00            
ATOM    300  HE1 HIS    18      88.533  70.100  83.885  1.00  0.00            
ATOM    301  NE2 HIS    18      88.991  71.963  82.986  1.00  0.00            
ATOM    302  HE2 HIS    18      89.747  72.246  83.593  1.00  0.00            
ATOM    303  CD2 HIS    18      88.498  72.796  82.062  1.00  0.00            
ATOM    304  HD2 HIS    18      88.761  73.797  81.753  1.00  0.00            
ATOM    305  C   HIS    18      84.972  73.867  79.150  1.00  0.00            
ATOM    306  O   HIS    18      84.240  73.566  78.173  1.00  0.00            
ATOM    307  N   PHE    19      85.485  75.106  79.151  1.00  0.00            
ATOM    308  H   PHE    19      85.851  75.402  80.044  1.00  0.00            
ATOM    309  CA  PHE    19      85.310  76.119  78.150  1.00  0.00            
ATOM    310  HA  PHE    19      84.706  75.731  77.329  1.00  0.00            
ATOM    311  CB  PHE    19      84.473  77.275  78.899  1.00  0.00            
ATOM    312  HB1 PHE    19      84.112  77.920  78.098  1.00  0.00            
ATOM    313  HB2 PHE    19      85.085  77.884  79.564  1.00  0.00            
ATOM    314  CG  PHE    19      83.139  76.771  79.570  1.00  0.00            
ATOM    315  CD1 PHE    19      82.215  75.960  78.860  1.00  0.00            
ATOM    316  HD1 PHE    19      82.378  75.533  77.882  1.00  0.00            
ATOM    317  CE1 PHE    19      81.244  75.333  79.681  1.00  0.00            
ATOM    318  HE1 PHE    19      80.619  74.535  79.305  1.00  0.00            
ATOM    319  CZ  PHE    19      80.909  75.708  80.995  1.00  0.00            
ATOM    320  HZ  PHE    19      80.089  75.336  81.592  1.00  0.00            
ATOM    321  CE2 PHE    19      81.818  76.574  81.641  1.00  0.00            
ATOM    322  HE2 PHE    19      81.648  76.848  82.671  1.00  0.00            
ATOM    323  CD2 PHE    19      82.967  77.042  80.930  1.00  0.00            
ATOM    324  HD2 PHE    19      83.737  77.583  81.460  1.00  0.00            
ATOM    325  C   PHE    19      86.681  76.494  77.621  1.00  0.00            
ATOM    326  O   PHE    19      87.501  76.994  78.402  1.00  0.00            
ATOM    327  N   LEU    20      86.971  76.214  76.371  1.00  0.00            
ATOM    328  H   LEU    20      86.219  75.832  75.815  1.00  0.00            
ATOM    329  CA  LEU    20      88.123  76.517  75.681  1.00  0.00            
ATOM    330  HA  LEU    20      88.958  76.678  76.362  1.00  0.00            
ATOM    331  CB  LEU    20      88.596  75.317  74.799  1.00  0.00            
ATOM    332  HB1 LEU    20      87.791  75.276  74.065  1.00  0.00            
ATOM    333  HB2 LEU    20      88.691  74.412  75.399  1.00  0.00            
ATOM    334  CG  LEU    20      89.950  75.546  74.086  1.00  0.00            
ATOM    335  HG  LEU    20      89.879  76.539  73.643  1.00  0.00            
ATOM    336  CD1 LEU    20      91.068  75.470  75.187  1.00  0.00            
ATOM    337 1HD1 LEU    20      90.918  74.525  75.710  1.00  0.00            
ATOM    338 2HD1 LEU    20      92.087  75.490  74.801  1.00  0.00            
ATOM    339 3HD1 LEU    20      91.043  76.253  75.945  1.00  0.00            
ATOM    340  CD2 LEU    20      90.248  74.493  72.996  1.00  0.00            
ATOM    341 1HD2 LEU    20      89.437  74.473  72.268  1.00  0.00            
ATOM    342 2HD2 LEU    20      91.225  74.632  72.533  1.00  0.00            
ATOM    343 3HD2 LEU    20      90.217  73.477  73.389  1.00  0.00            
ATOM    344  C   LEU    20      87.916  77.760  74.749  1.00  0.00            
ATOM    345  O   LEU    20      87.025  77.830  73.911  1.00  0.00            
ATOM    346  N   GLN    21      88.867  78.755  74.887  1.00  0.00            
ATOM    347  H   GLN    21      89.658  78.471  75.447  1.00  0.00            
ATOM    348  CA  GLN    21      88.924  79.925  74.012  1.00  0.00            
ATOM    349  HA  GLN    21      88.065  79.916  73.342  1.00  0.00            
ATOM    350  CB  GLN    21      88.707  81.154  74.858  1.00  0.00            
ATOM    351  HB1 GLN    21      88.816  81.989  74.165  1.00  0.00            
ATOM    352  HB2 GLN    21      89.410  81.226  75.688  1.00  0.00            
ATOM    353  CG  GLN    21      87.427  81.184  75.682  1.00  0.00            
ATOM    354  HG1 GLN    21      87.290  80.271  76.262  1.00  0.00            
ATOM    355  HG2 GLN    21      86.574  81.170  75.004  1.00  0.00            
ATOM    356  CD  GLN    21      87.341  82.475  76.480  1.00  0.00            
ATOM    357  OE1 GLN    21      87.009  83.526  75.930  1.00  0.00            
ATOM    358  NE2 GLN    21      87.814  82.433  77.719  1.00  0.00            
ATOM    359 1HE2 GLN    21      88.138  81.562  78.116  1.00  0.00            
ATOM    360 2HE2 GLN    21      87.820  83.285  78.262  1.00  0.00            
ATOM    361  C   GLN    21      90.240  80.093  73.190  1.00  0.00            
ATOM    362  O   GLN    21      91.291  79.953  73.812  1.00  0.00            
ATOM    363  N   VAL    22      90.154  80.556  71.924  1.00  0.00            
ATOM    364  H   VAL    22      89.277  80.647  71.431  1.00  0.00            
ATOM    365  CA  VAL    22      91.303  80.986  71.026  1.00  0.00            
ATOM    366  HA  VAL    22      92.191  81.103  71.647  1.00  0.00            
ATOM    367  CB  VAL    22      91.501  79.974  69.906  1.00  0.00            
ATOM    368  HB  VAL    22      90.646  79.919  69.233  1.00  0.00            
ATOM    369  CG1 VAL    22      92.830  80.157  69.047  1.00  0.00            
ATOM    370 1HG1 VAL    22      92.970  81.204  68.778  1.00  0.00            
ATOM    371 2HG1 VAL    22      93.701  80.030  69.691  1.00  0.00            
ATOM    372 3HG1 VAL    22      92.949  79.538  68.158  1.00  0.00            
ATOM    373  CG2 VAL    22      91.850  78.563  70.561  1.00  0.00            
ATOM    374 1HG2 VAL    22      90.972  77.960  70.792  1.00  0.00            
ATOM    375 2HG2 VAL    22      92.194  77.986  69.703  1.00  0.00            
ATOM    376 3HG2 VAL    22      92.635  78.596  71.317  1.00  0.00            
ATOM    377  C   VAL    22      91.044  82.428  70.533  1.00  0.00            
ATOM    378  O   VAL    22      89.933  82.611  70.091  1.00  0.00            
ATOM    379  N   SER    23      92.051  83.316  70.639  1.00  0.00            
ATOM    380  H   SER    23      92.950  82.946  70.913  1.00  0.00            
ATOM    381  CA  SER    23      91.813  84.779  70.474  1.00  0.00            
ATOM    382  HA  SER    23      90.856  84.912  69.969  1.00  0.00            
ATOM    383  CB  SER    23      91.620  85.358  71.868  1.00  0.00            
ATOM    384  HB1 SER    23      91.210  86.353  71.695  1.00  0.00            
ATOM    385  HB2 SER    23      92.544  85.572  72.404  1.00  0.00            
ATOM    386  OG  SER    23      90.788  84.757  72.822  1.00  0.00            
ATOM    387  HG  SER    23      90.265  85.441  73.248  1.00  0.00            
ATOM    388  C   SER    23      92.874  85.550  69.733  1.00  0.00            
ATOM    389  O   SER    23      94.095  85.500  70.056  1.00  0.00            
ATOM    390  N   TRP    24      92.474  86.261  68.648  1.00  0.00            
ATOM    391  H   TRP    24      91.494  86.475  68.524  1.00  0.00            
ATOM    392  CA  TRP    24      93.369  86.861  67.593  1.00  0.00            
ATOM    393  HA  TRP    24      94.383  86.777  67.984  1.00  0.00            
ATOM    394  CB  TRP    24      93.358  85.902  66.360  1.00  0.00            
ATOM    395  HB1 TRP    24      93.608  84.874  66.621  1.00  0.00            
ATOM    396  HB2 TRP    24      94.046  86.125  65.545  1.00  0.00            
ATOM    397  CG  TRP    24      91.999  85.912  65.704  1.00  0.00            
ATOM    398  CD1 TRP    24      91.560  86.847  64.783  1.00  0.00            
ATOM    399  HD1 TRP    24      92.191  87.593  64.323  1.00  0.00            
ATOM    400  NE1 TRP    24      90.351  86.515  64.296  1.00  0.00            
ATOM    401  HE1 TRP    24      89.928  86.980  63.504  1.00  0.00            
ATOM    402  CE2 TRP    24      89.817  85.411  64.918  1.00  0.00            
ATOM    403  CZ2 TRP    24      88.699  84.623  64.703  1.00  0.00            
ATOM    404  HZ2 TRP    24      87.937  84.759  63.950  1.00  0.00            
ATOM    405  CH2 TRP    24      88.553  83.516  65.594  1.00  0.00            
ATOM    406  HH2 TRP    24      87.619  82.977  65.534  1.00  0.00            
ATOM    407  CZ3 TRP    24      89.497  83.163  66.518  1.00  0.00            
ATOM    408  HZ3 TRP    24      89.411  82.263  67.109  1.00  0.00            
ATOM    409  CE3 TRP    24      90.630  83.920  66.694  1.00  0.00            
ATOM    410  HE3 TRP    24      91.386  83.590  67.391  1.00  0.00            
ATOM    411  CD2 TRP    24      90.860  85.065  65.909  1.00  0.00            
ATOM    412  C   TRP    24      93.129  88.276  67.099  1.00  0.00            
ATOM    413  O   TRP    24      92.034  88.780  67.225  1.00  0.00            
ATOM    414  N   GLU    25      94.190  88.845  66.561  1.00  0.00            
ATOM    415  H   GLU    25      95.020  88.272  66.518  1.00  0.00            
ATOM    416  CA  GLU    25      94.122  89.871  65.523  1.00  0.00            
ATOM    417  HA  GLU    25      93.114  90.281  65.586  1.00  0.00            
ATOM    418  CB  GLU    25      95.148  90.949  65.937  1.00  0.00            
ATOM    419  HB1 GLU    25      96.138  90.563  65.697  1.00  0.00            
ATOM    420  HB2 GLU    25      95.127  91.234  66.989  1.00  0.00            
ATOM    421  CG  GLU    25      95.001  92.280  65.202  1.00  0.00            
ATOM    422  HG1 GLU    25      95.238  92.158  64.145  1.00  0.00            
ATOM    423  HG2 GLU    25      95.706  93.001  65.616  1.00  0.00            
ATOM    424  CD  GLU    25      93.563  92.795  65.355  1.00  0.00            
ATOM    425  OE1 GLU    25      92.784  92.659  64.380  1.00  0.00            
ATOM    426  OE2 GLU    25      93.178  93.410  66.406  1.00  0.00            
ATOM    427  C   GLU    25      94.266  89.261  64.094  1.00  0.00            
ATOM    428  O   GLU    25      95.070  88.373  63.835  1.00  0.00            
ATOM    429  N   LYS    26      93.431  89.799  63.227  1.00  0.00            
ATOM    430  H   LYS    26      92.784  90.486  63.588  1.00  0.00            
ATOM    431  CA  LYS    26      93.251  89.410  61.749  1.00  0.00            
ATOM    432  HA  LYS    26      92.405  89.972  61.354  1.00  0.00            
ATOM    433  CB  LYS    26      94.544  89.869  60.984  1.00  0.00            
ATOM    434  HB1 LYS    26      94.662  89.357  60.029  1.00  0.00            
ATOM    435  HB2 LYS    26      95.460  89.614  61.517  1.00  0.00            
ATOM    436  CG  LYS    26      94.499  91.340  60.560  1.00  0.00            
ATOM    437  HG1 LYS    26      94.489  92.059  61.379  1.00  0.00            
ATOM    438  HG2 LYS    26      93.642  91.512  59.909  1.00  0.00            
ATOM    439  CD  LYS    26      95.722  91.708  59.727  1.00  0.00            
ATOM    440  HD1 LYS    26      95.776  91.129  58.805  1.00  0.00            
ATOM    441  HD2 LYS    26      96.580  91.445  60.345  1.00  0.00            
ATOM    442  CE  LYS    26      95.758  93.188  59.486  1.00  0.00            
ATOM    443  HE1 LYS    26      95.531  93.744  60.396  1.00  0.00            
ATOM    444  HE2 LYS    26      94.955  93.468  58.804  1.00  0.00            
ATOM    445  NZ  LYS    26      97.082  93.583  58.966  1.00  0.00            
ATOM    446  HZ1 LYS    26      97.182  94.540  58.658  1.00  0.00            
ATOM    447  HZ2 LYS    26      97.766  93.323  59.662  1.00  0.00            
ATOM    448  HZ3 LYS    26      97.339  93.067  58.136  1.00  0.00            
ATOM    449  C   LYS    26      93.045  87.966  61.335  1.00  0.00            
ATOM    450  O   LYS    26      92.113  87.700  60.592  1.00  0.00            
ATOM    451  N   THR    27      93.692  86.987  61.931  1.00  0.00            
ATOM    452  H   THR    27      94.459  87.330  62.492  1.00  0.00            
ATOM    453  CA  THR    27      93.795  85.577  61.499  1.00  0.00            
ATOM    454  HA  THR    27      92.841  85.061  61.386  1.00  0.00            
ATOM    455  CB  THR    27      94.493  85.446  60.140  1.00  0.00            
ATOM    456  HB  THR    27      93.793  85.855  59.412  1.00  0.00            
ATOM    457  CG2 THR    27      95.783  86.226  59.917  1.00  0.00            
ATOM    458 1HG2 THR    27      95.537  87.282  60.020  1.00  0.00            
ATOM    459 2HG2 THR    27      96.514  85.926  60.668  1.00  0.00            
ATOM    460 3HG2 THR    27      96.359  85.915  59.045  1.00  0.00            
ATOM    461  OG1 THR    27      94.829  84.080  59.941  1.00  0.00            
ATOM    462  HG1 THR    27      94.898  83.980  58.989  1.00  0.00            
ATOM    463  C   THR    27      94.641  84.858  62.597  1.00  0.00            
ATOM    464  O   THR    27      95.699  85.271  63.094  1.00  0.00            
ATOM    465  N   LEU    28      94.258  83.625  63.006  1.00  0.00            
ATOM    466  H   LEU    28      93.317  83.337  62.777  1.00  0.00            
ATOM    467  CA  LEU    28      95.075  82.665  63.829  1.00  0.00            
ATOM    468  HA  LEU    28      95.074  82.960  64.878  1.00  0.00            
ATOM    469  CB  LEU    28      94.357  81.280  63.730  1.00  0.00            
ATOM    470  HB1 LEU    28      95.039  80.579  64.212  1.00  0.00            
ATOM    471  HB2 LEU    28      94.122  81.024  62.697  1.00  0.00            
ATOM    472  CG  LEU    28      92.995  81.083  64.426  1.00  0.00            
ATOM    473  HG  LEU    28      92.146  81.588  63.964  1.00  0.00            
ATOM    474  CD1 LEU    28      92.640  79.616  64.306  1.00  0.00            
ATOM    475 1HD1 LEU    28      93.312  79.028  64.931  1.00  0.00            
ATOM    476 2HD1 LEU    28      91.641  79.457  64.713  1.00  0.00            
ATOM    477 3HD1 LEU    28      92.740  79.376  63.247  1.00  0.00            
ATOM    478  CD2 LEU    28      92.955  81.589  65.851  1.00  0.00            
ATOM    479 1HD2 LEU    28      92.045  81.265  66.356  1.00  0.00            
ATOM    480 2HD2 LEU    28      93.769  81.124  66.407  1.00  0.00            
ATOM    481 3HD2 LEU    28      93.086  82.659  66.013  1.00  0.00            
ATOM    482  C   LEU    28      96.513  82.454  63.407  1.00  0.00            
ATOM    483  O   LEU    28      97.347  82.119  64.226  1.00  0.00            
ATOM    484  N   GLU    29      96.761  82.617  62.087  1.00  0.00            
ATOM    485  H   GLU    29      96.058  83.072  61.522  1.00  0.00            
ATOM    486  CA  GLU    29      98.074  82.394  61.477  1.00  0.00            
ATOM    487  HA  GLU    29      98.455  81.419  61.782  1.00  0.00            
ATOM    488  CB  GLU    29      97.927  82.424  59.897  1.00  0.00            
ATOM    489  HB1 GLU    29      98.888  82.129  59.475  1.00  0.00            
ATOM    490  HB2 GLU    29      97.707  83.454  59.616  1.00  0.00            
ATOM    491  CG  GLU    29      96.823  81.519  59.348  1.00  0.00            
ATOM    492  HG1 GLU    29      95.845  81.684  59.801  1.00  0.00            
ATOM    493  HG2 GLU    29      97.077  80.471  59.503  1.00  0.00            
ATOM    494  CD  GLU    29      96.713  81.429  57.790  1.00  0.00            
ATOM    495  OE1 GLU    29      97.635  81.824  57.015  1.00  0.00            
ATOM    496  OE2 GLU    29      95.714  80.866  57.330  1.00  0.00            
ATOM    497  C   GLU    29      99.120  83.435  61.823  1.00  0.00            
ATOM    498  O   GLU    29     100.268  83.260  61.477  1.00  0.00            
ATOM    499  N   SER    30      98.765  84.461  62.584  1.00  0.00            
ATOM    500  H   SER    30      97.779  84.659  62.680  1.00  0.00            
ATOM    501  CA  SER    30      99.654  85.586  63.089  1.00  0.00            
ATOM    502  HA  SER    30     100.566  85.342  62.544  1.00  0.00            
ATOM    503  CB  SER    30      99.121  87.008  62.828  1.00  0.00            
ATOM    504  HB1 SER    30      99.978  87.628  63.092  1.00  0.00            
ATOM    505  HB2 SER    30      98.282  87.179  63.502  1.00  0.00            
ATOM    506  OG  SER    30      98.794  87.045  61.460  1.00  0.00            
ATOM    507  HG  SER    30      98.635  87.966  61.243  1.00  0.00            
ATOM    508  C   SER    30      99.848  85.342  64.626  1.00  0.00            
ATOM    509  O   SER    30     100.172  86.272  65.350  1.00  0.00            
ATOM    510  N   GLY    31      99.577  84.110  65.157  1.00  0.00            
ATOM    511  H   GLY    31      99.297  83.363  64.537  1.00  0.00            
ATOM    512  CA  GLY    31      99.503  83.806  66.640  1.00  0.00            
ATOM    513  HA1 GLY    31     100.190  84.477  67.155  1.00  0.00            
ATOM    514  HA2 GLY    31      99.700  82.768  66.906  1.00  0.00            
ATOM    515  C   GLY    31      98.137  84.021  67.223  1.00  0.00            
ATOM    516  O   GLY    31      97.297  84.641  66.558  1.00  0.00            
ATOM    517  N   PHE    32      97.974  83.664  68.487  1.00  0.00            
ATOM    518  H   PHE    32      98.659  83.163  69.034  1.00  0.00            
ATOM    519  CA  PHE    32      96.759  83.944  69.278  1.00  0.00            
ATOM    520  HA  PHE    32      96.400  84.924  68.962  1.00  0.00            
ATOM    521  CB  PHE    32      95.646  82.928  68.892  1.00  0.00            
ATOM    522  HB1 PHE    32      95.166  83.281  67.980  1.00  0.00            
ATOM    523  HB2 PHE    32      94.891  83.010  69.674  1.00  0.00            
ATOM    524  CG  PHE    32      96.051  81.475  68.787  1.00  0.00            
ATOM    525  CD1 PHE    32      96.189  80.659  69.957  1.00  0.00            
ATOM    526  HD1 PHE    32      96.052  81.050  70.954  1.00  0.00            
ATOM    527  CE1 PHE    32      96.608  79.311  69.750  1.00  0.00            
ATOM    528  HE1 PHE    32      96.727  78.707  70.637  1.00  0.00            
ATOM    529  CZ  PHE    32      96.864  78.770  68.465  1.00  0.00            
ATOM    530  HZ  PHE    32      97.173  77.759  68.244  1.00  0.00            
ATOM    531  CE2 PHE    32      96.639  79.612  67.346  1.00  0.00            
ATOM    532  HE2 PHE    32      96.742  79.224  66.344  1.00  0.00            
ATOM    533  CD2 PHE    32      96.271  80.941  67.484  1.00  0.00            
ATOM    534  HD2 PHE    32      96.126  81.615  66.653  1.00  0.00            
ATOM    535  C   PHE    32      97.014  83.847  70.786  1.00  0.00            
ATOM    536  O   PHE    32      97.907  83.140  71.317  1.00  0.00            
ATOM    537  N   VAL    33      96.076  84.398  71.502  1.00  0.00            
ATOM    538  H   VAL    33      95.409  84.919  70.951  1.00  0.00            
ATOM    539  CA  VAL    33      95.896  84.215  72.929  1.00  0.00            
ATOM    540  HA  VAL    33      96.890  84.146  73.371  1.00  0.00            
ATOM    541  CB  VAL    33      95.404  85.481  73.555  1.00  0.00            
ATOM    542  HB  VAL    33      94.575  85.886  72.975  1.00  0.00            
ATOM    543  CG1 VAL    33      94.781  85.367  74.941  1.00  0.00            
ATOM    544 1HG1 VAL    33      95.396  84.830  75.663  1.00  0.00            
ATOM    545 2HG1 VAL    33      94.477  86.306  75.405  1.00  0.00            
ATOM    546 3HG1 VAL    33      93.876  84.770  74.823  1.00  0.00            
ATOM    547  CG2 VAL    33      96.577  86.435  73.532  1.00  0.00            
ATOM    548 1HG2 VAL    33      96.301  87.429  73.884  1.00  0.00            
ATOM    549 2HG2 VAL    33      97.411  86.043  74.115  1.00  0.00            
ATOM    550 3HG2 VAL    33      96.879  86.552  72.492  1.00  0.00            
ATOM    551  C   VAL    33      94.973  83.068  73.189  1.00  0.00            
ATOM    552  O   VAL    33      94.020  82.799  72.503  1.00  0.00            
ATOM    553  N   ILE    34      95.195  82.399  74.354  1.00  0.00            
ATOM    554  H   ILE    34      95.998  82.723  74.875  1.00  0.00            
ATOM    555  CA  ILE    34      94.534  81.124  74.619  1.00  0.00            
ATOM    556  HA  ILE    34      93.607  81.115  74.046  1.00  0.00            
ATOM    557  CB  ILE    34      95.349  79.899  74.101  1.00  0.00            
ATOM    558  HB  ILE    34      95.388  80.013  73.017  1.00  0.00            
ATOM    559  CG2 ILE    34      96.802  79.916  74.663  1.00  0.00            
ATOM    560 1HG2 ILE    34      97.246  80.893  74.471  1.00  0.00            
ATOM    561 2HG2 ILE    34      96.824  79.813  75.748  1.00  0.00            
ATOM    562 3HG2 ILE    34      97.352  79.091  74.211  1.00  0.00            
ATOM    563  CG1 ILE    34      94.592  78.582  74.376  1.00  0.00            
ATOM    564 1HG1 ILE    34      93.567  78.942  74.286  1.00  0.00            
ATOM    565 2HG1 ILE    34      94.678  78.323  75.431  1.00  0.00            
ATOM    566  CD  ILE    34      94.840  77.475  73.414  1.00  0.00            
ATOM    567  HD1 ILE    34      94.513  77.681  72.395  1.00  0.00            
ATOM    568  HD2 ILE    34      95.922  77.346  73.366  1.00  0.00            
ATOM    569  HD3 ILE    34      94.465  76.501  73.725  1.00  0.00            
ATOM    570  C   ILE    34      94.280  80.920  76.102  1.00  0.00            
ATOM    571  O   ILE    34      95.061  81.267  76.919  1.00  0.00            
ATOM    572  N   THR    35      93.068  80.466  76.443  1.00  0.00            
ATOM    573  H   THR    35      92.380  80.324  75.717  1.00  0.00            
ATOM    574  CA  THR    35      92.638  80.263  77.829  1.00  0.00            
ATOM    575  HA  THR    35      93.574  80.110  78.366  1.00  0.00            
ATOM    576  CB  THR    35      91.867  81.536  78.220  1.00  0.00            
ATOM    577  HB  THR    35      90.881  81.459  77.762  1.00  0.00            
ATOM    578  CG2 THR    35      91.618  81.353  79.725  1.00  0.00            
ATOM    579 1HG2 THR    35      90.717  80.747  79.817  1.00  0.00            
ATOM    580 2HG2 THR    35      92.447  80.858  80.233  1.00  0.00            
ATOM    581 3HG2 THR    35      91.396  82.344  80.120  1.00  0.00            
ATOM    582  OG1 THR    35      92.520  82.755  78.067  1.00  0.00            
ATOM    583  HG1 THR    35      92.365  82.973  77.146  1.00  0.00            
ATOM    584  C   THR    35      91.784  78.998  77.960  1.00  0.00            
ATOM    585  O   THR    35      90.953  78.615  77.194  1.00  0.00            
ATOM    586  N   LEU    36      92.054  78.256  79.082  1.00  0.00            
ATOM    587  H   LEU    36      92.855  78.502  79.645  1.00  0.00            
ATOM    588  CA  LEU    36      91.220  77.160  79.500  1.00  0.00            
ATOM    589  HA  LEU    36      90.419  77.011  78.777  1.00  0.00            
ATOM    590  CB  LEU    36      91.987  75.844  79.736  1.00  0.00            
ATOM    591  HB1 LEU    36      92.677  76.140  80.526  1.00  0.00            
ATOM    592  HB2 LEU    36      92.594  75.582  78.869  1.00  0.00            
ATOM    593  CG  LEU    36      91.103  74.593  80.239  1.00  0.00            
ATOM    594  HG  LEU    36      90.467  74.921  81.062  1.00  0.00            
ATOM    595  CD1 LEU    36      90.327  74.065  79.028  1.00  0.00            
ATOM    596 1HD1 LEU    36      89.817  73.113  79.178  1.00  0.00            
ATOM    597 2HD1 LEU    36      89.587  74.822  78.770  1.00  0.00            
ATOM    598 3HD1 LEU    36      90.956  73.937  78.146  1.00  0.00            
ATOM    599  CD2 LEU    36      91.895  73.440  80.802  1.00  0.00            
ATOM    600 1HD2 LEU    36      91.208  72.627  81.039  1.00  0.00            
ATOM    601 2HD2 LEU    36      92.597  73.156  80.018  1.00  0.00            
ATOM    602 3HD2 LEU    36      92.387  73.722  81.733  1.00  0.00            
ATOM    603  C   LEU    36      90.513  77.558  80.858  1.00  0.00            
ATOM    604  O   LEU    36      91.110  78.304  81.689  1.00  0.00            
ATOM    605  N   THR    37      89.282  77.121  81.099  1.00  0.00            
ATOM    606  H   THR    37      88.725  76.715  80.360  1.00  0.00            
ATOM    607  CA  THR    37      88.552  77.330  82.389  1.00  0.00            
ATOM    608  HA  THR    37      89.249  77.133  83.204  1.00  0.00            
ATOM    609  CB  THR    37      88.062  78.725  82.674  1.00  0.00            
ATOM    610  HB  THR    37      89.003  79.273  82.611  1.00  0.00            
ATOM    611  CG2 THR    37      87.190  79.217  81.548  1.00  0.00            
ATOM    612 1HG2 THR    37      87.083  80.302  81.537  1.00  0.00            
ATOM    613 2HG2 THR    37      87.707  79.038  80.605  1.00  0.00            
ATOM    614 3HG2 THR    37      86.181  78.830  81.691  1.00  0.00            
ATOM    615  OG1 THR    37      87.461  79.048  83.953  1.00  0.00            
ATOM    616  HG1 THR    37      88.029  78.569  84.561  1.00  0.00            
ATOM    617  C   THR    37      87.337  76.411  82.478  1.00  0.00            
ATOM    618  O   THR    37      86.647  76.080  81.570  1.00  0.00            
ATOM    619  N   ASP    38      87.179  75.886  83.699  1.00  0.00            
ATOM    620  H   ASP    38      87.678  76.278  84.485  1.00  0.00            
ATOM    621  CA  ASP    38      86.257  74.840  84.093  1.00  0.00            
ATOM    622  HA  ASP    38      85.941  74.268  83.221  1.00  0.00            
ATOM    623  CB  ASP    38      86.899  73.928  85.138  1.00  0.00            
ATOM    624  HB1 ASP    38      87.778  73.460  84.695  1.00  0.00            
ATOM    625  HB2 ASP    38      86.159  73.149  85.325  1.00  0.00            
ATOM    626  CG  ASP    38      87.285  74.621  86.419  1.00  0.00            
ATOM    627  OD1 ASP    38      87.166  75.860  86.514  1.00  0.00            
ATOM    628  OD2 ASP    38      87.619  73.928  87.440  1.00  0.00            
ATOM    629  C   ASP    38      84.964  75.438  84.774  1.00  0.00            
ATOM    630  O   ASP    38      84.082  74.808  85.345  1.00  0.00            
ATOM    631  N   GLY    39      84.848  76.825  84.681  1.00  0.00            
ATOM    632  H   GLY    39      85.487  77.430  84.185  1.00  0.00            
ATOM    633  CA  GLY    39      83.757  77.528  85.363  1.00  0.00            
ATOM    634  HA1 GLY    39      82.816  76.980  85.314  1.00  0.00            
ATOM    635  HA2 GLY    39      83.582  78.475  84.853  1.00  0.00            
ATOM    636  C   GLY    39      83.993  77.838  86.855  1.00  0.00            
ATOM    637  O   GLY    39      83.164  78.560  87.454  1.00  0.00            
ATOM    638  N   HIS    40      85.160  77.505  87.420  1.00  0.00            
ATOM    639  H   HIS    40      85.826  77.079  86.792  1.00  0.00            
ATOM    640  CA  HIS    40      85.693  77.870  88.721  1.00  0.00            
ATOM    641  HA  HIS    40      85.096  78.616  89.244  1.00  0.00            
ATOM    642  CB  HIS    40      85.559  76.547  89.469  1.00  0.00            
ATOM    643  HB1 HIS    40      86.387  75.982  89.041  1.00  0.00            
ATOM    644  HB2 HIS    40      84.605  76.026  89.384  1.00  0.00            
ATOM    645  CG  HIS    40      85.832  76.756  90.883  1.00  0.00            
ATOM    646  ND1 HIS    40      87.097  76.564  91.299  1.00  0.00            
ATOM    647  CE1 HIS    40      87.091  76.777  92.614  1.00  0.00            
ATOM    648  HE1 HIS    40      87.952  76.584  93.237  1.00  0.00            
ATOM    649  NE2 HIS    40      85.853  77.105  92.999  1.00  0.00            
ATOM    650  HE2 HIS    40      85.434  77.168  93.916  1.00  0.00            
ATOM    651  CD2 HIS    40      85.072  77.178  91.907  1.00  0.00            
ATOM    652  HD2 HIS    40      84.042  77.501  91.877  1.00  0.00            
ATOM    653  C   HIS    40      87.087  78.460  88.856  1.00  0.00            
ATOM    654  O   HIS    40      87.405  79.324  89.634  1.00  0.00            
ATOM    655  N   SER    41      87.959  78.035  87.980  1.00  0.00            
ATOM    656  H   SER    41      87.625  77.369  87.298  1.00  0.00            
ATOM    657  CA  SER    41      89.408  78.288  87.962  1.00  0.00            
ATOM    658  HA  SER    41      89.569  79.264  88.418  1.00  0.00            
ATOM    659  CB  SER    41      90.079  77.124  88.599  1.00  0.00            
ATOM    660  HB1 SER    41      91.148  77.063  88.394  1.00  0.00            
ATOM    661  HB2 SER    41      89.544  76.268  88.189  1.00  0.00            
ATOM    662  OG  SER    41      89.809  77.116  89.956  1.00  0.00            
ATOM    663  HG  SER    41      88.863  77.010  90.074  1.00  0.00            
ATOM    664  C   SER    41      89.793  78.371  86.445  1.00  0.00            
ATOM    665  O   SER    41      89.147  77.860  85.534  1.00  0.00            
ATOM    666  N   ALA    42      90.955  79.026  86.199  1.00  0.00            
ATOM    667  H   ALA    42      91.542  79.356  86.953  1.00  0.00            
ATOM    668  CA  ALA    42      91.369  79.499  84.820  1.00  0.00            
ATOM    669  HA  ALA    42      90.931  78.801  84.107  1.00  0.00            
ATOM    670  CB  ALA    42      90.790  80.905  84.619  1.00  0.00            
ATOM    671  HB1 ALA    42      90.698  81.173  83.567  1.00  0.00            
ATOM    672  HB2 ALA    42      89.784  81.014  85.024  1.00  0.00            
ATOM    673  HB3 ALA    42      91.405  81.665  85.101  1.00  0.00            
ATOM    674  C   ALA    42      92.903  79.379  84.638  1.00  0.00            
ATOM    675  O   ALA    42      93.732  79.735  85.483  1.00  0.00            
ATOM    676  N   TRP    43      93.365  78.992  83.455  1.00  0.00            
ATOM    677  H   TRP    43      92.598  78.713  82.859  1.00  0.00            
ATOM    678  CA  TRP    43      94.731  78.921  83.035  1.00  0.00            
ATOM    679  HA  TRP    43      95.362  79.521  83.690  1.00  0.00            
ATOM    680  CB  TRP    43      95.176  77.477  83.226  1.00  0.00            
ATOM    681  HB1 TRP    43      96.245  77.444  83.020  1.00  0.00            
ATOM    682  HB2 TRP    43      94.693  76.879  82.454  1.00  0.00            
ATOM    683  CG  TRP    43      94.904  76.762  84.479  1.00  0.00            
ATOM    684  CD1 TRP    43      95.811  76.503  85.438  1.00  0.00            
ATOM    685  HD1 TRP    43      96.854  76.722  85.264  1.00  0.00            
ATOM    686  NE1 TRP    43      95.358  75.704  86.426  1.00  0.00            
ATOM    687  HE1 TRP    43      95.921  75.391  87.204  1.00  0.00            
ATOM    688  CE2 TRP    43      93.955  75.498  86.199  1.00  0.00            
ATOM    689  CZ2 TRP    43      92.914  74.936  86.950  1.00  0.00            
ATOM    690  HZ2 TRP    43      92.988  74.426  87.899  1.00  0.00            
ATOM    691  CH2 TRP    43      91.616  74.952  86.449  1.00  0.00            
ATOM    692  HH2 TRP    43      90.775  74.565  87.005  1.00  0.00            
ATOM    693  CZ3 TRP    43      91.433  75.432  85.175  1.00  0.00            
ATOM    694  HZ3 TRP    43      90.423  75.466  84.795  1.00  0.00            
ATOM    695  CE3 TRP    43      92.408  76.107  84.475  1.00  0.00            
ATOM    696  HE3 TRP    43      92.145  76.690  83.605  1.00  0.00            
ATOM    697  CD2 TRP    43      93.675  76.259  85.031  1.00  0.00            
ATOM    698  C   TRP    43      95.026  79.483  81.625  1.00  0.00            
ATOM    699  O   TRP    43      94.546  78.982  80.584  1.00  0.00            
ATOM    700  N   THR    44      95.908  80.448  81.496  1.00  0.00            
ATOM    701  H   THR    44      96.338  80.804  82.337  1.00  0.00            
ATOM    702  CA  THR    44      95.958  81.305  80.277  1.00  0.00            
ATOM    703  HA  THR    44      95.410  80.828  79.465  1.00  0.00            
ATOM    704  CB  THR    44      95.443  82.751  80.460  1.00  0.00            
ATOM    705  HB  THR    44      94.554  82.769  81.091  1.00  0.00            
ATOM    706  CG2 THR    44      96.364  83.660  81.202  1.00  0.00            
ATOM    707 1HG2 THR    44      96.133  83.611  82.266  1.00  0.00            
ATOM    708 2HG2 THR    44      97.401  83.568  80.880  1.00  0.00            
ATOM    709 3HG2 THR    44      96.168  84.685  80.886  1.00  0.00            
ATOM    710  OG1 THR    44      95.122  83.198  79.121  1.00  0.00            
ATOM    711  HG1 THR    44      94.318  82.826  78.751  1.00  0.00            
ATOM    712  C   THR    44      97.362  81.291  79.683  1.00  0.00            
ATOM    713  O   THR    44      98.339  80.979  80.325  1.00  0.00            
ATOM    714  N   GLY    45      97.473  81.708  78.422  1.00  0.00            
ATOM    715  H   GLY    45      96.636  81.933  77.905  1.00  0.00            
ATOM    716  CA  GLY    45      98.690  81.681  77.636  1.00  0.00            
ATOM    717  HA1 GLY    45      98.819  80.647  77.319  1.00  0.00            
ATOM    718  HA2 GLY    45      99.614  82.005  78.115  1.00  0.00            
ATOM    719  C   GLY    45      98.627  82.457  76.327  1.00  0.00            
ATOM    720  O   GLY    45      97.592  83.033  75.964  1.00  0.00            
ATOM    721  N   THR    46      99.702  82.344  75.524  1.00  0.00            
ATOM    722  H   THR    46     100.471  81.813  75.907  1.00  0.00            
ATOM    723  CA  THR    46      99.907  83.111  74.260  1.00  0.00            
ATOM    724  HA  THR    46      98.949  83.254  73.759  1.00  0.00            
ATOM    725  CB  THR    46     100.432  84.536  74.535  1.00  0.00            
ATOM    726  HB  THR    46     101.439  84.394  74.927  1.00  0.00            
ATOM    727  CG2 THR    46     100.702  85.480  73.383  1.00  0.00            
ATOM    728 1HG2 THR    46     101.519  85.075  72.786  1.00  0.00            
ATOM    729 2HG2 THR    46      99.793  85.448  72.782  1.00  0.00            
ATOM    730 3HG2 THR    46     100.876  86.494  73.744  1.00  0.00            
ATOM    731  OG1 THR    46      99.607  85.221  75.424  1.00  0.00            
ATOM    732  HG1 THR    46      99.043  84.633  75.932  1.00  0.00            
ATOM    733  C   THR    46     100.850  82.384  73.324  1.00  0.00            
ATOM    734  O   THR    46     101.969  81.978  73.691  1.00  0.00            
ATOM    735  N   VAL    47     100.532  82.452  72.052  1.00  0.00            
ATOM    736  H   VAL    47      99.612  82.750  71.762  1.00  0.00            
ATOM    737  CA  VAL    47     101.416  82.047  71.000  1.00  0.00            
ATOM    738  HA  VAL    47     102.359  81.958  71.540  1.00  0.00            
ATOM    739  CB  VAL    47     101.098  80.641  70.402  1.00  0.00            
ATOM    740  HB  VAL    47     101.809  80.341  69.633  1.00  0.00            
ATOM    741  CG1 VAL    47     101.243  79.591  71.548  1.00  0.00            
ATOM    742 1HG1 VAL    47     100.387  79.695  72.215  1.00  0.00            
ATOM    743 2HG1 VAL    47     101.247  78.631  71.032  1.00  0.00            
ATOM    744 3HG1 VAL    47     102.204  79.641  72.060  1.00  0.00            
ATOM    745  CG2 VAL    47      99.656  80.546  69.790  1.00  0.00            
ATOM    746 1HG2 VAL    47      99.453  79.509  69.524  1.00  0.00            
ATOM    747 2HG2 VAL    47      98.901  80.901  70.491  1.00  0.00            
ATOM    748 3HG2 VAL    47      99.692  81.183  68.906  1.00  0.00            
ATOM    749  C   VAL    47     101.577  83.222  70.062  1.00  0.00            
ATOM    750  O   VAL    47     100.696  84.008  69.729  1.00  0.00            
ATOM    751  N   SER    48     102.771  83.223  69.395  1.00  0.00            
ATOM    752  H   SER    48     103.493  82.687  69.855  1.00  0.00            
ATOM    753  CA  SER    48     103.203  84.233  68.433  1.00  0.00            
ATOM    754  HA  SER    48     102.257  84.724  68.204  1.00  0.00            
ATOM    755  CB  SER    48     104.293  85.149  69.048  1.00  0.00            
ATOM    756  HB1 SER    48     103.985  85.677  69.950  1.00  0.00            
ATOM    757  HB2 SER    48     104.544  85.974  68.382  1.00  0.00            
ATOM    758  OG  SER    48     105.406  84.321  69.275  1.00  0.00            
ATOM    759  HG  SER    48     105.006  83.727  69.915  1.00  0.00            
ATOM    760  C   SER    48     103.555  83.623  67.096  1.00  0.00            
ATOM    761  O   SER    48     103.697  82.396  67.119  1.00  0.00            
ATOM    762  N   GLU    49     103.606  84.262  65.934  1.00  0.00            
ATOM    763  H   GLU    49     103.420  85.255  65.935  1.00  0.00            
ATOM    764  CA  GLU    49     103.559  83.521  64.679  1.00  0.00            
ATOM    765  HA  GLU    49     102.699  82.853  64.703  1.00  0.00            
ATOM    766  CB  GLU    49     103.427  84.506  63.525  1.00  0.00            
ATOM    767  HB1 GLU    49     102.553  85.118  63.747  1.00  0.00            
ATOM    768  HB2 GLU    49     103.194  83.886  62.660  1.00  0.00            
ATOM    769  CG  GLU    49     104.662  85.424  63.257  1.00  0.00            
ATOM    770  HG1 GLU    49     105.288  84.885  62.547  1.00  0.00            
ATOM    771  HG2 GLU    49     105.282  85.581  64.140  1.00  0.00            
ATOM    772  CD  GLU    49     104.149  86.696  62.543  1.00  0.00            
ATOM    773  OE1 GLU    49     104.431  87.789  63.052  1.00  0.00            
ATOM    774  OE2 GLU    49     103.508  86.569  61.459  1.00  0.00            
ATOM    775  C   GLU    49     104.736  82.606  64.432  1.00  0.00            
ATOM    776  O   GLU    49     104.701  81.768  63.522  1.00  0.00            
ATOM    777  N   SER    50     105.795  82.714  65.191  1.00  0.00            
ATOM    778  H   SER    50     105.928  83.599  65.658  1.00  0.00            
ATOM    779  CA  SER    50     106.973  81.782  65.258  1.00  0.00            
ATOM    780  HA  SER    50     107.117  81.313  64.285  1.00  0.00            
ATOM    781  CB  SER    50     108.264  82.582  65.522  1.00  0.00            
ATOM    782  HB1 SER    50     108.388  83.373  64.783  1.00  0.00            
ATOM    783  HB2 SER    50     109.123  81.911  65.537  1.00  0.00            
ATOM    784  OG  SER    50     108.411  83.111  66.852  1.00  0.00            
ATOM    785  HG  SER    50     107.820  83.867  66.824  1.00  0.00            
ATOM    786  C   SER    50     106.876  80.677  66.212  1.00  0.00            
ATOM    787  O   SER    50     107.534  79.651  66.081  1.00  0.00            
ATOM    788  N   GLU    51     106.065  80.766  67.218  1.00  0.00            
ATOM    789  H   GLU    51     105.488  81.581  67.371  1.00  0.00            
ATOM    790  CA  GLU    51     105.794  79.582  67.990  1.00  0.00            
ATOM    791  HA  GLU    51     106.747  79.088  68.181  1.00  0.00            
ATOM    792  CB  GLU    51     105.248  80.133  69.306  1.00  0.00            
ATOM    793  HB1 GLU    51     104.923  79.410  70.054  1.00  0.00            
ATOM    794  HB2 GLU    51     104.375  80.768  69.149  1.00  0.00            
ATOM    795  CG  GLU    51     106.364  80.946  70.106  1.00  0.00            
ATOM    796  HG1 GLU    51     106.854  81.577  69.364  1.00  0.00            
ATOM    797  HG2 GLU    51     107.154  80.246  70.378  1.00  0.00            
ATOM    798  CD  GLU    51     105.769  81.688  71.304  1.00  0.00            
ATOM    799  OE1 GLU    51     106.271  81.325  72.376  1.00  0.00            
ATOM    800  OE2 GLU    51     104.905  82.585  71.243  1.00  0.00            
ATOM    801  C   GLU    51     104.874  78.581  67.316  1.00  0.00            
ATOM    802  O   GLU    51     105.187  77.382  67.328  1.00  0.00            
ATOM    803  N   ILE    52     103.874  79.095  66.582  1.00  0.00            
ATOM    804  H   ILE    52     103.688  80.084  66.665  1.00  0.00            
ATOM    805  CA  ILE    52     102.949  78.258  65.784  1.00  0.00            
ATOM    806  HA  ILE    52     102.716  77.408  66.424  1.00  0.00            
ATOM    807  CB  ILE    52     101.558  78.901  65.431  1.00  0.00            
ATOM    808  HB  ILE    52     100.793  78.147  65.249  1.00  0.00            
ATOM    809  CG2 ILE    52     101.108  79.614  66.703  1.00  0.00            
ATOM    810 1HG2 ILE    52     100.054  79.893  66.724  1.00  0.00            
ATOM    811 2HG2 ILE    52     101.214  78.960  67.569  1.00  0.00            
ATOM    812 3HG2 ILE    52     101.791  80.437  66.915  1.00  0.00            
ATOM    813  CG1 ILE    52     101.634  79.764  64.182  1.00  0.00            
ATOM    814 1HG1 ILE    52     101.733  79.137  63.296  1.00  0.00            
ATOM    815 2HG1 ILE    52     102.371  80.562  64.270  1.00  0.00            
ATOM    816  CD  ILE    52     100.351  80.534  63.958  1.00  0.00            
ATOM    817  HD1 ILE    52     100.291  81.171  63.075  1.00  0.00            
ATOM    818  HD2 ILE    52      99.610  79.737  64.018  1.00  0.00            
ATOM    819  HD3 ILE    52     100.198  81.219  64.791  1.00  0.00            
ATOM    820  C   ILE    52     103.579  77.623  64.627  1.00  0.00            
ATOM    821  O   ILE    52     103.218  76.509  64.218  1.00  0.00            
ATOM    822  N   SER    53     104.511  78.244  63.961  1.00  0.00            
ATOM    823  H   SER    53     104.771  79.169  64.274  1.00  0.00            
ATOM    824  CA  SER    53     105.313  77.553  62.867  1.00  0.00            
ATOM    825  HA  SER    53     104.642  77.002  62.207  1.00  0.00            
ATOM    826  CB  SER    53     105.941  78.629  62.067  1.00  0.00            
ATOM    827  HB1 SER    53     105.156  79.322  61.766  1.00  0.00            
ATOM    828  HB2 SER    53     106.491  78.170  61.245  1.00  0.00            
ATOM    829  OG  SER    53     106.914  79.419  62.775  1.00  0.00            
ATOM    830  HG  SER    53     107.063  80.169  62.195  1.00  0.00            
ATOM    831  C   SER    53     106.355  76.614  63.432  1.00  0.00            
ATOM    832  O   SER    53     106.411  75.513  62.864  1.00  0.00            
ATOM    833  N   GLN    54     106.996  76.741  64.690  1.00  0.00            
ATOM    834  H   GLN    54     106.888  77.620  65.176  1.00  0.00            
ATOM    835  CA  GLN    54     107.664  75.659  65.328  1.00  0.00            
ATOM    836  HA  GLN    54     108.423  75.349  64.610  1.00  0.00            
ATOM    837  CB  GLN    54     108.529  76.183  66.485  1.00  0.00            
ATOM    838  HB1 GLN    54     107.910  76.474  67.334  1.00  0.00            
ATOM    839  HB2 GLN    54     109.088  77.056  66.147  1.00  0.00            
ATOM    840  CG  GLN    54     109.532  75.230  67.037  1.00  0.00            
ATOM    841  HG1 GLN    54     108.981  74.464  67.583  1.00  0.00            
ATOM    842  HG2 GLN    54     110.165  75.733  67.768  1.00  0.00            
ATOM    843  CD  GLN    54     110.510  74.608  65.964  1.00  0.00            
ATOM    844  OE1 GLN    54     111.355  75.198  65.326  1.00  0.00            
ATOM    845  NE2 GLN    54     110.265  73.316  65.647  1.00  0.00            
ATOM    846 1HE2 GLN    54     109.535  72.818  66.137  1.00  0.00            
ATOM    847 2HE2 GLN    54     110.612  72.904  64.793  1.00  0.00            
ATOM    848  C   GLN    54     106.707  74.527  65.853  1.00  0.00            
ATOM    849  O   GLN    54     107.178  73.417  65.923  1.00  0.00            
ATOM    850  N   GLU    55     105.400  74.848  66.234  1.00  0.00            
ATOM    851  H   GLU    55     105.111  75.816  66.236  1.00  0.00            
ATOM    852  CA  GLU    55     104.516  73.820  66.741  1.00  0.00            
ATOM    853  HA  GLU    55     105.080  73.115  67.353  1.00  0.00            
ATOM    854  CB  GLU    55     103.336  74.244  67.741  1.00  0.00            
ATOM    855  HB1 GLU    55     102.559  74.616  67.074  1.00  0.00            
ATOM    856  HB2 GLU    55     103.656  74.996  68.462  1.00  0.00            
ATOM    857  CG  GLU    55     102.796  73.043  68.417  1.00  0.00            
ATOM    858  HG1 GLU    55     102.595  72.214  67.738  1.00  0.00            
ATOM    859  HG2 GLU    55     101.829  73.354  68.812  1.00  0.00            
ATOM    860  CD  GLU    55     103.511  72.473  69.703  1.00  0.00            
ATOM    861  OE1 GLU    55     104.562  72.966  70.136  1.00  0.00            
ATOM    862  OE2 GLU    55     103.044  71.567  70.436  1.00  0.00            
ATOM    863  C   GLU    55     103.951  73.071  65.522  1.00  0.00            
ATOM    864  O   GLU    55     103.658  71.856  65.502  1.00  0.00            
ATOM    865  N   ALA    56     103.717  73.749  64.391  1.00  0.00            
ATOM    866  H   ALA    56     103.804  74.754  64.341  1.00  0.00            
ATOM    867  CA  ALA    56     103.475  73.066  63.129  1.00  0.00            
ATOM    868  HA  ALA    56     102.699  72.329  63.336  1.00  0.00            
ATOM    869  CB  ALA    56     103.159  74.169  62.054  1.00  0.00            
ATOM    870  HB1 ALA    56     102.330  74.811  62.352  1.00  0.00            
ATOM    871  HB2 ALA    56     103.996  74.855  61.924  1.00  0.00            
ATOM    872  HB3 ALA    56     102.816  73.791  61.091  1.00  0.00            
ATOM    873  C   ALA    56     104.729  72.264  62.593  1.00  0.00            
ATOM    874  O   ALA    56     104.525  71.172  62.146  1.00  0.00            
ATOM    875  N   ASP    57     105.956  72.834  62.693  1.00  0.00            
ATOM    876  H   ASP    57     106.114  73.696  63.195  1.00  0.00            
ATOM    877  CA  ASP    57     107.162  72.018  62.487  1.00  0.00            
ATOM    878  HA  ASP    57     107.032  71.555  61.509  1.00  0.00            
ATOM    879  CB  ASP    57     108.391  72.925  62.405  1.00  0.00            
ATOM    880  HB1 ASP    57     108.542  73.442  63.353  1.00  0.00            
ATOM    881  HB2 ASP    57     108.278  73.687  61.634  1.00  0.00            
ATOM    882  CG  ASP    57     109.728  72.171  62.160  1.00  0.00            
ATOM    883  OD1 ASP    57     110.164  71.549  63.118  1.00  0.00            
ATOM    884  OD2 ASP    57     110.367  72.249  61.055  1.00  0.00            
ATOM    885  C   ASP    57     107.366  70.802  63.404  1.00  0.00            
ATOM    886  O   ASP    57     107.689  69.706  62.904  1.00  0.00            
ATOM    887  N   ASP    58     106.907  70.920  64.683  1.00  0.00            
ATOM    888  H   ASP    58     106.614  71.828  65.015  1.00  0.00            
ATOM    889  CA  ASP    58     106.902  69.836  65.688  1.00  0.00            
ATOM    890  HA  ASP    58     107.802  69.228  65.775  1.00  0.00            
ATOM    891  CB  ASP    58     106.638  70.498  66.985  1.00  0.00            
ATOM    892  HB1 ASP    58     106.163  69.851  67.723  1.00  0.00            
ATOM    893  HB2 ASP    58     105.980  71.361  66.885  1.00  0.00            
ATOM    894  CG  ASP    58     107.893  70.965  67.754  1.00  0.00            
ATOM    895  OD1 ASP    58     109.031  70.763  67.309  1.00  0.00            
ATOM    896  OD2 ASP    58     107.877  71.574  68.840  1.00  0.00            
ATOM    897  C   ASP    58     105.848  68.733  65.348  1.00  0.00            
ATOM    898  O   ASP    58     105.727  67.732  66.042  1.00  0.00            
ATOM    899  N   MET    59     105.142  68.847  64.253  1.00  0.00            
ATOM    900  H   MET    59     105.073  69.781  63.874  1.00  0.00            
ATOM    901  CA  MET    59     104.185  67.924  63.599  1.00  0.00            
ATOM    902  HA  MET    59     104.267  66.923  64.022  1.00  0.00            
ATOM    903  CB  MET    59     102.693  68.326  63.852  1.00  0.00            
ATOM    904  HB1 MET    59     102.499  69.253  63.312  1.00  0.00            
ATOM    905  HB2 MET    59     102.630  68.487  64.928  1.00  0.00            
ATOM    906  CG  MET    59     101.733  67.192  63.475  1.00  0.00            
ATOM    907  HG1 MET    59     101.832  67.029  62.402  1.00  0.00            
ATOM    908  HG2 MET    59     100.731  67.566  63.682  1.00  0.00            
ATOM    909  SD  MET    59     101.706  65.633  64.286  1.00  0.00            
ATOM    910  CE  MET    59     101.151  64.378  63.094  1.00  0.00            
ATOM    911  HE1 MET    59     101.827  64.483  62.245  1.00  0.00            
ATOM    912  HE2 MET    59     101.238  63.340  63.418  1.00  0.00            
ATOM    913  HE3 MET    59     100.143  64.518  62.704  1.00  0.00            
ATOM    914  C   MET    59     104.522  67.787  62.135  1.00  0.00            
ATOM    915  O   MET    59     103.801  67.254  61.340  1.00  0.00            
ATOM    916  N   ALA    60     105.684  68.237  61.750  1.00  0.00            
ATOM    917  H   ALA    60     106.374  68.568  62.410  1.00  0.00            
ATOM    918  CA  ALA    60     106.159  68.169  60.410  1.00  0.00            
ATOM    919  HA  ALA    60     107.043  68.806  60.452  1.00  0.00            
ATOM    920  CB  ALA    60     106.598  66.758  60.010  1.00  0.00            
ATOM    921  HB1 ALA    60     107.071  66.718  59.029  1.00  0.00            
ATOM    922  HB2 ALA    60     107.509  66.586  60.583  1.00  0.00            
ATOM    923  HB3 ALA    60     105.807  66.008  60.032  1.00  0.00            
ATOM    924  C   ALA    60     105.308  68.783  59.337  1.00  0.00            
ATOM    925  O   ALA    60     105.137  68.409  58.141  1.00  0.00            
ATOM    926  N   MET    61     104.510  69.755  59.815  1.00  0.00            
ATOM    927  H   MET    61     104.694  70.097  60.748  1.00  0.00            
ATOM    928  CA  MET    61     103.454  70.461  59.093  1.00  0.00            
ATOM    929  HA  MET    61     103.110  69.737  58.354  1.00  0.00            
ATOM    930  CB  MET    61     102.179  70.670  59.975  1.00  0.00            
ATOM    931  HB1 MET    61     101.514  71.352  59.447  1.00  0.00            
ATOM    932  HB2 MET    61     102.419  71.258  60.861  1.00  0.00            
ATOM    933  CG  MET    61     101.498  69.410  60.480  1.00  0.00            
ATOM    934  HG1 MET    61     102.198  68.887  61.131  1.00  0.00            
ATOM    935  HG2 MET    61     101.324  68.740  59.638  1.00  0.00            
ATOM    936  SD  MET    61      99.952  69.584  61.521  1.00  0.00            
ATOM    937  CE  MET    61      98.724  69.721  60.153  1.00  0.00            
ATOM    938  HE1 MET    61      97.766  69.588  60.656  1.00  0.00            
ATOM    939  HE2 MET    61      98.797  70.726  59.736  1.00  0.00            
ATOM    940  HE3 MET    61      98.854  68.966  59.378  1.00  0.00            
ATOM    941  C   MET    61     104.005  71.781  58.549  1.00  0.00            
ATOM    942  O   MET    61     104.984  72.379  58.968  1.00  0.00            
ATOM    943  N   GLU    62     103.223  72.392  57.590  1.00  0.00            
ATOM    944  H   GLU    62     102.309  71.999  57.417  1.00  0.00            
ATOM    945  CA  GLU    62     103.378  73.810  57.267  1.00  0.00            
ATOM    946  HA  GLU    62     104.387  74.167  57.470  1.00  0.00            
ATOM    947  CB  GLU    62     103.078  73.996  55.731  1.00  0.00            
ATOM    948  HB1 GLU    62     103.632  74.861  55.364  1.00  0.00            
ATOM    949  HB2 GLU    62     102.028  74.236  55.562  1.00  0.00            
ATOM    950  CG  GLU    62     103.372  72.768  54.865  1.00  0.00            
ATOM    951  HG1 GLU    62     103.049  72.923  53.836  1.00  0.00            
ATOM    952  HG2 GLU    62     102.711  71.996  55.260  1.00  0.00            
ATOM    953  CD  GLU    62     104.844  72.304  54.921  1.00  0.00            
ATOM    954  OE1 GLU    62     105.768  73.139  54.745  1.00  0.00            
ATOM    955  OE2 GLU    62     105.083  71.107  55.067  1.00  0.00            
ATOM    956  C   GLU    62     102.463  74.737  58.110  1.00  0.00            
ATOM    957  O   GLU    62     101.326  74.359  58.489  1.00  0.00            
ATOM    958  N   LYS    63     102.996  75.923  58.516  1.00  0.00            
ATOM    959  H   LYS    63     103.961  76.051  58.244  1.00  0.00            
ATOM    960  CA  LYS    63     102.297  76.869  59.446  1.00  0.00            
ATOM    961  HA  LYS    63     102.425  76.499  60.464  1.00  0.00            
ATOM    962  CB  LYS    63     102.929  78.278  59.289  1.00  0.00            
ATOM    963  HB1 LYS    63     102.606  78.687  58.332  1.00  0.00            
ATOM    964  HB2 LYS    63     104.018  78.267  59.314  1.00  0.00            
ATOM    965  CG  LYS    63     102.365  79.091  60.437  1.00  0.00            
ATOM    966  HG1 LYS    63     102.960  78.817  61.307  1.00  0.00            
ATOM    967  HG2 LYS    63     101.295  78.993  60.625  1.00  0.00            
ATOM    968  CD  LYS    63     102.754  80.538  60.254  1.00  0.00            
ATOM    969  HD1 LYS    63     103.686  80.684  59.708  1.00  0.00            
ATOM    970  HD2 LYS    63     102.786  80.994  61.243  1.00  0.00            
ATOM    971  CE  LYS    63     101.624  81.118  59.406  1.00  0.00            
ATOM    972  HE1 LYS    63     100.663  81.306  59.883  1.00  0.00            
ATOM    973  HE2 LYS    63     101.347  80.401  58.633  1.00  0.00            
ATOM    974  NZ  LYS    63     101.964  82.395  58.756  1.00  0.00            
ATOM    975  HZ1 LYS    63     101.230  82.851  58.234  1.00  0.00            
ATOM    976  HZ2 LYS    63     102.257  83.061  59.457  1.00  0.00            
ATOM    977  HZ3 LYS    63     102.615  82.226  58.003  1.00  0.00            
ATOM    978  C   LYS    63     100.784  76.972  59.278  1.00  0.00            
ATOM    979  O   LYS    63     100.056  76.847  60.272  1.00  0.00            
ATOM    980  N   GLY    64     100.322  77.245  58.074  1.00  0.00            
ATOM    981  H   GLY    64     101.007  77.516  57.383  1.00  0.00            
ATOM    982  CA  GLY    64      98.864  77.459  57.812  1.00  0.00            
ATOM    983  HA1 GLY    64      98.826  77.858  56.798  1.00  0.00            
ATOM    984  HA2 GLY    64      98.441  78.220  58.469  1.00  0.00            
ATOM    985  C   GLY    64      98.031  76.167  57.954  1.00  0.00            
ATOM    986  O   GLY    64      96.931  76.244  58.546  1.00  0.00            
ATOM    987  N   LYS    65      98.563  75.003  57.651  1.00  0.00            
ATOM    988  H   LYS    65      99.523  74.924  57.347  1.00  0.00            
ATOM    989  CA  LYS    65      97.871  73.700  57.748  1.00  0.00            
ATOM    990  HA  LYS    65      96.843  73.819  57.406  1.00  0.00            
ATOM    991  CB  LYS    65      98.681  72.669  56.920  1.00  0.00            
ATOM    992  HB1 LYS    65      98.571  71.688  57.381  1.00  0.00            
ATOM    993  HB2 LYS    65      99.750  72.884  56.941  1.00  0.00            
ATOM    994  CG  LYS    65      98.114  72.464  55.500  1.00  0.00            
ATOM    995  HG1 LYS    65      97.031  72.399  55.600  1.00  0.00            
ATOM    996  HG2 LYS    65      98.512  71.521  55.126  1.00  0.00            
ATOM    997  CD  LYS    65      98.493  73.609  54.512  1.00  0.00            
ATOM    998  HD1 LYS    65      99.561  73.504  54.326  1.00  0.00            
ATOM    999  HD2 LYS    65      98.301  74.567  54.994  1.00  0.00            
ATOM   1000  CE  LYS    65      97.739  73.369  53.278  1.00  0.00            
ATOM   1001  HE1 LYS    65      96.682  73.551  53.470  1.00  0.00            
ATOM   1002  HE2 LYS    65      97.821  72.313  53.021  1.00  0.00            
ATOM   1003  NZ  LYS    65      98.110  74.174  52.084  1.00  0.00            
ATOM   1004  HZ1 LYS    65      99.094  74.395  52.043  1.00  0.00            
ATOM   1005  HZ2 LYS    65      97.794  73.649  51.281  1.00  0.00            
ATOM   1006  HZ3 LYS    65      97.582  75.035  52.101  1.00  0.00            
ATOM   1007  C   LYS    65      97.700  73.199  59.161  1.00  0.00            
ATOM   1008  O   LYS    65      96.677  72.579  59.381  1.00  0.00            
ATOM   1009  N   TYR    66      98.611  73.442  60.109  1.00  0.00            
ATOM   1010  H   TYR    66      99.324  74.084  59.794  1.00  0.00            
ATOM   1011  CA  TYR    66      98.502  73.087  61.469  1.00  0.00            
ATOM   1012  HA  TYR    66      98.304  72.017  61.405  1.00  0.00            
ATOM   1013  CB  TYR    66      99.807  73.527  62.113  1.00  0.00            
ATOM   1014  HB1 TYR    66      99.936  74.535  61.717  1.00  0.00            
ATOM   1015  HB2 TYR    66     100.651  72.872  61.899  1.00  0.00            
ATOM   1016  CG  TYR    66      99.664  73.636  63.603  1.00  0.00            
ATOM   1017  CD1 TYR    66      99.230  72.502  64.308  1.00  0.00            
ATOM   1018  HD1 TYR    66      98.857  71.622  63.804  1.00  0.00            
ATOM   1019  CE1 TYR    66      99.004  72.690  65.675  1.00  0.00            
ATOM   1020  HE1 TYR    66      98.590  71.913  66.301  1.00  0.00            
ATOM   1021  CZ  TYR    66      99.401  73.863  66.343  1.00  0.00            
ATOM   1022  OH  TYR    66      99.019  73.944  67.652  1.00  0.00            
ATOM   1023  HH  TYR    66      99.281  74.749  68.105  1.00  0.00            
ATOM   1024  CE2 TYR    66      99.987  74.948  65.629  1.00  0.00            
ATOM   1025  HE2 TYR    66     100.252  75.828  66.196  1.00  0.00            
ATOM   1026  CD2 TYR    66     100.123  74.787  64.259  1.00  0.00            
ATOM   1027  HD2 TYR    66     100.537  75.601  63.682  1.00  0.00            
ATOM   1028  C   TYR    66      97.380  73.883  62.211  1.00  0.00            
ATOM   1029  O   TYR    66      96.536  73.328  62.910  1.00  0.00            
ATOM   1030  N   VAL    67      97.268  75.202  61.868  1.00  0.00            
ATOM   1031  H   VAL    67      98.020  75.528  61.278  1.00  0.00            
ATOM   1032  CA  VAL    67      96.217  76.123  62.260  1.00  0.00            
ATOM   1033  HA  VAL    67      96.175  76.044  63.346  1.00  0.00            
ATOM   1034  CB  VAL    67      96.483  77.569  61.821  1.00  0.00            
ATOM   1035  HB  VAL    67      96.794  77.570  60.777  1.00  0.00            
ATOM   1036  CG1 VAL    67      95.311  78.533  62.057  1.00  0.00            
ATOM   1037 1HG1 VAL    67      95.617  79.578  62.015  1.00  0.00            
ATOM   1038 2HG1 VAL    67      94.590  78.341  61.262  1.00  0.00            
ATOM   1039 3HG1 VAL    67      94.882  78.275  63.025  1.00  0.00            
ATOM   1040  CG2 VAL    67      97.633  78.101  62.625  1.00  0.00            
ATOM   1041 1HG2 VAL    67      97.455  78.052  63.699  1.00  0.00            
ATOM   1042 2HG2 VAL    67      98.555  77.592  62.345  1.00  0.00            
ATOM   1043 3HG2 VAL    67      97.780  79.163  62.432  1.00  0.00            
ATOM   1044  C   VAL    67      94.881  75.636  61.717  1.00  0.00            
ATOM   1045  O   VAL    67      93.855  75.533  62.379  1.00  0.00            
ATOM   1046  N   GLY    68      94.879  75.195  60.442  1.00  0.00            
ATOM   1047  H   GLY    68      95.717  75.369  59.905  1.00  0.00            
ATOM   1048  CA  GLY    68      93.870  74.427  59.709  1.00  0.00            
ATOM   1049  HA1 GLY    68      94.296  74.197  58.732  1.00  0.00            
ATOM   1050  HA2 GLY    68      92.993  75.053  59.545  1.00  0.00            
ATOM   1051  C   GLY    68      93.316  73.172  60.401  1.00  0.00            
ATOM   1052  O   GLY    68      92.230  72.747  59.999  1.00  0.00            
ATOM   1053  N   GLU    69      93.881  72.560  61.480  1.00  0.00            
ATOM   1054  H   GLU    69      94.678  73.089  61.804  1.00  0.00            
ATOM   1055  CA  GLU    69      93.340  71.418  62.235  1.00  0.00            
ATOM   1056  HA  GLU    69      92.491  71.013  61.684  1.00  0.00            
ATOM   1057  CB  GLU    69      94.311  70.298  62.531  1.00  0.00            
ATOM   1058  HB1 GLU    69      93.722  69.627  63.157  1.00  0.00            
ATOM   1059  HB2 GLU    69      95.048  70.668  63.244  1.00  0.00            
ATOM   1060  CG  GLU    69      95.102  69.594  61.362  1.00  0.00            
ATOM   1061  HG1 GLU    69      95.901  68.959  61.745  1.00  0.00            
ATOM   1062  HG2 GLU    69      95.472  70.380  60.704  1.00  0.00            
ATOM   1063  CD  GLU    69      94.177  68.718  60.539  1.00  0.00            
ATOM   1064  OE1 GLU    69      94.085  68.889  59.287  1.00  0.00            
ATOM   1065  OE2 GLU    69      93.296  67.925  61.013  1.00  0.00            
ATOM   1066  C   GLU    69      92.878  71.926  63.562  1.00  0.00            
ATOM   1067  O   GLU    69      91.775  71.542  63.921  1.00  0.00            
ATOM   1068  N   LEU    70      93.440  72.923  64.214  1.00  0.00            
ATOM   1069  H   LEU    70      94.384  73.083  63.893  1.00  0.00            
ATOM   1070  CA  LEU    70      92.924  73.705  65.339  1.00  0.00            
ATOM   1071  HA  LEU    70      92.912  73.053  66.213  1.00  0.00            
ATOM   1072  CB  LEU    70      93.833  74.937  65.701  1.00  0.00            
ATOM   1073  HB1 LEU    70      93.246  75.797  66.025  1.00  0.00            
ATOM   1074  HB2 LEU    70      94.440  75.207  64.837  1.00  0.00            
ATOM   1075  CG  LEU    70      94.899  74.664  66.806  1.00  0.00            
ATOM   1076  HG  LEU    70      95.143  73.607  66.702  1.00  0.00            
ATOM   1077  CD1 LEU    70      96.133  75.585  66.590  1.00  0.00            
ATOM   1078 1HD1 LEU    70      96.800  75.563  67.451  1.00  0.00            
ATOM   1079 2HD1 LEU    70      96.690  75.293  65.700  1.00  0.00            
ATOM   1080 3HD1 LEU    70      95.705  76.587  66.577  1.00  0.00            
ATOM   1081  CD2 LEU    70      94.379  74.958  68.255  1.00  0.00            
ATOM   1082 1HD2 LEU    70      93.347  74.609  68.254  1.00  0.00            
ATOM   1083 2HD2 LEU    70      94.986  74.464  69.015  1.00  0.00            
ATOM   1084 3HD2 LEU    70      94.287  76.014  68.509  1.00  0.00            
ATOM   1085  C   LEU    70      91.519  74.245  64.901  1.00  0.00            
ATOM   1086  O   LEU    70      90.627  73.953  65.683  1.00  0.00            
ATOM   1087  N   ARG    71      91.361  74.706  63.636  1.00  0.00            
ATOM   1088  H   ARG    71      92.096  74.763  62.946  1.00  0.00            
ATOM   1089  CA  ARG    71      90.119  75.312  63.195  1.00  0.00            
ATOM   1090  HA  ARG    71      89.786  76.091  63.881  1.00  0.00            
ATOM   1091  CB  ARG    71      90.295  75.973  61.868  1.00  0.00            
ATOM   1092  HB1 ARG    71      89.273  76.120  61.521  1.00  0.00            
ATOM   1093  HB2 ARG    71      90.811  75.348  61.139  1.00  0.00            
ATOM   1094  CG  ARG    71      91.063  77.282  62.005  1.00  0.00            
ATOM   1095  HG1 ARG    71      92.014  77.047  62.484  1.00  0.00            
ATOM   1096  HG2 ARG    71      90.481  78.040  62.530  1.00  0.00            
ATOM   1097  CD  ARG    71      91.245  77.715  60.544  1.00  0.00            
ATOM   1098  HD1 ARG    71      90.294  78.081  60.155  1.00  0.00            
ATOM   1099  HD2 ARG    71      91.537  76.818  59.997  1.00  0.00            
ATOM   1100  NE  ARG    71      92.342  78.741  60.216  1.00  0.00            
ATOM   1101  HE  ARG    71      93.144  78.281  59.810  1.00  0.00            
ATOM   1102  CZ  ARG    71      92.152  80.045  60.061  1.00  0.00            
ATOM   1103  NH1 ARG    71      91.020  80.648  60.266  1.00  0.00            
ATOM   1104 1HH1 ARG    71      90.259  80.035  60.522  1.00  0.00            
ATOM   1105 2HH1 ARG    71      90.906  81.647  60.170  1.00  0.00            
ATOM   1106  NH2 ARG    71      93.098  80.783  59.571  1.00  0.00            
ATOM   1107 1HH2 ARG    71      93.954  80.366  59.234  1.00  0.00            
ATOM   1108 2HH2 ARG    71      92.848  81.695  59.215  1.00  0.00            
ATOM   1109  C   ARG    71      88.951  74.254  63.105  1.00  0.00            
ATOM   1110  O   ARG    71      87.892  74.544  63.642  1.00  0.00            
ATOM   1111  N   LYS    72      89.310  73.036  62.634  1.00  0.00            
ATOM   1112  H   LYS    72      90.295  72.926  62.444  1.00  0.00            
ATOM   1113  CA  LYS    72      88.360  71.901  62.588  1.00  0.00            
ATOM   1114  HA  LYS    72      87.420  72.248  62.159  1.00  0.00            
ATOM   1115  CB  LYS    72      88.960  70.919  61.612  1.00  0.00            
ATOM   1116  HB1 LYS    72      88.455  69.962  61.747  1.00  0.00            
ATOM   1117  HB2 LYS    72      90.002  70.806  61.910  1.00  0.00            
ATOM   1118  CG  LYS    72      88.849  71.349  60.201  1.00  0.00            
ATOM   1119  HG1 LYS    72      89.398  72.279  60.056  1.00  0.00            
ATOM   1120  HG2 LYS    72      87.831  71.689  60.012  1.00  0.00            
ATOM   1121  CD  LYS    72      89.409  70.204  59.249  1.00  0.00            
ATOM   1122  HD1 LYS    72      89.206  70.589  58.249  1.00  0.00            
ATOM   1123  HD2 LYS    72      88.816  69.319  59.479  1.00  0.00            
ATOM   1124  CE  LYS    72      90.874  69.998  59.455  1.00  0.00            
ATOM   1125  HE1 LYS    72      91.063  69.713  60.490  1.00  0.00            
ATOM   1126  HE2 LYS    72      91.376  70.932  59.200  1.00  0.00            
ATOM   1127  NZ  LYS    72      91.383  68.879  58.564  1.00  0.00            
ATOM   1128  HZ1 LYS    72      91.096  68.891  57.596  1.00  0.00            
ATOM   1129  HZ2 LYS    72      92.392  68.924  58.576  1.00  0.00            
ATOM   1130  HZ3 LYS    72      91.058  67.999  58.937  1.00  0.00            
ATOM   1131  C   LYS    72      88.073  71.236  63.914  1.00  0.00            
ATOM   1132  O   LYS    72      86.938  70.839  64.191  1.00  0.00            
ATOM   1133  N   ALA    73      89.032  71.252  64.796  1.00  0.00            
ATOM   1134  H   ALA    73      89.980  71.513  64.567  1.00  0.00            
ATOM   1135  CA  ALA    73      88.910  70.760  66.137  1.00  0.00            
ATOM   1136  HA  ALA    73      88.536  69.739  66.215  1.00  0.00            
ATOM   1137  CB  ALA    73      90.328  70.746  66.804  1.00  0.00            
ATOM   1138  HB1 ALA    73      90.291  70.160  67.723  1.00  0.00            
ATOM   1139  HB2 ALA    73      91.054  70.411  66.064  1.00  0.00            
ATOM   1140  HB3 ALA    73      90.683  71.729  67.115  1.00  0.00            
ATOM   1141  C   ALA    73      87.981  71.651  66.885  1.00  0.00            
ATOM   1142  O   ALA    73      87.197  71.116  67.693  1.00  0.00            
ATOM   1143  N   LEU    74      87.909  72.976  66.651  1.00  0.00            
ATOM   1144  H   LEU    74      88.760  73.264  66.188  1.00  0.00            
ATOM   1145  CA  LEU    74      86.983  73.905  67.270  1.00  0.00            
ATOM   1146  HA  LEU    74      86.866  73.518  68.283  1.00  0.00            
ATOM   1147  CB  LEU    74      87.657  75.333  67.304  1.00  0.00            
ATOM   1148  HB1 LEU    74      86.965  76.031  67.777  1.00  0.00            
ATOM   1149  HB2 LEU    74      87.758  75.754  66.303  1.00  0.00            
ATOM   1150  CG  LEU    74      88.931  75.440  68.177  1.00  0.00            
ATOM   1151  HG  LEU    74      89.641  74.664  67.889  1.00  0.00            
ATOM   1152  CD1 LEU    74      89.581  76.755  67.865  1.00  0.00            
ATOM   1153 1HD1 LEU    74      90.650  76.723  68.077  1.00  0.00            
ATOM   1154 2HD1 LEU    74      89.536  76.958  66.795  1.00  0.00            
ATOM   1155 3HD1 LEU    74      89.045  77.539  68.400  1.00  0.00            
ATOM   1156  CD2 LEU    74      88.735  75.373  69.702  1.00  0.00            
ATOM   1157 1HD2 LEU    74      88.520  74.330  69.932  1.00  0.00            
ATOM   1158 2HD2 LEU    74      89.729  75.593  70.092  1.00  0.00            
ATOM   1159 3HD2 LEU    74      88.026  76.126  70.046  1.00  0.00            
ATOM   1160  C   LEU    74      85.551  73.873  66.760  1.00  0.00            
ATOM   1161  O   LEU    74      84.759  74.728  67.171  1.00  0.00            
ATOM   1162  N   LEU    75      85.240  72.999  65.778  1.00  0.00            
ATOM   1163  H   LEU    75      86.061  72.539  65.412  1.00  0.00            
ATOM   1164  CA  LEU    75      83.927  72.727  65.146  1.00  0.00            
ATOM   1165  HA  LEU    75      83.170  73.228  65.750  1.00  0.00            
ATOM   1166  CB  LEU    75      84.074  73.274  63.787  1.00  0.00            
ATOM   1167  HB1 LEU    75      83.099  73.132  63.320  1.00  0.00            
ATOM   1168  HB2 LEU    75      84.736  72.646  63.190  1.00  0.00            
ATOM   1169  CG  LEU    75      84.258  74.729  63.539  1.00  0.00            
ATOM   1170  HG  LEU    75      85.221  75.046  63.939  1.00  0.00            
ATOM   1171  CD1 LEU    75      84.232  75.046  62.034  1.00  0.00            
ATOM   1172 1HD1 LEU    75      84.412  76.116  61.929  1.00  0.00            
ATOM   1173 2HD1 LEU    75      84.963  74.500  61.438  1.00  0.00            
ATOM   1174 3HD1 LEU    75      83.232  74.769  61.699  1.00  0.00            
ATOM   1175  CD2 LEU    75      83.191  75.625  64.142  1.00  0.00            
ATOM   1176 1HD2 LEU    75      82.254  75.311  63.681  1.00  0.00            
ATOM   1177 2HD2 LEU    75      83.088  75.370  65.196  1.00  0.00            
ATOM   1178 3HD2 LEU    75      83.433  76.660  63.900  1.00  0.00            
ATOM   1179  C   LEU    75      83.566  71.257  65.170  1.00  0.00            
ATOM   1180  O   LEU    75      82.410  70.921  64.870  1.00  0.00            
ATOM   1181  N   SER    76      84.388  70.264  65.523  1.00  0.00            
ATOM   1182  H   SER    76      85.317  70.512  65.831  1.00  0.00            
ATOM   1183  CA  SER    76      84.220  68.786  65.338  1.00  0.00            
ATOM   1184  HA  SER    76      85.183  68.349  65.603  1.00  0.00            
ATOM   1185  CB  SER    76      83.189  68.330  66.305  1.00  0.00            
ATOM   1186  HB1 SER    76      83.089  67.248  66.226  1.00  0.00            
ATOM   1187  HB2 SER    76      82.239  68.854  66.192  1.00  0.00            
ATOM   1188  OG  SER    76      83.717  68.630  67.575  1.00  0.00            
ATOM   1189  HG  SER    76      83.153  68.184  68.210  1.00  0.00            
ATOM   1190  C   SER    76      84.034  68.506  63.842  1.00  0.00            
ATOM   1191  O   SER    76      83.154  67.769  63.482  1.00  0.00            
ATOM   1192  N   ALA    81      84.710  69.207  62.867  1.00  0.00            
ATOM   1193  H   ALA    81      85.382  69.899  63.166  1.00  0.00            
ATOM   1194  CA  ALA    81      84.519  68.917  61.429  1.00  0.00            
ATOM   1195  HA  ALA    81      83.438  68.909  61.289  1.00  0.00            
ATOM   1196  CB  ALA    81      84.995  70.161  60.649  1.00  0.00            
ATOM   1197  HB1 ALA    81      84.669  71.028  61.223  1.00  0.00            
ATOM   1198  HB2 ALA    81      86.081  70.252  60.631  1.00  0.00            
ATOM   1199  HB3 ALA    81      84.462  70.080  59.702  1.00  0.00            
ATOM   1200  C   ALA    81      85.260  67.657  60.888  1.00  0.00            
ATOM   1201  O   ALA    81      85.199  67.330  59.709  1.00  0.00            
ATOM   1202  N   ASP    82      85.970  66.949  61.790  1.00  0.00            
ATOM   1203  H   ASP    82      85.896  67.294  62.736  1.00  0.00            
ATOM   1204  CA  ASP    82      86.541  65.651  61.731  1.00  0.00            
ATOM   1205  HA  ASP    82      85.883  64.922  61.257  1.00  0.00            
ATOM   1206  CB  ASP    82      87.733  65.536  60.817  1.00  0.00            
ATOM   1207  HB1 ASP    82      88.557  66.093  61.263  1.00  0.00            
ATOM   1208  HB2 ASP    82      87.500  65.983  59.850  1.00  0.00            
ATOM   1209  CG  ASP    82      88.282  64.154  60.463  1.00  0.00            
ATOM   1210  OD1 ASP    82      87.885  63.154  61.018  1.00  0.00            
ATOM   1211  OD2 ASP    82      89.030  64.138  59.449  1.00  0.00            
ATOM   1212  C   ASP    82      86.897  65.335  63.258  1.00  0.00            
ATOM   1213  O   ASP    82      86.525  66.118  64.109  1.00  0.00            
ATOM   1214  N   VAL    83      87.480  64.169  63.577  1.00  0.00            
ATOM   1215  H   VAL    83      87.682  63.636  62.744  1.00  0.00            
ATOM   1216  CA  VAL    83      87.521  63.616  64.979  1.00  0.00            
ATOM   1217  HA  VAL    83      86.749  64.071  65.599  1.00  0.00            
ATOM   1218  CB  VAL    83      87.196  62.057  64.894  1.00  0.00            
ATOM   1219  HB  VAL    83      87.349  61.490  65.812  1.00  0.00            
ATOM   1220  CG1 VAL    83      85.737  61.990  64.518  1.00  0.00            
ATOM   1221 1HG1 VAL    83      85.430  60.946  64.580  1.00  0.00            
ATOM   1222 2HG1 VAL    83      85.060  62.596  65.120  1.00  0.00            
ATOM   1223 3HG1 VAL    83      85.704  62.309  63.476  1.00  0.00            
ATOM   1224  CG2 VAL    83      88.003  61.335  63.818  1.00  0.00            
ATOM   1225 1HG2 VAL    83      87.848  60.262  63.926  1.00  0.00            
ATOM   1226 2HG2 VAL    83      87.680  61.469  62.786  1.00  0.00            
ATOM   1227 3HG2 VAL    83      89.061  61.570  63.936  1.00  0.00            
ATOM   1228  C   VAL    83      88.720  64.058  65.715  1.00  0.00            
ATOM   1229  O   VAL    83      89.878  63.713  65.374  1.00  0.00            
ATOM   1230  N   TYR    84      88.546  64.920  66.709  1.00  0.00            
ATOM   1231  H   TYR    84      87.613  65.134  67.031  1.00  0.00            
ATOM   1232  CA  TYR    84      89.539  65.383  67.653  1.00  0.00            
ATOM   1233  HA  TYR    84      90.427  64.778  67.469  1.00  0.00            
ATOM   1234  CB  TYR    84      89.895  66.863  67.377  1.00  0.00            
ATOM   1235  HB1 TYR    84      90.676  67.155  68.079  1.00  0.00            
ATOM   1236  HB2 TYR    84      89.069  67.474  67.741  1.00  0.00            
ATOM   1237  CG  TYR    84      90.238  67.310  65.955  1.00  0.00            
ATOM   1238  CD1 TYR    84      89.186  67.632  65.083  1.00  0.00            
ATOM   1239  HD1 TYR    84      88.193  67.837  65.454  1.00  0.00            
ATOM   1240  CE1 TYR    84      89.430  67.707  63.721  1.00  0.00            
ATOM   1241  HE1 TYR    84      88.632  67.884  63.015  1.00  0.00            
ATOM   1242  CZ  TYR    84      90.713  67.628  63.164  1.00  0.00            
ATOM   1243  OH  TYR    84      90.857  67.951  61.880  1.00  0.00            
ATOM   1244  HH  TYR    84      91.739  67.950  61.501  1.00  0.00            
ATOM   1245  CE2 TYR    84      91.778  67.393  64.013  1.00  0.00            
ATOM   1246  HE2 TYR    84      92.774  67.274  63.611  1.00  0.00            
ATOM   1247  CD2 TYR    84      91.564  67.259  65.456  1.00  0.00            
ATOM   1248  HD2 TYR    84      92.374  67.003  66.123  1.00  0.00            
ATOM   1249  C   TYR    84      89.176  65.263  69.113  1.00  0.00            
ATOM   1250  O   TYR    84      88.060  65.516  69.549  1.00  0.00            
ATOM   1251  N   THR    85      90.217  64.988  69.922  1.00  0.00            
ATOM   1252  H   THR    85      91.154  64.962  69.546  1.00  0.00            
ATOM   1253  CA  THR    85      90.077  64.921  71.376  1.00  0.00            
ATOM   1254  HA  THR    85      89.116  65.280  71.743  1.00  0.00            
ATOM   1255  CB  THR    85      90.175  63.432  71.893  1.00  0.00            
ATOM   1256  HB  THR    85      90.328  63.422  72.972  1.00  0.00            
ATOM   1257  CG2 THR    85      88.914  62.590  71.791  1.00  0.00            
ATOM   1258 1HG2 THR    85      88.216  62.998  72.522  1.00  0.00            
ATOM   1259 2HG2 THR    85      88.516  62.683  70.780  1.00  0.00            
ATOM   1260 3HG2 THR    85      89.082  61.533  72.001  1.00  0.00            
ATOM   1261  OG1 THR    85      91.185  62.524  71.412  1.00  0.00            
ATOM   1262  HG1 THR    85      91.145  62.465  70.454  1.00  0.00            
ATOM   1263  C   THR    85      91.118  65.796  72.105  1.00  0.00            
ATOM   1264  O   THR    85      92.095  66.249  71.511  1.00  0.00            
ATOM   1265  N   PHE    86      90.859  66.051  73.377  1.00  0.00            
ATOM   1266  H   PHE    86      90.088  65.521  73.757  1.00  0.00            
ATOM   1267  CA  PHE    86      91.512  67.096  74.214  1.00  0.00            
ATOM   1268  HA  PHE    86      92.465  67.448  73.817  1.00  0.00            
ATOM   1269  CB  PHE    86      90.589  68.301  74.433  1.00  0.00            
ATOM   1270  HB1 PHE    86      91.005  68.974  75.183  1.00  0.00            
ATOM   1271  HB2 PHE    86      89.677  67.849  74.823  1.00  0.00            
ATOM   1272  CG  PHE    86      90.315  69.053  73.133  1.00  0.00            
ATOM   1273  CD1 PHE    86      89.141  68.804  72.424  1.00  0.00            
ATOM   1274  HD1 PHE    86      88.524  68.000  72.799  1.00  0.00            
ATOM   1275  CE1 PHE    86      88.691  69.647  71.319  1.00  0.00            
ATOM   1276  HE1 PHE    86      87.721  69.498  70.868  1.00  0.00            
ATOM   1277  CZ  PHE    86      89.518  70.684  70.905  1.00  0.00            
ATOM   1278  HZ  PHE    86      89.282  71.251  70.017  1.00  0.00            
ATOM   1279  CE2 PHE    86      90.791  70.791  71.480  1.00  0.00            
ATOM   1280  HE2 PHE    86      91.483  71.552  71.152  1.00  0.00            
ATOM   1281  CD2 PHE    86      91.124  70.089  72.659  1.00  0.00            
ATOM   1282  HD2 PHE    86      92.104  70.216  73.096  1.00  0.00            
ATOM   1283  C   PHE    86      91.874  66.573  75.559  1.00  0.00            
ATOM   1284  O   PHE    86      91.065  65.891  76.200  1.00  0.00            
ATOM   1285  N   ASN    87      93.028  66.942  76.148  1.00  0.00            
ATOM   1286  H   ASN    87      93.723  67.484  75.655  1.00  0.00            
ATOM   1287  CA  ASN    87      93.357  66.662  77.529  1.00  0.00            
ATOM   1288  HA  ASN    87      92.540  66.323  78.166  1.00  0.00            
ATOM   1289  CB  ASN    87      94.354  65.491  77.544  1.00  0.00            
ATOM   1290  HB1 ASN    87      94.843  65.428  78.516  1.00  0.00            
ATOM   1291  HB2 ASN    87      95.146  65.814  76.869  1.00  0.00            
ATOM   1292  CG  ASN    87      93.787  64.179  77.030  1.00  0.00            
ATOM   1293  OD1 ASN    87      92.993  63.489  77.666  1.00  0.00            
ATOM   1294  ND2 ASN    87      94.211  63.748  75.853  1.00  0.00            
ATOM   1295 1HD2 ASN    87      94.982  64.240  75.426  1.00  0.00            
ATOM   1296 2HD2 ASN    87      93.767  62.913  75.499  1.00  0.00            
ATOM   1297  C   ASN    87      94.015  67.832  78.246  1.00  0.00            
ATOM   1298  O   ASN    87      94.923  68.479  77.705  1.00  0.00            
ATOM   1299  N   PHE    88      93.761  67.939  79.512  1.00  0.00            
ATOM   1300  H   PHE    88      92.977  67.364  79.785  1.00  0.00            
ATOM   1301  CA  PHE    88      94.330  68.847  80.482  1.00  0.00            
ATOM   1302  HA  PHE    88      95.061  69.493  79.996  1.00  0.00            
ATOM   1303  CB  PHE    88      93.266  69.870  81.042  1.00  0.00            
ATOM   1304  HB1 PHE    88      92.665  69.273  81.728  1.00  0.00            
ATOM   1305  HB2 PHE    88      92.816  70.347  80.171  1.00  0.00            
ATOM   1306  CG  PHE    88      93.843  70.947  81.888  1.00  0.00            
ATOM   1307  CD1 PHE    88      94.896  71.823  81.473  1.00  0.00            
ATOM   1308  HD1 PHE    88      95.513  71.691  80.597  1.00  0.00            
ATOM   1309  CE1 PHE    88      95.434  72.759  82.348  1.00  0.00            
ATOM   1310  HE1 PHE    88      96.092  73.511  81.939  1.00  0.00            
ATOM   1311  CZ  PHE    88      94.961  72.918  83.727  1.00  0.00            
ATOM   1312  HZ  PHE    88      95.361  73.674  84.386  1.00  0.00            
ATOM   1313  CE2 PHE    88      93.979  71.972  84.181  1.00  0.00            
ATOM   1314  HE2 PHE    88      93.592  71.892  85.186  1.00  0.00            
ATOM   1315  CD2 PHE    88      93.531  71.025  83.271  1.00  0.00            
ATOM   1316  HD2 PHE    88      92.990  70.192  83.694  1.00  0.00            
ATOM   1317  C   PHE    88      95.016  68.112  81.656  1.00  0.00            
ATOM   1318  O   PHE    88      94.308  67.654  82.535  1.00  0.00            
ATOM   1319  N   SER    89      96.366  68.067  81.742  1.00  0.00            
ATOM   1320  H   SER    89      96.932  68.568  81.072  1.00  0.00            
ATOM   1321  CA  SER    89      97.145  67.653  82.945  1.00  0.00            
ATOM   1322  HA  SER    89      96.644  66.844  83.476  1.00  0.00            
ATOM   1323  CB  SER    89      98.525  67.081  82.582  1.00  0.00            
ATOM   1324  HB1 SER    89      99.232  67.007  83.408  1.00  0.00            
ATOM   1325  HB2 SER    89      99.045  67.710  81.860  1.00  0.00            
ATOM   1326  OG  SER    89      98.336  65.916  81.845  1.00  0.00            
ATOM   1327  HG  SER    89      99.207  65.576  81.628  1.00  0.00            
ATOM   1328  C   SER    89      97.234  68.734  83.993  1.00  0.00            
ATOM   1329  O   SER    89      97.877  69.762  83.768  1.00  0.00            
ATOM   1330  N   LYS    90      96.516  68.569  85.087  1.00  0.00            
ATOM   1331  H   LYS    90      95.996  67.705  85.148  1.00  0.00            
ATOM   1332  CA  LYS    90      96.307  69.616  86.049  1.00  0.00            
ATOM   1333  HA  LYS    90      96.106  70.570  85.561  1.00  0.00            
ATOM   1334  CB  LYS    90      94.977  69.348  86.879  1.00  0.00            
ATOM   1335  HB1 LYS    90      94.876  68.294  87.136  1.00  0.00            
ATOM   1336  HB2 LYS    90      94.178  69.429  86.142  1.00  0.00            
ATOM   1337  CG  LYS    90      94.721  70.364  87.995  1.00  0.00            
ATOM   1338  HG1 LYS    90      94.994  71.354  87.629  1.00  0.00            
ATOM   1339  HG2 LYS    90      95.277  70.060  88.882  1.00  0.00            
ATOM   1340  CD  LYS    90      93.229  70.505  88.459  1.00  0.00            
ATOM   1341  HD1 LYS    90      92.857  69.584  88.909  1.00  0.00            
ATOM   1342  HD2 LYS    90      92.691  70.763  87.547  1.00  0.00            
ATOM   1343  CE  LYS    90      93.000  71.587  89.534  1.00  0.00            
ATOM   1344  HE1 LYS    90      91.941  71.838  89.595  1.00  0.00            
ATOM   1345  HE2 LYS    90      93.523  72.420  89.065  1.00  0.00            
ATOM   1346  NZ  LYS    90      93.499  71.311  90.957  1.00  0.00            
ATOM   1347  HZ1 LYS    90      93.259  71.954  91.698  1.00  0.00            
ATOM   1348  HZ2 LYS    90      93.279  70.421  91.381  1.00  0.00            
ATOM   1349  HZ3 LYS    90      94.504  71.341  90.861  1.00  0.00            
ATOM   1350  C   LYS    90      97.472  69.828  86.957  1.00  0.00            
ATOM   1351  O   LYS    90      97.891  70.972  87.158  1.00  0.00            
ATOM   1352  N   GLU    91      98.191  68.759  87.304  1.00  0.00            
ATOM   1353  H   GLU    91      97.875  67.841  87.028  1.00  0.00            
ATOM   1354  CA  GLU    91      99.358  68.815  88.128  1.00  0.00            
ATOM   1355  HA  GLU    91      99.105  69.249  89.096  1.00  0.00            
ATOM   1356  CB  GLU    91      99.773  67.368  88.452  1.00  0.00            
ATOM   1357  HB1 GLU    91     100.195  66.927  87.549  1.00  0.00            
ATOM   1358  HB2 GLU    91      98.854  66.824  88.671  1.00  0.00            
ATOM   1359  CG  GLU    91     100.765  67.259  89.646  1.00  0.00            
ATOM   1360  HG1 GLU    91     100.281  67.667  90.533  1.00  0.00            
ATOM   1361  HG2 GLU    91     101.659  67.853  89.459  1.00  0.00            
ATOM   1362  CD  GLU    91     101.217  65.881  90.041  1.00  0.00            
ATOM   1363  OE1 GLU    91     100.387  65.122  90.653  1.00  0.00            
ATOM   1364  OE2 GLU    91     102.313  65.368  89.716  1.00  0.00            
ATOM   1365  C   GLU    91     100.529  69.668  87.516  1.00  0.00            
ATOM   1366  O   GLU    91     101.398  70.151  88.209  1.00  0.00            
ATOM   1367  N   SER    92     100.417  69.958  86.272  1.00  0.00            
ATOM   1368  H   SER    92      99.669  69.480  85.792  1.00  0.00            
ATOM   1369  CA  SER    92     101.402  70.742  85.493  1.00  0.00            
ATOM   1370  HA  SER    92     102.156  71.133  86.176  1.00  0.00            
ATOM   1371  CB  SER    92     102.184  69.921  84.516  1.00  0.00            
ATOM   1372  HB1 SER    92     102.896  69.282  85.039  1.00  0.00            
ATOM   1373  HB2 SER    92     102.767  70.563  83.855  1.00  0.00            
ATOM   1374  OG  SER    92     101.305  69.148  83.690  1.00  0.00            
ATOM   1375  HG  SER    92     101.822  68.675  83.033  1.00  0.00            
ATOM   1376  C   SER    92     100.758  71.936  84.772  1.00  0.00            
ATOM   1377  O   SER    92     101.384  72.866  84.213  1.00  0.00            
ATOM   1378  N   ALA    93      99.450  71.920  84.654  1.00  0.00            
ATOM   1379  H   ALA    93      98.897  71.128  84.949  1.00  0.00            
ATOM   1380  CA  ALA    93      98.686  72.743  83.707  1.00  0.00            
ATOM   1381  HA  ALA    93      97.674  72.341  83.728  1.00  0.00            
ATOM   1382  CB  ALA    93      98.409  74.138  84.188  1.00  0.00            
ATOM   1383  HB1 ALA    93      97.533  74.466  83.629  1.00  0.00            
ATOM   1384  HB2 ALA    93      98.200  74.121  85.258  1.00  0.00            
ATOM   1385  HB3 ALA    93      99.253  74.794  83.971  1.00  0.00            
ATOM   1386  C   ALA    93      99.119  72.688  82.234  1.00  0.00            
ATOM   1387  O   ALA    93      99.014  73.720  81.568  1.00  0.00            
ATOM   1388  N   TYR    94      99.468  71.527  81.787  1.00  0.00            
ATOM   1389  H   TYR    94      99.575  70.767  82.444  1.00  0.00            
ATOM   1390  CA  TYR    94      99.805  71.337  80.400  1.00  0.00            
ATOM   1391  HA  TYR    94     100.236  72.227  79.941  1.00  0.00            
ATOM   1392  CB  TYR    94     100.883  70.226  80.460  1.00  0.00            
ATOM   1393  HB1 TYR    94     100.543  69.446  81.142  1.00  0.00            
ATOM   1394  HB2 TYR    94     101.768  70.662  80.924  1.00  0.00            
ATOM   1395  CG  TYR    94     101.218  69.612  79.114  1.00  0.00            
ATOM   1396  CD1 TYR    94     102.018  70.240  78.113  1.00  0.00            
ATOM   1397  HD1 TYR    94     102.264  71.283  78.245  1.00  0.00            
ATOM   1398  CE1 TYR    94     102.249  69.607  76.895  1.00  0.00            
ATOM   1399  HE1 TYR    94     102.893  70.098  76.181  1.00  0.00            
ATOM   1400  CZ  TYR    94     101.845  68.249  76.629  1.00  0.00            
ATOM   1401  OH  TYR    94     102.273  67.510  75.512  1.00  0.00            
ATOM   1402  HH  TYR    94     102.108  66.564  75.512  1.00  0.00            
ATOM   1403  CE2 TYR    94     101.177  67.624  77.731  1.00  0.00            
ATOM   1404  HE2 TYR    94     101.005  66.557  77.726  1.00  0.00            
ATOM   1405  CD2 TYR    94     100.759  68.253  78.948  1.00  0.00            
ATOM   1406  HD2 TYR    94     100.145  67.753  79.683  1.00  0.00            
ATOM   1407  C   TYR    94      98.554  70.899  79.602  1.00  0.00            
ATOM   1408  O   TYR    94      97.771  70.043  80.102  1.00  0.00            
ATOM   1409  N   PHE    95      98.303  71.516  78.388  1.00  0.00            
ATOM   1410  H   PHE    95      98.983  72.167  78.022  1.00  0.00            
ATOM   1411  CA  PHE    95      97.025  71.380  77.629  1.00  0.00            
ATOM   1412  HA  PHE    95      96.329  70.706  78.128  1.00  0.00            
ATOM   1413  CB  PHE    95      96.283  72.761  77.516  1.00  0.00            
ATOM   1414  HB1 PHE    95      96.967  73.572  77.265  1.00  0.00            
ATOM   1415  HB2 PHE    95      95.998  72.993  78.542  1.00  0.00            
ATOM   1416  CG  PHE    95      95.051  72.808  76.598  1.00  0.00            
ATOM   1417  CD1 PHE    95      94.996  73.556  75.432  1.00  0.00            
ATOM   1418  HD1 PHE    95      95.837  74.161  75.127  1.00  0.00            
ATOM   1419  CE1 PHE    95      93.980  73.401  74.486  1.00  0.00            
ATOM   1420  HE1 PHE    95      94.032  73.899  73.529  1.00  0.00            
ATOM   1421  CZ  PHE    95      92.903  72.581  74.788  1.00  0.00            
ATOM   1422  HZ  PHE    95      92.106  72.383  74.087  1.00  0.00            
ATOM   1423  CE2 PHE    95      92.891  71.928  76.034  1.00  0.00            
ATOM   1424  HE2 PHE    95      92.071  71.279  76.304  1.00  0.00            
ATOM   1425  CD2 PHE    95      93.942  72.003  76.895  1.00  0.00            
ATOM   1426  HD2 PHE    95      93.849  71.416  77.796  1.00  0.00            
ATOM   1427  C   PHE    95      97.320  70.903  76.223  1.00  0.00            
ATOM   1428  O   PHE    95      98.157  71.482  75.518  1.00  0.00            
ATOM   1429  N   PHE    96      96.692  69.850  75.767  1.00  0.00            
ATOM   1430  H   PHE    96      96.331  69.205  76.455  1.00  0.00            
ATOM   1431  CA  PHE    96      97.003  69.352  74.365  1.00  0.00            
ATOM   1432  HA  PHE    96      97.266  70.254  73.813  1.00  0.00            
ATOM   1433  CB  PHE    96      98.183  68.310  74.346  1.00  0.00            
ATOM   1434  HB1 PHE    96      99.035  68.834  74.778  1.00  0.00            
ATOM   1435  HB2 PHE    96      98.502  68.142  73.317  1.00  0.00            
ATOM   1436  CG  PHE    96      97.953  67.063  75.128  1.00  0.00            
ATOM   1437  CD1 PHE    96      97.555  65.904  74.443  1.00  0.00            
ATOM   1438  HD1 PHE    96      97.348  65.906  73.383  1.00  0.00            
ATOM   1439  CE1 PHE    96      97.369  64.686  75.074  1.00  0.00            
ATOM   1440  HE1 PHE    96      97.179  63.781  74.517  1.00  0.00            
ATOM   1441  CZ  PHE    96      97.633  64.595  76.451  1.00  0.00            
ATOM   1442  HZ  PHE    96      97.561  63.664  76.994  1.00  0.00            
ATOM   1443  CE2 PHE    96      97.830  65.789  77.165  1.00  0.00            
ATOM   1444  HE2 PHE    96      97.751  65.837  78.241  1.00  0.00            
ATOM   1445  CD2 PHE    96      98.150  67.009  76.521  1.00  0.00            
ATOM   1446  HD2 PHE    96      98.377  67.924  77.049  1.00  0.00            
ATOM   1447  C   PHE    96      95.767  68.759  73.704  1.00  0.00            
ATOM   1448  O   PHE    96      94.778  68.383  74.321  1.00  0.00            
ATOM   1449  N   PHE    97      95.800  68.707  72.394  1.00  0.00            
ATOM   1450  H   PHE    97      96.623  68.985  71.879  1.00  0.00            
ATOM   1451  CA  PHE    97      94.803  68.123  71.583  1.00  0.00            
ATOM   1452  HA  PHE    97      94.131  67.523  72.196  1.00  0.00            
ATOM   1453  CB  PHE    97      93.928  69.263  70.916  1.00  0.00            
ATOM   1454  HB1 PHE    97      93.929  70.057  71.663  1.00  0.00            
ATOM   1455  HB2 PHE    97      92.899  68.910  70.852  1.00  0.00            
ATOM   1456  CG  PHE    97      94.462  69.822  69.594  1.00  0.00            
ATOM   1457  CD1 PHE    97      95.653  70.521  69.483  1.00  0.00            
ATOM   1458  HD1 PHE    97      96.131  70.657  70.442  1.00  0.00            
ATOM   1459  CE1 PHE    97      96.188  70.937  68.235  1.00  0.00            
ATOM   1460  HE1 PHE    97      97.215  71.265  68.166  1.00  0.00            
ATOM   1461  CZ  PHE    97      95.354  70.820  67.122  1.00  0.00            
ATOM   1462  HZ  PHE    97      95.702  71.002  66.116  1.00  0.00            
ATOM   1463  CE2 PHE    97      94.184  70.106  67.161  1.00  0.00            
ATOM   1464  HE2 PHE    97      93.576  70.121  66.268  1.00  0.00            
ATOM   1465  CD2 PHE    97      93.756  69.553  68.381  1.00  0.00            
ATOM   1466  HD2 PHE    97      92.737  69.201  68.444  1.00  0.00            
ATOM   1467  C   PHE    97      95.392  67.085  70.591  1.00  0.00            
ATOM   1468  O   PHE    97      96.571  67.210  70.186  1.00  0.00            
ATOM   1469  N   GLU    98      94.585  66.197  70.124  1.00  0.00            
ATOM   1470  H   GLU    98      93.600  66.270  70.338  1.00  0.00            
ATOM   1471  CA  GLU    98      94.861  65.115  69.264  1.00  0.00            
ATOM   1472  HA  GLU    98      95.871  65.283  68.891  1.00  0.00            
ATOM   1473  CB  GLU    98      94.951  63.865  70.147  1.00  0.00            
ATOM   1474  HB1 GLU    98      95.365  63.094  69.497  1.00  0.00            
ATOM   1475  HB2 GLU    98      93.926  63.533  70.316  1.00  0.00            
ATOM   1476  CG  GLU    98      95.753  63.909  71.489  1.00  0.00            
ATOM   1477  HG1 GLU    98      95.231  64.436  72.288  1.00  0.00            
ATOM   1478  HG2 GLU    98      96.769  64.285  71.371  1.00  0.00            
ATOM   1479  CD  GLU    98      96.015  62.429  71.933  1.00  0.00            
ATOM   1480  OE1 GLU    98      95.156  61.664  72.469  1.00  0.00            
ATOM   1481  OE2 GLU    98      97.206  62.029  71.785  1.00  0.00            
ATOM   1482  C   GLU    98      93.894  65.018  68.187  1.00  0.00            
ATOM   1483  O   GLU    98      92.839  65.619  68.257  1.00  0.00            
ATOM   1484  N   LYS    99      94.199  64.175  67.192  1.00  0.00            
ATOM   1485  H   LYS    99      95.083  63.688  67.157  1.00  0.00            
ATOM   1486  CA  LYS    99      93.291  63.722  66.140  1.00  0.00            
ATOM   1487  HA  LYS    99      92.313  64.186  66.262  1.00  0.00            
ATOM   1488  CB  LYS    99      93.931  64.038  64.766  1.00  0.00            
ATOM   1489  HB1 LYS    99      94.932  63.608  64.754  1.00  0.00            
ATOM   1490  HB2 LYS    99      93.998  65.124  64.832  1.00  0.00            
ATOM   1491  CG  LYS    99      93.026  63.691  63.590  1.00  0.00            
ATOM   1492  HG1 LYS    99      91.994  63.994  63.762  1.00  0.00            
ATOM   1493  HG2 LYS    99      93.024  62.624  63.365  1.00  0.00            
ATOM   1494  CD  LYS    99      93.621  64.483  62.389  1.00  0.00            
ATOM   1495  HD1 LYS    99      94.584  64.076  62.081  1.00  0.00            
ATOM   1496  HD2 LYS    99      93.840  65.524  62.626  1.00  0.00            
ATOM   1497  CE  LYS    99      92.658  64.368  61.191  1.00  0.00            
ATOM   1498  HE1 LYS    99      91.640  64.573  61.524  1.00  0.00            
ATOM   1499  HE2 LYS    99      92.650  63.328  60.863  1.00  0.00            
ATOM   1500  NZ  LYS    99      93.079  65.302  60.080  1.00  0.00            
ATOM   1501  HZ1 LYS    99      94.042  65.178  59.802  1.00  0.00            
ATOM   1502  HZ2 LYS    99      92.574  65.333  59.206  1.00  0.00            
ATOM   1503  HZ3 LYS    99      93.070  66.234  60.469  1.00  0.00            
ATOM   1504  C   LYS    99      92.937  62.280  66.409  1.00  0.00            
ATOM   1505  O   LYS    99      93.835  61.598  66.959  1.00  0.00            
ATOM   1506  N   ASN   100      91.783  61.792  66.036  1.00  0.00            
ATOM   1507  H   ASN   100      91.151  62.367  65.498  1.00  0.00            
ATOM   1508  CA  ASN   100      91.489  60.405  66.204  1.00  0.00            
ATOM   1509  HA  ASN   100      92.247  59.987  66.867  1.00  0.00            
ATOM   1510  CB  ASN   100      90.162  60.165  66.942  1.00  0.00            
ATOM   1511  HB1 ASN   100      90.029  59.093  67.086  1.00  0.00            
ATOM   1512  HB2 ASN   100      89.297  60.551  66.404  1.00  0.00            
ATOM   1513  CG  ASN   100      90.045  60.791  68.300  1.00  0.00            
ATOM   1514  OD1 ASN   100      90.970  61.402  68.798  1.00  0.00            
ATOM   1515  ND2 ASN   100      88.888  60.735  68.770  1.00  0.00            
ATOM   1516 1HD2 ASN   100      88.110  60.273  68.322  1.00  0.00            
ATOM   1517 2HD2 ASN   100      88.815  60.981  69.747  1.00  0.00            
ATOM   1518  C   ASN   100      91.498  59.691  64.887  1.00  0.00            
ATOM   1519  O   ASN   100      91.201  60.246  63.792  1.00  0.00            
ATOM   1520  N   LEU   101      91.668  58.395  65.122  1.00  0.00            
ATOM   1521  H   LEU   101      91.890  58.252  66.097  1.00  0.00            
ATOM   1522  CA  LEU   101      91.736  57.270  64.136  1.00  0.00            
ATOM   1523  HA  LEU   101      91.339  57.685  63.210  1.00  0.00            
ATOM   1524  CB  LEU   101      93.244  56.881  63.919  1.00  0.00            
ATOM   1525  HB1 LEU   101      93.138  56.211  63.066  1.00  0.00            
ATOM   1526  HB2 LEU   101      93.638  56.346  64.782  1.00  0.00            
ATOM   1527  CG  LEU   101      94.285  57.899  63.573  1.00  0.00            
ATOM   1528  HG  LEU   101      93.917  58.629  62.851  1.00  0.00            
ATOM   1529  CD1 LEU   101      94.849  58.635  64.825  1.00  0.00            
ATOM   1530 1HD1 LEU   101      94.103  59.183  65.401  1.00  0.00            
ATOM   1531 2HD1 LEU   101      95.313  58.070  65.633  1.00  0.00            
ATOM   1532 3HD1 LEU   101      95.607  59.277  64.375  1.00  0.00            
ATOM   1533  CD2 LEU   101      95.350  57.076  62.892  1.00  0.00            
ATOM   1534 1HD2 LEU   101      95.781  56.401  63.631  1.00  0.00            
ATOM   1535 2HD2 LEU   101      94.863  56.652  62.013  1.00  0.00            
ATOM   1536 3HD2 LEU   101      96.130  57.734  62.509  1.00  0.00            
ATOM   1537  C   LEU   101      90.872  56.168  64.725  1.00  0.00            
ATOM   1538  O   LEU   101      90.257  56.281  65.814  1.00  0.00            
ATOM   1539  N   LYS   102      90.836  54.989  64.043  1.00  0.00            
ATOM   1540  H   LYS   102      91.310  54.888  63.156  1.00  0.00            
ATOM   1541  CA  LYS   102      90.216  53.782  64.603  1.00  0.00            
ATOM   1542  HA  LYS   102      89.219  54.060  64.944  1.00  0.00            
ATOM   1543  CB  LYS   102      90.171  52.728  63.493  1.00  0.00            
ATOM   1544  HB1 LYS   102      91.047  52.746  62.845  1.00  0.00            
ATOM   1545  HB2 LYS   102      89.322  53.142  62.949  1.00  0.00            
ATOM   1546  CG  LYS   102      89.940  51.265  63.924  1.00  0.00            
ATOM   1547  HG1 LYS   102      89.209  51.297  64.732  1.00  0.00            
ATOM   1548  HG2 LYS   102      90.866  50.809  64.276  1.00  0.00            
ATOM   1549  CD  LYS   102      89.293  50.407  62.845  1.00  0.00            
ATOM   1550  HD1 LYS   102      89.997  50.149  62.054  1.00  0.00            
ATOM   1551  HD2 LYS   102      88.564  51.059  62.365  1.00  0.00            
ATOM   1552  CE  LYS   102      88.619  49.187  63.474  1.00  0.00            
ATOM   1553  HE1 LYS   102      88.115  48.764  62.604  1.00  0.00            
ATOM   1554  HE2 LYS   102      87.858  49.482  64.197  1.00  0.00            
ATOM   1555  NZ  LYS   102      89.640  48.254  64.116  1.00  0.00            
ATOM   1556  HZ1 LYS   102      90.458  47.976  63.594  1.00  0.00            
ATOM   1557  HZ2 LYS   102      90.072  48.732  64.894  1.00  0.00            
ATOM   1558  HZ3 LYS   102      89.247  47.402  64.489  1.00  0.00            
ATOM   1559  C   LYS   102      91.056  53.334  65.760  1.00  0.00            
ATOM   1560  O   LYS   102      92.278  53.408  65.710  1.00  0.00            
ATOM   1561  N   ASP   103      90.475  52.884  66.891  1.00  0.00            
ATOM   1562  H   ASP   103      89.473  52.893  66.769  1.00  0.00            
ATOM   1563  CA  ASP   103      91.152  52.481  68.136  1.00  0.00            
ATOM   1564  HA  ASP   103      90.317  52.340  68.823  1.00  0.00            
ATOM   1565  CB  ASP   103      91.677  51.067  68.030  1.00  0.00            
ATOM   1566  HB1 ASP   103      92.089  50.703  68.971  1.00  0.00            
ATOM   1567  HB2 ASP   103      92.584  51.018  67.427  1.00  0.00            
ATOM   1568  CG  ASP   103      90.637  50.061  67.598  1.00  0.00            
ATOM   1569  OD1 ASP   103      89.813  49.828  68.490  1.00  0.00            
ATOM   1570  OD2 ASP   103      90.705  49.427  66.490  1.00  0.00            
ATOM   1571  C   ASP   103      91.909  53.570  68.858  1.00  0.00            
ATOM   1572  O   ASP   103      91.765  53.640  70.101  1.00  0.00            
ATOM   1573  N   VAL   104      92.493  54.572  68.217  1.00  0.00            
ATOM   1574  H   VAL   104      92.475  54.608  67.208  1.00  0.00            
ATOM   1575  CA  VAL   104      93.540  55.440  68.827  1.00  0.00            
ATOM   1576  HA  VAL   104      93.233  55.409  69.872  1.00  0.00            
ATOM   1577  CB  VAL   104      94.920  54.776  68.782  1.00  0.00            
ATOM   1578  HB  VAL   104      95.707  55.389  69.221  1.00  0.00            
ATOM   1579  CG1 VAL   104      95.126  53.443  69.580  1.00  0.00            
ATOM   1580 1HG1 VAL   104      96.176  53.165  69.676  1.00  0.00            
ATOM   1581 2HG1 VAL   104      94.754  53.498  70.602  1.00  0.00            
ATOM   1582 3HG1 VAL   104      94.581  52.654  69.061  1.00  0.00            
ATOM   1583  CG2 VAL   104      95.353  54.335  67.362  1.00  0.00            
ATOM   1584 1HG2 VAL   104      95.233  55.170  66.672  1.00  0.00            
ATOM   1585 2HG2 VAL   104      96.396  54.026  67.292  1.00  0.00            
ATOM   1586 3HG2 VAL   104      94.740  53.503  67.018  1.00  0.00            
ATOM   1587  C   VAL   104      93.586  56.917  68.432  1.00  0.00            
ATOM   1588  O   VAL   104      92.748  57.436  67.701  1.00  0.00            
ATOM   1589  N   SER   105      94.554  57.628  68.937  1.00  0.00            
ATOM   1590  H   SER   105      95.118  57.275  69.697  1.00  0.00            
ATOM   1591  CA  SER   105      94.730  59.058  68.701  1.00  0.00            
ATOM   1592  HA  SER   105      94.420  59.172  67.662  1.00  0.00            
ATOM   1593  CB  SER   105      93.895  59.926  69.668  1.00  0.00            
ATOM   1594  HB1 SER   105      92.832  59.765  69.485  1.00  0.00            
ATOM   1595  HB2 SER   105      94.253  60.943  69.508  1.00  0.00            
ATOM   1596  OG  SER   105      94.306  59.658  71.017  1.00  0.00            
ATOM   1597  HG  SER   105      94.436  60.496  71.467  1.00  0.00            
ATOM   1598  C   SER   105      96.224  59.423  68.803  1.00  0.00            
ATOM   1599  O   SER   105      96.964  58.780  69.493  1.00  0.00            
ATOM   1600  N   PHE   106      96.571  60.498  68.128  1.00  0.00            
ATOM   1601  H   PHE   106      95.900  60.926  67.506  1.00  0.00            
ATOM   1602  CA  PHE   106      97.851  61.209  68.422  1.00  0.00            
ATOM   1603  HA  PHE   106      98.114  61.075  69.472  1.00  0.00            
ATOM   1604  CB  PHE   106      98.963  60.567  67.538  1.00  0.00            
ATOM   1605  HB1 PHE   106      99.365  59.594  67.820  1.00  0.00            
ATOM   1606  HB2 PHE   106      99.811  61.228  67.717  1.00  0.00            
ATOM   1607  CG  PHE   106      98.649  60.649  66.048  1.00  0.00            
ATOM   1608  CD1 PHE   106      98.581  61.799  65.248  1.00  0.00            
ATOM   1609  HD1 PHE   106      98.862  62.744  65.687  1.00  0.00            
ATOM   1610  CE1 PHE   106      98.303  61.784  63.885  1.00  0.00            
ATOM   1611  HE1 PHE   106      98.307  62.658  63.250  1.00  0.00            
ATOM   1612  CZ  PHE   106      98.105  60.527  63.290  1.00  0.00            
ATOM   1613  HZ  PHE   106      97.990  60.438  62.220  1.00  0.00            
ATOM   1614  CE2 PHE   106      98.211  59.349  64.055  1.00  0.00            
ATOM   1615  HE2 PHE   106      98.003  58.405  63.573  1.00  0.00            
ATOM   1616  CD2 PHE   106      98.443  59.416  65.412  1.00  0.00            
ATOM   1617  HD2 PHE   106      98.473  58.471  65.934  1.00  0.00            
ATOM   1618  C   PHE   106      97.798  62.764  68.250  1.00  0.00            
ATOM   1619  O   PHE   106      96.989  63.361  67.555  1.00  0.00            
ATOM   1620  N   ARG   107      98.716  63.430  69.010  1.00  0.00            
ATOM   1621  H   ARG   107      99.258  62.887  69.666  1.00  0.00            
ATOM   1622  CA  ARG   107      98.898  64.805  69.308  1.00  0.00            
ATOM   1623  HA  ARG   107      97.977  65.334  69.552  1.00  0.00            
ATOM   1624  CB  ARG   107      99.789  64.998  70.556  1.00  0.00            
ATOM   1625  HB1 ARG   107     100.813  64.670  70.377  1.00  0.00            
ATOM   1626  HB2 ARG   107      99.381  64.369  71.347  1.00  0.00            
ATOM   1627  CG  ARG   107      99.802  66.416  71.070  1.00  0.00            
ATOM   1628  HG1 ARG   107      98.796  66.763  71.303  1.00  0.00            
ATOM   1629  HG2 ARG   107     100.046  67.122  70.276  1.00  0.00            
ATOM   1630  CD  ARG   107     100.823  66.721  72.199  1.00  0.00            
ATOM   1631  HD1 ARG   107     100.817  65.883  72.895  1.00  0.00            
ATOM   1632  HD2 ARG   107     100.444  67.560  72.782  1.00  0.00            
ATOM   1633  NE  ARG   107     102.175  66.912  71.690  1.00  0.00            
ATOM   1634  HE  ARG   107     102.325  67.638  71.004  1.00  0.00            
ATOM   1635  CZ  ARG   107     103.292  66.597  72.268  1.00  0.00            
ATOM   1636  NH1 ARG   107     103.364  65.789  73.266  1.00  0.00            
ATOM   1637 1HH1 ARG   107     102.513  65.522  73.739  1.00  0.00            
ATOM   1638 2HH1 ARG   107     104.223  65.627  73.773  1.00  0.00            
ATOM   1639  NH2 ARG   107     104.431  67.097  71.827  1.00  0.00            
ATOM   1640 1HH2 ARG   107     104.464  67.701  71.018  1.00  0.00            
ATOM   1641 2HH2 ARG   107     105.330  66.856  72.218  1.00  0.00            
ATOM   1642  C   ARG   107      99.421  65.714  68.202  1.00  0.00            
ATOM   1643  O   ARG   107     100.544  65.610  67.649  1.00  0.00            
ATOM   1644  N   LEU   108      98.571  66.687  67.873  1.00  0.00            
ATOM   1645  H   LEU   108      97.681  66.822  68.331  1.00  0.00            
ATOM   1646  CA  LEU   108      98.789  67.669  66.790  1.00  0.00            
ATOM   1647  HA  LEU   108      99.324  67.128  66.010  1.00  0.00            
ATOM   1648  CB  LEU   108      97.450  68.065  66.233  1.00  0.00            
ATOM   1649  HB1 LEU   108      97.603  68.726  65.380  1.00  0.00            
ATOM   1650  HB2 LEU   108      96.957  68.704  66.965  1.00  0.00            
ATOM   1651  CG  LEU   108      96.540  67.019  65.646  1.00  0.00            
ATOM   1652  HG  LEU   108      96.048  66.420  66.412  1.00  0.00            
ATOM   1653  CD1 LEU   108      95.342  67.735  64.876  1.00  0.00            
ATOM   1654 1HD1 LEU   108      95.561  68.653  64.329  1.00  0.00            
ATOM   1655 2HD1 LEU   108      94.786  67.028  64.261  1.00  0.00            
ATOM   1656 3HD1 LEU   108      94.672  68.055  65.674  1.00  0.00            
ATOM   1657  CD2 LEU   108      97.054  65.973  64.689  1.00  0.00            
ATOM   1658 1HD2 LEU   108      97.764  66.381  63.970  1.00  0.00            
ATOM   1659 2HD2 LEU   108      97.699  65.236  65.168  1.00  0.00            
ATOM   1660 3HD2 LEU   108      96.326  65.391  64.125  1.00  0.00            
ATOM   1661  C   LEU   108      99.509  68.900  67.327  1.00  0.00            
ATOM   1662  O   LEU   108     100.442  69.355  66.755  1.00  0.00            
ATOM   1663  N   GLY   109      99.143  69.298  68.498  1.00  0.00            
ATOM   1664  H   GLY   109      98.404  68.808  68.983  1.00  0.00            
ATOM   1665  CA  GLY   109      99.843  70.377  69.184  1.00  0.00            
ATOM   1666  HA1 GLY   109      99.656  71.346  68.720  1.00  0.00            
ATOM   1667  HA2 GLY   109     100.904  70.152  69.290  1.00  0.00            
ATOM   1668  C   GLY   109      99.498  70.445  70.658  1.00  0.00            
ATOM   1669  O   GLY   109      98.608  69.785  71.084  1.00  0.00            
ATOM   1670  N   SER   110     100.276  71.229  71.371  1.00  0.00            
ATOM   1671  H   SER   110     100.871  71.782  70.771  1.00  0.00            
ATOM   1672  CA  SER   110     100.377  71.443  72.802  1.00  0.00            
ATOM   1673  HA  SER   110      99.349  71.340  73.152  1.00  0.00            
ATOM   1674  CB  SER   110     101.335  70.415  73.372  1.00  0.00            
ATOM   1675  HB1 SER   110     101.114  69.363  73.194  1.00  0.00            
ATOM   1676  HB2 SER   110     101.216  70.507  74.452  1.00  0.00            
ATOM   1677  OG  SER   110     102.676  70.586  73.080  1.00  0.00            
ATOM   1678  HG  SER   110     102.780  70.931  72.190  1.00  0.00            
ATOM   1679  C   SER   110     100.815  72.826  73.314  1.00  0.00            
ATOM   1680  O   SER   110     101.365  73.657  72.591  1.00  0.00            
ATOM   1681  N   PHE   111     100.555  73.126  74.595  1.00  0.00            
ATOM   1682  H   PHE   111     100.301  72.373  75.219  1.00  0.00            
ATOM   1683  CA  PHE   111     100.738  74.400  75.328  1.00  0.00            
ATOM   1684  HA  PHE   111     101.643  74.892  74.971  1.00  0.00            
ATOM   1685  CB  PHE   111      99.445  75.232  75.095  1.00  0.00            
ATOM   1686  HB1 PHE   111      99.360  76.165  75.653  1.00  0.00            
ATOM   1687  HB2 PHE   111      98.635  74.653  75.540  1.00  0.00            
ATOM   1688  CG  PHE   111      98.938  75.472  73.722  1.00  0.00            
ATOM   1689  CD1 PHE   111      97.990  74.513  73.258  1.00  0.00            
ATOM   1690  HD1 PHE   111      97.771  73.617  73.819  1.00  0.00            
ATOM   1691  CE1 PHE   111      97.282  74.690  71.993  1.00  0.00            
ATOM   1692  HE1 PHE   111      96.468  74.057  71.674  1.00  0.00            
ATOM   1693  CZ  PHE   111      97.550  75.858  71.230  1.00  0.00            
ATOM   1694  HZ  PHE   111      97.082  76.165  70.307  1.00  0.00            
ATOM   1695  CE2 PHE   111      98.537  76.765  71.674  1.00  0.00            
ATOM   1696  HE2 PHE   111      98.652  77.660  71.082  1.00  0.00            
ATOM   1697  CD2 PHE   111      99.232  76.593  72.917  1.00  0.00            
ATOM   1698  HD2 PHE   111      99.962  77.330  73.214  1.00  0.00            
ATOM   1699  C   PHE   111     100.988  74.175  76.858  1.00  0.00            
ATOM   1700  O   PHE   111     100.471  73.181  77.433  1.00  0.00            
ATOM   1701  N   ASN   112     101.749  75.036  77.504  1.00  0.00            
ATOM   1702  H   ASN   112     102.289  75.701  76.968  1.00  0.00            
ATOM   1703  CA  ASN   112     101.940  75.203  78.933  1.00  0.00            
ATOM   1704  HA  ASN   112     101.419  74.412  79.471  1.00  0.00            
ATOM   1705  CB  ASN   112     103.439  75.193  79.322  1.00  0.00            
ATOM   1706  HB1 ASN   112     103.558  75.335  80.396  1.00  0.00            
ATOM   1707  HB2 ASN   112     103.924  76.014  78.794  1.00  0.00            
ATOM   1708  CG  ASN   112     104.210  73.915  78.860  1.00  0.00            
ATOM   1709  OD1 ASN   112     104.469  73.010  79.646  1.00  0.00            
ATOM   1710  ND2 ASN   112     104.711  73.837  77.667  1.00  0.00            
ATOM   1711 1HD2 ASN   112     104.635  74.617  77.029  1.00  0.00            
ATOM   1712 2HD2 ASN   112     105.252  73.013  77.449  1.00  0.00            
ATOM   1713  C   ASN   112     101.199  76.406  79.499  1.00  0.00            
ATOM   1714  O   ASN   112     101.549  77.556  79.187  1.00  0.00            
ATOM   1715  N   LEU   113     100.138  76.227  80.289  1.00  0.00            
ATOM   1716  H   LEU   113     100.026  75.319  80.716  1.00  0.00            
ATOM   1717  CA  LEU   113      99.195  77.350  80.666  1.00  0.00            
ATOM   1718  HA  LEU   113      99.340  78.288  80.129  1.00  0.00            
ATOM   1719  CB  LEU   113      97.752  76.884  80.364  1.00  0.00            
ATOM   1720  HB1 LEU   113      97.034  77.638  80.686  1.00  0.00            
ATOM   1721  HB2 LEU   113      97.619  75.973  80.946  1.00  0.00            
ATOM   1722  CG  LEU   113      97.446  76.660  78.891  1.00  0.00            
ATOM   1723  HG  LEU   113      98.041  75.842  78.485  1.00  0.00            
ATOM   1724  CD1 LEU   113      96.065  76.160  78.797  1.00  0.00            
ATOM   1725 1HD1 LEU   113      95.735  76.052  77.764  1.00  0.00            
ATOM   1726 2HD1 LEU   113      95.947  75.203  79.305  1.00  0.00            
ATOM   1727 3HD1 LEU   113      95.336  76.869  79.189  1.00  0.00            
ATOM   1728  CD2 LEU   113      97.520  77.962  78.001  1.00  0.00            
ATOM   1729 1HD2 LEU   113      97.057  77.755  77.036  1.00  0.00            
ATOM   1730 2HD2 LEU   113      97.125  78.821  78.544  1.00  0.00            
ATOM   1731 3HD2 LEU   113      98.542  78.266  77.778  1.00  0.00            
ATOM   1732  C   LEU   113      99.317  77.727  82.136  1.00  0.00            
ATOM   1733  O   LEU   113      99.616  76.956  83.022  1.00  0.00            
ATOM   1734  N   GLU   114      99.213  79.088  82.349  1.00  0.00            
ATOM   1735  H   GLU   114      98.742  79.647  81.652  1.00  0.00            
ATOM   1736  CA  GLU   114      99.548  79.785  83.604  1.00  0.00            
ATOM   1737  HA  GLU   114     100.148  79.116  84.221  1.00  0.00            
ATOM   1738  CB  GLU   114     100.444  80.980  83.035  1.00  0.00            
ATOM   1739  HB1 GLU   114      99.858  81.661  82.417  1.00  0.00            
ATOM   1740  HB2 GLU   114     101.280  80.520  82.509  1.00  0.00            
ATOM   1741  CG  GLU   114     101.059  81.911  84.152  1.00  0.00            
ATOM   1742  HG1 GLU   114     100.206  82.327  84.689  1.00  0.00            
ATOM   1743  HG2 GLU   114     101.591  82.773  83.750  1.00  0.00            
ATOM   1744  CD  GLU   114     102.160  81.220  85.072  1.00  0.00            
ATOM   1745  OE1 GLU   114     103.371  81.409  84.860  1.00  0.00            
ATOM   1746  OE2 GLU   114     101.716  80.449  86.013  1.00  0.00            
ATOM   1747  C   GLU   114      98.359  80.200  84.403  1.00  0.00            
ATOM   1748  O   GLU   114      97.477  80.868  83.883  1.00  0.00            
ATOM   1749  N   LYS   115      98.344  79.963  85.663  1.00  0.00            
ATOM   1750  H   LYS   115      99.215  79.800  86.148  1.00  0.00            
ATOM   1751  CA  LYS   115      97.115  79.951  86.445  1.00  0.00            
ATOM   1752  HA  LYS   115      96.340  79.500  85.826  1.00  0.00            
ATOM   1753  CB  LYS   115      97.308  79.054  87.712  1.00  0.00            
ATOM   1754  HB1 LYS   115      97.960  79.525  88.447  1.00  0.00            
ATOM   1755  HB2 LYS   115      97.700  78.121  87.308  1.00  0.00            
ATOM   1756  CG  LYS   115      96.058  78.767  88.510  1.00  0.00            
ATOM   1757  HG1 LYS   115      95.241  78.437  87.869  1.00  0.00            
ATOM   1758  HG2 LYS   115      95.875  79.758  88.925  1.00  0.00            
ATOM   1759  CD  LYS   115      96.217  77.744  89.637  1.00  0.00            
ATOM   1760  HD1 LYS   115      97.052  78.025  90.279  1.00  0.00            
ATOM   1761  HD2 LYS   115      96.373  76.786  89.142  1.00  0.00            
ATOM   1762  CE  LYS   115      95.002  77.716  90.606  1.00  0.00            
ATOM   1763  HE1 LYS   115      94.126  77.374  90.055  1.00  0.00            
ATOM   1764  HE2 LYS   115      94.896  78.745  90.951  1.00  0.00            
ATOM   1765  NZ  LYS   115      95.182  76.737  91.744  1.00  0.00            
ATOM   1766  HZ1 LYS   115      95.297  75.781  91.438  1.00  0.00            
ATOM   1767  HZ2 LYS   115      96.045  76.817  92.263  1.00  0.00            
ATOM   1768  HZ3 LYS   115      94.432  76.746  92.421  1.00  0.00            
ATOM   1769  C   LYS   115      96.691  81.399  86.891  1.00  0.00            
ATOM   1770  O   LYS   115      97.606  82.161  87.205  1.00  0.00            
ATOM   1771  N   VAL   116      95.456  81.805  86.801  1.00  0.00            
ATOM   1772  H   VAL   116      94.902  81.011  86.515  1.00  0.00            
ATOM   1773  CA  VAL   116      94.965  83.169  86.813  1.00  0.00            
ATOM   1774  HA  VAL   116      95.775  83.844  86.539  1.00  0.00            
ATOM   1775  CB  VAL   116      93.784  83.384  85.846  1.00  0.00            
ATOM   1776  HB  VAL   116      93.032  82.607  85.983  1.00  0.00            
ATOM   1777  CG1 VAL   116      93.121  84.721  86.143  1.00  0.00            
ATOM   1778 1HG1 VAL   116      92.603  84.718  87.103  1.00  0.00            
ATOM   1779 2HG1 VAL   116      93.864  85.519  86.124  1.00  0.00            
ATOM   1780 3HG1 VAL   116      92.409  84.903  85.338  1.00  0.00            
ATOM   1781  CG2 VAL   116      94.208  83.591  84.401  1.00  0.00            
ATOM   1782 1HG2 VAL   116      94.655  84.582  84.325  1.00  0.00            
ATOM   1783 2HG2 VAL   116      94.948  82.797  84.304  1.00  0.00            
ATOM   1784 3HG2 VAL   116      93.405  83.449  83.678  1.00  0.00            
ATOM   1785  C   VAL   116      94.730  83.324  88.331  1.00  0.00            
ATOM   1786  O   VAL   116      94.114  82.434  88.904  1.00  0.00            
ATOM   1787  N   GLU   117      95.252  84.360  88.922  1.00  0.00            
ATOM   1788  H   GLU   117      95.785  84.994  88.343  1.00  0.00            
ATOM   1789  CA  GLU   117      95.233  84.521  90.386  1.00  0.00            
ATOM   1790  HA  GLU   117      95.660  83.624  90.834  1.00  0.00            
ATOM   1791  CB  GLU   117      95.974  85.726  90.759  1.00  0.00            
ATOM   1792  HB1 GLU   117      95.784  85.959  91.806  1.00  0.00            
ATOM   1793  HB2 GLU   117      95.758  86.551  90.081  1.00  0.00            
ATOM   1794  CG  GLU   117      97.563  85.719  90.616  1.00  0.00            
ATOM   1795  HG1 GLU   117      97.965  86.718  90.784  1.00  0.00            
ATOM   1796  HG2 GLU   117      97.770  85.432  89.585  1.00  0.00            
ATOM   1797  CD  GLU   117      98.262  84.686  91.427  1.00  0.00            
ATOM   1798  OE1 GLU   117      98.266  83.466  91.090  1.00  0.00            
ATOM   1799  OE2 GLU   117      98.852  85.057  92.458  1.00  0.00            
ATOM   1800  C   GLU   117      93.810  84.760  90.890  1.00  0.00            
ATOM   1801  O   GLU   117      93.568  84.393  92.055  1.00  0.00            
ATOM   1802  N   ASN   118      92.943  85.432  90.132  1.00  0.00            
ATOM   1803  H   ASN   118      93.214  85.756  89.214  1.00  0.00            
ATOM   1804  CA  ASN   118      91.514  85.602  90.518  1.00  0.00            
ATOM   1805  HA  ASN   118      91.280  84.878  91.298  1.00  0.00            
ATOM   1806  CB  ASN   118      91.442  87.083  91.040  1.00  0.00            
ATOM   1807  HB1 ASN   118      91.946  87.759  90.349  1.00  0.00            
ATOM   1808  HB2 ASN   118      91.952  87.063  92.003  1.00  0.00            
ATOM   1809  CG  ASN   118      90.024  87.610  91.125  1.00  0.00            
ATOM   1810  OD1 ASN   118      89.191  86.983  91.715  1.00  0.00            
ATOM   1811  ND2 ASN   118      89.668  88.613  90.397  1.00  0.00            
ATOM   1812 1HD2 ASN   118      90.369  89.226  90.006  1.00  0.00            
ATOM   1813 2HD2 ASN   118      88.743  89.016  90.353  1.00  0.00            
ATOM   1814  C   ASN   118      90.782  85.218  89.237  1.00  0.00            
ATOM   1815  O   ASN   118      90.635  86.126  88.354  1.00  0.00            
ATOM   1816  N   PRO   119      90.437  83.924  89.038  1.00  0.00            
ATOM   1817  CD  PRO   119      90.693  82.825  90.006  1.00  0.00            
ATOM   1818  HD1 PRO   119      90.393  82.960  91.045  1.00  0.00            
ATOM   1819  HD2 PRO   119      91.769  82.655  89.973  1.00  0.00            
ATOM   1820  CG  PRO   119      89.803  81.667  89.498  1.00  0.00            
ATOM   1821  HG1 PRO   119      88.780  81.796  89.851  1.00  0.00            
ATOM   1822  HG2 PRO   119      90.250  80.718  89.793  1.00  0.00            
ATOM   1823  CB  PRO   119      89.913  81.820  87.970  1.00  0.00            
ATOM   1824  HB1 PRO   119      89.089  81.380  87.407  1.00  0.00            
ATOM   1825  HB2 PRO   119      90.892  81.532  87.589  1.00  0.00            
ATOM   1826  CA  PRO   119      89.822  83.354  87.852  1.00  0.00            
ATOM   1827  HA  PRO   119      90.375  83.666  86.966  1.00  0.00            
ATOM   1828  C   PRO   119      88.384  83.928  87.689  1.00  0.00            
ATOM   1829  O   PRO   119      87.880  83.868  86.583  1.00  0.00            
ATOM   1830  N   ALA   120      87.618  84.342  88.696  1.00  0.00            
ATOM   1831  H   ALA   120      87.994  84.162  89.616  1.00  0.00            
ATOM   1832  CA  ALA   120      86.259  84.809  88.620  1.00  0.00            
ATOM   1833  HA  ALA   120      85.585  84.038  88.248  1.00  0.00            
ATOM   1834  CB  ALA   120      85.821  85.304  90.034  1.00  0.00            
ATOM   1835  HB1 ALA   120      86.016  84.511  90.756  1.00  0.00            
ATOM   1836  HB2 ALA   120      86.412  86.189  90.268  1.00  0.00            
ATOM   1837  HB3 ALA   120      84.773  85.597  89.969  1.00  0.00            
ATOM   1838  C   ALA   120      86.119  85.934  87.477  1.00  0.00            
ATOM   1839  O   ALA   120      85.027  86.012  86.911  1.00  0.00            
ATOM   1840  N   GLU   121      87.117  86.804  87.274  1.00  0.00            
ATOM   1841  H   GLU   121      87.910  86.653  87.881  1.00  0.00            
ATOM   1842  CA  GLU   121      86.989  87.977  86.270  1.00  0.00            
ATOM   1843  HA  GLU   121      86.025  88.452  86.447  1.00  0.00            
ATOM   1844  CB  GLU   121      88.029  89.087  86.511  1.00  0.00            
ATOM   1845  HB1 GLU   121      89.034  88.703  86.335  1.00  0.00            
ATOM   1846  HB2 GLU   121      87.900  89.365  87.557  1.00  0.00            
ATOM   1847  CG  GLU   121      87.701  90.251  85.646  1.00  0.00            
ATOM   1848  HG1 GLU   121      87.481  89.932  84.627  1.00  0.00            
ATOM   1849  HG2 GLU   121      88.569  90.907  85.590  1.00  0.00            
ATOM   1850  CD  GLU   121      86.545  91.063  86.196  1.00  0.00            
ATOM   1851  OE1 GLU   121      86.683  91.708  87.268  1.00  0.00            
ATOM   1852  OE2 GLU   121      85.491  91.100  85.593  1.00  0.00            
ATOM   1853  C   GLU   121      87.012  87.352  84.854  1.00  0.00            
ATOM   1854  O   GLU   121      86.289  87.823  84.030  1.00  0.00            
ATOM   1855  N   VAL   122      87.780  86.256  84.643  1.00  0.00            
ATOM   1856  H   VAL   122      88.191  85.940  85.509  1.00  0.00            
ATOM   1857  CA  VAL   122      87.955  85.439  83.435  1.00  0.00            
ATOM   1858  HA  VAL   122      88.048  86.085  82.562  1.00  0.00            
ATOM   1859  CB  VAL   122      89.190  84.588  83.580  1.00  0.00            
ATOM   1860  HB  VAL   122      89.272  84.095  84.548  1.00  0.00            
ATOM   1861  CG1 VAL   122      89.411  83.586  82.403  1.00  0.00            
ATOM   1862 1HG1 VAL   122      90.363  83.057  82.376  1.00  0.00            
ATOM   1863 2HG1 VAL   122      88.598  82.860  82.382  1.00  0.00            
ATOM   1864 3HG1 VAL   122      89.241  84.133  81.475  1.00  0.00            
ATOM   1865  CG2 VAL   122      90.433  85.510  83.240  1.00  0.00            
ATOM   1866 1HG2 VAL   122      91.361  84.940  83.281  1.00  0.00            
ATOM   1867 2HG2 VAL   122      90.372  85.996  82.267  1.00  0.00            
ATOM   1868 3HG2 VAL   122      90.530  86.249  84.036  1.00  0.00            
ATOM   1869  C   VAL   122      86.698  84.600  83.169  1.00  0.00            
ATOM   1870  O   VAL   122      86.205  84.681  82.013  1.00  0.00            
ATOM   1871  N   ILE   123      86.088  84.076  84.183  1.00  0.00            
ATOM   1872  H   ILE   123      86.595  83.953  85.048  1.00  0.00            
ATOM   1873  CA  ILE   123      84.793  83.318  84.046  1.00  0.00            
ATOM   1874  HA  ILE   123      84.656  82.613  83.225  1.00  0.00            
ATOM   1875  CB  ILE   123      84.476  82.593  85.362  1.00  0.00            
ATOM   1876  HB  ILE   123      84.539  83.276  86.209  1.00  0.00            
ATOM   1877  CG2 ILE   123      83.109  81.993  85.484  1.00  0.00            
ATOM   1878 1HG2 ILE   123      82.979  81.095  84.880  1.00  0.00            
ATOM   1879 2HG2 ILE   123      82.892  81.761  86.526  1.00  0.00            
ATOM   1880 3HG2 ILE   123      82.300  82.603  85.081  1.00  0.00            
ATOM   1881  CG1 ILE   123      85.497  81.487  85.520  1.00  0.00            
ATOM   1882 1HG1 ILE   123      86.457  81.965  85.324  1.00  0.00            
ATOM   1883 2HG1 ILE   123      85.411  80.682  84.790  1.00  0.00            
ATOM   1884  CD  ILE   123      85.636  80.827  86.903  1.00  0.00            
ATOM   1885  HD1 ILE   123      85.843  81.439  87.781  1.00  0.00            
ATOM   1886  HD2 ILE   123      84.656  80.444  87.189  1.00  0.00            
ATOM   1887  HD3 ILE   123      86.400  80.051  86.859  1.00  0.00            
ATOM   1888  C   ILE   123      83.642  84.362  83.783  1.00  0.00            
ATOM   1889  O   ILE   123      82.647  84.104  83.056  1.00  0.00            
ATOM   1890  N   ARG   124      83.673  85.592  84.372  1.00  0.00            
ATOM   1891  H   ARG   124      84.277  85.805  85.153  1.00  0.00            
ATOM   1892  CA  ARG   124      82.755  86.599  84.061  1.00  0.00            
ATOM   1893  HA  ARG   124      81.738  86.205  84.037  1.00  0.00            
ATOM   1894  CB  ARG   124      82.974  87.658  85.117  1.00  0.00            
ATOM   1895  HB1 ARG   124      84.011  87.996  85.099  1.00  0.00            
ATOM   1896  HB2 ARG   124      82.753  87.267  86.110  1.00  0.00            
ATOM   1897  CG  ARG   124      82.086  88.881  84.925  1.00  0.00            
ATOM   1898  HG1 ARG   124      81.050  88.589  84.752  1.00  0.00            
ATOM   1899  HG2 ARG   124      82.597  89.513  84.197  1.00  0.00            
ATOM   1900  CD  ARG   124      82.070  89.651  86.298  1.00  0.00            
ATOM   1901  HD1 ARG   124      81.405  89.232  87.053  1.00  0.00            
ATOM   1902  HD2 ARG   124      81.611  90.610  86.058  1.00  0.00            
ATOM   1903  NE  ARG   124      83.383  89.935  86.970  1.00  0.00            
ATOM   1904  HE  ARG   124      83.975  90.605  86.500  1.00  0.00            
ATOM   1905  CZ  ARG   124      83.745  89.587  88.165  1.00  0.00            
ATOM   1906  NH1 ARG   124      83.167  88.647  88.869  1.00  0.00            
ATOM   1907 1HH1 ARG   124      82.378  88.096  88.561  1.00  0.00            
ATOM   1908 2HH1 ARG   124      83.521  88.404  89.782  1.00  0.00            
ATOM   1909  NH2 ARG   124      84.778  90.128  88.792  1.00  0.00            
ATOM   1910 1HH2 ARG   124      85.265  90.795  88.210  1.00  0.00            
ATOM   1911 2HH2 ARG   124      85.145  89.693  89.626  1.00  0.00            
ATOM   1912  C   ARG   124      82.886  87.182  82.671  1.00  0.00            
ATOM   1913  O   ARG   124      81.842  87.494  82.060  1.00  0.00            
ATOM   1914  N   GLU   125      84.085  87.403  82.123  1.00  0.00            
ATOM   1915  H   GLU   125      84.813  87.169  82.783  1.00  0.00            
ATOM   1916  CA  GLU   125      84.431  87.949  80.799  1.00  0.00            
ATOM   1917  HA  GLU   125      83.868  88.862  80.612  1.00  0.00            
ATOM   1918  CB  GLU   125      85.933  88.153  80.725  1.00  0.00            
ATOM   1919  HB1 GLU   125      86.450  87.220  80.501  1.00  0.00            
ATOM   1920  HB2 GLU   125      86.249  88.566  81.683  1.00  0.00            
ATOM   1921  CG  GLU   125      86.447  89.220  79.743  1.00  0.00            
ATOM   1922  HG1 GLU   125      87.399  89.559  80.152  1.00  0.00            
ATOM   1923  HG2 GLU   125      85.729  90.040  79.743  1.00  0.00            
ATOM   1924  CD  GLU   125      86.590  88.702  78.321  1.00  0.00            
ATOM   1925  OE1 GLU   125      87.032  87.563  78.064  1.00  0.00            
ATOM   1926  OE2 GLU   125      86.087  89.434  77.418  1.00  0.00            
ATOM   1927  C   GLU   125      83.992  86.981  79.603  1.00  0.00            
ATOM   1928  O   GLU   125      83.500  87.450  78.574  1.00  0.00            
ATOM   1929  N   LEU   126      84.183  85.666  79.844  1.00  0.00            
ATOM   1930  H   LEU   126      84.671  85.317  80.656  1.00  0.00            
ATOM   1931  CA  LEU   126      83.598  84.554  79.064  1.00  0.00            
ATOM   1932  HA  LEU   126      84.003  84.533  78.052  1.00  0.00            
ATOM   1933  CB  LEU   126      84.059  83.235  79.708  1.00  0.00            
ATOM   1934  HB1 LEU   126      83.864  83.218  80.780  1.00  0.00            
ATOM   1935  HB2 LEU   126      85.143  83.151  79.634  1.00  0.00            
ATOM   1936  CG  LEU   126      83.513  81.946  79.118  1.00  0.00            
ATOM   1937  HG  LEU   126      82.427  81.899  79.189  1.00  0.00            
ATOM   1938  CD1 LEU   126      84.081  81.629  77.733  1.00  0.00            
ATOM   1939 1HD1 LEU   126      83.482  82.207  77.030  1.00  0.00            
ATOM   1940 2HD1 LEU   126      85.170  81.668  77.716  1.00  0.00            
ATOM   1941 3HD1 LEU   126      83.752  80.631  77.444  1.00  0.00            
ATOM   1942  CD2 LEU   126      84.076  80.839  80.009  1.00  0.00            
ATOM   1943 1HD2 LEU   126      85.149  80.779  79.826  1.00  0.00            
ATOM   1944 2HD2 LEU   126      83.817  80.907  81.065  1.00  0.00            
ATOM   1945 3HD2 LEU   126      83.616  79.909  79.677  1.00  0.00            
ATOM   1946  C   LEU   126      82.033  84.652  78.974  1.00  0.00            
ATOM   1947  O   LEU   126      81.455  84.538  77.917  1.00  0.00            
ATOM   1948  N   ILE   127      81.297  84.795  80.051  1.00  0.00            
ATOM   1949  H   ILE   127      81.744  84.848  80.955  1.00  0.00            
ATOM   1950  CA  ILE   127      79.847  84.788  80.055  1.00  0.00            
ATOM   1951  HA  ILE   127      79.456  83.957  79.467  1.00  0.00            
ATOM   1952  CB  ILE   127      79.218  84.905  81.501  1.00  0.00            
ATOM   1953  HB  ILE   127      79.801  85.653  82.039  1.00  0.00            
ATOM   1954  CG2 ILE   127      77.668  85.172  81.363  1.00  0.00            
ATOM   1955 1HG2 ILE   127      77.262  85.256  82.371  1.00  0.00            
ATOM   1956 2HG2 ILE   127      77.474  86.111  80.845  1.00  0.00            
ATOM   1957 3HG2 ILE   127      77.151  84.392  80.804  1.00  0.00            
ATOM   1958  CG1 ILE   127      79.543  83.582  82.264  1.00  0.00            
ATOM   1959 1HG1 ILE   127      80.551  83.246  82.023  1.00  0.00            
ATOM   1960 2HG1 ILE   127      78.868  82.758  82.033  1.00  0.00            
ATOM   1961  CD  ILE   127      79.486  83.536  83.735  1.00  0.00            
ATOM   1962  HD1 ILE   127      80.295  84.122  84.170  1.00  0.00            
ATOM   1963  HD2 ILE   127      78.568  83.841  84.238  1.00  0.00            
ATOM   1964  HD3 ILE   127      79.632  82.563  84.205  1.00  0.00            
ATOM   1965  C   ILE   127      79.480  86.122  79.276  1.00  0.00            
ATOM   1966  O   ILE   127      78.707  86.049  78.295  1.00  0.00            
ATOM   1967  N   ALA   128      79.982  87.289  79.655  1.00  0.00            
ATOM   1968  H   ALA   128      80.550  87.331  80.489  1.00  0.00            
ATOM   1969  CA  ALA   128      79.749  88.590  79.013  1.00  0.00            
ATOM   1970  HA  ALA   128      78.728  88.890  79.247  1.00  0.00            
ATOM   1971  CB  ALA   128      80.729  89.663  79.584  1.00  0.00            
ATOM   1972  HB1 ALA   128      80.587  89.600  80.663  1.00  0.00            
ATOM   1973  HB2 ALA   128      81.741  89.283  79.450  1.00  0.00            
ATOM   1974  HB3 ALA   128      80.569  90.674  79.210  1.00  0.00            
ATOM   1975  C   ALA   128      79.851  88.509  77.473  1.00  0.00            
ATOM   1976  O   ALA   128      78.981  89.114  76.807  1.00  0.00            
ATOM   1977  N   TYR   129      80.869  87.783  76.976  1.00  0.00            
ATOM   1978  H   TYR   129      81.550  87.432  77.633  1.00  0.00            
ATOM   1979  CA  TYR   129      81.125  87.660  75.532  1.00  0.00            
ATOM   1980  HA  TYR   129      80.938  88.633  75.077  1.00  0.00            
ATOM   1981  CB  TYR   129      82.501  87.214  75.203  1.00  0.00            
ATOM   1982  HB1 TYR   129      82.628  86.132  75.164  1.00  0.00            
ATOM   1983  HB2 TYR   129      83.175  87.641  75.945  1.00  0.00            
ATOM   1984  CG  TYR   129      82.982  87.625  73.814  1.00  0.00            
ATOM   1985  CD1 TYR   129      83.445  88.926  73.668  1.00  0.00            
ATOM   1986  HD1 TYR   129      83.377  89.621  74.492  1.00  0.00            
ATOM   1987  CE1 TYR   129      83.998  89.253  72.435  1.00  0.00            
ATOM   1988  HE1 TYR   129      84.339  90.261  72.251  1.00  0.00            
ATOM   1989  CZ  TYR   129      84.022  88.331  71.387  1.00  0.00            
ATOM   1990  OH  TYR   129      84.430  88.664  70.157  1.00  0.00            
ATOM   1991  HH  TYR   129      84.315  88.010  69.464  1.00  0.00            
ATOM   1992  CE2 TYR   129      83.491  87.028  71.545  1.00  0.00            
ATOM   1993  HE2 TYR   129      83.534  86.272  70.775  1.00  0.00            
ATOM   1994  CD2 TYR   129      82.936  86.637  72.789  1.00  0.00            
ATOM   1995  HD2 TYR   129      82.433  85.692  72.930  1.00  0.00            
ATOM   1996  C   TYR   129      80.021  86.762  74.930  1.00  0.00            
ATOM   1997  O   TYR   129      79.634  87.049  73.767  1.00  0.00            
ATOM   1998  N   ALA   130      79.557  85.674  75.676  1.00  0.00            
ATOM   1999  H   ALA   130      79.788  85.631  76.658  1.00  0.00            
ATOM   2000  CA  ALA   130      78.541  84.813  75.178  1.00  0.00            
ATOM   2001  HA  ALA   130      78.770  84.497  74.161  1.00  0.00            
ATOM   2002  CB  ALA   130      78.465  83.561  76.112  1.00  0.00            
ATOM   2003  HB1 ALA   130      77.935  82.717  75.671  1.00  0.00            
ATOM   2004  HB2 ALA   130      79.467  83.194  76.334  1.00  0.00            
ATOM   2005  HB3 ALA   130      77.924  83.912  76.991  1.00  0.00            
ATOM   2006  C   ALA   130      77.204  85.644  75.111  1.00  0.00            
ATOM   2007  O   ALA   130      76.511  85.588  74.128  1.00  0.00            
ATOM   2008  N   LEU   131      76.862  86.482  76.138  1.00  0.00            
ATOM   2009  H   LEU   131      77.562  86.715  76.828  1.00  0.00            
ATOM   2010  CA  LEU   131      75.604  87.274  76.122  1.00  0.00            
ATOM   2011  HA  LEU   131      74.709  86.707  75.867  1.00  0.00            
ATOM   2012  CB  LEU   131      75.325  87.775  77.524  1.00  0.00            
ATOM   2013  HB1 LEU   131      74.291  88.119  77.554  1.00  0.00            
ATOM   2014  HB2 LEU   131      75.960  88.627  77.767  1.00  0.00            
ATOM   2015  CG  LEU   131      75.310  86.650  78.599  1.00  0.00            
ATOM   2016  HG  LEU   131      76.284  86.181  78.742  1.00  0.00            
ATOM   2017  CD1 LEU   131      74.919  87.267  79.978  1.00  0.00            
ATOM   2018 1HD1 LEU   131      75.716  87.941  80.295  1.00  0.00            
ATOM   2019 2HD1 LEU   131      73.974  87.784  79.816  1.00  0.00            
ATOM   2020 3HD1 LEU   131      74.874  86.533  80.781  1.00  0.00            
ATOM   2021  CD2 LEU   131      74.370  85.439  78.261  1.00  0.00            
ATOM   2022 1HD2 LEU   131      74.766  84.683  77.582  1.00  0.00            
ATOM   2023 2HD2 LEU   131      74.256  84.873  79.185  1.00  0.00            
ATOM   2024 3HD2 LEU   131      73.408  85.743  77.848  1.00  0.00            
ATOM   2025  C   LEU   131      75.643  88.424  75.066  1.00  0.00            
ATOM   2026  O   LEU   131      74.647  88.737  74.342  1.00  0.00            
ATOM   2027  N   ASP   132      76.790  89.077  74.920  1.00  0.00            
ATOM   2028  H   ASP   132      77.550  89.017  75.583  1.00  0.00            
ATOM   2029  CA  ASP   132      77.059  89.975  73.770  1.00  0.00            
ATOM   2030  HA  ASP   132      76.458  90.883  73.741  1.00  0.00            
ATOM   2031  CB  ASP   132      78.564  90.332  73.841  1.00  0.00            
ATOM   2032  HB1 ASP   132      79.154  89.437  73.643  1.00  0.00            
ATOM   2033  HB2 ASP   132      78.899  90.659  74.826  1.00  0.00            
ATOM   2034  CG  ASP   132      79.011  91.298  72.835  1.00  0.00            
ATOM   2035  OD1 ASP   132      79.923  90.909  72.055  1.00  0.00            
ATOM   2036  OD2 ASP   132      78.385  92.404  72.812  1.00  0.00            
ATOM   2037  C   ASP   132      76.811  89.274  72.355  1.00  0.00            
ATOM   2038  O   ASP   132      76.110  89.826  71.488  1.00  0.00            
ATOM   2039  N   THR   133      77.238  88.021  72.203  1.00  0.00            
ATOM   2040  H   THR   133      77.881  87.679  72.902  1.00  0.00            
ATOM   2041  CA  THR   133      77.091  87.304  70.955  1.00  0.00            
ATOM   2042  HA  THR   133      77.255  87.965  70.104  1.00  0.00            
ATOM   2043  CB  THR   133      78.235  86.289  70.804  1.00  0.00            
ATOM   2044  HB  THR   133      78.112  85.448  71.486  1.00  0.00            
ATOM   2045  CG2 THR   133      78.119  85.680  69.357  1.00  0.00            
ATOM   2046 1HG2 THR   133      77.179  85.134  69.273  1.00  0.00            
ATOM   2047 2HG2 THR   133      77.983  86.522  68.678  1.00  0.00            
ATOM   2048 3HG2 THR   133      79.012  85.092  69.143  1.00  0.00            
ATOM   2049  OG1 THR   133      79.591  86.853  70.944  1.00  0.00            
ATOM   2050  HG1 THR   133      79.693  87.138  71.854  1.00  0.00            
ATOM   2051  C   THR   133      75.680  86.722  70.712  1.00  0.00            
ATOM   2052  O   THR   133      75.257  86.651  69.578  1.00  0.00            
ATOM   2053  N   ILE   134      74.905  86.461  71.780  1.00  0.00            
ATOM   2054  H   ILE   134      75.334  86.506  72.693  1.00  0.00            
ATOM   2055  CA  ILE   134      73.460  86.169  71.613  1.00  0.00            
ATOM   2056  HA  ILE   134      73.460  85.421  70.820  1.00  0.00            
ATOM   2057  CB  ILE   134      72.660  85.609  72.895  1.00  0.00            
ATOM   2058  HB  ILE   134      72.736  86.434  73.603  1.00  0.00            
ATOM   2059  CG2 ILE   134      71.204  85.391  72.607  1.00  0.00            
ATOM   2060 1HG2 ILE   134      70.712  84.880  73.435  1.00  0.00            
ATOM   2061 2HG2 ILE   134      70.641  86.303  72.408  1.00  0.00            
ATOM   2062 3HG2 ILE   134      71.060  84.852  71.671  1.00  0.00            
ATOM   2063  CG1 ILE   134      73.407  84.393  73.522  1.00  0.00            
ATOM   2064 1HG1 ILE   134      74.487  84.530  73.475  1.00  0.00            
ATOM   2065 2HG1 ILE   134      73.188  83.466  72.992  1.00  0.00            
ATOM   2066  CD  ILE   134      73.059  84.186  74.974  1.00  0.00            
ATOM   2067  HD1 ILE   134      71.983  84.093  75.119  1.00  0.00            
ATOM   2068  HD2 ILE   134      73.599  83.322  75.363  1.00  0.00            
ATOM   2069  HD3 ILE   134      73.249  85.046  75.616  1.00  0.00            
ATOM   2070  C   ILE   134      72.716  87.419  71.130  1.00  0.00            
ATOM   2071  O   ILE   134      72.038  87.315  70.131  1.00  0.00            
ATOM   2072  N   ALA   135      73.014  88.624  71.687  1.00  0.00            
ATOM   2073  H   ALA   135      73.676  88.707  72.445  1.00  0.00            
ATOM   2074  CA  ALA   135      72.495  89.874  71.110  1.00  0.00            
ATOM   2075  HA  ALA   135      71.417  89.783  70.979  1.00  0.00            
ATOM   2076  CB  ALA   135      72.798  91.024  72.034  1.00  0.00            
ATOM   2077  HB1 ALA   135      72.345  90.892  73.017  1.00  0.00            
ATOM   2078  HB2 ALA   135      73.878  91.159  72.089  1.00  0.00            
ATOM   2079  HB3 ALA   135      72.440  91.975  71.641  1.00  0.00            
ATOM   2080  C   ALA   135      72.931  90.109  69.687  1.00  0.00            
ATOM   2081  O   ALA   135      72.182  90.605  68.867  1.00  0.00            
ATOM   2082  N   GLU   136      74.166  89.756  69.333  1.00  0.00            
ATOM   2083  H   GLU   136      74.865  89.496  70.014  1.00  0.00            
ATOM   2084  CA  GLU   136      74.686  90.050  67.991  1.00  0.00            
ATOM   2085  HA  GLU   136      74.528  91.101  67.747  1.00  0.00            
ATOM   2086  CB  GLU   136      76.198  89.910  68.037  1.00  0.00            
ATOM   2087  HB1 GLU   136      76.452  88.851  67.988  1.00  0.00            
ATOM   2088  HB2 GLU   136      76.584  90.295  68.981  1.00  0.00            
ATOM   2089  CG  GLU   136      76.922  90.616  66.875  1.00  0.00            
ATOM   2090  HG1 GLU   136      76.353  90.522  65.950  1.00  0.00            
ATOM   2091  HG2 GLU   136      77.910  90.197  66.684  1.00  0.00            
ATOM   2092  CD  GLU   136      77.317  92.073  67.156  1.00  0.00            
ATOM   2093  OE1 GLU   136      78.441  92.236  67.609  1.00  0.00            
ATOM   2094  OE2 GLU   136      76.417  93.012  67.042  1.00  0.00            
ATOM   2095  C   GLU   136      74.081  89.160  66.848  1.00  0.00            
ATOM   2096  O   GLU   136      73.844  89.676  65.714  1.00  0.00            
ATOM   2097  N   ASN   137      73.744  87.900  67.228  1.00  0.00            
ATOM   2098  H   ASN   137      74.002  87.664  68.176  1.00  0.00            
ATOM   2099  CA  ASN   137      73.003  87.068  66.342  1.00  0.00            
ATOM   2100  HA  ASN   137      73.419  87.141  65.337  1.00  0.00            
ATOM   2101  CB  ASN   137      73.133  85.545  66.803  1.00  0.00            
ATOM   2102  HB1 ASN   137      72.352  84.993  66.278  1.00  0.00            
ATOM   2103  HB2 ASN   137      72.968  85.492  67.879  1.00  0.00            
ATOM   2104  CG  ASN   137      74.503  84.975  66.504  1.00  0.00            
ATOM   2105  OD1 ASN   137      74.648  84.345  65.492  1.00  0.00            
ATOM   2106  ND2 ASN   137      75.606  85.294  67.107  1.00  0.00            
ATOM   2107 1HD2 ASN   137      75.666  85.880  67.927  1.00  0.00            
ATOM   2108 2HD2 ASN   137      76.474  84.956  66.718  1.00  0.00            
ATOM   2109  C   ASN   137      71.547  87.605  66.316  1.00  0.00            
ATOM   2110  O   ASN   137      71.062  87.906  65.185  1.00  0.00            
ATOM   2111  N   GLN   138      70.900  87.869  67.460  1.00  0.00            
ATOM   2112  H   GLN   138      71.365  87.893  68.356  1.00  0.00            
ATOM   2113  CA  GLN   138      69.507  88.333  67.432  1.00  0.00            
ATOM   2114  HA  GLN   138      68.972  87.604  66.824  1.00  0.00            
ATOM   2115  CB  GLN   138      68.907  88.377  68.820  1.00  0.00            
ATOM   2116  HB1 GLN   138      67.872  88.719  68.801  1.00  0.00            
ATOM   2117  HB2 GLN   138      69.477  88.982  69.525  1.00  0.00            
ATOM   2118  CG  GLN   138      68.741  86.908  69.305  1.00  0.00            
ATOM   2119  HG1 GLN   138      69.742  86.503  69.457  1.00  0.00            
ATOM   2120  HG2 GLN   138      68.175  86.311  68.590  1.00  0.00            
ATOM   2121  CD  GLN   138      68.026  86.791  70.651  1.00  0.00            
ATOM   2122  OE1 GLN   138      67.951  87.722  71.419  1.00  0.00            
ATOM   2123  NE2 GLN   138      67.523  85.639  70.923  1.00  0.00            
ATOM   2124 1HE2 GLN   138      67.656  84.886  70.263  1.00  0.00            
ATOM   2125 2HE2 GLN   138      67.164  85.379  71.831  1.00  0.00            
ATOM   2126  C   GLN   138      69.407  89.657  66.585  1.00  0.00            
ATOM   2127  O   GLN   138      68.469  89.766  65.797  1.00  0.00            
ATOM   2128  N   ALA   139      70.337  90.608  66.720  1.00  0.00            
ATOM   2129  H   ALA   139      71.052  90.409  67.405  1.00  0.00            
ATOM   2130  CA  ALA   139      70.392  91.834  65.993  1.00  0.00            
ATOM   2131  HA  ALA   139      69.396  92.276  66.026  1.00  0.00            
ATOM   2132  CB  ALA   139      71.440  92.735  66.612  1.00  0.00            
ATOM   2133  HB1 ALA   139      71.320  92.870  67.687  1.00  0.00            
ATOM   2134  HB2 ALA   139      72.307  92.109  66.402  1.00  0.00            
ATOM   2135  HB3 ALA   139      71.572  93.665  66.059  1.00  0.00            
ATOM   2136  C   ALA   139      70.735  91.667  64.460  1.00  0.00            
ATOM   2137  O   ALA   139      70.268  92.510  63.609  1.00  0.00            
ATOM   2138  N   LYS   140      71.624  90.701  64.139  1.00  0.00            
ATOM   2139  H   LYS   140      71.965  90.100  64.876  1.00  0.00            
ATOM   2140  CA  LYS   140      71.826  90.286  62.735  1.00  0.00            
ATOM   2141  HA  LYS   140      71.970  91.254  62.254  1.00  0.00            
ATOM   2142  CB  LYS   140      73.107  89.498  62.637  1.00  0.00            
ATOM   2143  HB1 LYS   140      73.056  88.868  61.749  1.00  0.00            
ATOM   2144  HB2 LYS   140      73.096  88.726  63.406  1.00  0.00            
ATOM   2145  CG  LYS   140      74.492  90.255  62.681  1.00  0.00            
ATOM   2146  HG1 LYS   140      74.558  90.938  63.528  1.00  0.00            
ATOM   2147  HG2 LYS   140      74.540  90.900  61.805  1.00  0.00            
ATOM   2148  CD  LYS   140      75.547  89.192  62.714  1.00  0.00            
ATOM   2149  HD1 LYS   140      75.320  88.673  63.644  1.00  0.00            
ATOM   2150  HD2 LYS   140      76.462  89.752  62.909  1.00  0.00            
ATOM   2151  CE  LYS   140      75.674  88.347  61.431  1.00  0.00            
ATOM   2152  HE1 LYS   140      75.482  88.959  60.549  1.00  0.00            
ATOM   2153  HE2 LYS   140      74.869  87.614  61.481  1.00  0.00            
ATOM   2154  NZ  LYS   140      76.891  87.491  61.308  1.00  0.00            
ATOM   2155  HZ1 LYS   140      76.895  86.927  60.470  1.00  0.00            
ATOM   2156  HZ2 LYS   140      77.798  87.935  61.346  1.00  0.00            
ATOM   2157  HZ3 LYS   140      76.841  86.858  62.093  1.00  0.00            
ATOM   2158  C   LYS   140      70.590  89.616  62.070  1.00  0.00            
ATOM   2159  O   LYS   140      70.379  89.854  60.909  1.00  0.00            
ATOM   2160  N   ASN   141      69.876  88.760  62.811  1.00  0.00            
ATOM   2161  H   ASN   141      70.339  88.366  63.618  1.00  0.00            
ATOM   2162  CA  ASN   141      68.598  88.108  62.362  1.00  0.00            
ATOM   2163  HA  ASN   141      68.680  87.692  61.358  1.00  0.00            
ATOM   2164  CB  ASN   141      68.227  87.053  63.411  1.00  0.00            
ATOM   2165  HB1 ASN   141      67.305  86.549  63.121  1.00  0.00            
ATOM   2166  HB2 ASN   141      68.019  87.577  64.344  1.00  0.00            
ATOM   2167  CG  ASN   141      69.263  85.908  63.528  1.00  0.00            
ATOM   2168  OD1 ASN   141      70.190  85.802  62.734  1.00  0.00            
ATOM   2169  ND2 ASN   141      69.089  85.031  64.527  1.00  0.00            
ATOM   2170 1HD2 ASN   141      68.324  85.101  65.182  1.00  0.00            
ATOM   2171 2HD2 ASN   141      69.730  84.260  64.651  1.00  0.00            
ATOM   2172  C   ASN   141      67.597  89.247  62.025  1.00  0.00            
ATOM   2173  O   ASN   141      67.018  89.324  60.969  1.00  0.00            
ATOM   2174  N   GLU   142      67.519  90.258  62.884  1.00  0.00            
ATOM   2175  H   GLU   142      68.057  90.098  63.723  1.00  0.00            
ATOM   2176  CA  GLU   142      66.731  91.440  62.747  1.00  0.00            
ATOM   2177  HA  GLU   142      65.733  91.038  62.572  1.00  0.00            
ATOM   2178  CB  GLU   142      66.933  92.105  64.061  1.00  0.00            
ATOM   2179  HB1 GLU   142      68.002  92.143  64.270  1.00  0.00            
ATOM   2180  HB2 GLU   142      66.345  91.552  64.793  1.00  0.00            
ATOM   2181  CG  GLU   142      66.350  93.568  64.019  1.00  0.00            
ATOM   2182  HG1 GLU   142      65.419  93.499  63.457  1.00  0.00            
ATOM   2183  HG2 GLU   142      66.991  94.308  63.542  1.00  0.00            
ATOM   2184  CD  GLU   142      65.998  94.141  65.334  1.00  0.00            
ATOM   2185  OE1 GLU   142      66.710  94.879  66.040  1.00  0.00            
ATOM   2186  OE2 GLU   142      64.843  93.997  65.713  1.00  0.00            
ATOM   2187  C   GLU   142      67.233  92.261  61.505  1.00  0.00            
ATOM   2188  O   GLU   142      66.477  92.780  60.631  1.00  0.00            
ATOM   2189  N   HIS   143      68.521  92.360  61.227  1.00  0.00            
ATOM   2190  H   HIS   143      69.189  91.918  61.841  1.00  0.00            
ATOM   2191  CA  HIS   143      69.072  92.944  59.997  1.00  0.00            
ATOM   2192  HA  HIS   143      68.689  93.963  59.931  1.00  0.00            
ATOM   2193  CB  HIS   143      70.606  93.381  60.225  1.00  0.00            
ATOM   2194  HB1 HIS   143      71.024  92.453  60.614  1.00  0.00            
ATOM   2195  HB2 HIS   143      70.686  94.160  60.983  1.00  0.00            
ATOM   2196  CG  HIS   143      71.345  93.742  58.946  1.00  0.00            
ATOM   2197  ND1 HIS   143      72.634  93.431  58.659  1.00  0.00            
ATOM   2198  CE1 HIS   143      72.939  94.069  57.559  1.00  0.00            
ATOM   2199  HE1 HIS   143      73.902  93.907  57.096  1.00  0.00            
ATOM   2200  NE2 HIS   143      71.940  94.822  57.145  1.00  0.00            
ATOM   2201  HE2 HIS   143      71.989  95.362  56.293  1.00  0.00            
ATOM   2202  CD2 HIS   143      70.957  94.682  58.057  1.00  0.00            
ATOM   2203  HD2 HIS   143      70.044  95.234  58.221  1.00  0.00            
ATOM   2204  C   HIS   143      68.834  92.147  58.750  1.00  0.00            
ATOM   2205  O   HIS   143      68.594  92.738  57.702  1.00  0.00            
ATOM   2206  N   LEU   144      68.761  90.829  58.798  1.00  0.00            
ATOM   2207  H   LEU   144      68.828  90.358  59.689  1.00  0.00            
ATOM   2208  CA  LEU   144      68.413  89.964  57.665  1.00  0.00            
ATOM   2209  HA  LEU   144      68.887  90.387  56.780  1.00  0.00            
ATOM   2210  CB  LEU   144      68.854  88.486  57.790  1.00  0.00            
ATOM   2211  HB1 LEU   144      68.345  87.912  57.016  1.00  0.00            
ATOM   2212  HB2 LEU   144      68.400  88.094  58.700  1.00  0.00            
ATOM   2213  CG  LEU   144      70.377  88.307  57.609  1.00  0.00            
ATOM   2214  HG  LEU   144      70.915  88.711  58.466  1.00  0.00            
ATOM   2215  CD1 LEU   144      70.624  86.762  57.527  1.00  0.00            
ATOM   2216 1HD1 LEU   144      70.056  86.387  56.675  1.00  0.00            
ATOM   2217 2HD1 LEU   144      71.677  86.483  57.495  1.00  0.00            
ATOM   2218 3HD1 LEU   144      70.250  86.364  58.470  1.00  0.00            
ATOM   2219  CD2 LEU   144      70.978  88.826  56.303  1.00  0.00            
ATOM   2220 1HD2 LEU   144      70.622  89.829  56.069  1.00  0.00            
ATOM   2221 2HD2 LEU   144      72.044  89.038  56.393  1.00  0.00            
ATOM   2222 3HD2 LEU   144      70.693  88.202  55.456  1.00  0.00            
ATOM   2223  C   LEU   144      66.928  89.876  57.370  1.00  0.00            
ATOM   2224  O   LEU   144      66.518  89.708  56.217  1.00  0.00            
ATOM   2225  N   GLN   145      66.074  90.162  58.392  1.00  0.00            
ATOM   2226  H   GLN   145      66.521  90.282  59.289  1.00  0.00            
ATOM   2227  CA  GLN   145      64.643  90.403  58.303  1.00  0.00            
ATOM   2228  HA  GLN   145      64.120  89.706  57.648  1.00  0.00            
ATOM   2229  CB  GLN   145      63.975  90.160  59.669  1.00  0.00            
ATOM   2230  HB1 GLN   145      62.943  90.510  59.675  1.00  0.00            
ATOM   2231  HB2 GLN   145      64.691  90.524  60.405  1.00  0.00            
ATOM   2232  CG  GLN   145      63.894  88.658  60.030  1.00  0.00            
ATOM   2233  HG1 GLN   145      64.838  88.116  60.088  1.00  0.00            
ATOM   2234  HG2 GLN   145      63.279  88.185  59.265  1.00  0.00            
ATOM   2235  CD  GLN   145      63.362  88.327  61.464  1.00  0.00            
ATOM   2236  OE1 GLN   145      63.466  89.198  62.383  1.00  0.00            
ATOM   2237  NE2 GLN   145      62.852  87.172  61.724  1.00  0.00            
ATOM   2238 1HE2 GLN   145      62.771  86.503  60.972  1.00  0.00            
ATOM   2239 2HE2 GLN   145      62.295  87.051  62.558  1.00  0.00            
ATOM   2240  C   GLN   145      64.322  91.776  57.667  1.00  0.00            
ATOM   2241  O   GLN   145      63.401  91.956  56.842  1.00  0.00            
ATOM   2242  N   LYS   146      65.094  92.781  58.035  1.00  0.00            
ATOM   2243  H   LYS   146      65.802  92.646  58.742  1.00  0.00            
ATOM   2244  CA  LYS   146      65.125  94.084  57.376  1.00  0.00            
ATOM   2245  HA  LYS   146      64.116  94.483  57.273  1.00  0.00            
ATOM   2246  CB  LYS   146      66.027  95.029  58.200  1.00  0.00            
ATOM   2247  HB1 LYS   146      66.338  95.829  57.528  1.00  0.00            
ATOM   2248  HB2 LYS   146      66.807  94.384  58.604  1.00  0.00            
ATOM   2249  CG  LYS   146      65.149  95.532  59.356  1.00  0.00            
ATOM   2250  HG1 LYS   146      64.746  94.675  59.896  1.00  0.00            
ATOM   2251  HG2 LYS   146      64.250  96.054  59.028  1.00  0.00            
ATOM   2252  CD  LYS   146      65.954  96.351  60.393  1.00  0.00            
ATOM   2253  HD1 LYS   146      66.780  95.716  60.715  1.00  0.00            
ATOM   2254  HD2 LYS   146      65.310  96.459  61.266  1.00  0.00            
ATOM   2255  CE  LYS   146      66.425  97.737  59.840  1.00  0.00            
ATOM   2256  HE1 LYS   146      65.537  98.303  59.558  1.00  0.00            
ATOM   2257  HE2 LYS   146      67.089  97.540  58.998  1.00  0.00            
ATOM   2258  NZ  LYS   146      67.084  98.462  60.943  1.00  0.00            
ATOM   2259  HZ1 LYS   146      67.614  99.252  60.605  1.00  0.00            
ATOM   2260  HZ2 LYS   146      66.421  98.854  61.597  1.00  0.00            
ATOM   2261  HZ3 LYS   146      67.747  97.852  61.400  1.00  0.00            
ATOM   2262  C   LYS   146      65.598  93.973  55.934  1.00  0.00            
ATOM   2263  O   LYS   146      65.021  94.538  55.012  1.00  0.00            
ATOM   2264  N   GLU   147      66.674  93.186  55.569  1.00  0.00            
ATOM   2265  H   GLU   147      67.315  92.880  56.288  1.00  0.00            
ATOM   2266  CA  GLU   147      67.091  93.044  54.186  1.00  0.00            
ATOM   2267  HA  GLU   147      67.176  94.026  53.722  1.00  0.00            
ATOM   2268  CB  GLU   147      68.504  92.260  54.200  1.00  0.00            
ATOM   2269  HB1 GLU   147      68.791  91.739  53.286  1.00  0.00            
ATOM   2270  HB2 GLU   147      68.419  91.421  54.891  1.00  0.00            
ATOM   2271  CG  GLU   147      69.576  93.225  54.621  1.00  0.00            
ATOM   2272  HG1 GLU   147      70.354  92.576  55.023  1.00  0.00            
ATOM   2273  HG2 GLU   147      69.222  93.913  55.387  1.00  0.00            
ATOM   2274  CD  GLU   147      70.096  94.102  53.439  1.00  0.00            
ATOM   2275  OE1 GLU   147      69.691  95.298  53.308  1.00  0.00            
ATOM   2276  OE2 GLU   147      70.913  93.620  52.583  1.00  0.00            
ATOM   2277  C   GLU   147      66.013  92.371  53.335  1.00  0.00            
ATOM   2278  O   GLU   147      65.851  92.719  52.165  1.00  0.00            
ATOM   2279  N   ASN   148      65.127  91.521  53.888  1.00  0.00            
ATOM   2280  H   ASN   148      65.134  91.329  54.880  1.00  0.00            
ATOM   2281  CA  ASN   148      64.086  90.832  53.156  1.00  0.00            
ATOM   2282  HA  ASN   148      64.474  90.284  52.298  1.00  0.00            
ATOM   2283  CB  ASN   148      63.401  89.825  54.057  1.00  0.00            
ATOM   2284  HB1 ASN   148      62.808  90.362  54.797  1.00  0.00            
ATOM   2285  HB2 ASN   148      64.233  89.245  54.459  1.00  0.00            
ATOM   2286  CG  ASN   148      62.430  88.890  53.325  1.00  0.00            
ATOM   2287  OD1 ASN   148      61.188  89.103  53.363  1.00  0.00            
ATOM   2288  ND2 ASN   148      63.009  87.864  52.742  1.00  0.00            
ATOM   2289 1HD2 ASN   148      64.016  87.866  52.813  1.00  0.00            
ATOM   2290 2HD2 ASN   148      62.571  87.056  52.321  1.00  0.00            
ATOM   2291  C   ASN   148      63.086  91.825  52.572  1.00  0.00            
ATOM   2292  O   ASN   148      62.625  91.503  51.490  1.00  0.00            
ATOM   2293  N   GLU   149      62.837  92.974  53.252  1.00  0.00            
ATOM   2294  H   GLU   149      63.342  93.117  54.114  1.00  0.00            
ATOM   2295  CA  GLU   149      61.982  94.145  52.868  1.00  0.00            
ATOM   2296  HA  GLU   149      60.965  93.839  52.623  1.00  0.00            
ATOM   2297  CB  GLU   149      61.776  95.044  54.127  1.00  0.00            
ATOM   2298  HB1 GLU   149      61.190  95.940  53.925  1.00  0.00            
ATOM   2299  HB2 GLU   149      62.697  95.361  54.616  1.00  0.00            
ATOM   2300  CG  GLU   149      60.886  94.376  55.170  1.00  0.00            
ATOM   2301  HG1 GLU   149      61.429  93.635  55.758  1.00  0.00            
ATOM   2302  HG2 GLU   149      60.148  93.795  54.618  1.00  0.00            
ATOM   2303  CD  GLU   149      60.251  95.419  56.073  1.00  0.00            
ATOM   2304  OE1 GLU   149      59.028  95.408  56.204  1.00  0.00            
ATOM   2305  OE2 GLU   149      60.876  96.235  56.778  1.00  0.00            
ATOM   2306  C   GLU   149      62.618  94.992  51.719  1.00  0.00            
ATOM   2307  O   GLU   149      61.886  95.404  50.802  1.00  0.00            
ATOM   2308  N   ARG   150      63.964  95.112  51.749  1.00  0.00            
ATOM   2309  H   ARG   150      64.594  94.644  52.385  1.00  0.00            
ATOM   2310  CA  ARG   150      64.736  95.691  50.593  1.00  0.00            
ATOM   2311  HA  ARG   150      64.307  96.638  50.267  1.00  0.00            
ATOM   2312  CB  ARG   150      66.186  95.790  50.987  1.00  0.00            
ATOM   2313  HB1 ARG   150      66.648  94.820  51.174  1.00  0.00            
ATOM   2314  HB2 ARG   150      66.266  96.396  51.889  1.00  0.00            
ATOM   2315  CG  ARG   150      67.037  96.465  49.835  1.00  0.00            
ATOM   2316  HG1 ARG   150      66.513  97.313  49.395  1.00  0.00            
ATOM   2317  HG2 ARG   150      67.110  95.803  48.973  1.00  0.00            
ATOM   2318  CD  ARG   150      68.545  96.833  50.199  1.00  0.00            
ATOM   2319  HD1 ARG   150      68.488  97.291  51.187  1.00  0.00            
ATOM   2320  HD2 ARG   150      68.959  97.522  49.462  1.00  0.00            
ATOM   2321  NE  ARG   150      69.333  95.645  50.461  1.00  0.00            
ATOM   2322  HE  ARG   150      69.426  95.436  51.444  1.00  0.00            
ATOM   2323  CZ  ARG   150      69.858  94.885  49.520  1.00  0.00            
ATOM   2324  NH1 ARG   150      69.922  95.097  48.243  1.00  0.00            
ATOM   2325 1HH1 ARG   150      69.529  95.922  47.812  1.00  0.00            
ATOM   2326 2HH1 ARG   150      70.314  94.401  47.626  1.00  0.00            
ATOM   2327  NH2 ARG   150      70.423  93.798  49.909  1.00  0.00            
ATOM   2328 1HH2 ARG   150      70.421  93.529  50.883  1.00  0.00            
ATOM   2329 2HH2 ARG   150      70.940  93.167  49.313  1.00  0.00            
ATOM   2330  C   ARG   150      64.675  94.822  49.378  1.00  0.00            
ATOM   2331  O   ARG   150      64.453  95.381  48.326  1.00  0.00            
ATOM   2332  N   LEU   151      64.823  93.463  49.494  1.00  0.00            
ATOM   2333  H   LEU   151      65.203  93.098  50.355  1.00  0.00            
ATOM   2334  CA  LEU   151      64.766  92.539  48.385  1.00  0.00            
ATOM   2335  HA  LEU   151      65.290  93.016  47.556  1.00  0.00            
ATOM   2336  CB  LEU   151      65.467  91.157  48.703  1.00  0.00            
ATOM   2337  HB1 LEU   151      64.955  90.421  48.083  1.00  0.00            
ATOM   2338  HB2 LEU   151      65.283  90.796  49.715  1.00  0.00            
ATOM   2339  CG  LEU   151      66.993  90.924  48.445  1.00  0.00            
ATOM   2340  HG  LEU   151      67.284  91.129  47.414  1.00  0.00            
ATOM   2341  CD1 LEU   151      67.807  91.988  49.141  1.00  0.00            
ATOM   2342 1HD1 LEU   151      68.889  91.930  49.025  1.00  0.00            
ATOM   2343 2HD1 LEU   151      67.501  93.016  48.947  1.00  0.00            
ATOM   2344 3HD1 LEU   151      67.670  91.938  50.221  1.00  0.00            
ATOM   2345  CD2 LEU   151      67.439  89.569  48.792  1.00  0.00            
ATOM   2346 1HD2 LEU   151      68.522  89.478  48.709  1.00  0.00            
ATOM   2347 2HD2 LEU   151      67.023  89.240  49.744  1.00  0.00            
ATOM   2348 3HD2 LEU   151      67.073  88.891  48.022  1.00  0.00            
ATOM   2349  C   LEU   151      63.372  92.297  47.862  1.00  0.00            
ATOM   2350  O   LEU   151      63.181  92.064  46.674  1.00  0.00            
ATOM   2351  N   LEU   152      62.335  92.391  48.712  1.00  0.00            
ATOM   2352  H   LEU   152      62.615  92.463  49.680  1.00  0.00            
ATOM   2353  CA  LEU   152      60.933  92.232  48.291  1.00  0.00            
ATOM   2354  HA  LEU   152      60.866  91.335  47.674  1.00  0.00            
ATOM   2355  CB  LEU   152      60.040  91.981  49.543  1.00  0.00            
ATOM   2356  HB1 LEU   152      59.930  92.885  50.143  1.00  0.00            
ATOM   2357  HB2 LEU   152      60.425  91.267  50.271  1.00  0.00            
ATOM   2358  CG  LEU   152      58.685  91.255  49.168  1.00  0.00            
ATOM   2359  HG  LEU   152      58.269  91.662  48.246  1.00  0.00            
ATOM   2360  CD1 LEU   152      58.987  89.762  48.893  1.00  0.00            
ATOM   2361 1HD1 LEU   152      58.106  89.138  48.742  1.00  0.00            
ATOM   2362 2HD1 LEU   152      59.494  89.722  47.929  1.00  0.00            
ATOM   2363 3HD1 LEU   152      59.587  89.333  49.696  1.00  0.00            
ATOM   2364  CD2 LEU   152      57.672  91.339  50.334  1.00  0.00            
ATOM   2365 1HD2 LEU   152      56.720  90.843  50.144  1.00  0.00            
ATOM   2366 2HD2 LEU   152      58.175  90.815  51.147  1.00  0.00            
ATOM   2367 3HD2 LEU   152      57.361  92.313  50.711  1.00  0.00            
ATOM   2368  C   LEU   152      60.533  93.421  47.476  1.00  0.00            
ATOM   2369  O   LEU   152      59.904  93.214  46.436  1.00  0.00            
ATOM   2370  N   ARG   153      60.951  94.631  47.803  1.00  0.00            
ATOM   2371  H   ARG   153      61.568  94.725  48.597  1.00  0.00            
ATOM   2372  CA  ARG   153      60.812  95.840  47.016  1.00  0.00            
ATOM   2373  HA  ARG   153      59.758  96.115  47.004  1.00  0.00            
ATOM   2374  CB  ARG   153      61.572  97.009  47.787  1.00  0.00            
ATOM   2375  HB1 ARG   153      62.608  96.671  47.762  1.00  0.00            
ATOM   2376  HB2 ARG   153      61.223  97.001  48.819  1.00  0.00            
ATOM   2377  CG  ARG   153      61.472  98.412  47.091  1.00  0.00            
ATOM   2378  HG1 ARG   153      60.497  98.846  47.313  1.00  0.00            
ATOM   2379  HG2 ARG   153      61.533  98.254  46.014  1.00  0.00            
ATOM   2380  CD  ARG   153      62.546  99.426  47.595  1.00  0.00            
ATOM   2381  HD1 ARG   153      62.624  99.313  48.677  1.00  0.00            
ATOM   2382  HD2 ARG   153      62.344 100.454  47.294  1.00  0.00            
ATOM   2383  NE  ARG   153      63.828  99.002  47.073  1.00  0.00            
ATOM   2384  HE  ARG   153      63.841  98.340  46.310  1.00  0.00            
ATOM   2385  CZ  ARG   153      65.007  99.440  47.525  1.00  0.00            
ATOM   2386  NH1 ARG   153      65.161 100.359  48.400  1.00  0.00            
ATOM   2387 1HH1 ARG   153      64.375 100.849  48.801  1.00  0.00            
ATOM   2388 2HH1 ARG   153      66.125 100.519  48.653  1.00  0.00            
ATOM   2389  NH2 ARG   153      66.096  98.990  46.972  1.00  0.00            
ATOM   2390 1HH2 ARG   153      65.983  98.181  46.378  1.00  0.00            
ATOM   2391 2HH2 ARG   153      66.949  99.424  47.295  1.00  0.00            
ATOM   2392  C   ARG   153      61.342  95.637  45.574  1.00  0.00            
ATOM   2393  O   ARG   153      60.609  95.941  44.660  1.00  0.00            
ATOM   2394  N   ASP   154      62.532  95.070  45.409  1.00  0.00            
ATOM   2395  H   ASP   154      63.056  94.772  46.220  1.00  0.00            
ATOM   2396  CA  ASP   154      63.258  94.958  44.140  1.00  0.00            
ATOM   2397  HA  ASP   154      63.157  95.931  43.660  1.00  0.00            
ATOM   2398  CB  ASP   154      64.734  94.789  44.403  1.00  0.00            
ATOM   2399  HB1 ASP   154      65.195  94.802  43.416  1.00  0.00            
ATOM   2400  HB2 ASP   154      64.954  93.773  44.730  1.00  0.00            
ATOM   2401  CG  ASP   154      65.367  95.943  45.229  1.00  0.00            
ATOM   2402  OD1 ASP   154      65.091  97.143  44.905  1.00  0.00            
ATOM   2403  OD2 ASP   154      66.252  95.626  46.078  1.00  0.00            
ATOM   2404  C   ASP   154      62.625  93.910  43.289  1.00  0.00            
ATOM   2405  O   ASP   154      62.443  94.157  42.096  1.00  0.00            
ATOM   2406  N   TRP   155      62.224  92.777  43.844  1.00  0.00            
ATOM   2407  H   TRP   155      62.363  92.717  44.843  1.00  0.00            
ATOM   2408  CA  TRP   155      61.303  91.782  43.217  1.00  0.00            
ATOM   2409  HA  TRP   155      61.875  91.376  42.383  1.00  0.00            
ATOM   2410  CB  TRP   155      61.144  90.561  44.170  1.00  0.00            
ATOM   2411  HB1 TRP   155      60.956  91.003  45.148  1.00  0.00            
ATOM   2412  HB2 TRP   155      62.163  90.176  44.144  1.00  0.00            
ATOM   2413  CG  TRP   155      60.193  89.498  43.762  1.00  0.00            
ATOM   2414  CD1 TRP   155      60.381  88.490  42.887  1.00  0.00            
ATOM   2415  HD1 TRP   155      61.129  88.534  42.110  1.00  0.00            
ATOM   2416  NE1 TRP   155      59.307  87.675  42.881  1.00  0.00            
ATOM   2417  HE1 TRP   155      59.182  86.824  42.351  1.00  0.00            
ATOM   2418  CE2 TRP   155      58.374  88.067  43.861  1.00  0.00            
ATOM   2419  CZ2 TRP   155      57.248  87.418  44.380  1.00  0.00            
ATOM   2420  HZ2 TRP   155      56.859  86.476  44.022  1.00  0.00            
ATOM   2421  CH2 TRP   155      56.449  88.092  45.276  1.00  0.00            
ATOM   2422  HH2 TRP   155      55.528  87.569  45.488  1.00  0.00            
ATOM   2423  CZ3 TRP   155      56.883  89.268  45.847  1.00  0.00            
ATOM   2424  HZ3 TRP   155      56.339  89.725  46.660  1.00  0.00            
ATOM   2425  CE3 TRP   155      58.139  89.788  45.432  1.00  0.00            
ATOM   2426  HE3 TRP   155      58.640  90.531  46.035  1.00  0.00            
ATOM   2427  CD2 TRP   155      58.933  89.198  44.422  1.00  0.00            
ATOM   2428  C   TRP   155      59.970  92.307  42.742  1.00  0.00            
ATOM   2429  O   TRP   155      59.597  92.105  41.572  1.00  0.00            
ATOM   2430  N   ASN   156      59.250  93.037  43.539  1.00  0.00            
ATOM   2431  H   ASN   156      59.481  93.039  44.523  1.00  0.00            
ATOM   2432  CA  ASN   156      58.036  93.767  43.205  1.00  0.00            
ATOM   2433  HA  ASN   156      57.240  93.090  42.893  1.00  0.00            
ATOM   2434  CB  ASN   156      57.546  94.477  44.488  1.00  0.00            
ATOM   2435  HB1 ASN   156      56.909  95.289  44.134  1.00  0.00            
ATOM   2436  HB2 ASN   156      58.320  94.879  45.142  1.00  0.00            
ATOM   2437  CG  ASN   156      56.624  93.636  45.355  1.00  0.00            
ATOM   2438  OD1 ASN   156      56.902  93.268  46.473  1.00  0.00            
ATOM   2439  ND2 ASN   156      55.531  93.231  44.772  1.00  0.00            
ATOM   2440 1HD2 ASN   156      55.377  93.440  43.796  1.00  0.00            
ATOM   2441 2HD2 ASN   156      54.820  92.769  45.320  1.00  0.00            
ATOM   2442  C   ASN   156      58.312  94.704  42.003  1.00  0.00            
ATOM   2443  O   ASN   156      57.533  94.712  41.038  1.00  0.00            
ATOM   2444  N   ASP   157      59.350  95.544  41.960  1.00  0.00            
ATOM   2445  H   ASP   157      60.102  95.523  42.634  1.00  0.00            
ATOM   2446  CA  ASP   157      59.726  96.533  40.904  1.00  0.00            
ATOM   2447  HA  ASP   157      58.903  97.241  40.807  1.00  0.00            
ATOM   2448  CB  ASP   157      60.963  97.257  41.194  1.00  0.00            
ATOM   2449  HB1 ASP   157      61.767  96.608  40.848  1.00  0.00            
ATOM   2450  HB2 ASP   157      61.080  97.524  42.245  1.00  0.00            
ATOM   2451  CG  ASP   157      61.075  98.616  40.496  1.00  0.00            
ATOM   2452  OD1 ASP   157      60.068  99.369  40.390  1.00  0.00            
ATOM   2453  OD2 ASP   157      62.133  98.909  39.868  1.00  0.00            
ATOM   2454  C   ASP   157      59.874  95.865  39.476  1.00  0.00            
ATOM   2455  O   ASP   157      59.241  96.369  38.474  1.00  0.00            
ATOM   2456  N   VAL   158      60.537  94.764  39.298  1.00  0.00            
ATOM   2457  H   VAL   158      60.875  94.203  40.068  1.00  0.00            
ATOM   2458  CA  VAL   158      60.523  94.047  37.991  1.00  0.00            
ATOM   2459  HA  VAL   158      60.745  94.796  37.232  1.00  0.00            
ATOM   2460  CB  VAL   158      61.656  93.008  37.860  1.00  0.00            
ATOM   2461  HB  VAL   158      61.615  92.579  36.859  1.00  0.00            
ATOM   2462  CG1 VAL   158      62.966  93.806  37.884  1.00  0.00            
ATOM   2463 1HG1 VAL   158      63.068  94.236  38.880  1.00  0.00            
ATOM   2464 2HG1 VAL   158      63.889  93.229  37.823  1.00  0.00            
ATOM   2465 3HG1 VAL   158      62.989  94.584  37.121  1.00  0.00            
ATOM   2466  CG2 VAL   158      61.544  91.917  38.967  1.00  0.00            
ATOM   2467 1HG2 VAL   158      61.590  92.301  39.986  1.00  0.00            
ATOM   2468 2HG2 VAL   158      60.654  91.304  38.831  1.00  0.00            
ATOM   2469 3HG2 VAL   158      62.451  91.317  38.895  1.00  0.00            
ATOM   2470  C   VAL   158      59.121  93.455  37.708  1.00  0.00            
ATOM   2471  O   VAL   158      58.803  93.303  36.544  1.00  0.00            
ATOM   2472  N   GLN   159      58.245  93.294  38.689  1.00  0.00            
ATOM   2473  H   GLN   159      58.448  93.584  39.635  1.00  0.00            
ATOM   2474  CA  GLN   159      56.879  92.775  38.318  1.00  0.00            
ATOM   2475  HA  GLN   159      56.893  92.012  37.539  1.00  0.00            
ATOM   2476  CB  GLN   159      56.112  92.120  39.518  1.00  0.00            
ATOM   2477  HB1 GLN   159      55.066  91.975  39.245  1.00  0.00            
ATOM   2478  HB2 GLN   159      56.170  92.700  40.439  1.00  0.00            
ATOM   2479  CG  GLN   159      56.664  90.643  39.864  1.00  0.00            
ATOM   2480  HG1 GLN   159      57.743  90.797  39.880  1.00  0.00            
ATOM   2481  HG2 GLN   159      56.401  89.939  39.074  1.00  0.00            
ATOM   2482  CD  GLN   159      56.101  90.216  41.239  1.00  0.00            
ATOM   2483  OE1 GLN   159      55.159  89.440  41.243  1.00  0.00            
ATOM   2484  NE2 GLN   159      56.673  90.653  42.367  1.00  0.00            
ATOM   2485 1HE2 GLN   159      57.621  91.000  42.408  1.00  0.00            
ATOM   2486 2HE2 GLN   159      56.373  90.081  43.144  1.00  0.00            
ATOM   2487  C   GLN   159      56.035  93.971  37.850  1.00  0.00            
ATOM   2488  O   GLN   159      55.234  93.780  36.932  1.00  0.00            
ATOM   2489  N   GLY   160      56.161  95.191  38.394  1.00  0.00            
ATOM   2490  H   GLY   160      56.890  95.281  39.087  1.00  0.00            
ATOM   2491  CA  GLY   160      55.368  96.386  37.962  1.00  0.00            
ATOM   2492  HA1 GLY   160      55.619  97.112  38.735  1.00  0.00            
ATOM   2493  HA2 GLY   160      54.307  96.135  37.963  1.00  0.00            
ATOM   2494  C   GLY   160      55.613  96.954  36.587  1.00  0.00            
ATOM   2495  O   GLY   160      54.692  97.597  36.024  1.00  0.00            
ATOM   2496  N   ARG   161      56.722  96.531  35.903  1.00  0.00            
ATOM   2497  H   ARG   161      57.385  95.948  36.394  1.00  0.00            
ATOM   2498  CA  ARG   161      56.969  96.835  34.508  1.00  0.00            
ATOM   2499  HA  ARG   161      56.220  97.575  34.225  1.00  0.00            
ATOM   2500  CB  ARG   161      58.318  97.588  34.273  1.00  0.00            
ATOM   2501  HB1 ARG   161      58.282  98.455  34.932  1.00  0.00            
ATOM   2502  HB2 ARG   161      58.429  98.032  33.284  1.00  0.00            
ATOM   2503  CG  ARG   161      59.469  96.871  34.967  1.00  0.00            
ATOM   2504  HG1 ARG   161      59.498  95.854  34.575  1.00  0.00            
ATOM   2505  HG2 ARG   161      59.299  96.768  36.038  1.00  0.00            
ATOM   2506  CD  ARG   161      60.655  97.732  34.607  1.00  0.00            
ATOM   2507  HD1 ARG   161      60.358  98.772  34.742  1.00  0.00            
ATOM   2508  HD2 ARG   161      60.782  97.597  33.533  1.00  0.00            
ATOM   2509  NE  ARG   161      61.876  97.376  35.386  1.00  0.00            
ATOM   2510  HE  ARG   161      62.474  96.641  35.037  1.00  0.00            
ATOM   2511  CZ  ARG   161      62.099  97.805  36.620  1.00  0.00            
ATOM   2512  NH1 ARG   161      61.262  98.551  37.301  1.00  0.00            
ATOM   2513 1HH1 ARG   161      60.504  99.028  36.835  1.00  0.00            
ATOM   2514 2HH1 ARG   161      61.597  98.784  38.225  1.00  0.00            
ATOM   2515  NH2 ARG   161      63.187  97.485  37.314  1.00  0.00            
ATOM   2516 1HH2 ARG   161      63.873  96.917  36.838  1.00  0.00            
ATOM   2517 2HH2 ARG   161      63.314  97.762  38.277  1.00  0.00            
ATOM   2518  C   ARG   161      56.773  95.641  33.569  1.00  0.00            
ATOM   2519  O   ARG   161      57.147  95.715  32.423  1.00  0.00            
ATOM   2520  N   PHE   162      56.190  94.546  34.082  1.00  0.00            
ATOM   2521  H   PHE   162      55.963  94.538  35.066  1.00  0.00            
ATOM   2522  CA  PHE   162      56.141  93.296  33.334  1.00  0.00            
ATOM   2523  HA  PHE   162      56.358  93.536  32.293  1.00  0.00            
ATOM   2524  CB  PHE   162      57.299  92.365  33.741  1.00  0.00            
ATOM   2525  HB1 PHE   162      57.264  92.230  34.822  1.00  0.00            
ATOM   2526  HB2 PHE   162      58.205  92.907  33.468  1.00  0.00            
ATOM   2527  CG  PHE   162      57.388  91.047  32.969  1.00  0.00            
ATOM   2528  CD1 PHE   162      58.051  91.058  31.717  1.00  0.00            
ATOM   2529  HD1 PHE   162      58.431  91.960  31.260  1.00  0.00            
ATOM   2530  CE1 PHE   162      58.316  89.830  31.068  1.00  0.00            
ATOM   2531  HE1 PHE   162      58.893  89.745  30.159  1.00  0.00            
ATOM   2532  CZ  PHE   162      57.866  88.663  31.640  1.00  0.00            
ATOM   2533  HZ  PHE   162      58.066  87.674  31.255  1.00  0.00            
ATOM   2534  CE2 PHE   162      57.126  88.693  32.901  1.00  0.00            
ATOM   2535  HE2 PHE   162      56.719  87.776  33.301  1.00  0.00            
ATOM   2536  CD2 PHE   162      57.019  89.916  33.591  1.00  0.00            
ATOM   2537  HD2 PHE   162      56.602  89.918  34.587  1.00  0.00            
ATOM   2538  C   PHE   162      54.793  92.576  33.359  1.00  0.00            
ATOM   2539  O   PHE   162      54.333  92.372  32.279  1.00  0.00            
ATOM   2540  N   GLU   163      54.203  92.357  34.502  1.00  0.00            
ATOM   2541  H   GLU   163      54.756  92.602  35.311  1.00  0.00            
ATOM   2542  CA  GLU   163      52.927  91.751  34.668  1.00  0.00            
ATOM   2543  HA  GLU   163      52.895  90.994  33.885  1.00  0.00            
ATOM   2544  CB  GLU   163      52.840  91.102  36.014  1.00  0.00            
ATOM   2545  HB1 GLU   163      51.834  90.743  36.231  1.00  0.00            
ATOM   2546  HB2 GLU   163      53.159  91.786  36.801  1.00  0.00            
ATOM   2547  CG  GLU   163      53.794  89.934  36.245  1.00  0.00            
ATOM   2548  HG1 GLU   163      53.788  89.759  37.321  1.00  0.00            
ATOM   2549  HG2 GLU   163      54.842  90.166  36.060  1.00  0.00            
ATOM   2550  CD  GLU   163      53.476  88.760  35.354  1.00  0.00            
ATOM   2551  OE1 GLU   163      54.101  87.697  35.420  1.00  0.00            
ATOM   2552  OE2 GLU   163      52.485  88.779  34.627  1.00  0.00            
ATOM   2553  C   GLU   163      51.746  92.744  34.389  1.00  0.00            
ATOM   2554  O   GLU   163      51.766  93.950  34.752  1.00  0.00            
ATOM   2555  N   LYS   164      50.716  92.147  33.728  1.00  0.00            
ATOM   2556  H   LYS   164      50.678  91.176  33.450  1.00  0.00            
ATOM   2557  CA  LYS   164      49.518  92.946  33.264  1.00  0.00            
ATOM   2558  HA  LYS   164      49.622  94.012  33.466  1.00  0.00            
ATOM   2559  CB  LYS   164      49.351  92.778  31.765  1.00  0.00            
ATOM   2560  HB1 LYS   164      49.227  91.722  31.525  1.00  0.00            
ATOM   2561  HB2 LYS   164      50.278  93.068  31.271  1.00  0.00            
ATOM   2562  CG  LYS   164      48.149  93.612  31.353  1.00  0.00            
ATOM   2563  HG1 LYS   164      48.096  94.512  31.966  1.00  0.00            
ATOM   2564  HG2 LYS   164      47.255  93.042  31.606  1.00  0.00            
ATOM   2565  CD  LYS   164      48.334  93.899  29.867  1.00  0.00            
ATOM   2566  HD1 LYS   164      48.492  92.914  29.429  1.00  0.00            
ATOM   2567  HD2 LYS   164      49.172  94.567  29.670  1.00  0.00            
ATOM   2568  CE  LYS   164      47.066  94.538  29.221  1.00  0.00            
ATOM   2569  HE1 LYS   164      46.859  95.405  29.848  1.00  0.00            
ATOM   2570  HE2 LYS   164      46.214  93.858  29.243  1.00  0.00            
ATOM   2571  NZ  LYS   164      47.227  94.902  27.781  1.00  0.00            
ATOM   2572  HZ1 LYS   164      47.390  94.041  27.279  1.00  0.00            
ATOM   2573  HZ2 LYS   164      46.406  95.361  27.414  1.00  0.00            
ATOM   2574  HZ3 LYS   164      48.025  95.491  27.596  1.00  0.00            
ATOM   2575  C   LYS   164      48.298  92.594  34.048  1.00  0.00            
ATOM   2576  OC1 LYS   164      47.923  93.153  35.078  1.00  0.00            
ATOM   2577  OC2 LYS   164      47.701  91.513  33.752  1.00  0.00            
ATOM   2578  N   MET  1001      63.263  73.093  81.237  1.00  0.00            
ATOM   2579  H1  MET  1001      64.121  72.577  81.099  1.00  0.00            
ATOM   2580  H2  MET  1001      62.835  72.720  82.072  1.00  0.00            
ATOM   2581  H3  MET  1001      62.647  72.991  80.443  1.00  0.00            
ATOM   2582  CA  MET  1001      63.546  74.510  81.471  1.00  0.00            
ATOM   2583  HA  MET  1001      62.657  75.015  81.849  1.00  0.00            
ATOM   2584  CB  MET  1001      64.562  74.715  82.564  1.00  0.00            
ATOM   2585  HB1 MET  1001      65.098  75.661  82.486  1.00  0.00            
ATOM   2586  HB2 MET  1001      65.404  74.041  82.409  1.00  0.00            
ATOM   2587  CG  MET  1001      64.005  74.622  83.947  1.00  0.00            
ATOM   2588  HG1 MET  1001      64.940  74.713  84.500  1.00  0.00            
ATOM   2589  HG2 MET  1001      63.533  73.644  84.046  1.00  0.00            
ATOM   2590  SD  MET  1001      62.769  75.908  84.434  1.00  0.00            
ATOM   2591  CE  MET  1001      62.205  75.151  85.993  1.00  0.00            
ATOM   2592  HE1 MET  1001      61.516  74.324  85.816  1.00  0.00            
ATOM   2593  HE2 MET  1001      63.074  74.898  86.600  1.00  0.00            
ATOM   2594  HE3 MET  1001      61.587  75.907  86.478  1.00  0.00            
ATOM   2595  C   MET  1001      64.059  75.227  80.222  1.00  0.00            
ATOM   2596  O   MET  1001      65.042  74.870  79.554  1.00  0.00            
ATOM   2597  N   GLU  1002      63.418  76.323  79.788  1.00  0.00            
ATOM   2598  H   GLU  1002      62.605  76.624  80.306  1.00  0.00            
ATOM   2599  CA  GLU  1002      63.807  77.246  78.696  1.00  0.00            
ATOM   2600  HA  GLU  1002      64.655  76.887  78.112  1.00  0.00            
ATOM   2601  CB  GLU  1002      62.667  77.383  77.695  1.00  0.00            
ATOM   2602  HB1 GLU  1002      61.708  77.648  78.141  1.00  0.00            
ATOM   2603  HB2 GLU  1002      62.466  76.396  77.279  1.00  0.00            
ATOM   2604  CG  GLU  1002      62.902  78.408  76.601  1.00  0.00            
ATOM   2605  HG1 GLU  1002      62.959  79.413  77.019  1.00  0.00            
ATOM   2606  HG2 GLU  1002      61.951  78.356  76.071  1.00  0.00            
ATOM   2607  CD  GLU  1002      64.204  78.047  75.803  1.00  0.00            
ATOM   2608  OE1 GLU  1002      64.121  77.231  74.868  1.00  0.00            
ATOM   2609  OE2 GLU  1002      65.267  78.600  76.190  1.00  0.00            
ATOM   2610  C   GLU  1002      64.180  78.575  79.286  1.00  0.00            
ATOM   2611  O   GLU  1002      63.598  78.962  80.345  1.00  0.00            
ATOM   2612  N   ARG  1003      65.176  79.335  78.827  1.00  0.00            
ATOM   2613  H   ARG  1003      65.494  79.163  77.884  1.00  0.00            
ATOM   2614  CA  ARG  1003      65.818  80.438  79.618  1.00  0.00            
ATOM   2615  HA  ARG  1003      65.303  80.569  80.570  1.00  0.00            
ATOM   2616  CB  ARG  1003      67.235  80.027  80.079  1.00  0.00            
ATOM   2617  HB1 ARG  1003      67.528  80.650  80.924  1.00  0.00            
ATOM   2618  HB2 ARG  1003      67.949  80.153  79.265  1.00  0.00            
ATOM   2619  CG  ARG  1003      67.325  78.564  80.614  1.00  0.00            
ATOM   2620  HG1 ARG  1003      67.253  77.907  79.747  1.00  0.00            
ATOM   2621  HG2 ARG  1003      66.470  78.506  81.287  1.00  0.00            
ATOM   2622  CD  ARG  1003      68.640  78.375  81.393  1.00  0.00            
ATOM   2623  HD1 ARG  1003      68.385  78.715  82.396  1.00  0.00            
ATOM   2624  HD2 ARG  1003      69.432  79.080  81.139  1.00  0.00            
ATOM   2625  NE  ARG  1003      69.166  77.033  81.366  1.00  0.00            
ATOM   2626  HE  ARG  1003      68.550  76.244  81.496  1.00  0.00            
ATOM   2627  CZ  ARG  1003      70.443  76.666  81.413  1.00  0.00            
ATOM   2628  NH1 ARG  1003      71.403  77.564  81.669  1.00  0.00            
ATOM   2629 1HH1 ARG  1003      71.099  78.469  81.997  1.00  0.00            
ATOM   2630 2HH1 ARG  1003      72.374  77.284  81.682  1.00  0.00            
ATOM   2631  NH2 ARG  1003      70.797  75.404  81.352  1.00  0.00            
ATOM   2632 1HH2 ARG  1003      70.063  74.714  81.273  1.00  0.00            
ATOM   2633 2HH2 ARG  1003      71.749  75.091  81.476  1.00  0.00            
ATOM   2634  C   ARG  1003      65.730  81.846  78.937  1.00  0.00            
ATOM   2635  O   ARG  1003      66.014  81.931  77.716  1.00  0.00            
ATOM   2636  N   LYS  1004      65.572  82.920  79.717  1.00  0.00            
ATOM   2637  H   LYS  1004      65.522  82.723  80.707  1.00  0.00            
ATOM   2638  CA  LYS  1004      66.062  84.219  79.342  1.00  0.00            
ATOM   2639  HA  LYS  1004      66.426  84.212  78.315  1.00  0.00            
ATOM   2640  CB  LYS  1004      64.939  85.215  79.403  1.00  0.00            
ATOM   2641  HB1 LYS  1004      64.473  85.094  80.381  1.00  0.00            
ATOM   2642  HB2 LYS  1004      64.164  84.935  78.689  1.00  0.00            
ATOM   2643  CG  LYS  1004      65.315  86.640  79.331  1.00  0.00            
ATOM   2644  HG1 LYS  1004      66.075  86.904  80.066  1.00  0.00            
ATOM   2645  HG2 LYS  1004      64.461  87.260  79.605  1.00  0.00            
ATOM   2646  CD  LYS  1004      65.909  87.019  77.928  1.00  0.00            
ATOM   2647  HD1 LYS  1004      66.708  86.325  77.667  1.00  0.00            
ATOM   2648  HD2 LYS  1004      66.344  88.016  77.996  1.00  0.00            
ATOM   2649  CE  LYS  1004      64.897  87.090  76.862  1.00  0.00            
ATOM   2650  HE1 LYS  1004      64.296  86.181  76.840  1.00  0.00            
ATOM   2651  HE2 LYS  1004      65.448  87.261  75.937  1.00  0.00            
ATOM   2652  NZ  LYS  1004      63.902  88.193  77.084  1.00  0.00            
ATOM   2653  HZ1 LYS  1004      63.400  88.084  77.954  1.00  0.00            
ATOM   2654  HZ2 LYS  1004      64.398  89.066  77.193  1.00  0.00            
ATOM   2655  HZ3 LYS  1004      63.314  88.177  76.264  1.00  0.00            
ATOM   2656  C   LYS  1004      67.260  84.622  80.239  1.00  0.00            
ATOM   2657  O   LYS  1004      67.042  84.528  81.433  1.00  0.00            
ATOM   2658  N   ILE  1005      68.417  85.017  79.680  1.00  0.00            
ATOM   2659  H   ILE  1005      68.508  84.849  78.688  1.00  0.00            
ATOM   2660  CA  ILE  1005      69.583  85.529  80.396  1.00  0.00            
ATOM   2661  HA  ILE  1005      69.301  85.505  81.448  1.00  0.00            
ATOM   2662  CB  ILE  1005      70.823  84.621  80.117  1.00  0.00            
ATOM   2663  HB  ILE  1005      71.286  84.885  79.166  1.00  0.00            
ATOM   2664  CG2 ILE  1005      71.973  84.852  81.181  1.00  0.00            
ATOM   2665 1HG2 ILE  1005      72.290  85.878  81.365  1.00  0.00            
ATOM   2666 2HG2 ILE  1005      71.725  84.384  82.133  1.00  0.00            
ATOM   2667 3HG2 ILE  1005      72.900  84.383  80.851  1.00  0.00            
ATOM   2668  CG1 ILE  1005      70.382  83.198  79.962  1.00  0.00            
ATOM   2669 1HG1 ILE  1005      69.625  82.991  79.205  1.00  0.00            
ATOM   2670 2HG1 ILE  1005      70.139  82.904  80.983  1.00  0.00            
ATOM   2671  CD  ILE  1005      71.611  82.343  79.523  1.00  0.00            
ATOM   2672  HD1 ILE  1005      72.564  82.461  80.038  1.00  0.00            
ATOM   2673  HD2 ILE  1005      71.311  81.327  79.779  1.00  0.00            
ATOM   2674  HD3 ILE  1005      71.756  82.548  78.462  1.00  0.00            
ATOM   2675  C   ILE  1005      70.006  86.945  80.050  1.00  0.00            
ATOM   2676  O   ILE  1005      70.057  87.377  78.885  1.00  0.00            
ATOM   2677  N   SER  1006      70.350  87.728  81.165  1.00  0.00            
ATOM   2678  H   SER  1006      70.336  87.389  82.116  1.00  0.00            
ATOM   2679  CA  SER  1006      70.556  89.228  80.972  1.00  0.00            
ATOM   2680  HA  SER  1006      70.611  89.426  79.902  1.00  0.00            
ATOM   2681  CB  SER  1006      69.313  89.935  81.546  1.00  0.00            
ATOM   2682  HB1 SER  1006      69.373  90.003  82.632  1.00  0.00            
ATOM   2683  HB2 SER  1006      68.337  89.525  81.286  1.00  0.00            
ATOM   2684  OG  SER  1006      69.264  91.263  81.009  1.00  0.00            
ATOM   2685  HG  SER  1006      68.816  91.859  81.614  1.00  0.00            
ATOM   2686  C   SER  1006      71.896  89.680  81.652  1.00  0.00            
ATOM   2687  O   SER  1006      72.215  89.285  82.761  1.00  0.00            
ATOM   2688  N   ARG  1007      72.638  90.529  80.971  1.00  0.00            
ATOM   2689  H   ARG  1007      72.434  90.568  79.983  1.00  0.00            
ATOM   2690  CA  ARG  1007      73.778  91.301  81.556  1.00  0.00            
ATOM   2691  HA  ARG  1007      74.344  90.674  82.245  1.00  0.00            
ATOM   2692  CB  ARG  1007      74.685  92.015  80.511  1.00  0.00            
ATOM   2693  HB1 ARG  1007      75.402  92.604  81.083  1.00  0.00            
ATOM   2694  HB2 ARG  1007      74.104  92.703  79.898  1.00  0.00            
ATOM   2695  CG  ARG  1007      75.334  90.942  79.669  1.00  0.00            
ATOM   2696  HG1 ARG  1007      74.603  90.355  79.114  1.00  0.00            
ATOM   2697  HG2 ARG  1007      75.871  90.199  80.258  1.00  0.00            
ATOM   2698  CD  ARG  1007      76.257  91.534  78.578  1.00  0.00            
ATOM   2699  HD1 ARG  1007      76.992  90.752  78.389  1.00  0.00            
ATOM   2700  HD2 ARG  1007      76.874  92.306  79.038  1.00  0.00            
ATOM   2701  NE  ARG  1007      75.542  92.064  77.446  1.00  0.00            
ATOM   2702  HE  ARG  1007      74.544  91.922  77.377  1.00  0.00            
ATOM   2703  CZ  ARG  1007      76.108  92.708  76.394  1.00  0.00            
ATOM   2704  NH1 ARG  1007      77.336  92.948  76.273  1.00  0.00            
ATOM   2705 1HH1 ARG  1007      77.955  92.620  77.001  1.00  0.00            
ATOM   2706 2HH1 ARG  1007      77.560  93.750  75.701  1.00  0.00            
ATOM   2707  NH2 ARG  1007      75.338  93.064  75.442  1.00  0.00            
ATOM   2708 1HH2 ARG  1007      74.387  92.746  75.320  1.00  0.00            
ATOM   2709 2HH2 ARG  1007      75.714  93.721  74.774  1.00  0.00            
ATOM   2710  C   ARG  1007      73.059  92.413  82.369  1.00  0.00            
ATOM   2711  O   ARG  1007      72.256  93.140  81.741  1.00  0.00            
ATOM   2712  N   ILE  1008      73.466  92.604  83.603  1.00  0.00            
ATOM   2713  H   ILE  1008      74.348  92.272  83.967  1.00  0.00            
ATOM   2714  CA  ILE  1008      72.879  93.593  84.535  1.00  0.00            
ATOM   2715  HA  ILE  1008      72.518  94.458  83.978  1.00  0.00            
ATOM   2716  CB  ILE  1008      71.707  92.907  85.381  1.00  0.00            
ATOM   2717  HB  ILE  1008      71.287  93.594  86.117  1.00  0.00            
ATOM   2718  CG2 ILE  1008      70.486  92.547  84.456  1.00  0.00            
ATOM   2719 1HG2 ILE  1008      69.639  92.182  85.036  1.00  0.00            
ATOM   2720 2HG2 ILE  1008      70.116  93.384  83.863  1.00  0.00            
ATOM   2721 3HG2 ILE  1008      70.685  91.728  83.764  1.00  0.00            
ATOM   2722  CG1 ILE  1008      72.200  91.685  86.110  1.00  0.00            
ATOM   2723 1HG1 ILE  1008      73.233  91.788  86.443  1.00  0.00            
ATOM   2724 2HG1 ILE  1008      72.178  90.790  85.487  1.00  0.00            
ATOM   2725  CD  ILE  1008      71.399  91.386  87.361  1.00  0.00            
ATOM   2726  HD1 ILE  1008      71.721  90.417  87.742  1.00  0.00            
ATOM   2727  HD2 ILE  1008      71.535  92.220  88.050  1.00  0.00            
ATOM   2728  HD3 ILE  1008      70.320  91.400  87.211  1.00  0.00            
ATOM   2729  C   ILE  1008      74.016  94.196  85.357  1.00  0.00            
ATOM   2730  O   ILE  1008      75.133  93.776  85.280  1.00  0.00            
ATOM   2731  N   HIS  1009      73.654  95.201  86.184  1.00  0.00            
ATOM   2732  H   HIS  1009      72.700  95.531  86.217  1.00  0.00            
ATOM   2733  CA  HIS  1009      74.487  95.920  87.189  1.00  0.00            
ATOM   2734  HA  HIS  1009      75.282  95.241  87.497  1.00  0.00            
ATOM   2735  CB  HIS  1009      75.174  97.098  86.503  1.00  0.00            
ATOM   2736  HB1 HIS  1009      75.659  97.737  87.241  1.00  0.00            
ATOM   2737  HB2 HIS  1009      74.353  97.773  86.262  1.00  0.00            
ATOM   2738  CG  HIS  1009      75.918  96.944  85.211  1.00  0.00            
ATOM   2739  ND1 HIS  1009      75.351  96.730  83.923  1.00  0.00            
ATOM   2740  CE1 HIS  1009      76.292  96.560  82.947  1.00  0.00            
ATOM   2741  HE1 HIS  1009      76.103  96.423  81.892  1.00  0.00            
ATOM   2742  NE2 HIS  1009      77.445  96.728  83.619  1.00  0.00            
ATOM   2743  HE2 HIS  1009      78.343  96.473  83.235  1.00  0.00            
ATOM   2744  CD2 HIS  1009      77.254  96.836  84.960  1.00  0.00            
ATOM   2745  HD2 HIS  1009      77.992  96.827  85.749  1.00  0.00            
ATOM   2746  C   HIS  1009      73.699  96.276  88.497  1.00  0.00            
ATOM   2747  O   HIS  1009      72.636  96.895  88.440  1.00  0.00            
ATOM   2748  N   LEU  1010      74.322  95.886  89.598  1.00  0.00            
ATOM   2749  H   LEU  1010      75.308  95.723  89.447  1.00  0.00            
ATOM   2750  CA  LEU  1010      73.893  96.108  91.048  1.00  0.00            
ATOM   2751  HA  LEU  1010      72.821  96.028  91.228  1.00  0.00            
ATOM   2752  CB  LEU  1010      74.613  95.271  92.117  1.00  0.00            
ATOM   2753  HB1 LEU  1010      74.413  95.646  93.120  1.00  0.00            
ATOM   2754  HB2 LEU  1010      75.656  95.450  91.854  1.00  0.00            
ATOM   2755  CG  LEU  1010      74.199  93.841  91.908  1.00  0.00            
ATOM   2756  HG  LEU  1010      74.488  93.429  90.941  1.00  0.00            
ATOM   2757  CD1 LEU  1010      75.042  93.042  92.938  1.00  0.00            
ATOM   2758 1HD1 LEU  1010      74.609  92.043  92.886  1.00  0.00            
ATOM   2759 2HD1 LEU  1010      76.064  92.932  92.578  1.00  0.00            
ATOM   2760 3HD1 LEU  1010      75.017  93.345  93.985  1.00  0.00            
ATOM   2761  CD2 LEU  1010      72.685  93.592  92.121  1.00  0.00            
ATOM   2762 1HD2 LEU  1010      72.217  93.908  91.189  1.00  0.00            
ATOM   2763 2HD2 LEU  1010      72.418  92.536  92.173  1.00  0.00            
ATOM   2764 3HD2 LEU  1010      72.414  94.142  93.022  1.00  0.00            
ATOM   2765  C   LEU  1010      74.257  97.527  91.498  1.00  0.00            
ATOM   2766  O   LEU  1010      75.350  98.050  91.129  1.00  0.00            
ATOM   2767  N   VAL  1011      73.468  98.202  92.384  1.00  0.00            
ATOM   2768  H   VAL  1011      72.663  97.693  92.719  1.00  0.00            
ATOM   2769  CA  VAL  1011      73.780  99.580  92.849  1.00  0.00            
ATOM   2770  HA  VAL  1011      73.813 100.202  91.954  1.00  0.00            
ATOM   2771  CB  VAL  1011      72.548 100.168  93.516  1.00  0.00            
ATOM   2772  HB  VAL  1011      71.711  99.936  92.858  1.00  0.00            
ATOM   2773  CG1 VAL  1011      72.158  99.485  94.825  1.00  0.00            
ATOM   2774 1HG1 VAL  1011      71.130  99.793  95.015  1.00  0.00            
ATOM   2775 2HG1 VAL  1011      72.264  98.400  94.856  1.00  0.00            
ATOM   2776 3HG1 VAL  1011      72.726  99.939  95.638  1.00  0.00            
ATOM   2777  CG2 VAL  1011      72.386 101.612  93.625  1.00  0.00            
ATOM   2778 1HG2 VAL  1011      72.363 102.023  92.616  1.00  0.00            
ATOM   2779 2HG2 VAL  1011      71.455 102.011  94.027  1.00  0.00            
ATOM   2780 3HG2 VAL  1011      73.190 102.069  94.203  1.00  0.00            
ATOM   2781  C   VAL  1011      75.088  99.762  93.633  1.00  0.00            
ATOM   2782  O   VAL  1011      75.509 100.879  93.888  1.00  0.00            
ATOM   2783  N   SER  1012      75.647  98.674  94.153  1.00  0.00            
ATOM   2784  H   SER  1012      75.239  97.750  94.116  1.00  0.00            
ATOM   2785  CA  SER  1012      76.913  98.764  94.940  1.00  0.00            
ATOM   2786  HA  SER  1012      76.891  99.642  95.585  1.00  0.00            
ATOM   2787  CB  SER  1012      76.997  97.632  95.975  1.00  0.00            
ATOM   2788  HB1 SER  1012      76.203  97.876  96.681  1.00  0.00            
ATOM   2789  HB2 SER  1012      77.994  97.598  96.413  1.00  0.00            
ATOM   2790  OG  SER  1012      76.706  96.368  95.423  1.00  0.00            
ATOM   2791  HG  SER  1012      76.559  95.835  96.207  1.00  0.00            
ATOM   2792  C   SER  1012      78.159  98.839  94.035  1.00  0.00            
ATOM   2793  O   SER  1012      79.225  99.339  94.458  1.00  0.00            
ATOM   2794  N   GLU  1013      78.060  98.459  92.734  1.00  0.00            
ATOM   2795  H   GLU  1013      77.146  98.153  92.434  1.00  0.00            
ATOM   2796  CA  GLU  1013      79.216  98.446  91.861  1.00  0.00            
ATOM   2797  HA  GLU  1013      79.747  99.375  92.068  1.00  0.00            
ATOM   2798  CB  GLU  1013      80.116  97.185  92.065  1.00  0.00            
ATOM   2799  HB1 GLU  1013      79.434  96.351  91.901  1.00  0.00            
ATOM   2800  HB2 GLU  1013      80.522  97.144  93.076  1.00  0.00            
ATOM   2801  CG  GLU  1013      81.295  97.171  91.086  1.00  0.00            
ATOM   2802  HG1 GLU  1013      81.028  97.156  90.029  1.00  0.00            
ATOM   2803  HG2 GLU  1013      81.881  96.255  91.162  1.00  0.00            
ATOM   2804  CD  GLU  1013      82.144  98.401  91.340  1.00  0.00            
ATOM   2805  OE1 GLU  1013      83.144  98.388  92.151  1.00  0.00            
ATOM   2806  OE2 GLU  1013      81.895  99.389  90.589  1.00  0.00            
ATOM   2807  C   GLU  1013      78.756  98.431  90.398  1.00  0.00            
ATOM   2808  O   GLU  1013      78.419  97.413  89.763  1.00  0.00            
ATOM   2809  N   PRO  1014      78.717  99.643  89.794  1.00  0.00            
ATOM   2810  CD  PRO  1014      78.855 100.962  90.333  1.00  0.00            
ATOM   2811  HD1 PRO  1014      79.819 101.107  90.821  1.00  0.00            
ATOM   2812  HD2 PRO  1014      78.103 101.131  91.104  1.00  0.00            
ATOM   2813  CG  PRO  1014      78.846 101.980  89.173  1.00  0.00            
ATOM   2814  HG1 PRO  1014      79.874 102.217  88.898  1.00  0.00            
ATOM   2815  HG2 PRO  1014      78.422 102.928  89.506  1.00  0.00            
ATOM   2816  CB  PRO  1014      77.959 101.306  88.213  1.00  0.00            
ATOM   2817  HB1 PRO  1014      78.153 101.723  87.225  1.00  0.00            
ATOM   2818  HB2 PRO  1014      76.915 101.397  88.511  1.00  0.00            
ATOM   2819  CA  PRO  1014      78.330  99.830  88.352  1.00  0.00            
ATOM   2820  HA  PRO  1014      77.526  99.223  87.937  1.00  0.00            
ATOM   2821  C   PRO  1014      79.511  99.511  87.384  1.00  0.00            
ATOM   2822  O   PRO  1014      79.284  99.346  86.188  1.00  0.00            
ATOM   2823  N   SER  1015      80.756  99.479  87.805  1.00  0.00            
ATOM   2824  H   SER  1015      80.968  99.730  88.760  1.00  0.00            
ATOM   2825  CA  SER  1015      82.001  99.266  86.995  1.00  0.00            
ATOM   2826  HA  SER  1015      81.909  99.769  86.032  1.00  0.00            
ATOM   2827  CB  SER  1015      83.094 100.010  87.745  1.00  0.00            
ATOM   2828  HB1 SER  1015      82.697 100.884  88.259  1.00  0.00            
ATOM   2829  HB2 SER  1015      83.895 100.282  87.058  1.00  0.00            
ATOM   2830  OG  SER  1015      83.688  99.171  88.701  1.00  0.00            
ATOM   2831  HG  SER  1015      83.067  99.267  89.427  1.00  0.00            
ATOM   2832  C   SER  1015      82.331  97.755  86.636  1.00  0.00            
ATOM   2833  O   SER  1015      83.333  97.532  85.972  1.00  0.00            
ATOM   2834  N   ILE  1016      81.542  96.777  87.117  1.00  0.00            
ATOM   2835  H   ILE  1016      80.661  97.081  87.506  1.00  0.00            
ATOM   2836  CA  ILE  1016      81.732  95.313  86.956  1.00  0.00            
ATOM   2837  HA  ILE  1016      82.482  95.121  86.188  1.00  0.00            
ATOM   2838  CB  ILE  1016      82.250  94.729  88.255  1.00  0.00            
ATOM   2839  HB  ILE  1016      81.668  95.102  89.099  1.00  0.00            
ATOM   2840  CG2 ILE  1016      82.261  93.195  88.223  1.00  0.00            
ATOM   2841 1HG2 ILE  1016      81.278  92.778  88.006  1.00  0.00            
ATOM   2842 2HG2 ILE  1016      82.939  92.980  87.396  1.00  0.00            
ATOM   2843 3HG2 ILE  1016      82.559  92.885  89.224  1.00  0.00            
ATOM   2844  CG1 ILE  1016      83.723  95.072  88.561  1.00  0.00            
ATOM   2845 1HG1 ILE  1016      83.865  96.153  88.568  1.00  0.00            
ATOM   2846 2HG1 ILE  1016      84.398  94.687  87.796  1.00  0.00            
ATOM   2847  CD  ILE  1016      84.364  94.488  89.893  1.00  0.00            
ATOM   2848  HD1 ILE  1016      85.228  95.074  90.205  1.00  0.00            
ATOM   2849  HD2 ILE  1016      83.554  94.478  90.622  1.00  0.00            
ATOM   2850  HD3 ILE  1016      84.795  93.515  89.658  1.00  0.00            
ATOM   2851  C   ILE  1016      80.357  94.704  86.514  1.00  0.00            
ATOM   2852  O   ILE  1016      79.309  95.085  87.004  1.00  0.00            
ATOM   2853  N   THR  1017      80.343  93.840  85.503  1.00  0.00            
ATOM   2854  H   THR  1017      81.266  93.586  85.182  1.00  0.00            
ATOM   2855  CA  THR  1017      79.201  92.965  85.088  1.00  0.00            
ATOM   2856  HA  THR  1017      78.340  93.537  84.744  1.00  0.00            
ATOM   2857  CB  THR  1017      79.602  92.050  83.859  1.00  0.00            
ATOM   2858  HB  THR  1017      80.250  91.244  84.205  1.00  0.00            
ATOM   2859  CG2 THR  1017      78.393  91.543  83.152  1.00  0.00            
ATOM   2860 1HG2 THR  1017      78.698  91.046  82.232  1.00  0.00            
ATOM   2861 2HG2 THR  1017      77.790  90.833  83.718  1.00  0.00            
ATOM   2862 3HG2 THR  1017      77.900  92.437  82.769  1.00  0.00            
ATOM   2863  OG1 THR  1017      80.249  92.862  82.945  1.00  0.00            
ATOM   2864  HG1 THR  1017      81.011  92.376  82.622  1.00  0.00            
ATOM   2865  C   THR  1017      78.515  92.119  86.122  1.00  0.00            
ATOM   2866  O   THR  1017      79.298  91.523  86.946  1.00  0.00            
ATOM   2867  N   HIS  1018      77.184  91.973  86.111  1.00  0.00            
ATOM   2868  H   HIS  1018      76.596  92.551  85.528  1.00  0.00            
ATOM   2869  CA  HIS  1018      76.442  90.918  86.826  1.00  0.00            
ATOM   2870  HA  HIS  1018      77.088  90.109  87.165  1.00  0.00            
ATOM   2871  CB  HIS  1018      75.755  91.576  87.983  1.00  0.00            
ATOM   2872  HB1 HIS  1018      74.908  92.062  87.499  1.00  0.00            
ATOM   2873  HB2 HIS  1018      76.364  92.394  88.368  1.00  0.00            
ATOM   2874  CG  HIS  1018      75.383  90.738  89.228  1.00  0.00            
ATOM   2875  ND1 HIS  1018      76.371  90.044  89.881  1.00  0.00            
ATOM   2876  CE1 HIS  1018      75.768  89.452  90.943  1.00  0.00            
ATOM   2877  HE1 HIS  1018      76.229  88.845  91.709  1.00  0.00            
ATOM   2878  NE2 HIS  1018      74.448  89.568  90.813  1.00  0.00            
ATOM   2879  HE2 HIS  1018      73.960  89.464  91.692  1.00  0.00            
ATOM   2880  CD2 HIS  1018      74.160  90.368  89.726  1.00  0.00            
ATOM   2881  HD2 HIS  1018      73.224  90.745  89.341  1.00  0.00            
ATOM   2882  C   HIS  1018      75.488  90.190  85.842  1.00  0.00            
ATOM   2883  O   HIS  1018      75.356  90.599  84.688  1.00  0.00            
ATOM   2884  N   PHE  1019      74.794  89.103  86.249  1.00  0.00            
ATOM   2885  H   PHE  1019      75.040  88.726  87.153  1.00  0.00            
ATOM   2886  CA  PHE  1019      73.960  88.233  85.413  1.00  0.00            
ATOM   2887  HA  PHE  1019      73.575  88.814  84.574  1.00  0.00            
ATOM   2888  CB  PHE  1019      74.619  86.999  84.854  1.00  0.00            
ATOM   2889  HB1 PHE  1019      73.921  86.582  84.128  1.00  0.00            
ATOM   2890  HB2 PHE  1019      74.760  86.304  85.682  1.00  0.00            
ATOM   2891  CG  PHE  1019      75.989  87.302  84.318  1.00  0.00            
ATOM   2892  CD1 PHE  1019      76.114  87.916  83.024  1.00  0.00            
ATOM   2893  HD1 PHE  1019      75.176  88.240  82.597  1.00  0.00            
ATOM   2894  CE1 PHE  1019      77.375  88.275  82.531  1.00  0.00            
ATOM   2895  HE1 PHE  1019      77.409  88.642  81.516  1.00  0.00            
ATOM   2896  CZ  PHE  1019      78.553  88.070  83.274  1.00  0.00            
ATOM   2897  HZ  PHE  1019      79.515  88.472  82.993  1.00  0.00            
ATOM   2898  CE2 PHE  1019      78.370  87.401  84.478  1.00  0.00            
ATOM   2899  HE2 PHE  1019      79.220  87.207  85.116  1.00  0.00            
ATOM   2900  CD2 PHE  1019      77.114  87.014  85.046  1.00  0.00            
ATOM   2901  HD2 PHE  1019      77.065  86.679  86.072  1.00  0.00            
ATOM   2902  C   PHE  1019      72.779  87.762  86.223  1.00  0.00            
ATOM   2903  O   PHE  1019      72.937  87.176  87.283  1.00  0.00            
ATOM   2904  N   LEU  1020      71.551  87.902  85.642  1.00  0.00            
ATOM   2905  H   LEU  1020      71.537  88.511  84.836  1.00  0.00            
ATOM   2906  CA  LEU  1020      70.234  87.387  85.969  1.00  0.00            
ATOM   2907  HA  LEU  1020      70.282  86.820  86.899  1.00  0.00            
ATOM   2908  CB  LEU  1020      69.318  88.653  86.109  1.00  0.00            
ATOM   2909  HB1 LEU  1020      69.415  89.282  85.224  1.00  0.00            
ATOM   2910  HB2 LEU  1020      69.664  89.238  86.961  1.00  0.00            
ATOM   2911  CG  LEU  1020      67.786  88.310  86.209  1.00  0.00            
ATOM   2912  HG  LEU  1020      67.385  87.878  85.292  1.00  0.00            
ATOM   2913  CD1 LEU  1020      67.422  87.375  87.352  1.00  0.00            
ATOM   2914 1HD1 LEU  1020      66.350  87.473  87.520  1.00  0.00            
ATOM   2915 2HD1 LEU  1020      67.670  86.333  87.149  1.00  0.00            
ATOM   2916 3HD1 LEU  1020      67.847  87.658  88.315  1.00  0.00            
ATOM   2917  CD2 LEU  1020      67.102  89.680  86.256  1.00  0.00            
ATOM   2918 1HD2 LEU  1020      67.135  90.288  85.352  1.00  0.00            
ATOM   2919 2HD2 LEU  1020      66.037  89.666  86.484  1.00  0.00            
ATOM   2920 3HD2 LEU  1020      67.654  90.287  86.974  1.00  0.00            
ATOM   2921  C   LEU  1020      69.626  86.471  84.820  1.00  0.00            
ATOM   2922  O   LEU  1020      69.282  86.903  83.714  1.00  0.00            
ATOM   2923  N   GLN  1021      69.639  85.219  85.125  1.00  0.00            
ATOM   2924  H   GLN  1021      70.014  84.931  86.017  1.00  0.00            
ATOM   2925  CA  GLN  1021      68.941  84.138  84.426  1.00  0.00            
ATOM   2926  HA  GLN  1021      68.872  84.457  83.386  1.00  0.00            
ATOM   2927  CB  GLN  1021      69.812  82.815  84.318  1.00  0.00            
ATOM   2928  HB1 GLN  1021      70.214  82.579  85.303  1.00  0.00            
ATOM   2929  HB2 GLN  1021      70.624  82.985  83.611  1.00  0.00            
ATOM   2930  CG  GLN  1021      69.050  81.549  83.808  1.00  0.00            
ATOM   2931  HG1 GLN  1021      68.697  81.655  82.782  1.00  0.00            
ATOM   2932  HG2 GLN  1021      68.099  81.443  84.330  1.00  0.00            
ATOM   2933  CD  GLN  1021      69.863  80.239  83.959  1.00  0.00            
ATOM   2934  OE1 GLN  1021      70.816  79.884  83.200  1.00  0.00            
ATOM   2935  NE2 GLN  1021      69.787  79.634  85.067  1.00  0.00            
ATOM   2936 1HE2 GLN  1021      69.209  79.931  85.841  1.00  0.00            
ATOM   2937 2HE2 GLN  1021      70.467  78.888  85.107  1.00  0.00            
ATOM   2938  C   GLN  1021      67.558  83.856  85.046  1.00  0.00            
ATOM   2939  O   GLN  1021      67.388  83.705  86.287  1.00  0.00            
ATOM   2940  N   VAL  1022      66.579  83.767  84.171  1.00  0.00            
ATOM   2941  H   VAL  1022      66.769  83.934  83.193  1.00  0.00            
ATOM   2942  CA  VAL  1022      65.311  83.181  84.497  1.00  0.00            
ATOM   2943  HA  VAL  1022      65.388  82.744  85.493  1.00  0.00            
ATOM   2944  CB  VAL  1022      64.160  84.293  84.486  1.00  0.00            
ATOM   2945  HB  VAL  1022      64.082  84.744  83.497  1.00  0.00            
ATOM   2946  CG1 VAL  1022      62.764  83.762  84.845  1.00  0.00            
ATOM   2947 1HG1 VAL  1022      62.029  84.567  84.828  1.00  0.00            
ATOM   2948 2HG1 VAL  1022      62.497  83.004  84.109  1.00  0.00            
ATOM   2949 3HG1 VAL  1022      62.804  83.399  85.872  1.00  0.00            
ATOM   2950  CG2 VAL  1022      64.603  85.386  85.423  1.00  0.00            
ATOM   2951 1HG2 VAL  1022      63.789  86.093  85.575  1.00  0.00            
ATOM   2952 2HG2 VAL  1022      64.731  84.853  86.365  1.00  0.00            
ATOM   2953 3HG2 VAL  1022      65.553  85.831  85.126  1.00  0.00            
ATOM   2954  C   VAL  1022      65.025  82.041  83.584  1.00  0.00            
ATOM   2955  O   VAL  1022      65.178  82.158  82.387  1.00  0.00            
ATOM   2956  N   SER  1023      64.367  81.060  84.133  1.00  0.00            
ATOM   2957  H   SER  1023      64.069  81.106  85.097  1.00  0.00            
ATOM   2958  CA  SER  1023      63.875  79.917  83.345  1.00  0.00            
ATOM   2959  HA  SER  1023      63.908  80.176  82.287  1.00  0.00            
ATOM   2960  CB  SER  1023      64.755  78.638  83.646  1.00  0.00            
ATOM   2961  HB1 SER  1023      64.582  77.986  82.790  1.00  0.00            
ATOM   2962  HB2 SER  1023      64.287  78.041  84.429  1.00  0.00            
ATOM   2963  OG  SER  1023      66.196  78.758  83.870  1.00  0.00            
ATOM   2964  HG  SER  1023      66.587  77.924  84.138  1.00  0.00            
ATOM   2965  C   SER  1023      62.393  79.693  83.677  1.00  0.00            
ATOM   2966  O   SER  1023      61.879  80.017  84.760  1.00  0.00            
ATOM   2967  N   TRP  1024      61.837  78.816  82.873  1.00  0.00            
ATOM   2968  H   TRP  1024      62.408  78.506  82.099  1.00  0.00            
ATOM   2969  CA  TRP  1024      60.444  78.315  82.955  1.00  0.00            
ATOM   2970  HA  TRP  1024      60.032  78.288  83.964  1.00  0.00            
ATOM   2971  CB  TRP  1024      59.588  79.393  82.368  1.00  0.00            
ATOM   2972  HB1 TRP  1024      59.658  80.348  82.887  1.00  0.00            
ATOM   2973  HB2 TRP  1024      58.551  79.089  82.514  1.00  0.00            
ATOM   2974  CG  TRP  1024      59.789  79.806  80.961  1.00  0.00            
ATOM   2975  CD1 TRP  1024      59.284  79.030  79.994  1.00  0.00            
ATOM   2976  HD1 TRP  1024      58.599  78.213  80.166  1.00  0.00            
ATOM   2977  NE1 TRP  1024      59.722  79.588  78.776  1.00  0.00            
ATOM   2978  HE1 TRP  1024      59.522  79.289  77.832  1.00  0.00            
ATOM   2979  CE2 TRP  1024      60.380  80.785  78.975  1.00  0.00            
ATOM   2980  CZ2 TRP  1024      60.869  81.707  78.061  1.00  0.00            
ATOM   2981  HZ2 TRP  1024      60.889  81.663  76.982  1.00  0.00            
ATOM   2982  CH2 TRP  1024      61.504  82.808  78.602  1.00  0.00            
ATOM   2983  HH2 TRP  1024      61.975  83.523  77.944  1.00  0.00            
ATOM   2984  CZ3 TRP  1024      61.697  82.968  79.965  1.00  0.00            
ATOM   2985  HZ3 TRP  1024      62.333  83.790  80.258  1.00  0.00            
ATOM   2986  CE3 TRP  1024      61.259  81.999  80.877  1.00  0.00            
ATOM   2987  HE3 TRP  1024      61.619  82.016  81.896  1.00  0.00            
ATOM   2988  CD2 TRP  1024      60.596  80.890  80.377  1.00  0.00            
ATOM   2989  C   TRP  1024      60.331  76.906  82.363  1.00  0.00            
ATOM   2990  O   TRP  1024      61.143  76.595  81.473  1.00  0.00            
ATOM   2991  N   GLU  1025      59.535  75.967  82.874  1.00  0.00            
ATOM   2992  H   GLU  1025      59.236  76.202  83.809  1.00  0.00            
ATOM   2993  CA  GLU  1025      58.693  75.131  82.085  1.00  0.00            
ATOM   2994  HA  GLU  1025      59.272  74.891  81.193  1.00  0.00            
ATOM   2995  CB  GLU  1025      58.273  73.895  82.897  1.00  0.00            
ATOM   2996  HB1 GLU  1025      57.643  73.182  82.366  1.00  0.00            
ATOM   2997  HB2 GLU  1025      57.579  74.324  83.619  1.00  0.00            
ATOM   2998  CG  GLU  1025      59.454  73.117  83.602  1.00  0.00            
ATOM   2999  HG1 GLU  1025      58.984  72.402  84.277  1.00  0.00            
ATOM   3000  HG2 GLU  1025      59.990  73.697  84.353  1.00  0.00            
ATOM   3001  CD  GLU  1025      60.391  72.334  82.630  1.00  0.00            
ATOM   3002  OE1 GLU  1025      61.583  72.150  83.065  1.00  0.00            
ATOM   3003  OE2 GLU  1025      59.940  71.969  81.519  1.00  0.00            
ATOM   3004  C   GLU  1025      57.459  75.951  81.546  1.00  0.00            
ATOM   3005  O   GLU  1025      57.370  77.179  81.693  1.00  0.00            
ATOM   3006  N   LYS  1026      56.640  75.253  80.771  1.00  0.00            
ATOM   3007  H   LYS  1026      56.940  74.341  80.457  1.00  0.00            
ATOM   3008  CA  LYS  1026      55.381  75.746  80.212  1.00  0.00            
ATOM   3009  HA  LYS  1026      55.306  75.154  79.300  1.00  0.00            
ATOM   3010  CB  LYS  1026      54.268  75.474  81.237  1.00  0.00            
ATOM   3011  HB1 LYS  1026      53.333  75.807  80.786  1.00  0.00            
ATOM   3012  HB2 LYS  1026      54.360  76.030  82.170  1.00  0.00            
ATOM   3013  CG  LYS  1026      54.081  73.965  81.612  1.00  0.00            
ATOM   3014  HG1 LYS  1026      54.955  73.491  82.057  1.00  0.00            
ATOM   3015  HG2 LYS  1026      53.866  73.358  80.732  1.00  0.00            
ATOM   3016  CD  LYS  1026      52.987  73.874  82.642  1.00  0.00            
ATOM   3017  HD1 LYS  1026      52.114  74.226  82.092  1.00  0.00            
ATOM   3018  HD2 LYS  1026      53.333  74.468  83.487  1.00  0.00            
ATOM   3019  CE  LYS  1026      52.932  72.437  83.089  1.00  0.00            
ATOM   3020  HE1 LYS  1026      53.913  72.173  83.483  1.00  0.00            
ATOM   3021  HE2 LYS  1026      52.642  71.918  82.176  1.00  0.00            
ATOM   3022  NZ  LYS  1026      51.961  72.153  84.154  1.00  0.00            
ATOM   3023  HZ1 LYS  1026      52.057  72.742  84.969  1.00  0.00            
ATOM   3024  HZ2 LYS  1026      51.023  72.346  83.834  1.00  0.00            
ATOM   3025  HZ3 LYS  1026      51.974  71.200  84.488  1.00  0.00            
ATOM   3026  C   LYS  1026      55.596  77.174  79.674  1.00  0.00            
ATOM   3027  O   LYS  1026      56.232  77.409  78.606  1.00  0.00            
ATOM   3028  N   THR  1027      55.180  78.179  80.408  1.00  0.00            
ATOM   3029  H   THR  1027      54.776  77.920  81.297  1.00  0.00            
ATOM   3030  CA  THR  1027      55.619  79.570  80.290  1.00  0.00            
ATOM   3031  HA  THR  1027      56.572  79.586  79.762  1.00  0.00            
ATOM   3032  CB  THR  1027      54.636  80.460  79.484  1.00  0.00            
ATOM   3033  HB  THR  1027      54.988  81.484  79.354  1.00  0.00            
ATOM   3034  CG2 THR  1027      54.125  79.925  78.127  1.00  0.00            
ATOM   3035 1HG2 THR  1027      55.001  79.685  77.524  1.00  0.00            
ATOM   3036 2HG2 THR  1027      53.581  79.014  78.376  1.00  0.00            
ATOM   3037 3HG2 THR  1027      53.395  80.560  77.624  1.00  0.00            
ATOM   3038  OG1 THR  1027      53.504  80.633  80.236  1.00  0.00            
ATOM   3039  HG1 THR  1027      53.060  81.448  79.991  1.00  0.00            
ATOM   3040  C   THR  1027      55.943  80.228  81.635  1.00  0.00            
ATOM   3041  O   THR  1027      55.631  79.686  82.702  1.00  0.00            
ATOM   3042  N   LEU  1028      56.404  81.469  81.648  1.00  0.00            
ATOM   3043  H   LEU  1028      56.610  81.933  80.775  1.00  0.00            
ATOM   3044  CA  LEU  1028      56.535  82.266  82.903  1.00  0.00            
ATOM   3045  HA  LEU  1028      57.157  81.718  83.611  1.00  0.00            
ATOM   3046  CB  LEU  1028      57.192  83.621  82.476  1.00  0.00            
ATOM   3047  HB1 LEU  1028      56.407  84.358  82.307  1.00  0.00            
ATOM   3048  HB2 LEU  1028      57.848  83.507  81.612  1.00  0.00            
ATOM   3049  CG  LEU  1028      58.112  84.170  83.570  1.00  0.00            
ATOM   3050  HG  LEU  1028      57.815  83.965  84.598  1.00  0.00            
ATOM   3051  CD1 LEU  1028      59.555  83.635  83.331  1.00  0.00            
ATOM   3052 1HD1 LEU  1028      59.482  82.567  83.125  1.00  0.00            
ATOM   3053 2HD1 LEU  1028      59.939  84.081  82.414  1.00  0.00            
ATOM   3054 3HD1 LEU  1028      60.295  83.770  84.120  1.00  0.00            
ATOM   3055  CD2 LEU  1028      58.310  85.688  83.455  1.00  0.00            
ATOM   3056 1HD2 LEU  1028      59.115  86.116  84.053  1.00  0.00            
ATOM   3057 2HD2 LEU  1028      58.498  85.802  82.387  1.00  0.00            
ATOM   3058 3HD2 LEU  1028      57.388  86.180  83.764  1.00  0.00            
ATOM   3059  C   LEU  1028      55.230  82.635  83.749  1.00  0.00            
ATOM   3060  O   LEU  1028      55.369  83.162  84.829  1.00  0.00            
ATOM   3061  N   GLU  1029      54.095  82.428  83.079  1.00  0.00            
ATOM   3062  H   GLU  1029      54.027  82.056  82.143  1.00  0.00            
ATOM   3063  CA  GLU  1029      52.801  82.453  83.666  1.00  0.00            
ATOM   3064  HA  GLU  1029      52.665  83.317  84.316  1.00  0.00            
ATOM   3065  CB  GLU  1029      51.709  82.532  82.619  1.00  0.00            
ATOM   3066  HB1 GLU  1029      50.743  82.288  83.062  1.00  0.00            
ATOM   3067  HB2 GLU  1029      51.893  81.805  81.828  1.00  0.00            
ATOM   3068  CG  GLU  1029      51.528  83.867  81.880  1.00  0.00            
ATOM   3069  HG1 GLU  1029      51.901  84.683  82.500  1.00  0.00            
ATOM   3070  HG2 GLU  1029      50.466  84.070  81.741  1.00  0.00            
ATOM   3071  CD  GLU  1029      52.298  83.971  80.524  1.00  0.00            
ATOM   3072  OE1 GLU  1029      51.958  84.876  79.697  1.00  0.00            
ATOM   3073  OE2 GLU  1029      53.287  83.189  80.302  1.00  0.00            
ATOM   3074  C   GLU  1029      52.438  81.199  84.586  1.00  0.00            
ATOM   3075  O   GLU  1029      51.548  81.258  85.428  1.00  0.00            
ATOM   3076  N   SER  1030      53.168  80.073  84.441  1.00  0.00            
ATOM   3077  H   SER  1030      53.771  80.035  83.632  1.00  0.00            
ATOM   3078  CA  SER  1030      52.940  78.902  85.275  1.00  0.00            
ATOM   3079  HA  SER  1030      51.949  78.918  85.731  1.00  0.00            
ATOM   3080  CB  SER  1030      53.049  77.620  84.347  1.00  0.00            
ATOM   3081  HB1 SER  1030      52.887  76.723  84.944  1.00  0.00            
ATOM   3082  HB2 SER  1030      54.037  77.564  83.890  1.00  0.00            
ATOM   3083  OG  SER  1030      52.099  77.504  83.363  1.00  0.00            
ATOM   3084  HG  SER  1030      51.998  78.284  82.812  1.00  0.00            
ATOM   3085  C   SER  1030      53.920  78.898  86.410  1.00  0.00            
ATOM   3086  O   SER  1030      54.367  77.873  86.959  1.00  0.00            
ATOM   3087  N   GLY  1031      54.397  80.134  86.873  1.00  0.00            
ATOM   3088  H   GLY  1031      54.088  80.938  86.346  1.00  0.00            
ATOM   3089  CA  GLY  1031      55.582  80.342  87.755  1.00  0.00            
ATOM   3090  HA1 GLY  1031      55.443  79.756  88.664  1.00  0.00            
ATOM   3091  HA2 GLY  1031      55.601  81.330  88.215  1.00  0.00            
ATOM   3092  C   GLY  1031      56.944  80.025  87.113  1.00  0.00            
ATOM   3093  O   GLY  1031      56.944  79.514  86.005  1.00  0.00            
ATOM   3094  N   PHE  1032      58.052  80.289  87.728  1.00  0.00            
ATOM   3095  H   PHE  1032      57.917  80.632  88.669  1.00  0.00            
ATOM   3096  CA  PHE  1032      59.377  80.393  87.044  1.00  0.00            
ATOM   3097  HA  PHE  1032      59.376  79.620  86.276  1.00  0.00            
ATOM   3098  CB  PHE  1032      59.535  81.724  86.359  1.00  0.00            
ATOM   3099  HB1 PHE  1032      58.762  81.786  85.593  1.00  0.00            
ATOM   3100  HB2 PHE  1032      60.507  81.653  85.871  1.00  0.00            
ATOM   3101  CG  PHE  1032      59.599  82.989  87.243  1.00  0.00            
ATOM   3102  CD1 PHE  1032      60.821  83.527  87.694  1.00  0.00            
ATOM   3103  HD1 PHE  1032      61.708  82.953  87.469  1.00  0.00            
ATOM   3104  CE1 PHE  1032      60.980  84.679  88.486  1.00  0.00            
ATOM   3105  HE1 PHE  1032      61.949  85.044  88.793  1.00  0.00            
ATOM   3106  CZ  PHE  1032      59.780  85.418  88.769  1.00  0.00            
ATOM   3107  HZ  PHE  1032      59.771  86.402  89.212  1.00  0.00            
ATOM   3108  CE2 PHE  1032      58.540  84.894  88.311  1.00  0.00            
ATOM   3109  HE2 PHE  1032      57.642  85.376  88.670  1.00  0.00            
ATOM   3110  CD2 PHE  1032      58.425  83.724  87.529  1.00  0.00            
ATOM   3111  HD2 PHE  1032      57.451  83.465  87.142  1.00  0.00            
ATOM   3112  C   PHE  1032      60.460  80.038  88.070  1.00  0.00            
ATOM   3113  O   PHE  1032      60.223  79.953  89.277  1.00  0.00            
ATOM   3114  N   VAL  1033      61.717  79.840  87.608  1.00  0.00            
ATOM   3115  H   VAL  1033      61.839  79.872  86.606  1.00  0.00            
ATOM   3116  CA  VAL  1033      62.906  79.749  88.487  1.00  0.00            
ATOM   3117  HA  VAL  1033      62.663  80.010  89.517  1.00  0.00            
ATOM   3118  CB  VAL  1033      63.657  78.386  88.489  1.00  0.00            
ATOM   3119  HB  VAL  1033      64.506  78.360  89.172  1.00  0.00            
ATOM   3120  CG1 VAL  1033      62.582  77.371  88.960  1.00  0.00            
ATOM   3121 1HG1 VAL  1033      63.025  76.419  89.253  1.00  0.00            
ATOM   3122 2HG1 VAL  1033      62.158  77.842  89.846  1.00  0.00            
ATOM   3123 3HG1 VAL  1033      61.730  77.072  88.350  1.00  0.00            
ATOM   3124  CG2 VAL  1033      64.166  77.904  87.144  1.00  0.00            
ATOM   3125 1HG2 VAL  1033      63.353  77.817  86.422  1.00  0.00            
ATOM   3126 2HG2 VAL  1033      64.947  78.464  86.629  1.00  0.00            
ATOM   3127 3HG2 VAL  1033      64.510  76.876  87.255  1.00  0.00            
ATOM   3128  C   VAL  1033      63.780  80.977  88.172  1.00  0.00            
ATOM   3129  O   VAL  1033      63.772  81.481  87.047  1.00  0.00            
ATOM   3130  N   ILE  1034      64.579  81.407  89.156  1.00  0.00            
ATOM   3131  H   ILE  1034      64.538  81.011  90.085  1.00  0.00            
ATOM   3132  CA  ILE  1034      65.553  82.520  89.019  1.00  0.00            
ATOM   3133  HA  ILE  1034      65.634  82.757  87.958  1.00  0.00            
ATOM   3134  CB  ILE  1034      65.029  83.729  89.786  1.00  0.00            
ATOM   3135  HB  ILE  1034      64.021  83.996  89.468  1.00  0.00            
ATOM   3136  CG2 ILE  1034      64.763  83.549  91.258  1.00  0.00            
ATOM   3137 1HG2 ILE  1034      64.428  84.447  91.777  1.00  0.00            
ATOM   3138 2HG2 ILE  1034      63.919  82.862  91.316  1.00  0.00            
ATOM   3139 3HG2 ILE  1034      65.722  83.282  91.704  1.00  0.00            
ATOM   3140  CG1 ILE  1034      65.922  84.951  89.509  1.00  0.00            
ATOM   3141 1HG1 ILE  1034      65.942  85.261  88.464  1.00  0.00            
ATOM   3142 2HG1 ILE  1034      66.961  84.694  89.711  1.00  0.00            
ATOM   3143  CD  ILE  1034      65.643  86.209  90.432  1.00  0.00            
ATOM   3144  HD1 ILE  1034      66.186  87.081  90.067  1.00  0.00            
ATOM   3145  HD2 ILE  1034      64.646  86.626  90.296  1.00  0.00            
ATOM   3146  HD3 ILE  1034      65.934  86.025  91.466  1.00  0.00            
ATOM   3147  C   ILE  1034      66.904  82.005  89.512  1.00  0.00            
ATOM   3148  O   ILE  1034      66.969  81.379  90.575  1.00  0.00            
ATOM   3149  N   THR  1035      67.947  82.244  88.714  1.00  0.00            
ATOM   3150  H   THR  1035      67.659  82.743  87.884  1.00  0.00            
ATOM   3151  CA  THR  1035      69.375  82.235  89.049  1.00  0.00            
ATOM   3152  HA  THR  1035      69.456  81.931  90.092  1.00  0.00            
ATOM   3153  CB  THR  1035      70.199  81.295  88.136  1.00  0.00            
ATOM   3154  HB  THR  1035      70.112  81.765  87.156  1.00  0.00            
ATOM   3155  CG2 THR  1035      71.692  81.035  88.446  1.00  0.00            
ATOM   3156 1HG2 THR  1035      72.065  80.332  87.701  1.00  0.00            
ATOM   3157 2HG2 THR  1035      72.349  81.902  88.510  1.00  0.00            
ATOM   3158 3HG2 THR  1035      71.770  80.433  89.352  1.00  0.00            
ATOM   3159  OG1 THR  1035      69.581  80.050  88.235  1.00  0.00            
ATOM   3160  HG1 THR  1035      68.634  80.186  88.164  1.00  0.00            
ATOM   3161  C   THR  1035      69.985  83.680  88.969  1.00  0.00            
ATOM   3162  O   THR  1035      69.743  84.433  87.984  1.00  0.00            
ATOM   3163  N   LEU  1036      70.843  84.047  89.937  1.00  0.00            
ATOM   3164  H   LEU  1036      71.092  83.468  90.727  1.00  0.00            
ATOM   3165  CA  LEU  1036      71.617  85.317  89.913  1.00  0.00            
ATOM   3166  HA  LEU  1036      71.614  85.739  88.909  1.00  0.00            
ATOM   3167  CB  LEU  1036      70.849  86.213  90.934  1.00  0.00            
ATOM   3168  HB1 LEU  1036      70.930  85.818  91.947  1.00  0.00            
ATOM   3169  HB2 LEU  1036      69.793  86.236  90.662  1.00  0.00            
ATOM   3170  CG  LEU  1036      71.318  87.664  90.974  1.00  0.00            
ATOM   3171  HG  LEU  1036      72.402  87.777  90.969  1.00  0.00            
ATOM   3172  CD1 LEU  1036      70.790  88.427  89.795  1.00  0.00            
ATOM   3173 1HD1 LEU  1036      69.720  88.232  89.715  1.00  0.00            
ATOM   3174 2HD1 LEU  1036      71.068  89.477  89.885  1.00  0.00            
ATOM   3175 3HD1 LEU  1036      71.310  88.044  88.917  1.00  0.00            
ATOM   3176  CD2 LEU  1036      70.799  88.291  92.258  1.00  0.00            
ATOM   3177 1HD2 LEU  1036      71.175  87.762  93.133  1.00  0.00            
ATOM   3178 2HD2 LEU  1036      71.280  89.268  92.204  1.00  0.00            
ATOM   3179 3HD2 LEU  1036      69.713  88.355  92.194  1.00  0.00            
ATOM   3180  C   LEU  1036      73.126  85.206  90.357  1.00  0.00            
ATOM   3181  O   LEU  1036      73.457  84.374  91.210  1.00  0.00            
ATOM   3182  N   THR  1037      74.067  85.833  89.605  1.00  0.00            
ATOM   3183  H   THR  1037      73.708  86.357  88.819  1.00  0.00            
ATOM   3184  CA  THR  1037      75.483  85.583  89.754  1.00  0.00            
ATOM   3185  HA  THR  1037      75.776  85.524  90.802  1.00  0.00            
ATOM   3186  CB  THR  1037      75.727  84.200  89.160  1.00  0.00            
ATOM   3187  HB  THR  1037      75.127  83.439  89.658  1.00  0.00            
ATOM   3188  CG2 THR  1037      75.615  84.124  87.625  1.00  0.00            
ATOM   3189 1HG2 THR  1037      74.553  84.175  87.385  1.00  0.00            
ATOM   3190 2HG2 THR  1037      76.154  84.969  87.195  1.00  0.00            
ATOM   3191 3HG2 THR  1037      76.030  83.191  87.243  1.00  0.00            
ATOM   3192  OG1 THR  1037      77.121  83.876  89.393  1.00  0.00            
ATOM   3193  HG1 THR  1037      77.270  83.845  90.341  1.00  0.00            
ATOM   3194  C   THR  1037      76.405  86.672  89.126  1.00  0.00            
ATOM   3195  O   THR  1037      76.079  87.402  88.215  1.00  0.00            
ATOM   3196  N   ASP  1038      77.712  86.582  89.514  1.00  0.00            
ATOM   3197  H   ASP  1038      77.953  85.895  90.214  1.00  0.00            
ATOM   3198  CA  ASP  1038      78.792  87.323  88.973  1.00  0.00            
ATOM   3199  HA  ASP  1038      78.588  88.015  88.156  1.00  0.00            
ATOM   3200  CB  ASP  1038      79.376  88.129  90.195  1.00  0.00            
ATOM   3201  HB1 ASP  1038      78.596  88.716  90.680  1.00  0.00            
ATOM   3202  HB2 ASP  1038      80.149  88.792  89.806  1.00  0.00            
ATOM   3203  CG  ASP  1038      79.985  87.130  91.319  1.00  0.00            
ATOM   3204  OD1 ASP  1038      80.597  87.763  92.213  1.00  0.00            
ATOM   3205  OD2 ASP  1038      79.649  85.964  91.383  1.00  0.00            
ATOM   3206  C   ASP  1038      79.896  86.452  88.377  1.00  0.00            
ATOM   3207  O   ASP  1038      80.948  86.980  88.031  1.00  0.00            
ATOM   3208  N   GLY  1039      79.698  85.162  88.473  1.00  0.00            
ATOM   3209  H   GLY  1039      78.838  84.842  88.895  1.00  0.00            
ATOM   3210  CA  GLY  1039      80.723  84.249  88.064  1.00  0.00            
ATOM   3211  HA1 GLY  1039      81.164  84.599  87.131  1.00  0.00            
ATOM   3212  HA2 GLY  1039      80.101  83.388  87.818  1.00  0.00            
ATOM   3213  C   GLY  1039      81.748  83.817  89.146  1.00  0.00            
ATOM   3214  O   GLY  1039      82.630  82.986  88.860  1.00  0.00            
ATOM   3215  N   HIS  1040      81.621  84.315  90.403  1.00  0.00            
ATOM   3216  H   HIS  1040      81.065  85.150  90.527  1.00  0.00            
ATOM   3217  CA  HIS  1040      82.213  83.705  91.618  1.00  0.00            
ATOM   3218  HA  HIS  1040      82.971  82.970  91.347  1.00  0.00            
ATOM   3219  CB  HIS  1040      82.820  84.774  92.464  1.00  0.00            
ATOM   3220  HB1 HIS  1040      82.019  85.495  92.630  1.00  0.00            
ATOM   3221  HB2 HIS  1040      83.504  85.406  91.898  1.00  0.00            
ATOM   3222  CG  HIS  1040      83.294  84.321  93.807  1.00  0.00            
ATOM   3223  ND1 HIS  1040      82.482  84.422  94.956  1.00  0.00            
ATOM   3224  CE1 HIS  1040      83.135  83.683  95.907  1.00  0.00            
ATOM   3225  HE1 HIS  1040      82.824  83.487  96.922  1.00  0.00            
ATOM   3226  NE2 HIS  1040      84.296  83.245  95.465  1.00  0.00            
ATOM   3227  HE2 HIS  1040      84.830  82.571  95.995  1.00  0.00            
ATOM   3228  CD2 HIS  1040      84.418  83.586  94.070  1.00  0.00            
ATOM   3229  HD2 HIS  1040      85.204  83.276  93.398  1.00  0.00            
ATOM   3230  C   HIS  1040      81.183  82.828  92.438  1.00  0.00            
ATOM   3231  O   HIS  1040      81.555  81.766  93.017  1.00  0.00            
ATOM   3232  N   SER  1041      79.986  83.331  92.571  1.00  0.00            
ATOM   3233  H   SER  1041      79.754  84.188  92.089  1.00  0.00            
ATOM   3234  CA  SER  1041      78.932  82.668  93.336  1.00  0.00            
ATOM   3235  HA  SER  1041      79.061  81.586  93.332  1.00  0.00            
ATOM   3236  CB  SER  1041      78.936  83.159  94.773  1.00  0.00            
ATOM   3237  HB1 SER  1041      78.807  84.238  94.853  1.00  0.00            
ATOM   3238  HB2 SER  1041      79.911  82.916  95.195  1.00  0.00            
ATOM   3239  OG  SER  1041      78.068  82.543  95.636  1.00  0.00            
ATOM   3240  HG  SER  1041      77.494  83.178  96.072  1.00  0.00            
ATOM   3241  C   SER  1041      77.602  82.826  92.687  1.00  0.00            
ATOM   3242  O   SER  1041      77.439  83.839  91.979  1.00  0.00            
ATOM   3243  N   ALA  1042      76.667  81.916  92.927  1.00  0.00            
ATOM   3244  H   ALA  1042      76.805  81.182  93.607  1.00  0.00            
ATOM   3245  CA  ALA  1042      75.334  81.845  92.297  1.00  0.00            
ATOM   3246  HA  ALA  1042      74.957  82.843  92.074  1.00  0.00            
ATOM   3247  CB  ALA  1042      75.400  80.956  91.035  1.00  0.00            
ATOM   3248  HB1 ALA  1042      74.427  80.861  90.553  1.00  0.00            
ATOM   3249  HB2 ALA  1042      76.026  81.394  90.257  1.00  0.00            
ATOM   3250  HB3 ALA  1042      75.805  79.984  91.318  1.00  0.00            
ATOM   3251  C   ALA  1042      74.290  81.412  93.293  1.00  0.00            
ATOM   3252  O   ALA  1042      74.502  80.458  94.055  1.00  0.00            
ATOM   3253  N   TRP  1043      73.138  82.081  93.316  1.00  0.00            
ATOM   3254  H   TRP  1043      73.005  82.722  92.547  1.00  0.00            
ATOM   3255  CA  TRP  1043      71.988  81.806  94.254  1.00  0.00            
ATOM   3256  HA  TRP  1043      72.224  81.027  94.979  1.00  0.00            
ATOM   3257  CB  TRP  1043      71.667  83.063  95.016  1.00  0.00            
ATOM   3258  HB1 TRP  1043      70.736  82.896  95.559  1.00  0.00            
ATOM   3259  HB2 TRP  1043      71.499  83.870  94.303  1.00  0.00            
ATOM   3260  CG  TRP  1043      72.678  83.444  96.042  1.00  0.00            
ATOM   3261  CD1 TRP  1043      72.663  83.149  97.316  1.00  0.00            
ATOM   3262  HD1 TRP  1043      71.799  82.809  97.867  1.00  0.00            
ATOM   3263  NE1 TRP  1043      73.769  83.645  97.933  1.00  0.00            
ATOM   3264  HE1 TRP  1043      73.821  83.711  98.940  1.00  0.00            
ATOM   3265  CE2 TRP  1043      74.668  84.140  97.023  1.00  0.00            
ATOM   3266  CZ2 TRP  1043      76.012  84.630  97.194  1.00  0.00            
ATOM   3267  HZ2 TRP  1043      76.328  84.713  98.223  1.00  0.00            
ATOM   3268  CH2 TRP  1043      76.661  85.088  96.066  1.00  0.00            
ATOM   3269  HH2 TRP  1043      77.591  85.626  96.175  1.00  0.00            
ATOM   3270  CZ3 TRP  1043      76.026  84.907  94.811  1.00  0.00            
ATOM   3271  HZ3 TRP  1043      76.505  85.268  93.913  1.00  0.00            
ATOM   3272  CE3 TRP  1043      74.719  84.369  94.717  1.00  0.00            
ATOM   3273  HE3 TRP  1043      74.258  84.537  93.756  1.00  0.00            
ATOM   3274  CD2 TRP  1043      73.964  83.982  95.784  1.00  0.00            
ATOM   3275  C   TRP  1043      70.843  81.419  93.353  1.00  0.00            
ATOM   3276  O   TRP  1043      70.585  81.991  92.306  1.00  0.00            
ATOM   3277  N   THR  1044      70.110  80.367  93.727  1.00  0.00            
ATOM   3278  H   THR  1044      70.276  79.887  94.601  1.00  0.00            
ATOM   3279  CA  THR  1044      68.960  79.868  92.972  1.00  0.00            
ATOM   3280  HA  THR  1044      68.854  80.459  92.063  1.00  0.00            
ATOM   3281  CB  THR  1044      69.179  78.379  92.597  1.00  0.00            
ATOM   3282  HB  THR  1044      68.225  77.959  92.278  1.00  0.00            
ATOM   3283  CG2 THR  1044      70.226  78.281  91.529  1.00  0.00            
ATOM   3284 1HG2 THR  1044      71.120  78.844  91.800  1.00  0.00            
ATOM   3285 2HG2 THR  1044      70.377  77.220  91.328  1.00  0.00            
ATOM   3286 3HG2 THR  1044      69.697  78.745  90.697  1.00  0.00            
ATOM   3287  OG1 THR  1044      69.651  77.696  93.683  1.00  0.00            
ATOM   3288  HG1 THR  1044      69.698  76.747  93.547  1.00  0.00            
ATOM   3289  C   THR  1044      67.710  80.038  93.791  1.00  0.00            
ATOM   3290  O   THR  1044      67.760  80.034  94.997  1.00  0.00            
ATOM   3291  N   GLY  1045      66.542  80.140  93.191  1.00  0.00            
ATOM   3292  H   GLY  1045      66.650  80.197  92.188  1.00  0.00            
ATOM   3293  CA  GLY  1045      65.270  80.224  93.868  1.00  0.00            
ATOM   3294  HA1 GLY  1045      65.240  81.191  94.368  1.00  0.00            
ATOM   3295  HA2 GLY  1045      65.213  79.495  94.676  1.00  0.00            
ATOM   3296  C   GLY  1045      64.063  80.209  92.858  1.00  0.00            
ATOM   3297  O   GLY  1045      64.240  80.144  91.669  1.00  0.00            
ATOM   3298  N   THR  1046      62.820  80.111  93.376  1.00  0.00            
ATOM   3299  H   THR  1046      62.764  80.229  94.378  1.00  0.00            
ATOM   3300  CA  THR  1046      61.590  79.648  92.646  1.00  0.00            
ATOM   3301  HA  THR  1046      61.757  79.770  91.576  1.00  0.00            
ATOM   3302  CB  THR  1046      61.310  78.155  92.980  1.00  0.00            
ATOM   3303  HB  THR  1046      60.966  78.034  94.007  1.00  0.00            
ATOM   3304  CG2 THR  1046      60.173  77.599  92.143  1.00  0.00            
ATOM   3305 1HG2 THR  1046      60.088  76.519  92.262  1.00  0.00            
ATOM   3306 2HG2 THR  1046      59.201  77.879  92.549  1.00  0.00            
ATOM   3307 3HG2 THR  1046      60.287  77.947  91.116  1.00  0.00            
ATOM   3308  OG1 THR  1046      62.516  77.421  92.757  1.00  0.00            
ATOM   3309  HG1 THR  1046      62.790  77.122  93.627  1.00  0.00            
ATOM   3310  C   THR  1046      60.333  80.428  93.048  1.00  0.00            
ATOM   3311  O   THR  1046      59.948  80.466  94.245  1.00  0.00            
ATOM   3312  N   VAL  1047      59.657  80.968  92.033  1.00  0.00            
ATOM   3313  H   VAL  1047      59.922  80.650  91.112  1.00  0.00            
ATOM   3314  CA  VAL  1047      58.366  81.661  92.174  1.00  0.00            
ATOM   3315  HA  VAL  1047      58.006  81.764  93.198  1.00  0.00            
ATOM   3316  CB  VAL  1047      58.507  83.072  91.519  1.00  0.00            
ATOM   3317  HB  VAL  1047      58.807  82.856  90.494  1.00  0.00            
ATOM   3318  CG1 VAL  1047      57.227  83.954  91.553  1.00  0.00            
ATOM   3319 1HG1 VAL  1047      57.276  84.826  90.900  1.00  0.00            
ATOM   3320 2HG1 VAL  1047      56.416  83.293  91.248  1.00  0.00            
ATOM   3321 3HG1 VAL  1047      57.064  84.323  92.565  1.00  0.00            
ATOM   3322  CG2 VAL  1047      59.705  83.892  92.106  1.00  0.00            
ATOM   3323 1HG2 VAL  1047      59.516  84.185  93.138  1.00  0.00            
ATOM   3324 2HG2 VAL  1047      60.574  83.235  92.091  1.00  0.00            
ATOM   3325 3HG2 VAL  1047      59.873  84.760  91.469  1.00  0.00            
ATOM   3326  C   VAL  1047      57.273  80.814  91.467  1.00  0.00            
ATOM   3327  O   VAL  1047      57.405  80.467  90.272  1.00  0.00            
ATOM   3328  N   SER  1048      56.109  80.564  92.120  1.00  0.00            
ATOM   3329  H   SER  1048      55.908  80.861  93.064  1.00  0.00            
ATOM   3330  CA  SER  1048      54.940  79.817  91.575  1.00  0.00            
ATOM   3331  HA  SER  1048      55.291  79.221  90.732  1.00  0.00            
ATOM   3332  CB  SER  1048      54.374  78.856  92.683  1.00  0.00            
ATOM   3333  HB1 SER  1048      55.221  78.246  92.994  1.00  0.00            
ATOM   3334  HB2 SER  1048      53.672  78.167  92.213  1.00  0.00            
ATOM   3335  OG  SER  1048      53.695  79.556  93.715  1.00  0.00            
ATOM   3336  HG  SER  1048      54.290  79.977  94.339  1.00  0.00            
ATOM   3337  C   SER  1048      53.938  80.833  91.077  1.00  0.00            
ATOM   3338  O   SER  1048      53.970  82.015  91.406  1.00  0.00            
ATOM   3339  N   GLU  1049      52.951  80.372  90.334  1.00  0.00            
ATOM   3340  H   GLU  1049      52.895  79.430  89.974  1.00  0.00            
ATOM   3341  CA  GLU  1049      51.896  81.232  89.785  1.00  0.00            
ATOM   3342  HA  GLU  1049      52.331  82.130  89.347  1.00  0.00            
ATOM   3343  CB  GLU  1049      50.931  80.609  88.727  1.00  0.00            
ATOM   3344  HB1 GLU  1049      51.499  79.882  88.146  1.00  0.00            
ATOM   3345  HB2 GLU  1049      50.673  81.377  87.997  1.00  0.00            
ATOM   3346  CG  GLU  1049      49.696  79.797  89.156  1.00  0.00            
ATOM   3347  HG1 GLU  1049      49.087  80.502  89.721  1.00  0.00            
ATOM   3348  HG2 GLU  1049      49.998  79.002  89.838  1.00  0.00            
ATOM   3349  CD  GLU  1049      48.933  79.385  87.885  1.00  0.00            
ATOM   3350  OE1 GLU  1049      48.219  80.284  87.381  1.00  0.00            
ATOM   3351  OE2 GLU  1049      48.985  78.225  87.414  1.00  0.00            
ATOM   3352  C   GLU  1049      50.976  81.826  90.871  1.00  0.00            
ATOM   3353  O   GLU  1049      50.509  82.984  90.793  1.00  0.00            
ATOM   3354  N   SER  1050      50.787  81.026  91.956  1.00  0.00            
ATOM   3355  H   SER  1050      51.206  80.110  92.026  1.00  0.00            
ATOM   3356  CA  SER  1050      50.179  81.459  93.226  1.00  0.00            
ATOM   3357  HA  SER  1050      49.091  81.523  93.188  1.00  0.00            
ATOM   3358  CB  SER  1050      50.523  80.441  94.356  1.00  0.00            
ATOM   3359  HB1 SER  1050      49.985  80.690  95.270  1.00  0.00            
ATOM   3360  HB2 SER  1050      51.584  80.474  94.603  1.00  0.00            
ATOM   3361  OG  SER  1050      50.114  79.140  93.997  1.00  0.00            
ATOM   3362  HG  SER  1050      50.330  78.555  94.726  1.00  0.00            
ATOM   3363  C   SER  1050      50.827  82.731  93.856  1.00  0.00            
ATOM   3364  O   SER  1050      49.986  83.506  94.281  1.00  0.00            
ATOM   3365  N   GLU  1051      52.142  82.880  93.762  1.00  0.00            
ATOM   3366  H   GLU  1051      52.586  81.999  93.540  1.00  0.00            
ATOM   3367  CA  GLU  1051      52.959  84.027  94.138  1.00  0.00            
ATOM   3368  HA  GLU  1051      52.492  84.463  95.021  1.00  0.00            
ATOM   3369  CB  GLU  1051      54.384  83.584  94.469  1.00  0.00            
ATOM   3370  HB1 GLU  1051      55.045  84.429  94.664  1.00  0.00            
ATOM   3371  HB2 GLU  1051      54.849  83.064  93.631  1.00  0.00            
ATOM   3372  CG  GLU  1051      54.476  82.728  95.802  1.00  0.00            
ATOM   3373  HG1 GLU  1051      53.553  82.171  95.966  1.00  0.00            
ATOM   3374  HG2 GLU  1051      54.572  83.299  96.726  1.00  0.00            
ATOM   3375  CD  GLU  1051      55.630  81.739  95.690  1.00  0.00            
ATOM   3376  OE1 GLU  1051      56.749  82.030  96.173  1.00  0.00            
ATOM   3377  OE2 GLU  1051      55.446  80.693  95.034  1.00  0.00            
ATOM   3378  C   GLU  1051      52.982  85.120  93.143  1.00  0.00            
ATOM   3379  O   GLU  1051      52.956  86.246  93.419  1.00  0.00            
ATOM   3380  N   ILE  1052      52.830  84.871  91.826  1.00  0.00            
ATOM   3381  H   ILE  1052      52.985  83.924  91.509  1.00  0.00            
ATOM   3382  CA  ILE  1052      52.459  85.859  90.792  1.00  0.00            
ATOM   3383  HA  ILE  1052      53.044  86.767  90.936  1.00  0.00            
ATOM   3384  CB  ILE  1052      52.666  85.259  89.412  1.00  0.00            
ATOM   3385  HB  ILE  1052      51.900  84.509  89.217  1.00  0.00            
ATOM   3386  CG2 ILE  1052      52.400  86.307  88.359  1.00  0.00            
ATOM   3387 1HG2 ILE  1052      52.647  85.860  87.396  1.00  0.00            
ATOM   3388 2HG2 ILE  1052      51.329  86.438  88.206  1.00  0.00            
ATOM   3389 3HG2 ILE  1052      53.026  87.198  88.411  1.00  0.00            
ATOM   3390  CG1 ILE  1052      54.158  84.692  89.283  1.00  0.00            
ATOM   3391 1HG1 ILE  1052      54.364  84.058  90.145  1.00  0.00            
ATOM   3392 2HG1 ILE  1052      54.852  85.531  89.226  1.00  0.00            
ATOM   3393  CD  ILE  1052      54.570  83.818  88.105  1.00  0.00            
ATOM   3394  HD1 ILE  1052      55.554  83.415  88.344  1.00  0.00            
ATOM   3395  HD2 ILE  1052      53.912  82.986  87.855  1.00  0.00            
ATOM   3396  HD3 ILE  1052      54.714  84.417  87.205  1.00  0.00            
ATOM   3397  C   ILE  1052      51.038  86.367  90.912  1.00  0.00            
ATOM   3398  O   ILE  1052      50.752  87.509  90.528  1.00  0.00            
ATOM   3399  N   SER  1053      50.052  85.596  91.355  1.00  0.00            
ATOM   3400  H   SER  1053      50.232  84.603  91.400  1.00  0.00            
ATOM   3401  CA  SER  1053      48.631  85.980  91.354  1.00  0.00            
ATOM   3402  HA  SER  1053      48.389  86.516  90.436  1.00  0.00            
ATOM   3403  CB  SER  1053      47.729  84.726  91.492  1.00  0.00            
ATOM   3404  HB1 SER  1053      46.691  85.027  91.348  1.00  0.00            
ATOM   3405  HB2 SER  1053      47.838  84.332  92.503  1.00  0.00            
ATOM   3406  OG  SER  1053      47.998  83.801  90.458  1.00  0.00            
ATOM   3407  HG  SER  1053      48.911  83.508  90.506  1.00  0.00            
ATOM   3408  C   SER  1053      48.325  86.954  92.513  1.00  0.00            
ATOM   3409  O   SER  1053      47.621  87.990  92.332  1.00  0.00            
ATOM   3410  N   GLN  1054      48.847  86.628  93.670  1.00  0.00            
ATOM   3411  H   GLN  1054      49.377  85.769  93.665  1.00  0.00            
ATOM   3412  CA  GLN  1054      48.680  87.461  94.939  1.00  0.00            
ATOM   3413  HA  GLN  1054      47.680  87.891  94.998  1.00  0.00            
ATOM   3414  CB  GLN  1054      48.838  86.615  96.214  1.00  0.00            
ATOM   3415  HB1 GLN  1054      48.830  87.305  97.058  1.00  0.00            
ATOM   3416  HB2 GLN  1054      49.784  86.082  96.115  1.00  0.00            
ATOM   3417  CG  GLN  1054      47.661  85.648  96.307  1.00  0.00            
ATOM   3418  HG1 GLN  1054      47.498  85.151  95.351  1.00  0.00            
ATOM   3419  HG2 GLN  1054      46.796  86.230  96.624  1.00  0.00            
ATOM   3420  CD  GLN  1054      47.981  84.458  97.258  1.00  0.00            
ATOM   3421  OE1 GLN  1054      47.237  84.287  98.205  1.00  0.00            
ATOM   3422  NE2 GLN  1054      48.944  83.625  96.958  1.00  0.00            
ATOM   3423 1HE2 GLN  1054      49.424  83.738  96.076  1.00  0.00            
ATOM   3424 2HE2 GLN  1054      49.242  82.873  97.561  1.00  0.00            
ATOM   3425  C   GLN  1054      49.481  88.726  94.777  1.00  0.00            
ATOM   3426  O   GLN  1054      49.058  89.646  95.454  1.00  0.00            
ATOM   3427  N   GLU  1055      50.525  88.755  94.050  1.00  0.00            
ATOM   3428  H   GLU  1055      50.927  87.915  93.661  1.00  0.00            
ATOM   3429  CA  GLU  1055      51.116  90.056  93.695  1.00  0.00            
ATOM   3430  HA  GLU  1055      51.003  90.724  94.549  1.00  0.00            
ATOM   3431  CB  GLU  1055      52.572  89.909  93.349  1.00  0.00            
ATOM   3432  HB1 GLU  1055      52.561  89.431  92.369  1.00  0.00            
ATOM   3433  HB2 GLU  1055      53.051  89.240  94.064  1.00  0.00            
ATOM   3434  CG  GLU  1055      53.437  91.256  93.344  1.00  0.00            
ATOM   3435  HG1 GLU  1055      53.026  91.954  94.074  1.00  0.00            
ATOM   3436  HG2 GLU  1055      53.472  91.817  92.410  1.00  0.00            
ATOM   3437  CD  GLU  1055      54.907  90.942  93.647  1.00  0.00            
ATOM   3438  OE1 GLU  1055      55.508  91.708  94.414  1.00  0.00            
ATOM   3439  OE2 GLU  1055      55.494  90.127  92.875  1.00  0.00            
ATOM   3440  C   GLU  1055      50.373  90.813  92.576  1.00  0.00            
ATOM   3441  O   GLU  1055      50.477  92.073  92.633  1.00  0.00            
ATOM   3442  N   ALA  1056      49.683  90.284  91.520  1.00  0.00            
ATOM   3443  H   ALA  1056      49.780  89.295  91.337  1.00  0.00            
ATOM   3444  CA  ALA  1056      48.866  91.036  90.579  1.00  0.00            
ATOM   3445  HA  ALA  1056      49.420  91.872  90.154  1.00  0.00            
ATOM   3446  CB  ALA  1056      48.472  90.085  89.449  1.00  0.00            
ATOM   3447  HB1 ALA  1056      49.356  89.767  88.897  1.00  0.00            
ATOM   3448  HB2 ALA  1056      48.077  89.159  89.867  1.00  0.00            
ATOM   3449  HB3 ALA  1056      47.686  90.538  88.845  1.00  0.00            
ATOM   3450  C   ALA  1056      47.652  91.770  91.206  1.00  0.00            
ATOM   3451  O   ALA  1056      47.337  92.908  90.827  1.00  0.00            
ATOM   3452  N   ASP  1057      47.031  91.104  92.191  1.00  0.00            
ATOM   3453  H   ASP  1057      47.288  90.133  92.289  1.00  0.00            
ATOM   3454  CA  ASP  1057      46.137  91.674  93.247  1.00  0.00            
ATOM   3455  HA  ASP  1057      45.175  91.851  92.766  1.00  0.00            
ATOM   3456  CB  ASP  1057      46.058  90.562  94.357  1.00  0.00            
ATOM   3457  HB1 ASP  1057      46.780  90.690  95.163  1.00  0.00            
ATOM   3458  HB2 ASP  1057      46.250  89.539  94.034  1.00  0.00            
ATOM   3459  CG  ASP  1057      44.697  90.449  95.061  1.00  0.00            
ATOM   3460  OD1 ASP  1057      44.629  90.595  96.309  1.00  0.00            
ATOM   3461  OD2 ASP  1057      43.643  90.125  94.462  1.00  0.00            
ATOM   3462  C   ASP  1057      46.642  93.035  93.809  1.00  0.00            
ATOM   3463  O   ASP  1057      45.804  93.863  94.198  1.00  0.00            
ATOM   3464  N   ASP  1058      47.931  93.182  94.036  1.00  0.00            
ATOM   3465  H   ASP  1058      48.581  92.422  93.895  1.00  0.00            
ATOM   3466  CA  ASP  1058      48.391  94.402  94.805  1.00  0.00            
ATOM   3467  HA  ASP  1058      47.857  94.593  95.735  1.00  0.00            
ATOM   3468  CB  ASP  1058      49.818  94.192  95.282  1.00  0.00            
ATOM   3469  HB1 ASP  1058      50.521  94.232  94.450  1.00  0.00            
ATOM   3470  HB2 ASP  1058      49.829  93.166  95.651  1.00  0.00            
ATOM   3471  CG  ASP  1058      50.226  94.962  96.547  1.00  0.00            
ATOM   3472  OD1 ASP  1058      49.317  95.473  97.280  1.00  0.00            
ATOM   3473  OD2 ASP  1058      51.443  95.004  96.931  1.00  0.00            
ATOM   3474  C   ASP  1058      48.212  95.660  93.998  1.00  0.00            
ATOM   3475  O   ASP  1058      47.821  96.673  94.608  1.00  0.00            
ATOM   3476  N   MET  1059      48.477  95.567  92.687  1.00  0.00            
ATOM   3477  H   MET  1059      48.897  94.688  92.420  1.00  0.00            
ATOM   3478  CA  MET  1059      48.092  96.503  91.637  1.00  0.00            
ATOM   3479  HA  MET  1059      48.142  97.520  92.027  1.00  0.00            
ATOM   3480  CB  MET  1059      49.204  96.644  90.629  1.00  0.00            
ATOM   3481  HB1 MET  1059      48.887  97.295  89.814  1.00  0.00            
ATOM   3482  HB2 MET  1059      49.381  95.634  90.259  1.00  0.00            
ATOM   3483  CG  MET  1059      50.537  97.196  91.079  1.00  0.00            
ATOM   3484  HG1 MET  1059      50.954  96.548  91.849  1.00  0.00            
ATOM   3485  HG2 MET  1059      50.390  98.139  91.604  1.00  0.00            
ATOM   3486  SD  MET  1059      51.729  97.398  89.808  1.00  0.00            
ATOM   3487  CE  MET  1059      52.214  95.676  89.655  1.00  0.00            
ATOM   3488  HE1 MET  1059      52.030  95.129  90.579  1.00  0.00            
ATOM   3489  HE2 MET  1059      51.668  95.211  88.833  1.00  0.00            
ATOM   3490  HE3 MET  1059      53.262  95.681  89.357  1.00  0.00            
ATOM   3491  C   MET  1059      46.724  96.406  91.053  1.00  0.00            
ATOM   3492  O   MET  1059      46.379  97.091  90.059  1.00  0.00            
ATOM   3493  N   ALA  1060      45.776  95.682  91.738  1.00  0.00            
ATOM   3494  H   ALA  1060      45.980  95.183  92.592  1.00  0.00            
ATOM   3495  CA  ALA  1060      44.404  95.476  91.251  1.00  0.00            
ATOM   3496  HA  ALA  1060      43.971  94.741  91.929  1.00  0.00            
ATOM   3497  CB  ALA  1060      43.488  96.714  91.531  1.00  0.00            
ATOM   3498  HB1 ALA  1060      44.004  97.545  91.051  1.00  0.00            
ATOM   3499  HB2 ALA  1060      42.510  96.522  91.088  1.00  0.00            
ATOM   3500  HB3 ALA  1060      43.434  96.936  92.597  1.00  0.00            
ATOM   3501  C   ALA  1060      44.254  94.998  89.803  1.00  0.00            
ATOM   3502  O   ALA  1060      43.396  95.308  89.044  1.00  0.00            
ATOM   3503  N   MET  1061      45.221  94.228  89.324  1.00  0.00            
ATOM   3504  H   MET  1061      45.907  93.798  89.928  1.00  0.00            
ATOM   3505  CA  MET  1061      45.355  93.727  87.931  1.00  0.00            
ATOM   3506  HA  MET  1061      44.485  94.033  87.349  1.00  0.00            
ATOM   3507  CB  MET  1061      46.527  94.512  87.213  1.00  0.00            
ATOM   3508  HB1 MET  1061      46.510  95.580  87.431  1.00  0.00            
ATOM   3509  HB2 MET  1061      46.502  94.304  86.144  1.00  0.00            
ATOM   3510  CG  MET  1061      47.915  94.094  87.704  1.00  0.00            
ATOM   3511  HG1 MET  1061      47.919  93.005  87.745  1.00  0.00            
ATOM   3512  HG2 MET  1061      47.970  94.471  88.726  1.00  0.00            
ATOM   3513  SD  MET  1061      49.398  94.631  86.711  1.00  0.00            
ATOM   3514  CE  MET  1061      49.384  96.525  86.501  1.00  0.00            
ATOM   3515  HE1 MET  1061      49.444  96.977  87.491  1.00  0.00            
ATOM   3516  HE2 MET  1061      50.370  96.761  86.100  1.00  0.00            
ATOM   3517  HE3 MET  1061      48.527  96.899  85.941  1.00  0.00            
ATOM   3518  C   MET  1061      45.493  92.206  87.981  1.00  0.00            
ATOM   3519  O   MET  1061      45.086  91.597  88.877  1.00  0.00            
ATOM   3520  N   GLU  1062      45.928  91.563  86.918  1.00  0.00            
ATOM   3521  H   GLU  1062      46.146  92.089  86.084  1.00  0.00            
ATOM   3522  CA  GLU  1062      45.959  90.093  86.647  1.00  0.00            
ATOM   3523  HA  GLU  1062      45.580  89.623  87.555  1.00  0.00            
ATOM   3524  CB  GLU  1062      45.076  89.882  85.409  1.00  0.00            
ATOM   3525  HB1 GLU  1062      45.120  88.852  85.054  1.00  0.00            
ATOM   3526  HB2 GLU  1062      45.553  90.444  84.606  1.00  0.00            
ATOM   3527  CG  GLU  1062      43.614  90.303  85.463  1.00  0.00            
ATOM   3528  HG1 GLU  1062      43.484  91.354  85.719  1.00  0.00            
ATOM   3529  HG2 GLU  1062      43.089  89.604  86.113  1.00  0.00            
ATOM   3530  CD  GLU  1062      42.848  90.034  84.125  1.00  0.00            
ATOM   3531  OE1 GLU  1062      43.383  90.493  83.110  1.00  0.00            
ATOM   3532  OE2 GLU  1062      41.629  89.635  84.094  1.00  0.00            
ATOM   3533  C   GLU  1062      47.379  89.543  86.400  1.00  0.00            
ATOM   3534  O   GLU  1062      48.205  90.336  85.985  1.00  0.00            
ATOM   3535  N   LYS  1063      47.657  88.267  86.699  1.00  0.00            
ATOM   3536  H   LYS  1063      46.902  87.745  87.120  1.00  0.00            
ATOM   3537  CA  LYS  1063      48.902  87.592  86.469  1.00  0.00            
ATOM   3538  HA  LYS  1063      49.618  88.120  87.099  1.00  0.00            
ATOM   3539  CB  LYS  1063      48.623  86.124  86.937  1.00  0.00            
ATOM   3540  HB1 LYS  1063      48.318  86.183  87.982  1.00  0.00            
ATOM   3541  HB2 LYS  1063      49.616  85.679  86.862  1.00  0.00            
ATOM   3542  CG  LYS  1063      47.748  85.158  86.111  1.00  0.00            
ATOM   3543  HG1 LYS  1063      48.311  84.914  85.210  1.00  0.00            
ATOM   3544  HG2 LYS  1063      46.831  85.648  85.783  1.00  0.00            
ATOM   3545  CD  LYS  1063      47.451  83.909  86.913  1.00  0.00            
ATOM   3546  HD1 LYS  1063      47.019  84.193  87.873  1.00  0.00            
ATOM   3547  HD2 LYS  1063      48.408  83.392  86.982  1.00  0.00            
ATOM   3548  CE  LYS  1063      46.373  83.072  86.240  1.00  0.00            
ATOM   3549  HE1 LYS  1063      46.686  82.782  85.237  1.00  0.00            
ATOM   3550  HE2 LYS  1063      45.489  83.702  86.332  1.00  0.00            
ATOM   3551  NZ  LYS  1063      46.052  81.815  86.957  1.00  0.00            
ATOM   3552  HZ1 LYS  1063      45.708  81.978  87.893  1.00  0.00            
ATOM   3553  HZ2 LYS  1063      45.362  81.311  86.420  1.00  0.00            
ATOM   3554  HZ3 LYS  1063      46.921  81.338  87.154  1.00  0.00            
ATOM   3555  C   LYS  1063      49.478  87.618  85.061  1.00  0.00            
ATOM   3556  O   LYS  1063      50.690  87.628  84.892  1.00  0.00            
ATOM   3557  N   GLY  1064      48.657  87.585  83.946  1.00  0.00            
ATOM   3558  H   GLY  1064      47.695  87.456  84.226  1.00  0.00            
ATOM   3559  CA  GLY  1064      49.075  87.792  82.543  1.00  0.00            
ATOM   3560  HA1 GLY  1064      48.242  87.508  81.900  1.00  0.00            
ATOM   3561  HA2 GLY  1064      49.927  87.134  82.372  1.00  0.00            
ATOM   3562  C   GLY  1064      49.411  89.271  82.072  1.00  0.00            
ATOM   3563  O   GLY  1064      50.187  89.501  81.152  1.00  0.00            
ATOM   3564  N   LYS  1065      48.884  90.257  82.827  1.00  0.00            
ATOM   3565  H   LYS  1065      48.129  90.039  83.462  1.00  0.00            
ATOM   3566  CA  LYS  1065      49.265  91.620  82.844  1.00  0.00            
ATOM   3567  HA  LYS  1065      49.468  91.907  81.812  1.00  0.00            
ATOM   3568  CB  LYS  1065      48.132  92.638  83.299  1.00  0.00            
ATOM   3569  HB1 LYS  1065      48.232  92.894  84.354  1.00  0.00            
ATOM   3570  HB2 LYS  1065      47.195  92.096  83.168  1.00  0.00            
ATOM   3571  CG  LYS  1065      48.301  93.960  82.471  1.00  0.00            
ATOM   3572  HG1 LYS  1065      48.331  93.835  81.388  1.00  0.00            
ATOM   3573  HG2 LYS  1065      49.219  94.439  82.811  1.00  0.00            
ATOM   3574  CD  LYS  1065      47.198  94.963  82.802  1.00  0.00            
ATOM   3575  HD1 LYS  1065      47.335  95.340  83.816  1.00  0.00            
ATOM   3576  HD2 LYS  1065      46.267  94.397  82.769  1.00  0.00            
ATOM   3577  CE  LYS  1065      47.119  96.135  81.816  1.00  0.00            
ATOM   3578  HE1 LYS  1065      46.884  95.791  80.809  1.00  0.00            
ATOM   3579  HE2 LYS  1065      48.121  96.563  81.790  1.00  0.00            
ATOM   3580  NZ  LYS  1065      46.222  97.150  82.345  1.00  0.00            
ATOM   3581  HZ1 LYS  1065      46.491  97.371  83.293  1.00  0.00            
ATOM   3582  HZ2 LYS  1065      46.222  98.004  81.805  1.00  0.00            
ATOM   3583  HZ3 LYS  1065      45.287  96.773  82.399  1.00  0.00            
ATOM   3584  C   LYS  1065      50.589  91.761  83.584  1.00  0.00            
ATOM   3585  O   LYS  1065      51.549  92.333  83.018  1.00  0.00            
ATOM   3586  N   TYR  1066      50.686  91.255  84.786  1.00  0.00            
ATOM   3587  H   TYR  1066      49.882  90.751  85.132  1.00  0.00            
ATOM   3588  CA  TYR  1066      51.819  91.372  85.718  1.00  0.00            
ATOM   3589  HA  TYR  1066      52.137  92.415  85.723  1.00  0.00            
ATOM   3590  CB  TYR  1066      51.381  91.004  87.158  1.00  0.00            
ATOM   3591  HB1 TYR  1066      51.147  89.943  87.245  1.00  0.00            
ATOM   3592  HB2 TYR  1066      50.461  91.558  87.342  1.00  0.00            
ATOM   3593  CG  TYR  1066      52.397  91.315  88.180  1.00  0.00            
ATOM   3594  CD1 TYR  1066      52.901  92.606  88.296  1.00  0.00            
ATOM   3595  HD1 TYR  1066      52.493  93.360  87.639  1.00  0.00            
ATOM   3596  CE1 TYR  1066      53.890  92.974  89.284  1.00  0.00            
ATOM   3597  HE1 TYR  1066      54.335  93.957  89.336  1.00  0.00            
ATOM   3598  CZ  TYR  1066      54.524  91.849  89.967  1.00  0.00            
ATOM   3599  OH  TYR  1066      55.582  92.051  90.803  1.00  0.00            
ATOM   3600  HH  TYR  1066      55.602  91.326  91.432  1.00  0.00            
ATOM   3601  CE2 TYR  1066      53.925  90.527  89.910  1.00  0.00            
ATOM   3602  HE2 TYR  1066      54.270  89.809  90.639  1.00  0.00            
ATOM   3603  CD2 TYR  1066      52.853  90.308  89.005  1.00  0.00            
ATOM   3604  HD2 TYR  1066      52.562  89.270  88.933  1.00  0.00            
ATOM   3605  C   TYR  1066      53.130  90.666  85.380  1.00  0.00            
ATOM   3606  O   TYR  1066      54.187  91.299  85.477  1.00  0.00            
ATOM   3607  N   VAL  1067      53.032  89.511  84.675  1.00  0.00            
ATOM   3608  H   VAL  1067      52.211  88.945  84.512  1.00  0.00            
ATOM   3609  CA  VAL  1067      54.263  88.979  83.979  1.00  0.00            
ATOM   3610  HA  VAL  1067      55.097  89.024  84.679  1.00  0.00            
ATOM   3611  CB  VAL  1067      54.076  87.529  83.479  1.00  0.00            
ATOM   3612  HB  VAL  1067      54.892  87.216  82.828  1.00  0.00            
ATOM   3613  CG1 VAL  1067      53.938  86.520  84.587  1.00  0.00            
ATOM   3614 1HG1 VAL  1067      54.815  86.617  85.226  1.00  0.00            
ATOM   3615 2HG1 VAL  1067      53.035  86.729  85.161  1.00  0.00            
ATOM   3616 3HG1 VAL  1067      53.945  85.544  84.103  1.00  0.00            
ATOM   3617  CG2 VAL  1067      52.899  87.529  82.470  1.00  0.00            
ATOM   3618 1HG2 VAL  1067      52.005  87.785  83.039  1.00  0.00            
ATOM   3619 2HG2 VAL  1067      53.057  88.201  81.627  1.00  0.00            
ATOM   3620 3HG2 VAL  1067      52.903  86.474  82.193  1.00  0.00            
ATOM   3621  C   VAL  1067      54.725  89.843  82.858  1.00  0.00            
ATOM   3622  O   VAL  1067      55.941  89.758  82.526  1.00  0.00            
ATOM   3623  N   GLY  1068      53.902  90.745  82.361  1.00  0.00            
ATOM   3624  H   GLY  1068      53.018  90.881  82.830  1.00  0.00            
ATOM   3625  CA  GLY  1068      54.242  91.771  81.317  1.00  0.00            
ATOM   3626  HA1 GLY  1068      53.358  92.400  81.211  1.00  0.00            
ATOM   3627  HA2 GLY  1068      54.517  91.411  80.326  1.00  0.00            
ATOM   3628  C   GLY  1068      55.365  92.748  81.776  1.00  0.00            
ATOM   3629  O   GLY  1068      56.385  92.965  81.139  1.00  0.00            
ATOM   3630  N   GLU  1069      55.229  93.234  83.019  1.00  0.00            
ATOM   3631  H   GLU  1069      54.361  93.092  83.516  1.00  0.00            
ATOM   3632  CA  GLU  1069      56.240  94.060  83.648  1.00  0.00            
ATOM   3633  HA  GLU  1069      56.365  94.944  83.022  1.00  0.00            
ATOM   3634  CB  GLU  1069      55.678  94.439  85.059  1.00  0.00            
ATOM   3635  HB1 GLU  1069      56.462  94.974  85.595  1.00  0.00            
ATOM   3636  HB2 GLU  1069      55.409  93.540  85.613  1.00  0.00            
ATOM   3637  CG  GLU  1069      54.416  95.333  85.079  1.00  0.00            
ATOM   3638  HG1 GLU  1069      53.961  95.437  86.064  1.00  0.00            
ATOM   3639  HG2 GLU  1069      53.730  94.785  84.433  1.00  0.00            
ATOM   3640  CD  GLU  1069      54.597  96.711  84.500  1.00  0.00            
ATOM   3641  OE1 GLU  1069      54.790  96.894  83.286  1.00  0.00            
ATOM   3642  OE2 GLU  1069      54.412  97.673  85.319  1.00  0.00            
ATOM   3643  C   GLU  1069      57.499  93.260  84.015  1.00  0.00            
ATOM   3644  O   GLU  1069      58.575  93.846  83.945  1.00  0.00            
ATOM   3645  N   LEU  1070      57.386  92.006  84.319  1.00  0.00            
ATOM   3646  H   LEU  1070      56.431  91.681  84.293  1.00  0.00            
ATOM   3647  CA  LEU  1070      58.534  91.057  84.571  1.00  0.00            
ATOM   3648  HA  LEU  1070      59.242  91.532  85.249  1.00  0.00            
ATOM   3649  CB  LEU  1070      58.053  89.779  85.210  1.00  0.00            
ATOM   3650  HB1 LEU  1070      58.883  89.072  85.212  1.00  0.00            
ATOM   3651  HB2 LEU  1070      57.349  89.389  84.474  1.00  0.00            
ATOM   3652  CG  LEU  1070      57.281  89.834  86.509  1.00  0.00            
ATOM   3653  HG  LEU  1070      56.321  90.335  86.382  1.00  0.00            
ATOM   3654  CD1 LEU  1070      57.044  88.350  86.824  1.00  0.00            
ATOM   3655 1HD1 LEU  1070      56.582  87.767  86.027  1.00  0.00            
ATOM   3656 2HD1 LEU  1070      58.020  87.955  87.107  1.00  0.00            
ATOM   3657 3HD1 LEU  1070      56.340  88.216  87.645  1.00  0.00            
ATOM   3658  CD2 LEU  1070      58.065  90.407  87.666  1.00  0.00            
ATOM   3659 1HD2 LEU  1070      58.556  91.361  87.475  1.00  0.00            
ATOM   3660 2HD2 LEU  1070      57.407  90.524  88.527  1.00  0.00            
ATOM   3661 3HD2 LEU  1070      58.775  89.635  87.960  1.00  0.00            
ATOM   3662  C   LEU  1070      59.416  90.883  83.285  1.00  0.00            
ATOM   3663  O   LEU  1070      60.659  90.967  83.236  1.00  0.00            
ATOM   3664  N   ARG  1071      58.732  90.684  82.164  1.00  0.00            
ATOM   3665  H   ARG  1071      57.759  90.421  82.230  1.00  0.00            
ATOM   3666  CA  ARG  1071      59.313  90.663  80.840  1.00  0.00            
ATOM   3667  HA  ARG  1071      60.109  89.920  80.793  1.00  0.00            
ATOM   3668  CB  ARG  1071      58.333  90.075  79.830  1.00  0.00            
ATOM   3669  HB1 ARG  1071      58.806  90.112  78.849  1.00  0.00            
ATOM   3670  HB2 ARG  1071      57.420  90.671  79.840  1.00  0.00            
ATOM   3671  CG  ARG  1071      58.092  88.544  80.136  1.00  0.00            
ATOM   3672  HG1 ARG  1071      57.863  88.373  81.188  1.00  0.00            
ATOM   3673  HG2 ARG  1071      59.061  88.054  80.044  1.00  0.00            
ATOM   3674  CD  ARG  1071      57.036  88.015  79.184  1.00  0.00            
ATOM   3675  HD1 ARG  1071      57.394  87.992  78.155  1.00  0.00            
ATOM   3676  HD2 ARG  1071      56.055  88.481  79.270  1.00  0.00            
ATOM   3677  NE  ARG  1071      56.706  86.591  79.570  1.00  0.00            
ATOM   3678  HE  ARG  1071      57.523  86.067  79.848  1.00  0.00            
ATOM   3679  CZ  ARG  1071      55.645  85.846  79.464  1.00  0.00            
ATOM   3680  NH1 ARG  1071      54.459  86.326  79.256  1.00  0.00            
ATOM   3681 1HH1 ARG  1071      54.470  87.285  78.940  1.00  0.00            
ATOM   3682 2HH1 ARG  1071      53.631  85.773  79.086  1.00  0.00            
ATOM   3683  NH2 ARG  1071      55.688  84.610  79.847  1.00  0.00            
ATOM   3684 1HH2 ARG  1071      56.552  84.159  79.582  1.00  0.00            
ATOM   3685 2HH2 ARG  1071      54.851  84.060  79.981  1.00  0.00            
ATOM   3686  C   ARG  1071      59.867  92.032  80.535  1.00  0.00            
ATOM   3687  O   ARG  1071      60.861  92.177  79.819  1.00  0.00            
ATOM   3688  N   LYS  1072      59.308  93.157  80.923  1.00  0.00            
ATOM   3689  H   LYS  1072      58.506  93.078  81.531  1.00  0.00            
ATOM   3690  CA  LYS  1072      59.694  94.521  80.535  1.00  0.00            
ATOM   3691  HA  LYS  1072      60.042  94.597  79.505  1.00  0.00            
ATOM   3692  CB  LYS  1072      58.451  95.377  80.679  1.00  0.00            
ATOM   3693  HB1 LYS  1072      58.076  95.301  81.699  1.00  0.00            
ATOM   3694  HB2 LYS  1072      57.653  95.002  80.037  1.00  0.00            
ATOM   3695  CG  LYS  1072      58.761  96.900  80.413  1.00  0.00            
ATOM   3696  HG1 LYS  1072      59.000  97.119  79.372  1.00  0.00            
ATOM   3697  HG2 LYS  1072      59.582  97.231  81.048  1.00  0.00            
ATOM   3698  CD  LYS  1072      57.596  97.805  80.732  1.00  0.00            
ATOM   3699  HD1 LYS  1072      57.877  98.838  80.529  1.00  0.00            
ATOM   3700  HD2 LYS  1072      57.631  97.804  81.822  1.00  0.00            
ATOM   3701  CE  LYS  1072      56.273  97.393  80.184  1.00  0.00            
ATOM   3702  HE1 LYS  1072      56.067  96.336  80.348  1.00  0.00            
ATOM   3703  HE2 LYS  1072      56.253  97.527  79.102  1.00  0.00            
ATOM   3704  NZ  LYS  1072      55.233  98.179  80.825  1.00  0.00            
ATOM   3705  HZ1 LYS  1072      55.101  97.817  81.759  1.00  0.00            
ATOM   3706  HZ2 LYS  1072      55.436  99.161  80.948  1.00  0.00            
ATOM   3707  HZ3 LYS  1072      54.403  98.055  80.264  1.00  0.00            
ATOM   3708  C   LYS  1072      60.894  94.973  81.443  1.00  0.00            
ATOM   3709  O   LYS  1072      61.617  95.857  81.047  1.00  0.00            
ATOM   3710  N   ALA  1073      61.159  94.326  82.631  1.00  0.00            
ATOM   3711  H   ALA  1073      60.415  93.714  82.935  1.00  0.00            
ATOM   3712  CA  ALA  1073      62.295  94.326  83.485  1.00  0.00            
ATOM   3713  HA  ALA  1073      62.586  95.362  83.655  1.00  0.00            
ATOM   3714  CB  ALA  1073      61.931  93.848  84.889  1.00  0.00            
ATOM   3715  HB1 ALA  1073      62.690  94.270  85.547  1.00  0.00            
ATOM   3716  HB2 ALA  1073      60.997  94.245  85.286  1.00  0.00            
ATOM   3717  HB3 ALA  1073      61.902  92.764  84.780  1.00  0.00            
ATOM   3718  C   ALA  1073      63.476  93.560  82.935  1.00  0.00            
ATOM   3719  O   ALA  1073      64.567  94.122  82.896  1.00  0.00            
ATOM   3720  N   LEU  1074      63.254  92.383  82.456  1.00  0.00            
ATOM   3721  H   LEU  1074      62.324  92.002  82.559  1.00  0.00            
ATOM   3722  CA  LEU  1074      64.286  91.462  81.848  1.00  0.00            
ATOM   3723  HA  LEU  1074      65.084  91.184  82.536  1.00  0.00            
ATOM   3724  CB  LEU  1074      63.602  90.077  81.538  1.00  0.00            
ATOM   3725  HB1 LEU  1074      64.124  89.634  80.690  1.00  0.00            
ATOM   3726  HB2 LEU  1074      62.572  90.286  81.250  1.00  0.00            
ATOM   3727  CG  LEU  1074      63.507  89.128  82.786  1.00  0.00            
ATOM   3728  HG  LEU  1074      63.139  89.731  83.615  1.00  0.00            
ATOM   3729  CD1 LEU  1074      62.603  87.974  82.466  1.00  0.00            
ATOM   3730 1HD1 LEU  1074      62.866  87.662  81.455  1.00  0.00            
ATOM   3731 2HD1 LEU  1074      62.888  87.219  83.198  1.00  0.00            
ATOM   3732 3HD1 LEU  1074      61.558  88.265  82.570  1.00  0.00            
ATOM   3733  CD2 LEU  1074      64.865  88.451  83.104  1.00  0.00            
ATOM   3734 1HD2 LEU  1074      64.716  87.902  84.034  1.00  0.00            
ATOM   3735 2HD2 LEU  1074      64.980  87.850  82.202  1.00  0.00            
ATOM   3736 3HD2 LEU  1074      65.652  89.200  83.192  1.00  0.00            
ATOM   3737  C   LEU  1074      64.815  92.053  80.555  1.00  0.00            
ATOM   3738  O   LEU  1074      65.915  91.724  80.220  1.00  0.00            
ATOM   3739  N   LEU  1075      63.989  92.986  79.994  1.00  0.00            
ATOM   3740  H   LEU  1075      63.080  93.120  80.413  1.00  0.00            
ATOM   3741  CA  LEU  1075      64.462  93.723  78.803  1.00  0.00            
ATOM   3742  HA  LEU  1075      65.118  93.085  78.211  1.00  0.00            
ATOM   3743  CB  LEU  1075      63.228  94.056  77.997  1.00  0.00            
ATOM   3744  HB1 LEU  1075      62.694  94.868  78.490  1.00  0.00            
ATOM   3745  HB2 LEU  1075      62.610  93.158  77.994  1.00  0.00            
ATOM   3746  CG  LEU  1075      63.278  94.446  76.507  1.00  0.00            
ATOM   3747  HG  LEU  1075      63.525  95.501  76.389  1.00  0.00            
ATOM   3748  CD1 LEU  1075      64.202  93.567  75.633  1.00  0.00            
ATOM   3749 1HD1 LEU  1075      65.196  93.589  76.079  1.00  0.00            
ATOM   3750 2HD1 LEU  1075      63.823  92.545  75.590  1.00  0.00            
ATOM   3751 3HD1 LEU  1075      64.157  93.904  74.598  1.00  0.00            
ATOM   3752  CD2 LEU  1075      61.820  94.397  75.978  1.00  0.00            
ATOM   3753 1HD2 LEU  1075      61.938  94.874  75.006  1.00  0.00            
ATOM   3754 2HD2 LEU  1075      61.442  93.377  75.908  1.00  0.00            
ATOM   3755 3HD2 LEU  1075      61.150  95.024  76.566  1.00  0.00            
ATOM   3756  C   LEU  1075      65.288  94.940  79.062  1.00  0.00            
ATOM   3757  O   LEU  1075      65.660  95.614  78.107  1.00  0.00            
ATOM   3758  N   SER  1076      65.595  95.291  80.356  1.00  0.00            
ATOM   3759  H   SER  1076      65.135  94.767  81.087  1.00  0.00            
ATOM   3760  CA  SER  1076      66.466  96.461  80.756  1.00  0.00            
ATOM   3761  HA  SER  1076      66.549  96.524  81.841  1.00  0.00            
ATOM   3762  CB  SER  1076      67.927  96.144  80.329  1.00  0.00            
ATOM   3763  HB1 SER  1076      68.487  97.079  80.314  1.00  0.00            
ATOM   3764  HB2 SER  1076      67.910  95.730  79.320  1.00  0.00            
ATOM   3765  OG  SER  1076      68.473  95.160  81.196  1.00  0.00            
ATOM   3766  HG  SER  1076      69.421  95.209  81.053  1.00  0.00            
ATOM   3767  C   SER  1076      65.978  97.849  80.375  1.00  0.00            
ATOM   3768  O   SER  1076      64.992  97.990  79.578  1.00  0.00            
ATOM   3769  N   VAL  1083      66.517  98.957  80.897  1.00  0.00            
ATOM   3770  H   VAL  1083      66.075  99.818  80.606  1.00  0.00            
ATOM   3771  CA  VAL  1083      67.743  99.164  81.783  1.00  0.00            
ATOM   3772  HA  VAL  1083      68.117  98.200  82.127  1.00  0.00            
ATOM   3773  CB  VAL  1083      68.803  99.941  81.005  1.00  0.00            
ATOM   3774  HB  VAL  1083      68.835  99.486  80.015  1.00  0.00            
ATOM   3775  CG1 VAL  1083      68.567 101.405  80.663  1.00  0.00            
ATOM   3776 1HG1 VAL  1083      68.345 101.953  81.579  1.00  0.00            
ATOM   3777 2HG1 VAL  1083      69.411 101.770  80.078  1.00  0.00            
ATOM   3778 3HG1 VAL  1083      67.637 101.438  80.096  1.00  0.00            
ATOM   3779  CG2 VAL  1083      70.138  99.856  81.702  1.00  0.00            
ATOM   3780 1HG2 VAL  1083      70.786 100.442  81.051  1.00  0.00            
ATOM   3781 2HG2 VAL  1083      70.171 100.330  82.683  1.00  0.00            
ATOM   3782 3HG2 VAL  1083      70.415  98.812  81.849  1.00  0.00            
ATOM   3783  C   VAL  1083      67.349  99.865  83.102  1.00  0.00            
ATOM   3784  O   VAL  1083      66.577 100.814  83.096  1.00  0.00            
ATOM   3785  N   TYR  1084      67.813  99.375  84.241  1.00  0.00            
ATOM   3786  H   TYR  1084      68.573  98.711  84.194  1.00  0.00            
ATOM   3787  CA  TYR  1084      67.209  99.697  85.567  1.00  0.00            
ATOM   3788  HA  TYR  1084      66.763 100.689  85.647  1.00  0.00            
ATOM   3789  CB  TYR  1084      66.092  98.707  85.960  1.00  0.00            
ATOM   3790  HB1 TYR  1084      65.686  99.012  86.924  1.00  0.00            
ATOM   3791  HB2 TYR  1084      66.432  97.693  86.171  1.00  0.00            
ATOM   3792  CG  TYR  1084      64.945  98.560  85.031  1.00  0.00            
ATOM   3793  CD1 TYR  1084      63.941  99.560  84.893  1.00  0.00            
ATOM   3794  HD1 TYR  1084      63.902 100.376  85.598  1.00  0.00            
ATOM   3795  CE1 TYR  1084      63.017  99.416  83.880  1.00  0.00            
ATOM   3796  HE1 TYR  1084      62.284 100.203  83.777  1.00  0.00            
ATOM   3797  CZ  TYR  1084      62.947  98.299  83.046  1.00  0.00            
ATOM   3798  OH  TYR  1084      61.866  98.206  82.209  1.00  0.00            
ATOM   3799  HH  TYR  1084      61.931  97.441  81.633  1.00  0.00            
ATOM   3800  CE2 TYR  1084      63.928  97.307  83.145  1.00  0.00            
ATOM   3801  HE2 TYR  1084      63.968  96.677  82.269  1.00  0.00            
ATOM   3802  CD2 TYR  1084      64.910  97.388  84.199  1.00  0.00            
ATOM   3803  HD2 TYR  1084      65.547  96.537  84.390  1.00  0.00            
ATOM   3804  C   TYR  1084      68.301  99.542  86.663  1.00  0.00            
ATOM   3805  O   TYR  1084      69.488  99.214  86.403  1.00  0.00            
ATOM   3806  N   THR  1085      67.872  99.897  87.888  1.00  0.00            
ATOM   3807  H   THR  1085      66.871 100.028  87.903  1.00  0.00            
ATOM   3808  CA  THR  1085      68.504  99.641  89.163  1.00  0.00            
ATOM   3809  HA  THR  1085      69.542  99.718  88.838  1.00  0.00            
ATOM   3810  CB  THR  1085      68.215 100.670  90.268  1.00  0.00            
ATOM   3811  HB  THR  1085      67.255 100.489  90.752  1.00  0.00            
ATOM   3812  CG2 THR  1085      69.212 100.773  91.344  1.00  0.00            
ATOM   3813 1HG2 THR  1085      69.184  99.869  91.953  1.00  0.00            
ATOM   3814 2HG2 THR  1085      70.245 100.918  91.028  1.00  0.00            
ATOM   3815 3HG2 THR  1085      68.860 101.577  91.990  1.00  0.00            
ATOM   3816  OG1 THR  1085      68.086 101.984  89.686  1.00  0.00            
ATOM   3817  HG1 THR  1085      67.648 102.471  90.389  1.00  0.00            
ATOM   3818  C   THR  1085      68.184  98.281  89.818  1.00  0.00            
ATOM   3819  O   THR  1085      67.047  97.908  89.837  1.00  0.00            
ATOM   3820  N   PHE  1086      69.199  97.532  90.235  1.00  0.00            
ATOM   3821  H   PHE  1086      70.120  97.940  90.296  1.00  0.00            
ATOM   3822  CA  PHE  1086      69.098  96.170  90.843  1.00  0.00            
ATOM   3823  HA  PHE  1086      68.053  95.969  91.078  1.00  0.00            
ATOM   3824  CB  PHE  1086      69.668  95.090  89.897  1.00  0.00            
ATOM   3825  HB1 PHE  1086      69.354  94.088  90.190  1.00  0.00            
ATOM   3826  HB2 PHE  1086      70.747  95.202  89.794  1.00  0.00            
ATOM   3827  CG  PHE  1086      69.153  95.035  88.473  1.00  0.00            
ATOM   3828  CD1 PHE  1086      69.529  96.029  87.547  1.00  0.00            
ATOM   3829  HD1 PHE  1086      70.247  96.761  87.884  1.00  0.00            
ATOM   3830  CE1 PHE  1086      69.144  95.958  86.199  1.00  0.00            
ATOM   3831  HE1 PHE  1086      69.532  96.669  85.486  1.00  0.00            
ATOM   3832  CZ  PHE  1086      68.199  94.997  85.766  1.00  0.00            
ATOM   3833  HZ  PHE  1086      67.839  95.016  84.748  1.00  0.00            
ATOM   3834  CE2 PHE  1086      67.595  94.181  86.763  1.00  0.00            
ATOM   3835  HE2 PHE  1086      66.809  93.523  86.423  1.00  0.00            
ATOM   3836  CD2 PHE  1086      68.134  94.157  88.130  1.00  0.00            
ATOM   3837  HD2 PHE  1086      67.730  93.345  88.717  1.00  0.00            
ATOM   3838  C   PHE  1086      69.850  96.145  92.223  1.00  0.00            
ATOM   3839  O   PHE  1086      70.853  96.858  92.492  1.00  0.00            
ATOM   3840  N   ASN  1087      69.241  95.489  93.231  1.00  0.00            
ATOM   3841  H   ASN  1087      68.293  95.172  93.085  1.00  0.00            
ATOM   3842  CA  ASN  1087      69.820  95.433  94.605  1.00  0.00            
ATOM   3843  HA  ASN  1087      70.883  95.673  94.621  1.00  0.00            
ATOM   3844  CB  ASN  1087      68.936  96.424  95.398  1.00  0.00            
ATOM   3845  HB1 ASN  1087      67.894  96.103  95.399  1.00  0.00            
ATOM   3846  HB2 ASN  1087      69.017  97.406  94.932  1.00  0.00            
ATOM   3847  CG  ASN  1087      69.500  96.682  96.786  1.00  0.00            
ATOM   3848  OD1 ASN  1087      69.700  95.791  97.604  1.00  0.00            
ATOM   3849  ND2 ASN  1087      69.803  97.936  97.137  1.00  0.00            
ATOM   3850 1HD2 ASN  1087      69.596  98.673  96.479  1.00  0.00            
ATOM   3851 2HD2 ASN  1087      69.999  98.180  98.097  1.00  0.00            
ATOM   3852  C   ASN  1087      69.774  94.032  95.171  1.00  0.00            
ATOM   3853  O   ASN  1087      68.691  93.435  95.326  1.00  0.00            
ATOM   3854  N   PHE  1088      70.861  93.452  95.509  1.00  0.00            
ATOM   3855  H   PHE  1088      71.770  93.891  95.495  1.00  0.00            
ATOM   3856  CA  PHE  1088      70.858  92.147  96.212  1.00  0.00            
ATOM   3857  HA  PHE  1088      69.860  91.712  96.273  1.00  0.00            
ATOM   3858  CB  PHE  1088      71.696  91.321  95.270  1.00  0.00            
ATOM   3859  HB1 PHE  1088      72.667  91.775  95.073  1.00  0.00            
ATOM   3860  HB2 PHE  1088      71.127  91.201  94.347  1.00  0.00            
ATOM   3861  CG  PHE  1088      71.968  89.894  95.741  1.00  0.00            
ATOM   3862  CD1 PHE  1088      70.923  88.949  95.799  1.00  0.00            
ATOM   3863  HD1 PHE  1088      69.899  89.192  95.561  1.00  0.00            
ATOM   3864  CE1 PHE  1088      71.180  87.622  96.198  1.00  0.00            
ATOM   3865  HE1 PHE  1088      70.401  86.884  96.324  1.00  0.00            
ATOM   3866  CZ  PHE  1088      72.462  87.244  96.604  1.00  0.00            
ATOM   3867  HZ  PHE  1088      72.639  86.199  96.812  1.00  0.00            
ATOM   3868  CE2 PHE  1088      73.443  88.242  96.742  1.00  0.00            
ATOM   3869  HE2 PHE  1088      74.445  87.933  97.002  1.00  0.00            
ATOM   3870  CD2 PHE  1088      73.206  89.610  96.338  1.00  0.00            
ATOM   3871  HD2 PHE  1088      74.000  90.341  96.372  1.00  0.00            
ATOM   3872  C   PHE  1088      71.504  92.220  97.646  1.00  0.00            
ATOM   3873  O   PHE  1088      72.161  93.176  97.989  1.00  0.00            
ATOM   3874  N   SER  1089      71.209  91.285  98.486  1.00  0.00            
ATOM   3875  H   SER  1089      70.446  90.667  98.249  1.00  0.00            
ATOM   3876  CA  SER  1089      71.696  91.153  99.886  1.00  0.00            
ATOM   3877  HA  SER  1089      72.515  91.849 100.062  1.00  0.00            
ATOM   3878  CB  SER  1089      70.491  91.455 100.761  1.00  0.00            
ATOM   3879  HB1 SER  1089      70.759  91.035 101.731  1.00  0.00            
ATOM   3880  HB2 SER  1089      69.618  90.915 100.394  1.00  0.00            
ATOM   3881  OG  SER  1089      70.136  92.837 100.805  1.00  0.00            
ATOM   3882  HG  SER  1089      69.700  93.082  99.985  1.00  0.00            
ATOM   3883  C   SER  1089      72.257  89.711 100.081  1.00  0.00            
ATOM   3884  O   SER  1089      71.485  88.779  99.831  1.00  0.00            
ATOM   3885  N   LYS  1090      73.550  89.567 100.498  1.00  0.00            
ATOM   3886  H   LYS  1090      74.025  90.375 100.876  1.00  0.00            
ATOM   3887  CA  LYS  1090      74.187  88.233 100.599  1.00  0.00            
ATOM   3888  HA  LYS  1090      73.794  87.540  99.854  1.00  0.00            
ATOM   3889  CB  LYS  1090      75.661  88.360 100.224  1.00  0.00            
ATOM   3890  HB1 LYS  1090      76.132  88.950 101.010  1.00  0.00            
ATOM   3891  HB2 LYS  1090      75.801  88.975  99.334  1.00  0.00            
ATOM   3892  CG  LYS  1090      76.381  86.981 100.086  1.00  0.00            
ATOM   3893  HG1 LYS  1090      75.768  86.274  99.528  1.00  0.00            
ATOM   3894  HG2 LYS  1090      76.613  86.572 101.069  1.00  0.00            
ATOM   3895  CD  LYS  1090      77.806  87.058  99.481  1.00  0.00            
ATOM   3896  HD1 LYS  1090      77.710  87.302  98.423  1.00  0.00            
ATOM   3897  HD2 LYS  1090      78.307  86.102  99.633  1.00  0.00            
ATOM   3898  CE  LYS  1090      78.646  88.188 100.200  1.00  0.00            
ATOM   3899  HE1 LYS  1090      78.697  87.961 101.265  1.00  0.00            
ATOM   3900  HE2 LYS  1090      78.182  89.157 100.014  1.00  0.00            
ATOM   3901  NZ  LYS  1090      80.039  88.269  99.709  1.00  0.00            
ATOM   3902  HZ1 LYS  1090      80.656  87.567 100.092  1.00  0.00            
ATOM   3903  HZ2 LYS  1090      80.043  88.138  98.708  1.00  0.00            
ATOM   3904  HZ3 LYS  1090      80.432  89.177  99.912  1.00  0.00            
ATOM   3905  C   LYS  1090      73.965  87.494 101.916  1.00  0.00            
ATOM   3906  O   LYS  1090      74.212  86.290 101.973  1.00  0.00            
ATOM   3907  N   GLU  1091      73.289  88.139 102.912  1.00  0.00            
ATOM   3908  H   GLU  1091      73.134  89.133 102.832  1.00  0.00            
ATOM   3909  CA  GLU  1091      72.917  87.560 104.213  1.00  0.00            
ATOM   3910  HA  GLU  1091      73.598  86.713 104.296  1.00  0.00            
ATOM   3911  CB  GLU  1091      73.140  88.611 105.214  1.00  0.00            
ATOM   3912  HB1 GLU  1091      72.595  88.417 106.138  1.00  0.00            
ATOM   3913  HB2 GLU  1091      72.859  89.588 104.821  1.00  0.00            
ATOM   3914  CG  GLU  1091      74.598  88.527 105.700  1.00  0.00            
ATOM   3915  HG1 GLU  1091      74.712  87.622 106.297  1.00  0.00            
ATOM   3916  HG2 GLU  1091      74.717  89.381 106.366  1.00  0.00            
ATOM   3917  CD  GLU  1091      75.667  88.646 104.600  1.00  0.00            
ATOM   3918  OE1 GLU  1091      75.780  89.722 103.979  1.00  0.00            
ATOM   3919  OE2 GLU  1091      76.594  87.763 104.444  1.00  0.00            
ATOM   3920  C   GLU  1091      71.523  86.942 104.166  1.00  0.00            
ATOM   3921  O   GLU  1091      71.199  86.179 105.111  1.00  0.00            
ATOM   3922  N   SER  1092      70.697  87.268 103.154  1.00  0.00            
ATOM   3923  H   SER  1092      71.134  87.970 102.574  1.00  0.00            
ATOM   3924  CA  SER  1092      69.330  86.931 102.945  1.00  0.00            
ATOM   3925  HA  SER  1092      68.996  86.249 103.727  1.00  0.00            
ATOM   3926  CB  SER  1092      68.501  88.139 103.085  1.00  0.00            
ATOM   3927  HB1 SER  1092      68.499  88.625 104.060  1.00  0.00            
ATOM   3928  HB2 SER  1092      67.504  87.798 102.804  1.00  0.00            
ATOM   3929  OG  SER  1092      69.000  89.120 102.139  1.00  0.00            
ATOM   3930  HG  SER  1092      68.636  89.954 102.446  1.00  0.00            
ATOM   3931  C   SER  1092      69.146  86.284 101.547  1.00  0.00            
ATOM   3932  O   SER  1092      68.186  85.539 101.386  1.00  0.00            
ATOM   3933  N   ALA  1093      69.965  86.595 100.514  1.00  0.00            
ATOM   3934  H   ALA  1093      70.696  87.256 100.735  1.00  0.00            
ATOM   3935  CA  ALA  1093      69.668  86.241  99.101  1.00  0.00            
ATOM   3936  HA  ALA  1093      70.446  86.693  98.486  1.00  0.00            
ATOM   3937  CB  ALA  1093      69.870  84.754  98.943  1.00  0.00            
ATOM   3938  HB1 ALA  1093      69.039  84.142  99.293  1.00  0.00            
ATOM   3939  HB2 ALA  1093      69.962  84.557  97.875  1.00  0.00            
ATOM   3940  HB3 ALA  1093      70.751  84.404  99.481  1.00  0.00            
ATOM   3941  C   ALA  1093      68.381  86.921  98.654  1.00  0.00            
ATOM   3942  O   ALA  1093      67.788  86.579  97.643  1.00  0.00            
ATOM   3943  N   TYR  1094      68.101  88.073  99.232  1.00  0.00            
ATOM   3944  H   TYR  1094      68.766  88.375  99.930  1.00  0.00            
ATOM   3945  CA  TYR  1094      66.908  88.865  98.815  1.00  0.00            
ATOM   3946  HA  TYR  1094      66.161  88.179  98.416  1.00  0.00            
ATOM   3947  CB  TYR  1094      66.327  89.574 100.000  1.00  0.00            
ATOM   3948  HB1 TYR  1094      67.208  89.955 100.518  1.00  0.00            
ATOM   3949  HB2 TYR  1094      65.921  88.874 100.730  1.00  0.00            
ATOM   3950  CG  TYR  1094      65.348  90.708  99.740  1.00  0.00            
ATOM   3951  CD1 TYR  1094      64.077  90.286  99.246  1.00  0.00            
ATOM   3952  HD1 TYR  1094      63.971  89.214  99.178  1.00  0.00            
ATOM   3953  CE1 TYR  1094      63.137  91.224  98.801  1.00  0.00            
ATOM   3954  HE1 TYR  1094      62.190  90.895  98.399  1.00  0.00            
ATOM   3955  CZ  TYR  1094      63.351  92.598  98.987  1.00  0.00            
ATOM   3956  OH  TYR  1094      62.353  93.459  98.665  1.00  0.00            
ATOM   3957  HH  TYR  1094      62.601  94.351  98.921  1.00  0.00            
ATOM   3958  CE2 TYR  1094      64.547  93.046  99.547  1.00  0.00            
ATOM   3959  HE2 TYR  1094      64.643  94.099  99.768  1.00  0.00            
ATOM   3960  CD2 TYR  1094      65.579  92.084  99.876  1.00  0.00            
ATOM   3961  HD2 TYR  1094      66.552  92.346 100.265  1.00  0.00            
ATOM   3962  C   TYR  1094      67.312  89.784  97.675  1.00  0.00            
ATOM   3963  O   TYR  1094      68.419  90.343  97.565  1.00  0.00            
ATOM   3964  N   PHE  1095      66.370  90.100  96.787  1.00  0.00            
ATOM   3965  H   PHE  1095      65.535  89.559  96.963  1.00  0.00            
ATOM   3966  CA  PHE  1095      66.697  90.685  95.457  1.00  0.00            
ATOM   3967  HA  PHE  1095      67.555  91.356  95.473  1.00  0.00            
ATOM   3968  CB  PHE  1095      67.062  89.580  94.495  1.00  0.00            
ATOM   3969  HB1 PHE  1095      66.293  88.813  94.406  1.00  0.00            
ATOM   3970  HB2 PHE  1095      67.912  89.060  94.936  1.00  0.00            
ATOM   3971  CG  PHE  1095      67.465  90.105  93.159  1.00  0.00            
ATOM   3972  CD1 PHE  1095      66.640  89.704  92.074  1.00  0.00            
ATOM   3973  HD1 PHE  1095      65.751  89.128  92.283  1.00  0.00            
ATOM   3974  CE1 PHE  1095      66.992  90.151  90.731  1.00  0.00            
ATOM   3975  HE1 PHE  1095      66.461  89.845  89.842  1.00  0.00            
ATOM   3976  CZ  PHE  1095      68.108  90.968  90.563  1.00  0.00            
ATOM   3977  HZ  PHE  1095      68.344  91.429  89.615  1.00  0.00            
ATOM   3978  CE2 PHE  1095      68.951  91.301  91.651  1.00  0.00            
ATOM   3979  HE2 PHE  1095      69.786  91.970  91.500  1.00  0.00            
ATOM   3980  CD2 PHE  1095      68.648  90.769  92.930  1.00  0.00            
ATOM   3981  HD2 PHE  1095      69.212  91.014  93.818  1.00  0.00            
ATOM   3982  C   PHE  1095      65.573  91.540  94.843  1.00  0.00            
ATOM   3983  O   PHE  1095      64.460  91.059  94.719  1.00  0.00            
ATOM   3984  N   PHE  1096      65.875  92.830  94.569  1.00  0.00            
ATOM   3985  H   PHE  1096      66.786  93.185  94.822  1.00  0.00            
ATOM   3986  CA  PHE  1096      64.805  93.757  94.048  1.00  0.00            
ATOM   3987  HA  PHE  1096      64.010  93.109  93.679  1.00  0.00            
ATOM   3988  CB  PHE  1096      64.133  94.351  95.248  1.00  0.00            
ATOM   3989  HB1 PHE  1096      63.976  93.568  95.991  1.00  0.00            
ATOM   3990  HB2 PHE  1096      63.140  94.659  94.921  1.00  0.00            
ATOM   3991  CG  PHE  1096      64.874  95.575  95.891  1.00  0.00            
ATOM   3992  CD1 PHE  1096      64.890  96.825  95.288  1.00  0.00            
ATOM   3993  HD1 PHE  1096      64.309  96.932  94.383  1.00  0.00            
ATOM   3994  CE1 PHE  1096      65.557  97.926  95.823  1.00  0.00            
ATOM   3995  HE1 PHE  1096      65.420  98.852  95.284  1.00  0.00            
ATOM   3996  CZ  PHE  1096      66.327  97.797  97.001  1.00  0.00            
ATOM   3997  HZ  PHE  1096      66.882  98.642  97.379  1.00  0.00            
ATOM   3998  CE2 PHE  1096      66.340  96.558  97.653  1.00  0.00            
ATOM   3999  HE2 PHE  1096      66.952  96.323  98.511  1.00  0.00            
ATOM   4000  CD2 PHE  1096      65.648  95.452  97.089  1.00  0.00            
ATOM   4001  HD2 PHE  1096      65.803  94.500  97.574  1.00  0.00            
ATOM   4002  C   PHE  1096      65.231  94.723  92.901  1.00  0.00            
ATOM   4003  O   PHE  1096      66.335  95.242  92.939  1.00  0.00            
ATOM   4004  N   PHE  1097      64.418  95.019  91.886  1.00  0.00            
ATOM   4005  H   PHE  1097      63.537  94.527  91.832  1.00  0.00            
ATOM   4006  CA  PHE  1097      64.762  95.829  90.695  1.00  0.00            
ATOM   4007  HA  PHE  1097      65.586  96.440  91.061  1.00  0.00            
ATOM   4008  CB  PHE  1097      65.249  95.042  89.472  1.00  0.00            
ATOM   4009  HB1 PHE  1097      66.287  94.832  89.727  1.00  0.00            
ATOM   4010  HB2 PHE  1097      65.377  95.672  88.592  1.00  0.00            
ATOM   4011  CG  PHE  1097      64.329  93.785  89.195  1.00  0.00            
ATOM   4012  CD1 PHE  1097      64.702  92.523  89.671  1.00  0.00            
ATOM   4013  HD1 PHE  1097      65.648  92.381  90.171  1.00  0.00            
ATOM   4014  CE1 PHE  1097      63.943  91.417  89.390  1.00  0.00            
ATOM   4015  HE1 PHE  1097      64.348  90.474  89.727  1.00  0.00            
ATOM   4016  CZ  PHE  1097      62.719  91.599  88.733  1.00  0.00            
ATOM   4017  HZ  PHE  1097      62.146  90.714  88.495  1.00  0.00            
ATOM   4018  CE2 PHE  1097      62.299  92.823  88.185  1.00  0.00            
ATOM   4019  HE2 PHE  1097      61.410  92.798  87.572  1.00  0.00            
ATOM   4020  CD2 PHE  1097      63.120  93.901  88.477  1.00  0.00            
ATOM   4021  HD2 PHE  1097      62.869  94.871  88.074  1.00  0.00            
ATOM   4022  C   PHE  1097      63.700  96.841  90.361  1.00  0.00            
ATOM   4023  O   PHE  1097      62.484  96.643  90.414  1.00  0.00            
ATOM   4024  N   GLU  1098      64.170  98.025  90.084  1.00  0.00            
ATOM   4025  H   GLU  1098      65.168  98.130  89.971  1.00  0.00            
ATOM   4026  CA  GLU  1098      63.319  99.264  90.025  1.00  0.00            
ATOM   4027  HA  GLU  1098      62.346  99.073  89.572  1.00  0.00            
ATOM   4028  CB  GLU  1098      63.144  99.747  91.497  1.00  0.00            
ATOM   4029  HB1 GLU  1098      62.706  98.933  92.075  1.00  0.00            
ATOM   4030  HB2 GLU  1098      62.362 100.505  91.534  1.00  0.00            
ATOM   4031  CG  GLU  1098      64.310 100.064  92.398  1.00  0.00            
ATOM   4032  HG1 GLU  1098      64.844 100.896  91.937  1.00  0.00            
ATOM   4033  HG2 GLU  1098      64.969  99.197  92.444  1.00  0.00            
ATOM   4034  CD  GLU  1098      63.904 100.579  93.797  1.00  0.00            
ATOM   4035  OE1 GLU  1098      64.759 101.268  94.379  1.00  0.00            
ATOM   4036  OE2 GLU  1098      62.820 100.270  94.299  1.00  0.00            
ATOM   4037  C   GLU  1098      63.919 100.397  89.239  1.00  0.00            
ATOM   4038  O   GLU  1098      65.112 100.490  88.985  1.00  0.00            
ATOM   4039  N   LYS  1099      63.010 101.266  88.856  1.00  0.00            
ATOM   4040  H   LYS  1099      62.092 100.990  89.173  1.00  0.00            
ATOM   4041  CA  LYS  1099      63.174 102.658  88.469  1.00  0.00            
ATOM   4042  HA  LYS  1099      64.013 102.674  87.774  1.00  0.00            
ATOM   4043  CB  LYS  1099      61.979 103.257  87.714  1.00  0.00            
ATOM   4044  HB1 LYS  1099      62.285 104.288  87.539  1.00  0.00            
ATOM   4045  HB2 LYS  1099      61.113 103.373  88.365  1.00  0.00            
ATOM   4046  CG  LYS  1099      61.634 102.676  86.354  1.00  0.00            
ATOM   4047  HG1 LYS  1099      61.083 101.741  86.454  1.00  0.00            
ATOM   4048  HG2 LYS  1099      62.575 102.601  85.811  1.00  0.00            
ATOM   4049  CD  LYS  1099      60.555 103.598  85.706  1.00  0.00            
ATOM   4050  HD1 LYS  1099      60.812 104.657  85.699  1.00  0.00            
ATOM   4051  HD2 LYS  1099      59.579 103.443  86.166  1.00  0.00            
ATOM   4052  CE  LYS  1099      60.337 103.095  84.260  1.00  0.00            
ATOM   4053  HE1 LYS  1099      60.142 102.046  84.482  1.00  0.00            
ATOM   4054  HE2 LYS  1099      61.279 103.204  83.723  1.00  0.00            
ATOM   4055  NZ  LYS  1099      59.181 103.810  83.607  1.00  0.00            
ATOM   4056  HZ1 LYS  1099      59.206 104.815  83.709  1.00  0.00            
ATOM   4057  HZ2 LYS  1099      59.200 103.666  82.607  1.00  0.00            
ATOM   4058  HZ3 LYS  1099      58.288 103.413  83.862  1.00  0.00            
ATOM   4059  C   LYS  1099      63.541 103.617  89.618  1.00  0.00            
ATOM   4060  O   LYS  1099      62.987 103.397  90.689  1.00  0.00            
ATOM   4061  N   ASN  1100      64.442 104.594  89.465  1.00  0.00            
ATOM   4062  H   ASN  1100      65.030 104.509  88.647  1.00  0.00            
ATOM   4063  CA  ASN  1100      64.668 105.605  90.514  1.00  0.00            
ATOM   4064  HA  ASN  1100      63.868 105.545  91.252  1.00  0.00            
ATOM   4065  CB  ASN  1100      65.975 105.263  91.227  1.00  0.00            
ATOM   4066  HB1 ASN  1100      66.071 106.076  91.946  1.00  0.00            
ATOM   4067  HB2 ASN  1100      66.772 105.230  90.484  1.00  0.00            
ATOM   4068  CG  ASN  1100      65.941 103.971  92.100  1.00  0.00            
ATOM   4069  OD1 ASN  1100      66.687 103.021  91.835  1.00  0.00            
ATOM   4070  ND2 ASN  1100      65.046 103.783  93.092  1.00  0.00            
ATOM   4071 1HD2 ASN  1100      64.308 104.443  93.290  1.00  0.00            
ATOM   4072 2HD2 ASN  1100      65.058 102.903  93.589  1.00  0.00            
ATOM   4073  C   ASN  1100      64.911 107.063  89.962  1.00  0.00            
ATOM   4074  O   ASN  1100      65.146 108.003  90.725  1.00  0.00            
ATOM   4075  N   LEU  1101      65.195 107.170  88.696  1.00  0.00            
ATOM   4076  H   LEU  1101      65.068 106.334  88.144  1.00  0.00            
ATOM   4077  CA  LEU  1101      65.609 108.428  88.009  1.00  0.00            
ATOM   4078  HA  LEU  1101      66.460 108.889  88.510  1.00  0.00            
ATOM   4079  CB  LEU  1101      66.273 108.043  86.626  1.00  0.00            
ATOM   4080  HB1 LEU  1101      66.600 108.979  86.173  1.00  0.00            
ATOM   4081  HB2 LEU  1101      65.439 107.617  86.067  1.00  0.00            
ATOM   4082  CG  LEU  1101      67.460 107.070  86.489  1.00  0.00            
ATOM   4083  HG  LEU  1101      67.160 106.098  86.881  1.00  0.00            
ATOM   4084  CD1 LEU  1101      67.761 106.816  85.021  1.00  0.00            
ATOM   4085 1HD1 LEU  1101      68.549 106.081  84.858  1.00  0.00            
ATOM   4086 2HD1 LEU  1101      66.852 106.346  84.648  1.00  0.00            
ATOM   4087 3HD1 LEU  1101      67.949 107.743  84.478  1.00  0.00            
ATOM   4088  CD2 LEU  1101      68.788 107.621  87.087  1.00  0.00            
ATOM   4089 1HD2 LEU  1101      69.236 108.317  86.377  1.00  0.00            
ATOM   4090 2HD2 LEU  1101      68.488 107.981  88.071  1.00  0.00            
ATOM   4091 3HD2 LEU  1101      69.474 106.787  87.235  1.00  0.00            
ATOM   4092  C   LEU  1101      64.418 109.417  87.800  1.00  0.00            
ATOM   4093  O   LEU  1101      63.258 109.135  88.151  1.00  0.00            
ATOM   4094  N   LYS  1102      64.713 110.571  87.186  1.00  0.00            
ATOM   4095  H   LYS  1102      65.685 110.792  87.022  1.00  0.00            
ATOM   4096  CA  LYS  1102      63.744 111.672  87.108  1.00  0.00            
ATOM   4097  HA  LYS  1102      64.404 112.534  87.007  1.00  0.00            
ATOM   4098  CB  LYS  1102      62.920 111.583  85.742  1.00  0.00            
ATOM   4099  HB1 LYS  1102      62.383 110.645  85.880  1.00  0.00            
ATOM   4100  HB2 LYS  1102      63.729 111.582  85.011  1.00  0.00            
ATOM   4101  CG  LYS  1102      61.918 112.679  85.374  1.00  0.00            
ATOM   4102  HG1 LYS  1102      62.322 113.594  85.807  1.00  0.00            
ATOM   4103  HG2 LYS  1102      60.920 112.437  85.740  1.00  0.00            
ATOM   4104  CD  LYS  1102      61.955 112.804  83.847  1.00  0.00            
ATOM   4105  HD1 LYS  1102      61.643 111.889  83.343  1.00  0.00            
ATOM   4106  HD2 LYS  1102      62.991 112.880  83.518  1.00  0.00            
ATOM   4107  CE  LYS  1102      61.213 114.010  83.294  1.00  0.00            
ATOM   4108  HE1 LYS  1102      61.569 114.858  83.880  1.00  0.00            
ATOM   4109  HE2 LYS  1102      60.172 113.858  83.579  1.00  0.00            
ATOM   4110  NZ  LYS  1102      61.289 114.090  81.799  1.00  0.00            
ATOM   4111  HZ1 LYS  1102      60.865 114.973  81.551  1.00  0.00            
ATOM   4112  HZ2 LYS  1102      62.245 114.244  81.512  1.00  0.00            
ATOM   4113  HZ3 LYS  1102      60.911 113.278  81.332  1.00  0.00            
ATOM   4114  C   LYS  1102      63.010 111.995  88.418  1.00  0.00            
ATOM   4115  O   LYS  1102      61.802 112.107  88.484  1.00  0.00            
ATOM   4116  N   ASP  1103      63.726 111.832  89.511  1.00  0.00            
ATOM   4117  H   ASP  1103      64.694 111.547  89.462  1.00  0.00            
ATOM   4118  CA  ASP  1103      63.258 112.067  90.851  1.00  0.00            
ATOM   4119  HA  ASP  1103      64.093 111.679  91.435  1.00  0.00            
ATOM   4120  CB  ASP  1103      63.208 113.583  91.206  1.00  0.00            
ATOM   4121  HB1 ASP  1103      63.150 113.688  92.289  1.00  0.00            
ATOM   4122  HB2 ASP  1103      62.289 113.948  90.747  1.00  0.00            
ATOM   4123  CG  ASP  1103      64.427 114.359  90.712  1.00  0.00            
ATOM   4124  OD1 ASP  1103      64.359 115.036  89.670  1.00  0.00            
ATOM   4125  OD2 ASP  1103      65.479 114.143  91.278  1.00  0.00            
ATOM   4126  C   ASP  1103      62.072 111.237  91.443  1.00  0.00            
ATOM   4127  O   ASP  1103      61.662 111.559  92.552  1.00  0.00            
ATOM   4128  N   VAL  1104      61.517 110.113  90.877  1.00  0.00            
ATOM   4129  H   VAL  1104      61.983 109.929  90.000  1.00  0.00            
ATOM   4130  CA  VAL  1104      60.364 109.321  91.344  1.00  0.00            
ATOM   4131  HA  VAL  1104      60.170 109.382  92.415  1.00  0.00            
ATOM   4132  CB  VAL  1104      59.097 109.697  90.521  1.00  0.00            
ATOM   4133  HB  VAL  1104      59.141 109.217  89.544  1.00  0.00            
ATOM   4134  CG1 VAL  1104      57.766 109.243  91.241  1.00  0.00            
ATOM   4135 1HG1 VAL  1104      57.708 109.732  92.213  1.00  0.00            
ATOM   4136 2HG1 VAL  1104      56.886 109.614  90.716  1.00  0.00            
ATOM   4137 3HG1 VAL  1104      57.777 108.163  91.390  1.00  0.00            
ATOM   4138  CG2 VAL  1104      58.887 111.203  90.220  1.00  0.00            
ATOM   4139 1HG2 VAL  1104      58.495 111.692  91.112  1.00  0.00            
ATOM   4140 2HG2 VAL  1104      59.820 111.671  89.907  1.00  0.00            
ATOM   4141 3HG2 VAL  1104      58.114 111.344  89.464  1.00  0.00            
ATOM   4142  C   VAL  1104      60.768 107.798  91.079  1.00  0.00            
ATOM   4143  O   VAL  1104      61.136 107.391  89.936  1.00  0.00            
ATOM   4144  N   SER  1105      60.640 106.982  92.131  1.00  0.00            
ATOM   4145  H   SER  1105      60.326 107.401  92.994  1.00  0.00            
ATOM   4146  CA  SER  1105      61.102 105.563  92.173  1.00  0.00            
ATOM   4147  HA  SER  1105      61.743 105.386  91.310  1.00  0.00            
ATOM   4148  CB  SER  1105      61.849 105.227  93.448  1.00  0.00            
ATOM   4149  HB1 SER  1105      62.158 104.183  93.491  1.00  0.00            
ATOM   4150  HB2 SER  1105      61.150 105.560  94.215  1.00  0.00            
ATOM   4151  OG  SER  1105      63.049 105.942  93.445  1.00  0.00            
ATOM   4152  HG  SER  1105      62.849 106.863  93.626  1.00  0.00            
ATOM   4153  C   SER  1105      59.843 104.685  91.922  1.00  0.00            
ATOM   4154  O   SER  1105      58.791 105.081  92.274  1.00  0.00            
ATOM   4155  N   PHE  1106      60.063 103.579  91.265  1.00  0.00            
ATOM   4156  H   PHE  1106      61.027 103.393  91.027  1.00  0.00            
ATOM   4157  CA  PHE  1106      59.037 102.636  90.976  1.00  0.00            
ATOM   4158  HA  PHE  1106      58.418 102.531  91.867  1.00  0.00            
ATOM   4159  CB  PHE  1106      58.242 103.137  89.787  1.00  0.00            
ATOM   4160  HB1 PHE  1106      58.945 102.939  88.977  1.00  0.00            
ATOM   4161  HB2 PHE  1106      58.146 104.214  89.923  1.00  0.00            
ATOM   4162  CG  PHE  1106      56.934 102.483  89.392  1.00  0.00            
ATOM   4163  CD1 PHE  1106      55.661 103.139  89.740  1.00  0.00            
ATOM   4164  HD1 PHE  1106      55.692 104.061  90.303  1.00  0.00            
ATOM   4165  CE1 PHE  1106      54.455 102.699  89.223  1.00  0.00            
ATOM   4166  HE1 PHE  1106      53.497 103.147  89.443  1.00  0.00            
ATOM   4167  CZ  PHE  1106      54.520 101.557  88.440  1.00  0.00            
ATOM   4168  HZ  PHE  1106      53.556 101.181  88.130  1.00  0.00            
ATOM   4169  CE2 PHE  1106      55.692 100.853  88.086  1.00  0.00            
ATOM   4170  HE2 PHE  1106      55.549  99.914  87.572  1.00  0.00            
ATOM   4171  CD2 PHE  1106      56.910 101.308  88.631  1.00  0.00            
ATOM   4172  HD2 PHE  1106      57.772 100.714  88.368  1.00  0.00            
ATOM   4173  C   PHE  1106      59.591 101.164  90.801  1.00  0.00            
ATOM   4174  O   PHE  1106      60.377 100.842  89.808  1.00  0.00            
ATOM   4175  N   ARG  1107      59.078 100.287  91.702  1.00  0.00            
ATOM   4176  H   ARG  1107      58.447 100.678  92.388  1.00  0.00            
ATOM   4177  CA  ARG  1107      59.540  98.900  91.799  1.00  0.00            
ATOM   4178  HA  ARG  1107      60.628  98.947  91.770  1.00  0.00            
ATOM   4179  CB  ARG  1107      59.004  98.277  93.106  1.00  0.00            
ATOM   4180  HB1 ARG  1107      57.920  98.198  93.029  1.00  0.00            
ATOM   4181  HB2 ARG  1107      59.266  98.925  93.942  1.00  0.00            
ATOM   4182  CG  ARG  1107      59.584  96.927  93.565  1.00  0.00            
ATOM   4183  HG1 ARG  1107      59.190  96.163  92.894  1.00  0.00            
ATOM   4184  HG2 ARG  1107      59.277  96.825  94.606  1.00  0.00            
ATOM   4185  CD  ARG  1107      61.142  96.862  93.605  1.00  0.00            
ATOM   4186  HD1 ARG  1107      61.512  97.087  92.605  1.00  0.00            
ATOM   4187  HD2 ARG  1107      61.407  95.837  93.864  1.00  0.00            
ATOM   4188  NE  ARG  1107      61.780  97.639  94.650  1.00  0.00            
ATOM   4189  HE  ARG  1107      62.054  98.591  94.452  1.00  0.00            
ATOM   4190  CZ  ARG  1107      61.868  97.365  95.919  1.00  0.00            
ATOM   4191  NH1 ARG  1107      61.566  96.228  96.462  1.00  0.00            
ATOM   4192 1HH1 ARG  1107      60.995  95.494  96.068  1.00  0.00            
ATOM   4193 2HH1 ARG  1107      61.651  96.183  97.468  1.00  0.00            
ATOM   4194  NH2 ARG  1107      62.392  98.260  96.676  1.00  0.00            
ATOM   4195 1HH2 ARG  1107      62.863  99.098  96.367  1.00  0.00            
ATOM   4196 2HH2 ARG  1107      62.355  98.217  97.684  1.00  0.00            
ATOM   4197  C   ARG  1107      59.082  98.137  90.542  1.00  0.00            
ATOM   4198  O   ARG  1107      57.922  98.412  90.012  1.00  0.00            
ATOM   4199  N   LEU  1108      59.830  97.105  90.127  1.00  0.00            
ATOM   4200  H   LEU  1108      60.658  96.962  90.687  1.00  0.00            
ATOM   4201  CA  LEU  1108      59.500  96.192  89.080  1.00  0.00            
ATOM   4202  HA  LEU  1108      58.425  96.335  88.968  1.00  0.00            
ATOM   4203  CB  LEU  1108      60.224  96.592  87.817  1.00  0.00            
ATOM   4204  HB1 LEU  1108      59.913  95.885  87.046  1.00  0.00            
ATOM   4205  HB2 LEU  1108      61.276  96.411  88.036  1.00  0.00            
ATOM   4206  CG  LEU  1108      60.066  98.065  87.283  1.00  0.00            
ATOM   4207  HG  LEU  1108      60.179  98.835  88.046  1.00  0.00            
ATOM   4208  CD1 LEU  1108      61.123  98.157  86.213  1.00  0.00            
ATOM   4209 1HD1 LEU  1108      61.228  99.193  85.889  1.00  0.00            
ATOM   4210 2HD1 LEU  1108      62.073  97.767  86.577  1.00  0.00            
ATOM   4211 3HD1 LEU  1108      60.825  97.621  85.312  1.00  0.00            
ATOM   4212  CD2 LEU  1108      58.695  98.415  86.663  1.00  0.00            
ATOM   4213 1HD2 LEU  1108      58.390  97.631  85.970  1.00  0.00            
ATOM   4214 2HD2 LEU  1108      57.956  98.514  87.458  1.00  0.00            
ATOM   4215 3HD2 LEU  1108      58.669  99.352  86.107  1.00  0.00            
ATOM   4216  C   LEU  1108      59.629  94.703  89.486  1.00  0.00            
ATOM   4217  O   LEU  1108      59.289  93.838  88.698  1.00  0.00            
ATOM   4218  N   GLY  1109      60.027  94.406  90.681  1.00  0.00            
ATOM   4219  H   GLY  1109      60.355  95.101  91.336  1.00  0.00            
ATOM   4220  CA  GLY  1109      59.996  93.043  91.177  1.00  0.00            
ATOM   4221  HA1 GLY  1109      60.422  92.313  90.489  1.00  0.00            
ATOM   4222  HA2 GLY  1109      58.958  92.730  91.295  1.00  0.00            
ATOM   4223  C   GLY  1109      60.816  93.015  92.437  1.00  0.00            
ATOM   4224  O   GLY  1109      61.857  93.670  92.390  1.00  0.00            
ATOM   4225  N   SER  1110      60.450  92.268  93.465  1.00  0.00            
ATOM   4226  H   SER  1110      59.526  91.877  93.351  1.00  0.00            
ATOM   4227  CA  SER  1110      61.156  91.898  94.690  1.00  0.00            
ATOM   4228  HA  SER  1110      62.190  92.168  94.480  1.00  0.00            
ATOM   4229  CB  SER  1110      60.555  92.656  95.888  1.00  0.00            
ATOM   4230  HB1 SER  1110      61.201  92.515  96.755  1.00  0.00            
ATOM   4231  HB2 SER  1110      59.619  92.190  96.195  1.00  0.00            
ATOM   4232  OG  SER  1110      60.157  93.990  95.680  1.00  0.00            
ATOM   4233  HG  SER  1110      59.388  93.983  95.105  1.00  0.00            
ATOM   4234  C   SER  1110      61.010  90.404  94.913  1.00  0.00            
ATOM   4235  O   SER  1110      59.883  89.884  95.031  1.00  0.00            
ATOM   4236  N   PHE  1111      62.125  89.731  95.084  1.00  0.00            
ATOM   4237  H   PHE  1111      63.004  90.228  95.078  1.00  0.00            
ATOM   4238  CA  PHE  1111      62.124  88.277  94.973  1.00  0.00            
ATOM   4239  HA  PHE  1111      61.199  87.826  95.332  1.00  0.00            
ATOM   4240  CB  PHE  1111      62.430  87.707  93.530  1.00  0.00            
ATOM   4241  HB1 PHE  1111      62.605  86.636  93.640  1.00  0.00            
ATOM   4242  HB2 PHE  1111      63.316  88.192  93.122  1.00  0.00            
ATOM   4243  CG  PHE  1111      61.271  87.898  92.556  1.00  0.00            
ATOM   4244  CD1 PHE  1111      61.434  88.813  91.529  1.00  0.00            
ATOM   4245  HD1 PHE  1111      62.346  89.373  91.388  1.00  0.00            
ATOM   4246  CE1 PHE  1111      60.380  88.982  90.598  1.00  0.00            
ATOM   4247  HE1 PHE  1111      60.498  89.737  89.834  1.00  0.00            
ATOM   4248  CZ  PHE  1111      59.143  88.436  90.836  1.00  0.00            
ATOM   4249  HZ  PHE  1111      58.362  88.582  90.104  1.00  0.00            
ATOM   4250  CE2 PHE  1111      58.984  87.474  91.864  1.00  0.00            
ATOM   4251  HE2 PHE  1111      58.027  87.009  92.047  1.00  0.00            
ATOM   4252  CD2 PHE  1111      60.072  87.209  92.792  1.00  0.00            
ATOM   4253  HD2 PHE  1111      59.995  86.452  93.559  1.00  0.00            
ATOM   4254  C   PHE  1111      63.195  87.701  95.944  1.00  0.00            
ATOM   4255  O   PHE  1111      64.097  88.400  96.313  1.00  0.00            
ATOM   4256  N   ASN  1112      63.071  86.384  96.358  1.00  0.00            
ATOM   4257  H   ASN  1112      62.298  85.842  95.999  1.00  0.00            
ATOM   4258  CA  ASN  1112      63.933  85.699  97.362  1.00  0.00            
ATOM   4259  HA  ASN  1112      64.697  86.375  97.745  1.00  0.00            
ATOM   4260  CB  ASN  1112      63.028  85.160  98.564  1.00  0.00            
ATOM   4261  HB1 ASN  1112      63.581  84.663  99.362  1.00  0.00            
ATOM   4262  HB2 ASN  1112      62.308  84.432  98.191  1.00  0.00            
ATOM   4263  CG  ASN  1112      62.294  86.290  99.354  1.00  0.00            
ATOM   4264  OD1 ASN  1112      62.900  86.903 100.302  1.00  0.00            
ATOM   4265  ND2 ASN  1112      61.124  86.750  98.938  1.00  0.00            
ATOM   4266 1HD2 ASN  1112      60.679  86.383  98.109  1.00  0.00            
ATOM   4267 2HD2 ASN  1112      60.668  87.501  99.436  1.00  0.00            
ATOM   4268  C   ASN  1112      64.710  84.496  96.747  1.00  0.00            
ATOM   4269  O   ASN  1112      64.069  83.570  96.258  1.00  0.00            
ATOM   4270  N   LEU  1113      66.034  84.601  96.762  1.00  0.00            
ATOM   4271  H   LEU  1113      66.549  85.394  97.118  1.00  0.00            
ATOM   4272  CA  LEU  1113      66.778  83.428  96.347  1.00  0.00            
ATOM   4273  HA  LEU  1113      66.102  82.645  96.004  1.00  0.00            
ATOM   4274  CB  LEU  1113      67.867  83.691  95.347  1.00  0.00            
ATOM   4275  HB1 LEU  1113      68.412  82.788  95.070  1.00  0.00            
ATOM   4276  HB2 LEU  1113      68.520  84.427  95.816  1.00  0.00            
ATOM   4277  CG  LEU  1113      67.335  84.437  94.102  1.00  0.00            
ATOM   4278  HG  LEU  1113      66.293  84.121  94.049  1.00  0.00            
ATOM   4279  CD1 LEU  1113      67.384  85.977  94.118  1.00  0.00            
ATOM   4280 1HD1 LEU  1113      66.707  86.277  94.918  1.00  0.00            
ATOM   4281 2HD1 LEU  1113      68.384  86.400  94.214  1.00  0.00            
ATOM   4282 3HD1 LEU  1113      66.824  86.297  93.240  1.00  0.00            
ATOM   4283  CD2 LEU  1113      68.045  84.119  92.806  1.00  0.00            
ATOM   4284 1HD2 LEU  1113      67.488  84.423  91.920  1.00  0.00            
ATOM   4285 2HD2 LEU  1113      69.092  84.417  92.861  1.00  0.00            
ATOM   4286 3HD2 LEU  1113      68.103  83.037  92.684  1.00  0.00            
ATOM   4287  C   LEU  1113      67.342  82.788  97.588  1.00  0.00            
ATOM   4288  O   LEU  1113      66.913  83.031  98.705  1.00  0.00            
ATOM   4289  N   GLU  1114      68.123  81.768  97.319  1.00  0.00            
ATOM   4290  H   GLU  1114      68.232  81.486  96.355  1.00  0.00            
ATOM   4291  CA  GLU  1114      68.705  80.835  98.348  1.00  0.00            
ATOM   4292  HA  GLU  1114      68.754  81.522  99.193  1.00  0.00            
ATOM   4293  CB  GLU  1114      67.663  79.688  98.529  1.00  0.00            
ATOM   4294  HB1 GLU  1114      67.603  79.195  97.559  1.00  0.00            
ATOM   4295  HB2 GLU  1114      66.688  80.138  98.716  1.00  0.00            
ATOM   4296  CG  GLU  1114      68.126  78.681  99.563  1.00  0.00            
ATOM   4297  HG1 GLU  1114      68.441  79.211 100.461  1.00  0.00            
ATOM   4298  HG2 GLU  1114      68.977  78.065  99.274  1.00  0.00            
ATOM   4299  CD  GLU  1114      67.010  77.762  99.854  1.00  0.00            
ATOM   4300  OE1 GLU  1114      66.612  77.611 101.051  1.00  0.00            
ATOM   4301  OE2 GLU  1114      66.463  77.191  98.889  1.00  0.00            
ATOM   4302  C   GLU  1114      70.123  80.440  97.993  1.00  0.00            
ATOM   4303  O   GLU  1114      70.475  80.499  96.777  1.00  0.00            
ATOM   4304  N   LYS  1115      71.008  80.216  98.965  1.00  0.00            
ATOM   4305  H   LYS  1115      70.612  80.142  99.891  1.00  0.00            
ATOM   4306  CA  LYS  1115      72.415  79.817  98.782  1.00  0.00            
ATOM   4307  HA  LYS  1115      72.752  80.544  98.043  1.00  0.00            
ATOM   4308  CB  LYS  1115      73.296  79.882 100.043  1.00  0.00            
ATOM   4309  HB1 LYS  1115      73.419  80.906 100.393  1.00  0.00            
ATOM   4310  HB2 LYS  1115      74.290  79.625  99.678  1.00  0.00            
ATOM   4311  CG  LYS  1115      72.694  79.052 101.217  1.00  0.00            
ATOM   4312  HG1 LYS  1115      72.530  78.018 100.917  1.00  0.00            
ATOM   4313  HG2 LYS  1115      71.654  79.310 101.416  1.00  0.00            
ATOM   4314  CD  LYS  1115      73.421  78.988 102.551  1.00  0.00            
ATOM   4315  HD1 LYS  1115      72.857  78.469 103.326  1.00  0.00            
ATOM   4316  HD2 LYS  1115      73.388  80.023 102.890  1.00  0.00            
ATOM   4317  CE  LYS  1115      74.877  78.463 102.463  1.00  0.00            
ATOM   4318  HE1 LYS  1115      75.338  78.905 101.579  1.00  0.00            
ATOM   4319  HE2 LYS  1115      74.890  77.394 102.251  1.00  0.00            
ATOM   4320  NZ  LYS  1115      75.658  78.753 103.701  1.00  0.00            
ATOM   4321  HZ1 LYS  1115      75.761  79.757 103.747  1.00  0.00            
ATOM   4322  HZ2 LYS  1115      75.094  78.473 104.491  1.00  0.00            
ATOM   4323  HZ3 LYS  1115      76.579  78.338 103.695  1.00  0.00            
ATOM   4324  C   LYS  1115      72.596  78.438  98.042  1.00  0.00            
ATOM   4325  O   LYS  1115      71.633  77.692  97.780  1.00  0.00            
ATOM   4326  N   VAL  1116      73.744  78.243  97.500  1.00  0.00            
ATOM   4327  H   VAL  1116      74.433  78.941  97.738  1.00  0.00            
ATOM   4328  CA  VAL  1116      74.115  77.140  96.691  1.00  0.00            
ATOM   4329  HA  VAL  1116      73.294  76.431  96.803  1.00  0.00            
ATOM   4330  CB  VAL  1116      74.318  77.396  95.208  1.00  0.00            
ATOM   4331  HB  VAL  1116      75.092  78.138  95.014  1.00  0.00            
ATOM   4332  CG1 VAL  1116      74.771  76.102  94.536  1.00  0.00            
ATOM   4333 1HG1 VAL  1116      74.929  76.382  93.494  1.00  0.00            
ATOM   4334 2HG1 VAL  1116      75.726  75.698  94.872  1.00  0.00            
ATOM   4335 3HG1 VAL  1116      74.082  75.263  94.623  1.00  0.00            
ATOM   4336  CG2 VAL  1116      72.986  77.856  94.613  1.00  0.00            
ATOM   4337 1HG2 VAL  1116      72.927  78.902  94.917  1.00  0.00            
ATOM   4338 2HG2 VAL  1116      72.975  77.679  93.538  1.00  0.00            
ATOM   4339 3HG2 VAL  1116      72.131  77.277  94.962  1.00  0.00            
ATOM   4340  C   VAL  1116      75.376  76.499  97.293  1.00  0.00            
ATOM   4341  O   VAL  1116      76.338  77.260  97.689  1.00  0.00            
ATOM   4342  N   GLU  1117      75.396  75.221  97.339  1.00  0.00            
ATOM   4343  H   GLU  1117      74.532  74.738  97.134  1.00  0.00            
ATOM   4344  CA  GLU  1117      76.406  74.527  98.076  1.00  0.00            
ATOM   4345  HA  GLU  1117      76.484  75.092  99.005  1.00  0.00            
ATOM   4346  CB  GLU  1117      76.011  73.118  98.496  1.00  0.00            
ATOM   4347  HB1 GLU  1117      75.759  72.499  97.635  1.00  0.00            
ATOM   4348  HB2 GLU  1117      75.059  73.201  99.020  1.00  0.00            
ATOM   4349  CG  GLU  1117      77.153  72.485  99.310  1.00  0.00            
ATOM   4350  HG1 GLU  1117      77.319  73.236 100.083  1.00  0.00            
ATOM   4351  HG2 GLU  1117      78.132  72.418  98.835  1.00  0.00            
ATOM   4352  CD  GLU  1117      76.787  71.071  99.774  1.00  0.00            
ATOM   4353  OE1 GLU  1117      77.373  70.036  99.302  1.00  0.00            
ATOM   4354  OE2 GLU  1117      75.875  70.891 100.647  1.00  0.00            
ATOM   4355  C   GLU  1117      77.684  74.536  97.274  1.00  0.00            
ATOM   4356  O   GLU  1117      78.743  74.754  97.860  1.00  0.00            
ATOM   4357  N   ASN  1118      77.582  74.277  95.945  1.00  0.00            
ATOM   4358  H   ASN  1118      76.736  73.856  95.587  1.00  0.00            
ATOM   4359  CA  ASN  1118      78.627  74.636  94.924  1.00  0.00            
ATOM   4360  HA  ASN  1118      79.395  75.249  95.395  1.00  0.00            
ATOM   4361  CB  ASN  1118      79.517  73.380  94.606  1.00  0.00            
ATOM   4362  HB1 ASN  1118      78.960  72.620  94.057  1.00  0.00            
ATOM   4363  HB2 ASN  1118      79.902  72.926  95.519  1.00  0.00            
ATOM   4364  CG  ASN  1118      80.659  73.667  93.698  1.00  0.00            
ATOM   4365  OD1 ASN  1118      80.919  74.801  93.350  1.00  0.00            
ATOM   4366  ND2 ASN  1118      81.396  72.629  93.285  1.00  0.00            
ATOM   4367 1HD2 ASN  1118      81.169  71.743  93.714  1.00  0.00            
ATOM   4368 2HD2 ASN  1118      82.218  72.793  92.722  1.00  0.00            
ATOM   4369  C   ASN  1118      78.071  75.409  93.687  1.00  0.00            
ATOM   4370  O   ASN  1118      77.597  74.813  92.737  1.00  0.00            
ATOM   4371  N   PRO  1119      78.318  76.759  93.638  1.00  0.00            
ATOM   4372  CD  PRO  1119      78.946  77.519  94.673  1.00  0.00            
ATOM   4373  HD1 PRO  1119      79.995  77.313  94.883  1.00  0.00            
ATOM   4374  HD2 PRO  1119      78.374  77.431  95.597  1.00  0.00            
ATOM   4375  CG  PRO  1119      78.917  78.963  94.253  1.00  0.00            
ATOM   4376  HG1 PRO  1119      79.911  79.330  93.996  1.00  0.00            
ATOM   4377  HG2 PRO  1119      78.518  79.475  95.128  1.00  0.00            
ATOM   4378  CB  PRO  1119      78.034  79.004  93.033  1.00  0.00            
ATOM   4379  HB1 PRO  1119      78.440  79.667  92.270  1.00  0.00            
ATOM   4380  HB2 PRO  1119      76.997  79.272  93.239  1.00  0.00            
ATOM   4381  CA  PRO  1119      78.010  77.565  92.562  1.00  0.00            
ATOM   4382  HA  PRO  1119      76.968  77.473  92.255  1.00  0.00            
ATOM   4383  C   PRO  1119      78.853  77.406  91.331  1.00  0.00            
ATOM   4384  O   PRO  1119      78.388  77.784  90.225  1.00  0.00            
ATOM   4385  N   ALA  1120      79.979  76.686  91.314  1.00  0.00            
ATOM   4386  H   ALA  1120      80.334  76.322  92.187  1.00  0.00            
ATOM   4387  CA  ALA  1120      80.671  76.387  90.023  1.00  0.00            
ATOM   4388  HA  ALA  1120      80.997  77.316  89.555  1.00  0.00            
ATOM   4389  CB  ALA  1120      81.934  75.598  90.351  1.00  0.00            
ATOM   4390  HB1 ALA  1120      81.751  74.587  90.714  1.00  0.00            
ATOM   4391  HB2 ALA  1120      82.447  75.471  89.398  1.00  0.00            
ATOM   4392  HB3 ALA  1120      82.573  76.287  90.903  1.00  0.00            
ATOM   4393  C   ALA  1120      79.797  75.572  89.055  1.00  0.00            
ATOM   4394  O   ALA  1120      79.724  75.944  87.850  1.00  0.00            
ATOM   4395  N   GLU  1121      79.100  74.643  89.677  1.00  0.00            
ATOM   4396  H   GLU  1121      79.072  74.691  90.685  1.00  0.00            
ATOM   4397  CA  GLU  1121      78.255  73.683  88.910  1.00  0.00            
ATOM   4398  HA  GLU  1121      78.868  73.456  88.038  1.00  0.00            
ATOM   4399  CB  GLU  1121      77.836  72.432  89.696  1.00  0.00            
ATOM   4400  HB1 GLU  1121      76.924  72.611  90.265  1.00  0.00            
ATOM   4401  HB2 GLU  1121      78.650  72.301  90.410  1.00  0.00            
ATOM   4402  CG  GLU  1121      77.549  71.144  88.848  1.00  0.00            
ATOM   4403  HG1 GLU  1121      76.666  71.335  88.238  1.00  0.00            
ATOM   4404  HG2 GLU  1121      77.322  70.356  89.566  1.00  0.00            
ATOM   4405  CD  GLU  1121      78.744  70.772  87.918  1.00  0.00            
ATOM   4406  OE1 GLU  1121      78.829  71.163  86.716  1.00  0.00            
ATOM   4407  OE2 GLU  1121      79.712  70.254  88.474  1.00  0.00            
ATOM   4408  C   GLU  1121      77.048  74.484  88.322  1.00  0.00            
ATOM   4409  O   GLU  1121      76.602  74.133  87.202  1.00  0.00            
ATOM   4410  N   VAL  1122      76.585  75.594  88.932  1.00  0.00            
ATOM   4411  H   VAL  1122      76.996  75.797  89.831  1.00  0.00            
ATOM   4412  CA  VAL  1122      75.456  76.442  88.402  1.00  0.00            
ATOM   4413  HA  VAL  1122      74.818  75.831  87.764  1.00  0.00            
ATOM   4414  CB  VAL  1122      74.689  77.131  89.500  1.00  0.00            
ATOM   4415  HB  VAL  1122      75.228  77.970  89.941  1.00  0.00            
ATOM   4416  CG1 VAL  1122      73.385  77.726  88.936  1.00  0.00            
ATOM   4417 1HG1 VAL  1122      73.612  78.397  88.108  1.00  0.00            
ATOM   4418 2HG1 VAL  1122      72.733  76.891  88.683  1.00  0.00            
ATOM   4419 3HG1 VAL  1122      72.886  78.398  89.635  1.00  0.00            
ATOM   4420  CG2 VAL  1122      74.177  76.085  90.517  1.00  0.00            
ATOM   4421 1HG2 VAL  1122      73.627  76.711  91.220  1.00  0.00            
ATOM   4422 2HG2 VAL  1122      73.544  75.340  90.034  1.00  0.00            
ATOM   4423 3HG2 VAL  1122      75.061  75.644  90.978  1.00  0.00            
ATOM   4424  C   VAL  1122      76.031  77.377  87.334  1.00  0.00            
ATOM   4425  O   VAL  1122      75.430  77.614  86.272  1.00  0.00            
ATOM   4426  N   ILE  1123      77.177  77.952  87.535  1.00  0.00            
ATOM   4427  H   ILE  1123      77.631  77.840  88.431  1.00  0.00            
ATOM   4428  CA  ILE  1123      77.913  78.844  86.573  1.00  0.00            
ATOM   4429  HA  ILE  1123      77.166  79.578  86.270  1.00  0.00            
ATOM   4430  CB  ILE  1123      79.052  79.617  87.307  1.00  0.00            
ATOM   4431  HB  ILE  1123      79.803  78.882  87.598  1.00  0.00            
ATOM   4432  CG2 ILE  1123      79.808  80.590  86.374  1.00  0.00            
ATOM   4433 1HG2 ILE  1123      80.697  80.892  86.927  1.00  0.00            
ATOM   4434 2HG2 ILE  1123      80.015  80.056  85.446  1.00  0.00            
ATOM   4435 3HG2 ILE  1123      79.182  81.443  86.113  1.00  0.00            
ATOM   4436  CG1 ILE  1123      78.512  80.452  88.543  1.00  0.00            
ATOM   4437 1HG1 ILE  1123      77.825  79.954  89.227  1.00  0.00            
ATOM   4438 2HG1 ILE  1123      78.151  81.359  88.058  1.00  0.00            
ATOM   4439  CD  ILE  1123      79.588  80.999  89.463  1.00  0.00            
ATOM   4440  HD1 ILE  1123      80.081  80.169  89.971  1.00  0.00            
ATOM   4441  HD2 ILE  1123      80.431  81.448  88.938  1.00  0.00            
ATOM   4442  HD3 ILE  1123      79.291  81.676  90.264  1.00  0.00            
ATOM   4443  C   ILE  1123      78.313  78.204  85.223  1.00  0.00            
ATOM   4444  O   ILE  1123      78.064  78.818  84.232  1.00  0.00            
ATOM   4445  N   ARG  1124      78.769  76.894  85.243  1.00  0.00            
ATOM   4446  H   ARG  1124      78.960  76.504  86.155  1.00  0.00            
ATOM   4447  CA  ARG  1124      79.029  76.029  84.166  1.00  0.00            
ATOM   4448  HA  ARG  1124      79.813  76.374  83.491  1.00  0.00            
ATOM   4449  CB  ARG  1124      79.439  74.664  84.678  1.00  0.00            
ATOM   4450  HB1 ARG  1124      79.173  73.943  83.904  1.00  0.00            
ATOM   4451  HB2 ARG  1124      78.895  74.524  85.612  1.00  0.00            
ATOM   4452  CG  ARG  1124      80.981  74.656  84.814  1.00  0.00            
ATOM   4453  HG1 ARG  1124      81.249  75.283  85.664  1.00  0.00            
ATOM   4454  HG2 ARG  1124      81.535  75.032  83.954  1.00  0.00            
ATOM   4455  CD  ARG  1124      81.421  73.182  85.109  1.00  0.00            
ATOM   4456  HD1 ARG  1124      82.475  73.002  84.895  1.00  0.00            
ATOM   4457  HD2 ARG  1124      80.918  72.541  84.385  1.00  0.00            
ATOM   4458  NE  ARG  1124      81.047  72.721  86.515  1.00  0.00            
ATOM   4459  HE  ARG  1124      80.223  72.140  86.572  1.00  0.00            
ATOM   4460  CZ  ARG  1124      81.905  72.783  87.537  1.00  0.00            
ATOM   4461  NH1 ARG  1124      83.080  73.410  87.473  1.00  0.00            
ATOM   4462 1HH1 ARG  1124      83.325  73.963  86.664  1.00  0.00            
ATOM   4463 2HH1 ARG  1124      83.716  73.362  88.256  1.00  0.00            
ATOM   4464  NH2 ARG  1124      81.777  72.103  88.587  1.00  0.00            
ATOM   4465 1HH2 ARG  1124      81.008  71.448  88.569  1.00  0.00            
ATOM   4466 2HH2 ARG  1124      82.426  72.104  89.361  1.00  0.00            
ATOM   4467  C   ARG  1124      77.769  75.928  83.320  1.00  0.00            
ATOM   4468  O   ARG  1124      77.768  76.126  82.159  1.00  0.00            
ATOM   4469  N   GLU  1125      76.659  75.663  84.003  1.00  0.00            
ATOM   4470  H   GLU  1125      76.841  75.438  84.971  1.00  0.00            
ATOM   4471  CA  GLU  1125      75.361  75.447  83.393  1.00  0.00            
ATOM   4472  HA  GLU  1125      75.410  74.647  82.655  1.00  0.00            
ATOM   4473  CB  GLU  1125      74.381  74.909  84.466  1.00  0.00            
ATOM   4474  HB1 GLU  1125      74.227  75.703  85.197  1.00  0.00            
ATOM   4475  HB2 GLU  1125      74.895  74.071  84.937  1.00  0.00            
ATOM   4476  CG  GLU  1125      73.037  74.510  84.028  1.00  0.00            
ATOM   4477  HG1 GLU  1125      72.997  73.755  83.243  1.00  0.00            
ATOM   4478  HG2 GLU  1125      72.404  75.372  83.817  1.00  0.00            
ATOM   4479  CD  GLU  1125      72.224  73.846  85.216  1.00  0.00            
ATOM   4480  OE1 GLU  1125      71.714  74.635  85.978  1.00  0.00            
ATOM   4481  OE2 GLU  1125      72.259  72.598  85.329  1.00  0.00            
ATOM   4482  C   GLU  1125      74.811  76.704  82.682  1.00  0.00            
ATOM   4483  O   GLU  1125      74.118  76.597  81.669  1.00  0.00            
ATOM   4484  N   LEU  1126      75.071  77.862  83.246  1.00  0.00            
ATOM   4485  H   LEU  1126      75.519  77.916  84.149  1.00  0.00            
ATOM   4486  CA  LEU  1126      74.662  79.131  82.607  1.00  0.00            
ATOM   4487  HA  LEU  1126      73.634  79.135  82.244  1.00  0.00            
ATOM   4488  CB  LEU  1126      74.876  80.256  83.628  1.00  0.00            
ATOM   4489  HB1 LEU  1126      75.898  80.225  84.007  1.00  0.00            
ATOM   4490  HB2 LEU  1126      74.200  80.058  84.459  1.00  0.00            
ATOM   4491  CG  LEU  1126      74.485  81.683  83.108  1.00  0.00            
ATOM   4492  HG  LEU  1126      74.142  81.692  82.073  1.00  0.00            
ATOM   4493  CD1 LEU  1126      73.511  82.407  84.021  1.00  0.00            
ATOM   4494 1HD1 LEU  1126      73.865  82.308  85.048  1.00  0.00            
ATOM   4495 2HD1 LEU  1126      73.405  83.435  83.677  1.00  0.00            
ATOM   4496 3HD1 LEU  1126      72.556  81.897  83.892  1.00  0.00            
ATOM   4497  CD2 LEU  1126      75.690  82.664  83.058  1.00  0.00            
ATOM   4498 1HD2 LEU  1126      76.321  82.386  82.213  1.00  0.00            
ATOM   4499 2HD2 LEU  1126      75.313  83.664  82.844  1.00  0.00            
ATOM   4500 3HD2 LEU  1126      76.286  82.721  83.968  1.00  0.00            
ATOM   4501  C   LEU  1126      75.594  79.383  81.330  1.00  0.00            
ATOM   4502  O   LEU  1126      75.154  79.854  80.305  1.00  0.00            
ATOM   4503  N   ILE  1127      76.904  79.143  81.424  1.00  0.00            
ATOM   4504  H   ILE  1127      77.250  78.769  82.295  1.00  0.00            
ATOM   4505  CA  ILE  1127      77.843  79.214  80.263  1.00  0.00            
ATOM   4506  HA  ILE  1127      77.710  80.149  79.718  1.00  0.00            
ATOM   4507  CB  ILE  1127      79.358  79.047  80.780  1.00  0.00            
ATOM   4508  HB  ILE  1127      79.370  78.195  81.459  1.00  0.00            
ATOM   4509  CG2 ILE  1127      80.290  78.765  79.554  1.00  0.00            
ATOM   4510 1HG2 ILE  1127      80.201  77.708  79.302  1.00  0.00            
ATOM   4511 2HG2 ILE  1127      79.937  79.408  78.748  1.00  0.00            
ATOM   4512 3HG2 ILE  1127      81.332  78.909  79.841  1.00  0.00            
ATOM   4513  CG1 ILE  1127      79.787  80.228  81.609  1.00  0.00            
ATOM   4514 1HG1 ILE  1127      79.006  80.600  82.272  1.00  0.00            
ATOM   4515 2HG1 ILE  1127      79.894  80.925  80.777  1.00  0.00            
ATOM   4516  CD  ILE  1127      81.193  80.228  82.212  1.00  0.00            
ATOM   4517  HD1 ILE  1127      81.995  80.061  81.493  1.00  0.00            
ATOM   4518  HD2 ILE  1127      81.472  81.095  82.811  1.00  0.00            
ATOM   4519  HD3 ILE  1127      81.298  79.376  82.884  1.00  0.00            
ATOM   4520  C   ILE  1127      77.444  78.135  79.188  1.00  0.00            
ATOM   4521  O   ILE  1127      77.415  78.552  78.012  1.00  0.00            
ATOM   4522  N   ALA  1128      77.297  76.853  79.501  1.00  0.00            
ATOM   4523  H   ALA  1128      77.573  76.534  80.419  1.00  0.00            
ATOM   4524  CA  ALA  1128      76.887  75.901  78.581  1.00  0.00            
ATOM   4525  HA  ALA  1128      77.702  75.822  77.862  1.00  0.00            
ATOM   4526  CB  ALA  1128      76.730  74.508  79.396  1.00  0.00            
ATOM   4527  HB1 ALA  1128      76.179  73.810  78.766  1.00  0.00            
ATOM   4528  HB2 ALA  1128      77.709  74.067  79.581  1.00  0.00            
ATOM   4529  HB3 ALA  1128      76.124  74.492  80.302  1.00  0.00            
ATOM   4530  C   ALA  1128      75.616  76.277  77.812  1.00  0.00            
ATOM   4531  O   ALA  1128      75.705  76.333  76.617  1.00  0.00            
ATOM   4532  N   TYR  1129      74.634  76.890  78.468  1.00  0.00            
ATOM   4533  H   TYR  1129      74.633  76.894  79.478  1.00  0.00            
ATOM   4534  CA  TYR  1129      73.419  77.319  77.712  1.00  0.00            
ATOM   4535  HA  TYR  1129      73.170  76.509  77.026  1.00  0.00            
ATOM   4536  CB  TYR  1129      72.341  77.367  78.729  1.00  0.00            
ATOM   4537  HB1 TYR  1129      72.389  78.234  79.388  1.00  0.00            
ATOM   4538  HB2 TYR  1129      72.494  76.543  79.425  1.00  0.00            
ATOM   4539  CG  TYR  1129      70.935  77.226  78.151  1.00  0.00            
ATOM   4540  CD1 TYR  1129      70.465  75.918  78.024  1.00  0.00            
ATOM   4541  HD1 TYR  1129      71.066  75.052  78.258  1.00  0.00            
ATOM   4542  CE1 TYR  1129      69.111  75.675  77.621  1.00  0.00            
ATOM   4543  HE1 TYR  1129      68.736  74.677  77.447  1.00  0.00            
ATOM   4544  CZ  TYR  1129      68.256  76.766  77.305  1.00  0.00            
ATOM   4545  OH  TYR  1129      66.972  76.541  76.816  1.00  0.00            
ATOM   4546  HH  TYR  1129      66.512  77.326  76.508  1.00  0.00            
ATOM   4547  CE2 TYR  1129      68.715  78.106  77.375  1.00  0.00            
ATOM   4548  HE2 TYR  1129      68.020  78.921  77.235  1.00  0.00            
ATOM   4549  CD2 TYR  1129      70.071  78.308  77.753  1.00  0.00            
ATOM   4550  HD2 TYR  1129      70.477  79.295  77.918  1.00  0.00            
ATOM   4551  C   TYR  1129      73.561  78.662  76.978  1.00  0.00            
ATOM   4552  O   TYR  1129      73.063  78.776  75.887  1.00  0.00            
ATOM   4553  N   ALA  1130      74.177  79.697  77.574  1.00  0.00            
ATOM   4554  H   ALA  1130      74.681  79.542  78.435  1.00  0.00            
ATOM   4555  CA  ALA  1130      74.564  80.937  76.839  1.00  0.00            
ATOM   4556  HA  ALA  1130      73.737  81.628  76.671  1.00  0.00            
ATOM   4557  CB  ALA  1130      75.593  81.757  77.516  1.00  0.00            
ATOM   4558  HB1 ALA  1130      75.853  82.606  76.884  1.00  0.00            
ATOM   4559  HB2 ALA  1130      75.097  82.097  78.426  1.00  0.00            
ATOM   4560  HB3 ALA  1130      76.428  81.126  77.820  1.00  0.00            
ATOM   4561  C   ALA  1130      75.185  80.529  75.435  1.00  0.00            
ATOM   4562  O   ALA  1130      74.691  81.027  74.463  1.00  0.00            
ATOM   4563  N   LEU  1131      76.159  79.581  75.421  1.00  0.00            
ATOM   4564  H   LEU  1131      76.463  79.181  76.298  1.00  0.00            
ATOM   4565  CA  LEU  1131      76.914  79.162  74.208  1.00  0.00            
ATOM   4566  HA  LEU  1131      77.169  80.072  73.666  1.00  0.00            
ATOM   4567  CB  LEU  1131      78.114  78.447  74.677  1.00  0.00            
ATOM   4568  HB1 LEU  1131      78.640  77.945  73.865  1.00  0.00            
ATOM   4569  HB2 LEU  1131      77.818  77.589  75.280  1.00  0.00            
ATOM   4570  CG  LEU  1131      79.085  79.223  75.437  1.00  0.00            
ATOM   4571  HG  LEU  1131      78.680  79.766  76.291  1.00  0.00            
ATOM   4572  CD1 LEU  1131      80.144  78.275  76.052  1.00  0.00            
ATOM   4573 1HD1 LEU  1131      80.882  78.850  76.611  1.00  0.00            
ATOM   4574 2HD1 LEU  1131      79.879  77.599  76.865  1.00  0.00            
ATOM   4575 3HD1 LEU  1131      80.670  77.637  75.342  1.00  0.00            
ATOM   4576  CD2 LEU  1131      79.774  80.247  74.596  1.00  0.00            
ATOM   4577 1HD2 LEU  1131      80.205  79.790  73.705  1.00  0.00            
ATOM   4578 2HD2 LEU  1131      79.215  81.161  74.397  1.00  0.00            
ATOM   4579 3HD2 LEU  1131      80.593  80.697  75.155  1.00  0.00            
ATOM   4580  C   LEU  1131      76.122  78.224  73.249  1.00  0.00            
ATOM   4581  O   LEU  1131      76.081  78.430  72.032  1.00  0.00            
ATOM   4582  N   ASP  1132      75.201  77.445  73.739  1.00  0.00            
ATOM   4583  H   ASP  1132      75.350  77.092  74.674  1.00  0.00            
ATOM   4584  CA  ASP  1132      74.161  76.798  72.945  1.00  0.00            
ATOM   4585  HA  ASP  1132      74.673  76.226  72.170  1.00  0.00            
ATOM   4586  CB  ASP  1132      73.299  75.850  73.800  1.00  0.00            
ATOM   4587  HB1 ASP  1132      72.481  75.450  73.199  1.00  0.00            
ATOM   4588  HB2 ASP  1132      72.924  76.370  74.681  1.00  0.00            
ATOM   4589  CG  ASP  1132      74.049  74.619  74.294  1.00  0.00            
ATOM   4590  OD1 ASP  1132      75.134  74.244  73.820  1.00  0.00            
ATOM   4591  OD2 ASP  1132      73.468  73.835  75.037  1.00  0.00            
ATOM   4592  C   ASP  1132      73.216  77.768  72.214  1.00  0.00            
ATOM   4593  O   ASP  1132      72.818  77.738  71.085  1.00  0.00            
ATOM   4594  N   THR  1133      72.827  78.766  72.995  1.00  0.00            
ATOM   4595  H   THR  1133      73.143  78.657  73.948  1.00  0.00            
ATOM   4596  CA  THR  1133      71.937  79.887  72.612  1.00  0.00            
ATOM   4597  HA  THR  1133      71.110  79.393  72.102  1.00  0.00            
ATOM   4598  CB  THR  1133      71.393  80.641  73.804  1.00  0.00            
ATOM   4599  HB  THR  1133      72.159  81.186  74.355  1.00  0.00            
ATOM   4600  CG2 THR  1133      70.407  81.713  73.407  1.00  0.00            
ATOM   4601 1HG2 THR  1133      69.662  81.280  72.740  1.00  0.00            
ATOM   4602 2HG2 THR  1133      69.899  82.231  74.220  1.00  0.00            
ATOM   4603 3HG2 THR  1133      70.853  82.505  72.804  1.00  0.00            
ATOM   4604  OG1 THR  1133      70.729  79.774  74.682  1.00  0.00            
ATOM   4605  HG1 THR  1133      71.405  79.173  75.003  1.00  0.00            
ATOM   4606  C   THR  1133      72.516  80.804  71.554  1.00  0.00            
ATOM   4607  O   THR  1133      71.788  81.257  70.697  1.00  0.00            
ATOM   4608  N   ILE  1134      73.842  80.963  71.478  1.00  0.00            
ATOM   4609  H   ILE  1134      74.393  80.534  72.208  1.00  0.00            
ATOM   4610  CA  ILE  1134      74.483  81.387  70.209  1.00  0.00            
ATOM   4611  HA  ILE  1134      74.145  82.415  70.077  1.00  0.00            
ATOM   4612  CB  ILE  1134      76.018  81.473  70.397  1.00  0.00            
ATOM   4613  HB  ILE  1134      76.456  80.492  70.215  1.00  0.00            
ATOM   4614  CG2 ILE  1134      76.481  82.303  69.211  1.00  0.00            
ATOM   4615 1HG2 ILE  1134      76.026  83.293  69.175  1.00  0.00            
ATOM   4616 2HG2 ILE  1134      77.544  82.541  69.182  1.00  0.00            
ATOM   4617 3HG2 ILE  1134      76.256  81.761  68.293  1.00  0.00            
ATOM   4618  CG1 ILE  1134      76.398  82.138  71.680  1.00  0.00            
ATOM   4619 1HG1 ILE  1134      76.003  81.645  72.568  1.00  0.00            
ATOM   4620 2HG1 ILE  1134      75.965  83.137  71.641  1.00  0.00            
ATOM   4621  CD  ILE  1134      77.954  82.315  71.848  1.00  0.00            
ATOM   4622  HD1 ILE  1134      78.531  82.694  71.005  1.00  0.00            
ATOM   4623  HD2 ILE  1134      78.227  82.970  72.676  1.00  0.00            
ATOM   4624  HD3 ILE  1134      78.355  81.343  72.138  1.00  0.00            
ATOM   4625  C   ILE  1134      74.135  80.468  69.034  1.00  0.00            
ATOM   4626  O   ILE  1134      73.471  80.999  68.146  1.00  0.00            
ATOM   4627  N   ALA  1135      74.385  79.161  69.092  1.00  0.00            
ATOM   4628  H   ALA  1135      74.930  78.898  69.900  1.00  0.00            
ATOM   4629  CA  ALA  1135      74.073  78.234  68.012  1.00  0.00            
ATOM   4630  HA  ALA  1135      74.676  78.509  67.147  1.00  0.00            
ATOM   4631  CB  ALA  1135      74.461  76.757  68.430  1.00  0.00            
ATOM   4632  HB1 ALA  1135      74.669  76.167  67.537  1.00  0.00            
ATOM   4633  HB2 ALA  1135      75.234  76.797  69.198  1.00  0.00            
ATOM   4634  HB3 ALA  1135      73.685  76.256  69.009  1.00  0.00            
ATOM   4635  C   ALA  1135      72.570  78.174  67.617  1.00  0.00            
ATOM   4636  O   ALA  1135      72.230  77.896  66.501  1.00  0.00            
ATOM   4637  N   GLU  1136      71.636  78.347  68.596  1.00  0.00            
ATOM   4638  H   GLU  1136      71.911  78.338  69.568  1.00  0.00            
ATOM   4639  CA  GLU  1136      70.188  78.426  68.313  1.00  0.00            
ATOM   4640  HA  GLU  1136      69.784  77.586  67.749  1.00  0.00            
ATOM   4641  CB  GLU  1136      69.404  78.384  69.666  1.00  0.00            
ATOM   4642  HB1 GLU  1136      69.779  79.199  70.286  1.00  0.00            
ATOM   4643  HB2 GLU  1136      69.724  77.464  70.155  1.00  0.00            
ATOM   4644  CG  GLU  1136      67.869  78.249  69.705  1.00  0.00            
ATOM   4645  HG1 GLU  1136      67.443  79.179  69.329  1.00  0.00            
ATOM   4646  HG2 GLU  1136      67.588  78.130  70.751  1.00  0.00            
ATOM   4647  CD  GLU  1136      67.237  77.059  69.022  1.00  0.00            
ATOM   4648  OE1 GLU  1136      67.935  76.005  68.798  1.00  0.00            
ATOM   4649  OE2 GLU  1136      66.022  77.049  68.792  1.00  0.00            
ATOM   4650  C   GLU  1136      69.789  79.739  67.528  1.00  0.00            
ATOM   4651  O   GLU  1136      68.750  79.759  66.851  1.00  0.00            
ATOM   4652  N   ASN  1137      70.515  80.835  67.653  1.00  0.00            
ATOM   4653  H   ASN  1137      71.437  80.738  68.054  1.00  0.00            
ATOM   4654  CA  ASN  1137      70.287  82.050  66.848  1.00  0.00            
ATOM   4655  HA  ASN  1137      69.254  82.082  66.502  1.00  0.00            
ATOM   4656  CB  ASN  1137      70.567  83.171  67.882  1.00  0.00            
ATOM   4657  HB1 ASN  1137      70.634  84.169  67.450  1.00  0.00            
ATOM   4658  HB2 ASN  1137      71.550  82.996  68.320  1.00  0.00            
ATOM   4659  CG  ASN  1137      69.328  83.194  68.842  1.00  0.00            
ATOM   4660  OD1 ASN  1137      68.297  83.885  68.688  1.00  0.00            
ATOM   4661  ND2 ASN  1137      69.378  82.550  69.966  1.00  0.00            
ATOM   4662 1HD2 ASN  1137      70.276  82.250  70.318  1.00  0.00            
ATOM   4663 2HD2 ASN  1137      68.547  82.486  70.536  1.00  0.00            
ATOM   4664  C   ASN  1137      71.190  82.064  65.655  1.00  0.00            
ATOM   4665  O   ASN  1137      70.755  82.802  64.712  1.00  0.00            
ATOM   4666  N   GLN  1138      72.360  81.418  65.595  1.00  0.00            
ATOM   4667  H   GLN  1138      72.620  80.904  66.425  1.00  0.00            
ATOM   4668  CA  GLN  1138      73.276  81.302  64.458  1.00  0.00            
ATOM   4669  HA  GLN  1138      73.310  82.306  64.036  1.00  0.00            
ATOM   4670  CB  GLN  1138      74.741  81.077  64.855  1.00  0.00            
ATOM   4671  HB1 GLN  1138      74.821  80.317  65.633  1.00  0.00            
ATOM   4672  HB2 GLN  1138      75.083  82.007  65.309  1.00  0.00            
ATOM   4673  CG  GLN  1138      75.614  80.806  63.694  1.00  0.00            
ATOM   4674  HG1 GLN  1138      75.207  80.006  63.075  1.00  0.00            
ATOM   4675  HG2 GLN  1138      76.615  80.547  64.040  1.00  0.00            
ATOM   4676  CD  GLN  1138      75.802  82.048  62.883  1.00  0.00            
ATOM   4677  OE1 GLN  1138      76.835  82.762  62.998  1.00  0.00            
ATOM   4678  NE2 GLN  1138      74.962  82.310  61.892  1.00  0.00            
ATOM   4679 1HE2 GLN  1138      74.315  81.611  61.556  1.00  0.00            
ATOM   4680 2HE2 GLN  1138      75.230  83.096  61.316  1.00  0.00            
ATOM   4681  C   GLN  1138      72.601  80.347  63.446  1.00  0.00            
ATOM   4682  O   GLN  1138      72.840  80.540  62.234  1.00  0.00            
ATOM   4683  N   ALA  1139      71.706  79.376  63.875  1.00  0.00            
ATOM   4684  H   ALA  1139      71.648  79.253  64.875  1.00  0.00            
ATOM   4685  CA  ALA  1139      71.001  78.465  62.954  1.00  0.00            
ATOM   4686  HA  ALA  1139      71.613  77.927  62.229  1.00  0.00            
ATOM   4687  CB  ALA  1139      70.389  77.288  63.710  1.00  0.00            
ATOM   4688  HB1 ALA  1139      70.359  77.431  64.790  1.00  0.00            
ATOM   4689  HB2 ALA  1139      69.359  77.077  63.424  1.00  0.00            
ATOM   4690  HB3 ALA  1139      70.919  76.352  63.537  1.00  0.00            
ATOM   4691  C   ALA  1139      69.970  79.329  62.174  1.00  0.00            
ATOM   4692  O   ALA  1139      69.888  79.401  60.987  1.00  0.00            
ATOM   4693  N   LYS  1140      69.123  80.176  62.838  1.00  0.00            
ATOM   4694  H   LYS  1140      68.975  80.103  63.835  1.00  0.00            
ATOM   4695  CA  LYS  1140      68.144  81.025  62.187  1.00  0.00            
ATOM   4696  HA  LYS  1140      67.533  80.437  61.503  1.00  0.00            
ATOM   4697  CB  LYS  1140      67.175  81.574  63.219  1.00  0.00            
ATOM   4698  HB1 LYS  1140      67.771  82.056  63.994  1.00  0.00            
ATOM   4699  HB2 LYS  1140      66.620  80.755  63.676  1.00  0.00            
ATOM   4700  CG  LYS  1140      66.155  82.632  62.742  1.00  0.00            
ATOM   4701  HG1 LYS  1140      66.627  83.351  62.073  1.00  0.00            
ATOM   4702  HG2 LYS  1140      65.751  83.160  63.606  1.00  0.00            
ATOM   4703  CD  LYS  1140      65.014  81.921  62.012  1.00  0.00            
ATOM   4704  HD1 LYS  1140      64.457  81.230  62.645  1.00  0.00            
ATOM   4705  HD2 LYS  1140      65.499  81.445  61.160  1.00  0.00            
ATOM   4706  CE  LYS  1140      64.021  82.983  61.464  1.00  0.00            
ATOM   4707  HE1 LYS  1140      64.548  83.795  60.963  1.00  0.00            
ATOM   4708  HE2 LYS  1140      63.471  83.487  62.259  1.00  0.00            
ATOM   4709  NZ  LYS  1140      62.980  82.474  60.502  1.00  0.00            
ATOM   4710  HZ1 LYS  1140      62.432  81.685  60.814  1.00  0.00            
ATOM   4711  HZ2 LYS  1140      62.243  83.136  60.300  1.00  0.00            
ATOM   4712  HZ3 LYS  1140      63.464  82.167  59.670  1.00  0.00            
ATOM   4713  C   LYS  1140      68.741  82.149  61.345  1.00  0.00            
ATOM   4714  O   LYS  1140      68.067  82.554  60.364  1.00  0.00            
ATOM   4715  N   ASN  1141      69.919  82.639  61.678  1.00  0.00            
ATOM   4716  H   ASN  1141      70.194  82.585  62.649  1.00  0.00            
ATOM   4717  CA  ASN  1141      70.742  83.472  60.789  1.00  0.00            
ATOM   4718  HA  ASN  1141      70.222  84.410  60.594  1.00  0.00            
ATOM   4719  CB  ASN  1141      72.112  83.856  61.466  1.00  0.00            
ATOM   4720  HB1 ASN  1141      72.670  82.954  61.716  1.00  0.00            
ATOM   4721  HB2 ASN  1141      71.896  84.164  62.489  1.00  0.00            
ATOM   4722  CG  ASN  1141      72.845  84.850  60.576  1.00  0.00            
ATOM   4723  OD1 ASN  1141      73.957  84.536  60.100  1.00  0.00            
ATOM   4724  ND2 ASN  1141      72.409  86.026  60.474  1.00  0.00            
ATOM   4725 1HD2 ASN  1141      71.602  86.287  61.022  1.00  0.00            
ATOM   4726 2HD2 ASN  1141      72.981  86.716  60.009  1.00  0.00            
ATOM   4727  C   ASN  1141      71.069  82.745  59.448  1.00  0.00            
ATOM   4728  O   ASN  1141      70.641  83.184  58.386  1.00  0.00            
ATOM   4729  N   GLU  1142      71.704  81.561  59.590  1.00  0.00            
ATOM   4730  H   GLU  1142      71.907  81.212  60.516  1.00  0.00            
ATOM   4731  CA  GLU  1142      71.812  80.710  58.394  1.00  0.00            
ATOM   4732  HA  GLU  1142      72.439  81.178  57.635  1.00  0.00            
ATOM   4733  CB  GLU  1142      72.642  79.446  58.702  1.00  0.00            
ATOM   4734  HB1 GLU  1142      72.439  78.635  58.003  1.00  0.00            
ATOM   4735  HB2 GLU  1142      72.391  79.108  59.708  1.00  0.00            
ATOM   4736  CG  GLU  1142      74.152  79.629  58.665  1.00  0.00            
ATOM   4737  HG1 GLU  1142      74.720  78.810  59.106  1.00  0.00            
ATOM   4738  HG2 GLU  1142      74.440  80.501  59.252  1.00  0.00            
ATOM   4739  CD  GLU  1142      74.602  79.784  57.201  1.00  0.00            
ATOM   4740  OE1 GLU  1142      74.814  80.849  56.623  1.00  0.00            
ATOM   4741  OE2 GLU  1142      74.679  78.772  56.484  1.00  0.00            
ATOM   4742  C   GLU  1142      70.565  80.389  57.548  1.00  0.00            
ATOM   4743  O   GLU  1142      70.675  80.176  56.351  1.00  0.00            
ATOM   4744  N   HIS  1143      69.392  80.344  58.170  1.00  0.00            
ATOM   4745  H   HIS  1143      69.526  80.507  59.158  1.00  0.00            
ATOM   4746  CA  HIS  1143      68.067  80.149  57.541  1.00  0.00            
ATOM   4747  HA  HIS  1143      68.225  79.605  56.609  1.00  0.00            
ATOM   4748  CB  HIS  1143      66.995  79.605  58.388  1.00  0.00            
ATOM   4749  HB1 HIS  1143      67.081  80.073  59.368  1.00  0.00            
ATOM   4750  HB2 HIS  1143      67.162  78.539  58.546  1.00  0.00            
ATOM   4751  CG  HIS  1143      65.663  79.816  57.784  1.00  0.00            
ATOM   4752  ND1 HIS  1143      64.672  80.673  58.328  1.00  0.00            
ATOM   4753  CE1 HIS  1143      63.571  80.402  57.658  1.00  0.00            
ATOM   4754  HE1 HIS  1143      62.643  80.882  57.932  1.00  0.00            
ATOM   4755  NE2 HIS  1143      63.773  79.486  56.729  1.00  0.00            
ATOM   4756  HE2 HIS  1143      63.143  79.126  56.027  1.00  0.00            
ATOM   4757  CD2 HIS  1143      65.087  79.072  56.808  1.00  0.00            
ATOM   4758  HD2 HIS  1143      65.597  78.410  56.123  1.00  0.00            
ATOM   4759  C   HIS  1143      67.657  81.511  56.928  1.00  0.00            
ATOM   4760  O   HIS  1143      67.235  81.472  55.738  1.00  0.00            
ATOM   4761  N   LEU  1144      67.609  82.639  57.620  1.00  0.00            
ATOM   4762  H   LEU  1144      67.873  82.627  58.594  1.00  0.00            
ATOM   4763  CA  LEU  1144      67.276  83.964  57.077  1.00  0.00            
ATOM   4764  HA  LEU  1144      66.257  84.104  56.715  1.00  0.00            
ATOM   4765  CB  LEU  1144      67.470  84.966  58.243  1.00  0.00            
ATOM   4766  HB1 LEU  1144      67.541  86.014  57.955  1.00  0.00            
ATOM   4767  HB2 LEU  1144      68.430  84.738  58.706  1.00  0.00            
ATOM   4768  CG  LEU  1144      66.265  84.846  59.300  1.00  0.00            
ATOM   4769  HG  LEU  1144      65.927  83.819  59.436  1.00  0.00            
ATOM   4770  CD1 LEU  1144      66.659  85.547  60.535  1.00  0.00            
ATOM   4771 1HD1 LEU  1144      66.538  86.627  60.450  1.00  0.00            
ATOM   4772 2HD1 LEU  1144      66.004  85.227  61.345  1.00  0.00            
ATOM   4773 3HD1 LEU  1144      67.715  85.376  60.747  1.00  0.00            
ATOM   4774  CD2 LEU  1144      65.078  85.529  58.605  1.00  0.00            
ATOM   4775 1HD2 LEU  1144      65.263  86.521  58.192  1.00  0.00            
ATOM   4776 2HD2 LEU  1144      64.715  84.756  57.928  1.00  0.00            
ATOM   4777 3HD2 LEU  1144      64.434  85.724  59.463  1.00  0.00            
ATOM   4778  C   LEU  1144      68.107  84.270  55.857  1.00  0.00            
ATOM   4779  O   LEU  1144      67.610  84.840  54.887  1.00  0.00            
ATOM   4780  N   GLN  1145      69.362  83.975  55.866  1.00  0.00            
ATOM   4781  H   GLN  1145      69.803  83.625  56.705  1.00  0.00            
ATOM   4782  CA  GLN  1145      70.237  84.275  54.702  1.00  0.00            
ATOM   4783  HA  GLN  1145      70.101  85.346  54.549  1.00  0.00            
ATOM   4784  CB  GLN  1145      71.702  84.065  55.036  1.00  0.00            
ATOM   4785  HB1 GLN  1145      71.815  83.049  55.415  1.00  0.00            
ATOM   4786  HB2 GLN  1145      72.027  84.679  55.876  1.00  0.00            
ATOM   4787  CG  GLN  1145      72.807  84.279  54.063  1.00  0.00            
ATOM   4788  HG1 GLN  1145      72.585  83.648  53.203  1.00  0.00            
ATOM   4789  HG2 GLN  1145      73.822  84.006  54.354  1.00  0.00            
ATOM   4790  CD  GLN  1145      72.941  85.780  53.696  1.00  0.00            
ATOM   4791  OE1 GLN  1145      73.645  86.550  54.316  1.00  0.00            
ATOM   4792  NE2 GLN  1145      72.215  86.131  52.642  1.00  0.00            
ATOM   4793 1HE2 GLN  1145      71.559  85.434  52.319  1.00  0.00            
ATOM   4794 2HE2 GLN  1145      72.053  87.124  52.561  1.00  0.00            
ATOM   4795  C   GLN  1145      69.820  83.537  53.429  1.00  0.00            
ATOM   4796  O   GLN  1145      70.034  84.026  52.327  1.00  0.00            
ATOM   4797  N   LYS  1146      69.248  82.356  53.644  1.00  0.00            
ATOM   4798  H   LYS  1146      69.101  82.062  54.599  1.00  0.00            
ATOM   4799  CA  LYS  1146      68.805  81.458  52.514  1.00  0.00            
ATOM   4800  HA  LYS  1146      69.494  81.549  51.674  1.00  0.00            
ATOM   4801  CB  LYS  1146      68.812  80.021  53.038  1.00  0.00            
ATOM   4802  HB1 LYS  1146      68.173  79.416  52.395  1.00  0.00            
ATOM   4803  HB2 LYS  1146      68.367  79.895  54.025  1.00  0.00            
ATOM   4804  CG  LYS  1146      70.246  79.513  53.109  1.00  0.00            
ATOM   4805  HG1 LYS  1146      70.736  80.266  53.725  1.00  0.00            
ATOM   4806  HG2 LYS  1146      70.563  79.533  52.066  1.00  0.00            
ATOM   4807  CD  LYS  1146      70.363  78.086  53.632  1.00  0.00            
ATOM   4808  HD1 LYS  1146      69.941  77.427  52.873  1.00  0.00            
ATOM   4809  HD2 LYS  1146      69.925  77.928  54.617  1.00  0.00            
ATOM   4810  CE  LYS  1146      71.852  77.719  53.753  1.00  0.00            
ATOM   4811  HE1 LYS  1146      72.300  78.249  52.913  1.00  0.00            
ATOM   4812  HE2 LYS  1146      72.001  76.642  53.833  1.00  0.00            
ATOM   4813  NZ  LYS  1146      72.343  78.305  55.033  1.00  0.00            
ATOM   4814  HZ1 LYS  1146      72.281  79.313  55.019  1.00  0.00            
ATOM   4815  HZ2 LYS  1146      71.658  77.984  55.702  1.00  0.00            
ATOM   4816  HZ3 LYS  1146      73.301  78.082  55.264  1.00  0.00            
ATOM   4817  C   LYS  1146      67.415  81.813  51.924  1.00  0.00            
ATOM   4818  O   LYS  1146      67.082  81.718  50.780  1.00  0.00            
ATOM   4819  N   GLU  1147      66.508  82.311  52.845  1.00  0.00            
ATOM   4820  H   GLU  1147      66.771  82.294  53.820  1.00  0.00            
ATOM   4821  CA  GLU  1147      65.239  82.966  52.560  1.00  0.00            
ATOM   4822  HA  GLU  1147      64.590  82.282  52.013  1.00  0.00            
ATOM   4823  CB  GLU  1147      64.466  83.300  53.866  1.00  0.00            
ATOM   4824  HB1 GLU  1147      63.627  83.952  53.623  1.00  0.00            
ATOM   4825  HB2 GLU  1147      65.061  83.900  54.554  1.00  0.00            
ATOM   4826  CG  GLU  1147      63.985  82.041  54.595  1.00  0.00            
ATOM   4827  HG1 GLU  1147      63.501  82.473  55.471  1.00  0.00            
ATOM   4828  HG2 GLU  1147      64.775  81.343  54.873  1.00  0.00            
ATOM   4829  CD  GLU  1147      62.831  81.264  53.915  1.00  0.00            
ATOM   4830  OE1 GLU  1147      61.767  81.876  53.703  1.00  0.00            
ATOM   4831  OE2 GLU  1147      63.037  80.086  53.618  1.00  0.00            
ATOM   4832  C   GLU  1147      65.436  84.272  51.782  1.00  0.00            
ATOM   4833  O   GLU  1147      64.497  84.560  50.980  1.00  0.00            
ATOM   4834  N   ASN  1148      66.521  85.052  51.966  1.00  0.00            
ATOM   4835  H   ASN  1148      67.299  84.775  52.546  1.00  0.00            
ATOM   4836  CA  ASN  1148      66.846  86.216  51.213  1.00  0.00            
ATOM   4837  HA  ASN  1148      65.909  86.741  51.028  1.00  0.00            
ATOM   4838  CB  ASN  1148      67.837  87.164  52.007  1.00  0.00            
ATOM   4839  HB1 ASN  1148      68.142  88.014  51.397  1.00  0.00            
ATOM   4840  HB2 ASN  1148      68.749  86.626  52.266  1.00  0.00            
ATOM   4841  CG  ASN  1148      67.087  87.816  53.171  1.00  0.00            
ATOM   4842  OD1 ASN  1148      65.930  87.707  53.424  1.00  0.00            
ATOM   4843  ND2 ASN  1148      67.840  88.682  53.893  1.00  0.00            
ATOM   4844 1HD2 ASN  1148      68.782  88.810  53.552  1.00  0.00            
ATOM   4845 2HD2 ASN  1148      67.469  88.944  54.795  1.00  0.00            
ATOM   4846  C   ASN  1148      67.560  85.900  49.878  1.00  0.00            
ATOM   4847  O   ASN  1148      67.203  86.480  48.851  1.00  0.00            
ATOM   4848  N   GLU  1149      68.315  84.817  49.805  1.00  0.00            
ATOM   4849  H   GLU  1149      68.512  84.413  50.709  1.00  0.00            
ATOM   4850  CA  GLU  1149      68.960  84.252  48.606  1.00  0.00            
ATOM   4851  HA  GLU  1149      69.557  84.938  48.004  1.00  0.00            
ATOM   4852  CB  GLU  1149      69.915  83.096  49.070  1.00  0.00            
ATOM   4853  HB1 GLU  1149      69.338  82.404  49.684  1.00  0.00            
ATOM   4854  HB2 GLU  1149      70.730  83.466  49.692  1.00  0.00            
ATOM   4855  CG  GLU  1149      70.439  82.289  47.890  1.00  0.00            
ATOM   4856  HG1 GLU  1149      70.695  83.066  47.171  1.00  0.00            
ATOM   4857  HG2 GLU  1149      69.664  81.660  47.451  1.00  0.00            
ATOM   4858  CD  GLU  1149      71.606  81.486  48.253  1.00  0.00            
ATOM   4859  OE1 GLU  1149      71.540  80.244  48.358  1.00  0.00            
ATOM   4860  OE2 GLU  1149      72.681  82.087  48.392  1.00  0.00            
ATOM   4861  C   GLU  1149      67.921  83.678  47.600  1.00  0.00            
ATOM   4862  O   GLU  1149      67.958  83.992  46.405  1.00  0.00            
ATOM   4863  N   ARG  1150      66.814  83.125  48.030  1.00  0.00            
ATOM   4864  H   ARG  1150      66.757  82.930  49.019  1.00  0.00            
ATOM   4865  CA  ARG  1150      65.665  82.647  47.232  1.00  0.00            
ATOM   4866  HA  ARG  1150      65.967  82.107  46.335  1.00  0.00            
ATOM   4867  CB  ARG  1150      64.698  81.909  48.130  1.00  0.00            
ATOM   4868  HB1 ARG  1150      64.107  82.638  48.684  1.00  0.00            
ATOM   4869  HB2 ARG  1150      65.155  81.263  48.880  1.00  0.00            
ATOM   4870  CG  ARG  1150      63.701  81.062  47.318  1.00  0.00            
ATOM   4871  HG1 ARG  1150      64.285  80.325  46.767  1.00  0.00            
ATOM   4872  HG2 ARG  1150      63.150  81.737  46.663  1.00  0.00            
ATOM   4873  CD  ARG  1150      62.711  80.318  48.180  1.00  0.00            
ATOM   4874  HD1 ARG  1150      63.246  79.501  48.664  1.00  0.00            
ATOM   4875  HD2 ARG  1150      61.943  79.851  47.564  1.00  0.00            
ATOM   4876  NE  ARG  1150      62.010  81.217  49.119  1.00  0.00            
ATOM   4877  HE  ARG  1150      61.698  82.070  48.677  1.00  0.00            
ATOM   4878  CZ  ARG  1150      61.855  81.213  50.427  1.00  0.00            
ATOM   4879  NH1 ARG  1150      62.357  80.192  51.029  1.00  0.00            
ATOM   4880 1HH1 ARG  1150      62.679  79.465  50.406  1.00  0.00            
ATOM   4881 2HH1 ARG  1150      62.455  80.180  52.034  1.00  0.00            
ATOM   4882  NH2 ARG  1150      61.154  82.116  51.057  1.00  0.00            
ATOM   4883 1HH2 ARG  1150      60.513  82.734  50.581  1.00  0.00            
ATOM   4884 2HH2 ARG  1150      61.055  82.005  52.056  1.00  0.00            
ATOM   4885  C   ARG  1150      64.936  83.816  46.529  1.00  0.00            
ATOM   4886  O   ARG  1150      64.569  83.755  45.399  1.00  0.00            
ATOM   4887  N   LEU  1151      64.885  84.978  47.237  1.00  0.00            
ATOM   4888  H   LEU  1151      65.332  85.060  48.138  1.00  0.00            
ATOM   4889  CA  LEU  1151      64.144  86.196  46.789  1.00  0.00            
ATOM   4890  HA  LEU  1151      63.259  85.935  46.209  1.00  0.00            
ATOM   4891  CB  LEU  1151      63.700  87.024  47.983  1.00  0.00            
ATOM   4892  HB1 LEU  1151      64.638  87.339  48.441  1.00  0.00            
ATOM   4893  HB2 LEU  1151      63.218  86.231  48.555  1.00  0.00            
ATOM   4894  CG  LEU  1151      62.826  88.284  47.619  1.00  0.00            
ATOM   4895  HG  LEU  1151      63.446  89.010  47.094  1.00  0.00            
ATOM   4896  CD1 LEU  1151      61.637  87.923  46.725  1.00  0.00            
ATOM   4897 1HD1 LEU  1151      61.122  87.140  47.281  1.00  0.00            
ATOM   4898 2HD1 LEU  1151      61.062  88.814  46.474  1.00  0.00            
ATOM   4899 3HD1 LEU  1151      61.938  87.651  45.713  1.00  0.00            
ATOM   4900  CD2 LEU  1151      62.401  88.951  48.945  1.00  0.00            
ATOM   4901 1HD2 LEU  1151      61.975  89.942  48.785  1.00  0.00            
ATOM   4902 2HD2 LEU  1151      61.642  88.328  49.417  1.00  0.00            
ATOM   4903 3HD2 LEU  1151      63.248  89.049  49.624  1.00  0.00            
ATOM   4904  C   LEU  1151      64.984  86.999  45.789  1.00  0.00            
ATOM   4905  O   LEU  1151      64.471  87.633  44.842  1.00  0.00            
ATOM   4906  N   LEU  1152      66.301  86.799  45.910  1.00  0.00            
ATOM   4907  H   LEU  1152      66.656  86.241  46.673  1.00  0.00            
ATOM   4908  CA  LEU  1152      67.285  87.407  44.997  1.00  0.00            
ATOM   4909  HA  LEU  1152      67.073  88.444  44.736  1.00  0.00            
ATOM   4910  CB  LEU  1152      68.625  87.285  45.779  1.00  0.00            
ATOM   4911  HB1 LEU  1152      68.969  86.267  45.596  1.00  0.00            
ATOM   4912  HB2 LEU  1152      68.513  87.385  46.859  1.00  0.00            
ATOM   4913  CG  LEU  1152      69.785  88.237  45.474  1.00  0.00            
ATOM   4914  HG  LEU  1152      70.621  87.870  46.070  1.00  0.00            
ATOM   4915  CD1 LEU  1152      70.251  88.038  43.997  1.00  0.00            
ATOM   4916 1HD1 LEU  1152      69.744  88.752  43.348  1.00  0.00            
ATOM   4917 2HD1 LEU  1152      71.328  88.202  43.960  1.00  0.00            
ATOM   4918 3HD1 LEU  1152      70.267  87.006  43.645  1.00  0.00            
ATOM   4919  CD2 LEU  1152      69.577  89.749  45.747  1.00  0.00            
ATOM   4920 1HD2 LEU  1152      69.497  89.861  46.829  1.00  0.00            
ATOM   4921 2HD2 LEU  1152      70.475  90.210  45.336  1.00  0.00            
ATOM   4922 3HD2 LEU  1152      68.608  90.089  45.382  1.00  0.00            
ATOM   4923  C   LEU  1152      67.304  86.638  43.632  1.00  0.00            
ATOM   4924  O   LEU  1152      67.570  87.219  42.577  1.00  0.00            
ATOM   4925  N   ARG  1153      66.914  85.358  43.663  1.00  0.00            
ATOM   4926  H   ARG  1153      66.709  84.930  44.555  1.00  0.00            
ATOM   4927  CA  ARG  1153      66.799  84.468  42.491  1.00  0.00            
ATOM   4928  HA  ARG  1153      67.505  84.786  41.725  1.00  0.00            
ATOM   4929  CB  ARG  1153      67.062  83.071  42.988  1.00  0.00            
ATOM   4930  HB1 ARG  1153      66.538  82.880  43.924  1.00  0.00            
ATOM   4931  HB2 ARG  1153      68.135  83.128  43.169  1.00  0.00            
ATOM   4932  CG  ARG  1153      66.848  81.879  42.036  1.00  0.00            
ATOM   4933  HG1 ARG  1153      67.520  82.128  41.215  1.00  0.00            
ATOM   4934  HG2 ARG  1153      65.803  81.989  41.746  1.00  0.00            
ATOM   4935  CD  ARG  1153      67.228  80.424  42.591  1.00  0.00            
ATOM   4936  HD1 ARG  1153      68.315  80.337  42.586  1.00  0.00            
ATOM   4937  HD2 ARG  1153      66.923  79.664  41.872  1.00  0.00            
ATOM   4938  NE  ARG  1153      66.772  80.117  43.958  1.00  0.00            
ATOM   4939  HE  ARG  1153      65.768  80.210  44.023  1.00  0.00            
ATOM   4940  CZ  ARG  1153      67.506  79.779  44.962  1.00  0.00            
ATOM   4941  NH1 ARG  1153      68.773  79.820  44.985  1.00  0.00            
ATOM   4942 1HH1 ARG  1153      69.318  80.328  44.303  1.00  0.00            
ATOM   4943 2HH1 ARG  1153      69.188  79.440  45.824  1.00  0.00            
ATOM   4944  NH2 ARG  1153      66.975  79.213  46.014  1.00  0.00            
ATOM   4945 1HH2 ARG  1153      66.042  78.829  45.967  1.00  0.00            
ATOM   4946 2HH2 ARG  1153      67.614  78.782  46.667  1.00  0.00            
ATOM   4947  C   ARG  1153      65.450  84.615  41.795  1.00  0.00            
ATOM   4948  O   ARG  1153      65.464  84.647  40.559  1.00  0.00            
ATOM   4949  N   ASP  1154      64.367  84.909  42.508  1.00  0.00            
ATOM   4950  H   ASP  1154      64.377  84.816  43.513  1.00  0.00            
ATOM   4951  CA  ASP  1154      63.030  85.200  41.933  1.00  0.00            
ATOM   4952  HA  ASP  1154      62.716  84.539  41.125  1.00  0.00            
ATOM   4953  CB  ASP  1154      61.998  85.134  43.077  1.00  0.00            
ATOM   4954  HB1 ASP  1154      61.069  85.521  42.658  1.00  0.00            
ATOM   4955  HB2 ASP  1154      62.279  85.839  43.860  1.00  0.00            
ATOM   4956  CG  ASP  1154      61.848  83.757  43.692  1.00  0.00            
ATOM   4957  OD1 ASP  1154      62.195  82.691  43.115  1.00  0.00            
ATOM   4958  OD2 ASP  1154      61.283  83.678  44.785  1.00  0.00            
ATOM   4959  C   ASP  1154      63.052  86.586  41.320  1.00  0.00            
ATOM   4960  O   ASP  1154      62.478  86.804  40.279  1.00  0.00            
ATOM   4961  N   TRP  1155      63.993  87.495  41.815  1.00  0.00            
ATOM   4962  H   TRP  1155      64.520  87.255  42.642  1.00  0.00            
ATOM   4963  CA  TRP  1155      64.321  88.756  41.146  1.00  0.00            
ATOM   4964  HA  TRP  1155      63.368  89.257  40.979  1.00  0.00            
ATOM   4965  CB  TRP  1155      65.031  89.630  42.157  1.00  0.00            
ATOM   4966  HB1 TRP  1155      65.931  89.086  42.444  1.00  0.00            
ATOM   4967  HB2 TRP  1155      64.323  89.735  42.979  1.00  0.00            
ATOM   4968  CG  TRP  1155      65.501  90.967  41.702  1.00  0.00            
ATOM   4969  CD1 TRP  1155      64.784  91.908  41.072  1.00  0.00            
ATOM   4970  HD1 TRP  1155      63.786  91.696  40.718  1.00  0.00            
ATOM   4971  NE1 TRP  1155      65.544  93.042  40.929  1.00  0.00            
ATOM   4972  HE1 TRP  1155      65.153  93.900  40.567  1.00  0.00            
ATOM   4973  CE2 TRP  1155      66.864  92.806  41.192  1.00  0.00            
ATOM   4974  CZ2 TRP  1155      68.019  93.525  41.067  1.00  0.00            
ATOM   4975  HZ2 TRP  1155      68.021  94.516  40.636  1.00  0.00            
ATOM   4976  CH2 TRP  1155      69.285  93.031  41.452  1.00  0.00            
ATOM   4977  HH2 TRP  1155      70.164  93.620  41.235  1.00  0.00            
ATOM   4978  CZ3 TRP  1155      69.311  91.856  42.155  1.00  0.00            
ATOM   4979  HZ3 TRP  1155      70.281  91.673  42.593  1.00  0.00            
ATOM   4980  CE3 TRP  1155      68.137  91.095  42.388  1.00  0.00            
ATOM   4981  HE3 TRP  1155      68.139  90.138  42.890  1.00  0.00            
ATOM   4982  CD2 TRP  1155      66.908  91.564  41.850  1.00  0.00            
ATOM   4983  C   TRP  1155      65.119  88.606  39.836  1.00  0.00            
ATOM   4984  O   TRP  1155      64.563  89.118  38.844  1.00  0.00            
ATOM   4985  N   ASN  1156      66.202  87.837  39.786  1.00  0.00            
ATOM   4986  H   ASN  1156      66.474  87.395  40.653  1.00  0.00            
ATOM   4987  CA  ASN  1156      66.906  87.470  38.473  1.00  0.00            
ATOM   4988  HA  ASN  1156      67.253  88.310  37.872  1.00  0.00            
ATOM   4989  CB  ASN  1156      68.130  86.660  38.782  1.00  0.00            
ATOM   4990  HB1 ASN  1156      68.388  85.998  37.955  1.00  0.00            
ATOM   4991  HB2 ASN  1156      67.845  85.982  39.587  1.00  0.00            
ATOM   4992  CG  ASN  1156      69.328  87.471  39.192  1.00  0.00            
ATOM   4993  OD1 ASN  1156      70.198  87.628  38.292  1.00  0.00            
ATOM   4994  ND2 ASN  1156      69.549  87.899  40.403  1.00  0.00            
ATOM   4995 1HD2 ASN  1156      68.972  87.550  41.155  1.00  0.00            
ATOM   4996 2HD2 ASN  1156      70.424  88.306  40.702  1.00  0.00            
ATOM   4997  C   ASN  1156      65.825  86.705  37.548  1.00  0.00            
ATOM   4998  O   ASN  1156      66.010  86.757  36.293  1.00  0.00            
ATOM   4999  N   ASP  1157      64.840  85.974  38.103  1.00  0.00            
ATOM   5000  H   ASP  1157      64.873  85.759  39.090  1.00  0.00            
ATOM   5001  CA  ASP  1157      63.961  85.112  37.253  1.00  0.00            
ATOM   5002  HA  ASP  1157      64.560  84.625  36.483  1.00  0.00            
ATOM   5003  CB  ASP  1157      63.300  84.028  38.113  1.00  0.00            
ATOM   5004  HB1 ASP  1157      62.743  84.498  38.923  1.00  0.00            
ATOM   5005  HB2 ASP  1157      64.139  83.479  38.539  1.00  0.00            
ATOM   5006  CG  ASP  1157      62.390  83.109  37.281  1.00  0.00            
ATOM   5007  OD1 ASP  1157      62.866  82.047  36.882  1.00  0.00            
ATOM   5008  OD2 ASP  1157      61.182  83.418  37.193  1.00  0.00            
ATOM   5009  C   ASP  1157      62.851  85.853  36.523  1.00  0.00            
ATOM   5010  O   ASP  1157      62.576  85.548  35.361  1.00  0.00            
ATOM   5011  N   VAL  1158      62.348  86.946  37.180  1.00  0.00            
ATOM   5012  H   VAL  1158      62.598  87.113  38.144  1.00  0.00            
ATOM   5013  CA  VAL  1158      61.470  87.842  36.414  1.00  0.00            
ATOM   5014  HA  VAL  1158      60.787  87.266  35.790  1.00  0.00            
ATOM   5015  CB  VAL  1158      60.715  88.853  37.264  1.00  0.00            
ATOM   5016  HB  VAL  1158      61.386  89.478  37.853  1.00  0.00            
ATOM   5017  CG1 VAL  1158      59.791  89.758  36.420  1.00  0.00            
ATOM   5018 1HG1 VAL  1158      59.270  89.047  35.779  1.00  0.00            
ATOM   5019 2HG1 VAL  1158      59.047  90.182  37.094  1.00  0.00            
ATOM   5020 3HG1 VAL  1158      60.317  90.578  35.931  1.00  0.00            
ATOM   5021  CG2 VAL  1158      59.840  88.101  38.328  1.00  0.00            
ATOM   5022 1HG2 VAL  1158      60.527  87.514  38.938  1.00  0.00            
ATOM   5023 2HG2 VAL  1158      59.504  88.867  39.026  1.00  0.00            
ATOM   5024 3HG2 VAL  1158      59.033  87.574  37.820  1.00  0.00            
ATOM   5025  C   VAL  1158      62.414  88.667  35.461  1.00  0.00            
ATOM   5026  O   VAL  1158      62.035  88.849  34.345  1.00  0.00            
ATOM   5027  N   GLN  1159      63.598  89.176  35.935  1.00  0.00            
ATOM   5028  H   GLN  1159      63.952  88.879  36.833  1.00  0.00            
ATOM   5029  CA  GLN  1159      64.570  90.000  35.104  1.00  0.00            
ATOM   5030  HA  GLN  1159      63.996  90.896  34.865  1.00  0.00            
ATOM   5031  CB  GLN  1159      65.765  90.317  35.966  1.00  0.00            
ATOM   5032  HB1 GLN  1159      66.155  89.409  36.428  1.00  0.00            
ATOM   5033  HB2 GLN  1159      65.360  90.862  36.818  1.00  0.00            
ATOM   5034  CG  GLN  1159      66.878  91.135  35.259  1.00  0.00            
ATOM   5035  HG1 GLN  1159      67.282  90.587  34.407  1.00  0.00            
ATOM   5036  HG2 GLN  1159      67.696  91.159  35.979  1.00  0.00            
ATOM   5037  CD  GLN  1159      66.530  92.541  34.760  1.00  0.00            
ATOM   5038  OE1 GLN  1159      65.516  93.163  35.151  1.00  0.00            
ATOM   5039  NE2 GLN  1159      67.342  93.132  33.906  1.00  0.00            
ATOM   5040 1HE2 GLN  1159      67.868  92.608  33.221  1.00  0.00            
ATOM   5041 2HE2 GLN  1159      67.207  94.103  33.661  1.00  0.00            
ATOM   5042  C   GLN  1159      64.989  89.250  33.818  1.00  0.00            
ATOM   5043  O   GLN  1159      65.065  89.812  32.778  1.00  0.00            
ATOM   5044  N   GLY  1160      65.172  87.898  33.852  1.00  0.00            
ATOM   5045  H   GLY  1160      64.940  87.403  34.701  1.00  0.00            
ATOM   5046  CA  GLY  1160      65.528  87.092  32.681  1.00  0.00            
ATOM   5047  HA1 GLY  1160      65.938  86.120  32.958  1.00  0.00            
ATOM   5048  HA2 GLY  1160      66.423  87.560  32.271  1.00  0.00            
ATOM   5049  C   GLY  1160      64.526  86.969  31.500  1.00  0.00            
ATOM   5050  O   GLY  1160      64.816  86.337  30.439  1.00  0.00            
ATOM   5051  N   ARG  1161      63.353  87.561  31.745  1.00  0.00            
ATOM   5052  H   ARG  1161      63.406  88.154  32.561  1.00  0.00            
ATOM   5053  CA  ARG  1161      62.154  87.544  30.868  1.00  0.00            
ATOM   5054  HA  ARG  1161      62.388  87.143  29.882  1.00  0.00            
ATOM   5055  CB  ARG  1161      61.030  86.690  31.429  1.00  0.00            
ATOM   5056  HB1 ARG  1161      60.330  86.647  30.595  1.00  0.00            
ATOM   5057  HB2 ARG  1161      60.781  87.061  32.423  1.00  0.00            
ATOM   5058  CG  ARG  1161      61.342  85.187  31.510  1.00  0.00            
ATOM   5059  HG1 ARG  1161      62.345  85.119  31.933  1.00  0.00            
ATOM   5060  HG2 ARG  1161      61.212  84.716  30.536  1.00  0.00            
ATOM   5061  CD  ARG  1161      60.311  84.327  32.307  1.00  0.00
[truncated: 434,354 more chars]
