# Supplementary material for: Microarray screening reveals two non-conventional SUMO-binding modules linked to DNA repair by non-homologous end-joining
Source: Nucleic Acids Res. 2022 Apr 14;50(8):4732–54. doi: 10.1093/nar/gkac237 (PMC9071424; doi:10.1093/nar/gkac237)
Supplement: gkac237_Supplemental_Files [file gkac237_supplemental_files.zip › XRCC4_triSUMO_MD.pdb]

TITLE     CRYSTAL STRUCTURE OF A XRCC4-DNA LIGASE IV COMPLEX in water
REMARK    THIS IS A SIMULATION BOX
CRYST1  134.548  134.548  134.548  90.00  90.00  90.00 P 1           1
ATOM      1  N   MET     1      79.077  69.649  94.572  1.00  0.00            
ATOM      2  H1  MET     1      78.802  70.492  95.055  1.00  0.00            
ATOM      3  H2  MET     1      80.072  69.481  94.616  1.00  0.00            
ATOM      4  H3  MET     1      78.644  69.683  93.660  1.00  0.00            
ATOM      5  CA  MET     1      78.459  68.553  95.361  1.00  0.00            
ATOM      6  HA  MET     1      78.743  67.560  95.012  1.00  0.00            
ATOM      7  CB  MET     1      78.821  68.688  96.875  1.00  0.00            
ATOM      8  HB1 MET     1      78.298  69.533  97.322  1.00  0.00            
ATOM      9  HB2 MET     1      79.903  68.755  96.997  1.00  0.00            
ATOM     10  CG  MET     1      78.464  67.389  97.630  1.00  0.00            
ATOM     11  HG1 MET     1      79.026  66.551  97.218  1.00  0.00            
ATOM     12  HG2 MET     1      77.405  67.193  97.458  1.00  0.00            
ATOM     13  SD  MET     1      78.624  67.353  99.368  1.00  0.00            
ATOM     14  CE  MET     1      78.396  65.610  99.779  1.00  0.00            
ATOM     15  HE1 MET     1      77.473  65.321  99.276  1.00  0.00            
ATOM     16  HE2 MET     1      79.070  64.937  99.250  1.00  0.00            
ATOM     17  HE3 MET     1      78.348  65.569 100.867  1.00  0.00            
ATOM     18  C   MET     1      76.956  68.803  95.227  1.00  0.00            
ATOM     19  O   MET     1      76.611  69.985  95.213  1.00  0.00            
ATOM     20  N   GLU     2      76.184  67.793  95.033  1.00  0.00            
ATOM     21  H   GLU     2      76.496  66.835  95.093  1.00  0.00            
ATOM     22  CA  GLU     2      74.724  67.880  94.795  1.00  0.00            
ATOM     23  HA  GLU     2      74.354  68.813  95.221  1.00  0.00            
ATOM     24  CB  GLU     2      74.549  67.942  93.284  1.00  0.00            
ATOM     25  HB1 GLU     2      75.257  68.689  92.925  1.00  0.00            
ATOM     26  HB2 GLU     2      73.534  68.306  93.122  1.00  0.00            
ATOM     27  CG  GLU     2      74.825  66.620  92.541  1.00  0.00            
ATOM     28  HG1 GLU     2      74.086  65.880  92.848  1.00  0.00            
ATOM     29  HG2 GLU     2      75.844  66.329  92.799  1.00  0.00            
ATOM     30  CD  GLU     2      74.962  66.735  91.029  1.00  0.00            
ATOM     31  OE1 GLU     2      75.999  66.471  90.330  1.00  0.00            
ATOM     32  OE2 GLU     2      73.884  67.035  90.470  1.00  0.00            
ATOM     33  C   GLU     2      73.985  66.747  95.547  1.00  0.00            
ATOM     34  O   GLU     2      74.441  65.610  95.668  1.00  0.00            
ATOM     35  N   ARG     3      72.667  66.930  95.816  1.00  0.00            
ATOM     36  H   ARG     3      72.264  67.826  95.584  1.00  0.00            
ATOM     37  CA  ARG     3      71.783  65.785  96.243  1.00  0.00            
ATOM     38  HA  ARG     3      72.391  64.890  96.111  1.00  0.00            
ATOM     39  CB  ARG     3      71.459  66.038  97.732  1.00  0.00            
ATOM     40  HB1 ARG     3      72.351  66.335  98.284  1.00  0.00            
ATOM     41  HB2 ARG     3      71.111  65.102  98.169  1.00  0.00            
ATOM     42  CG  ARG     3      70.488  67.185  97.893  1.00  0.00            
ATOM     43  HG1 ARG     3      69.566  66.884  97.395  1.00  0.00            
ATOM     44  HG2 ARG     3      70.938  68.007  97.337  1.00  0.00            
ATOM     45  CD  ARG     3      70.131  67.700  99.255  1.00  0.00            
ATOM     46  HD1 ARG     3      70.212  66.787  99.844  1.00  0.00            
ATOM     47  HD2 ARG     3      69.121  68.092  99.369  1.00  0.00            
ATOM     48  NE  ARG     3      71.079  68.761  99.808  1.00  0.00            
ATOM     49  HE  ARG     3      71.732  69.279  99.238  1.00  0.00            
ATOM     50  CZ  ARG     3      71.151  69.005 101.112  1.00  0.00            
ATOM     51  NH1 ARG     3      70.454  68.455 102.070  1.00  0.00            
ATOM     52 1HH1 ARG     3      69.823  67.712 101.805  1.00  0.00            
ATOM     53 2HH1 ARG     3      70.510  68.753 103.033  1.00  0.00            
ATOM     54  NH2 ARG     3      71.954  69.962 101.480  1.00  0.00            
ATOM     55 1HH2 ARG     3      72.393  70.601 100.833  1.00  0.00            
ATOM     56 2HH2 ARG     3      72.000  70.177 102.466  1.00  0.00            
ATOM     57  C   ARG     3      70.528  65.497  95.518  1.00  0.00            
ATOM     58  O   ARG     3      70.034  66.385  94.781  1.00  0.00            
ATOM     59  N   LYS     4      69.883  64.385  95.776  1.00  0.00            
ATOM     60  H   LYS     4      70.374  63.714  96.349  1.00  0.00            
ATOM     61  CA  LYS     4      68.447  64.264  95.800  1.00  0.00            
ATOM     62  HA  LYS     4      68.028  65.255  95.629  1.00  0.00            
ATOM     63  CB  LYS     4      68.018  63.241  94.724  1.00  0.00            
ATOM     64  HB1 LYS     4      66.991  62.911  94.880  1.00  0.00            
ATOM     65  HB2 LYS     4      68.547  62.318  94.957  1.00  0.00            
ATOM     66  CG  LYS     4      68.355  63.647  93.274  1.00  0.00            
ATOM     67  HG1 LYS     4      68.104  62.817  92.614  1.00  0.00            
ATOM     68  HG2 LYS     4      69.416  63.889  93.214  1.00  0.00            
ATOM     69  CD  LYS     4      67.520  64.836  92.819  1.00  0.00            
ATOM     70  HD1 LYS     4      67.815  65.752  93.330  1.00  0.00            
ATOM     71  HD2 LYS     4      66.462  64.663  93.016  1.00  0.00            
ATOM     72  CE  LYS     4      67.798  65.117  91.395  1.00  0.00            
ATOM     73  HE1 LYS     4      67.652  64.221  90.792  1.00  0.00            
ATOM     74  HE2 LYS     4      68.856  65.300  91.208  1.00  0.00            
ATOM     75  NZ  LYS     4      66.956  66.168  90.823  1.00  0.00            
ATOM     76  HZ1 LYS     4      67.103  67.046  91.298  1.00  0.00            
ATOM     77  HZ2 LYS     4      67.073  66.329  89.833  1.00  0.00            
ATOM     78  HZ3 LYS     4      65.999  65.951  91.062  1.00  0.00            
ATOM     79  C   LYS     4      67.862  64.012  97.179  1.00  0.00            
ATOM     80  O   LYS     4      68.493  63.414  98.007  1.00  0.00            
ATOM     81  N   ILE     5      66.540  64.299  97.269  1.00  0.00            
ATOM     82  H   ILE     5      66.107  64.770  96.488  1.00  0.00            
ATOM     83  CA  ILE     5      65.630  63.841  98.328  1.00  0.00            
ATOM     84  HA  ILE     5      66.122  63.140  99.001  1.00  0.00            
ATOM     85  CB  ILE     5      65.207  64.997  99.230  1.00  0.00            
ATOM     86  HB  ILE     5      64.750  65.840  98.710  1.00  0.00            
ATOM     87  CG2 ILE     5      64.239  64.454 100.397  1.00  0.00            
ATOM     88 1HG2 ILE     5      63.361  63.924 100.027  1.00  0.00            
ATOM     89 2HG2 ILE     5      64.786  63.674 100.926  1.00  0.00            
ATOM     90 3HG2 ILE     5      63.954  65.126 101.206  1.00  0.00            
ATOM     91  CG1 ILE     5      66.455  65.684  99.865  1.00  0.00            
ATOM     92 1HG1 ILE     5      67.153  65.863  99.047  1.00  0.00            
ATOM     93 2HG1 ILE     5      66.921  65.100 100.658  1.00  0.00            
ATOM     94  CD  ILE     5      66.127  67.103 100.410  1.00  0.00            
ATOM     95  HD1 ILE     5      67.036  67.447 100.904  1.00  0.00            
ATOM     96  HD2 ILE     5      65.963  67.751  99.549  1.00  0.00            
ATOM     97  HD3 ILE     5      65.306  67.043 101.124  1.00  0.00            
ATOM     98  C   ILE     5      64.451  63.043  97.753  1.00  0.00            
ATOM     99  O   ILE     5      63.647  63.531  96.969  1.00  0.00            
ATOM    100  N   SER     6      64.273  61.863  98.273  1.00  0.00            
ATOM    101  H   SER     6      64.914  61.559  98.992  1.00  0.00            
ATOM    102  CA  SER     6      63.317  60.884  97.798  1.00  0.00            
ATOM    103  HA  SER     6      62.783  61.223  96.911  1.00  0.00            
ATOM    104  CB  SER     6      64.024  59.555  97.425  1.00  0.00            
ATOM    105  HB1 SER     6      63.352  58.700  97.338  1.00  0.00            
ATOM    106  HB2 SER     6      64.730  59.281  98.209  1.00  0.00            
ATOM    107  OG  SER     6      64.564  59.761  96.122  1.00  0.00            
ATOM    108  HG  SER     6      64.329  58.999  95.587  1.00  0.00            
ATOM    109  C   SER     6      62.327  60.559  98.899  1.00  0.00            
ATOM    110  O   SER     6      62.687  60.370 100.039  1.00  0.00            
ATOM    111  N   ARG     7      61.048  60.496  98.553  1.00  0.00            
ATOM    112  H   ARG     7      60.740  60.708  97.615  1.00  0.00            
ATOM    113  CA  ARG     7      59.933  60.236  99.542  1.00  0.00            
ATOM    114  HA  ARG     7      60.308  60.446 100.543  1.00  0.00            
ATOM    115  CB  ARG     7      58.685  61.104  99.293  1.00  0.00            
ATOM    116  HB1 ARG     7      58.179  60.909  98.348  1.00  0.00            
ATOM    117  HB2 ARG     7      58.974  62.152  99.217  1.00  0.00            
ATOM    118  CG  ARG     7      57.627  61.060 100.388  1.00  0.00            
ATOM    119  HG1 ARG     7      58.051  60.974 101.389  1.00  0.00            
ATOM    120  HG2 ARG     7      56.924  60.231 100.311  1.00  0.00            
ATOM    121  CD  ARG     7      56.724  62.315 100.290  1.00  0.00            
ATOM    122  HD1 ARG     7      56.667  62.570  99.232  1.00  0.00            
ATOM    123  HD2 ARG     7      57.152  63.214 100.732  1.00  0.00            
ATOM    124  NE  ARG     7      55.447  62.199 100.795  1.00  0.00            
ATOM    125  HE  ARG     7      55.359  62.588 101.723  1.00  0.00            
ATOM    126  CZ  ARG     7      54.381  61.763 100.226  1.00  0.00            
ATOM    127  NH1 ARG     7      54.320  61.518  98.923  1.00  0.00            
ATOM    128 1HH1 ARG     7      55.116  61.782  98.361  1.00  0.00            
ATOM    129 2HH1 ARG     7      53.463  61.225  98.476  1.00  0.00            
ATOM    130  NH2 ARG     7      53.264  61.556 100.857  1.00  0.00            
ATOM    131 1HH2 ARG     7      53.178  61.668 101.857  1.00  0.00            
ATOM    132 2HH2 ARG     7      52.421  61.276 100.377  1.00  0.00            
ATOM    133  C   ARG     7      59.539  58.747  99.577  1.00  0.00            
ATOM    134  O   ARG     7      59.295  58.230  98.469  1.00  0.00            
ATOM    135  N   ILE     8      59.411  58.083 100.750  1.00  0.00            
ATOM    136  H   ILE     8      59.524  58.581 101.621  1.00  0.00            
ATOM    137  CA  ILE     8      59.306  56.625 100.834  1.00  0.00            
ATOM    138  HA  ILE     8      58.740  56.219  99.996  1.00  0.00            
ATOM    139  CB  ILE     8      60.721  55.926 100.783  1.00  0.00            
ATOM    140  HB  ILE     8      60.513  54.860 100.873  1.00  0.00            
ATOM    141  CG2 ILE     8      61.423  56.011  99.436  1.00  0.00            
ATOM    142 1HG2 ILE     8      62.262  55.318  99.488  1.00  0.00            
ATOM    143 2HG2 ILE     8      60.771  55.605  98.662  1.00  0.00            
ATOM    144 3HG2 ILE     8      61.848  56.983  99.185  1.00  0.00            
ATOM    145  CG1 ILE     8      61.711  56.364 101.864  1.00  0.00            
ATOM    146 1HG1 ILE     8      61.240  56.448 102.843  1.00  0.00            
ATOM    147 2HG1 ILE     8      62.093  57.368 101.675  1.00  0.00            
ATOM    148  CD  ILE     8      62.872  55.436 102.158  1.00  0.00            
ATOM    149  HD1 ILE     8      63.377  55.689 103.090  1.00  0.00            
ATOM    150  HD2 ILE     8      62.562  54.393 102.221  1.00  0.00            
ATOM    151  HD3 ILE     8      63.538  55.354 101.299  1.00  0.00            
ATOM    152  C   ILE     8      58.586  56.234 102.121  1.00  0.00            
ATOM    153  O   ILE     8      58.296  57.144 102.925  1.00  0.00            
ATOM    154  N   HIS     9      58.404  54.940 102.381  1.00  0.00            
ATOM    155  H   HIS     9      58.910  54.365 101.722  1.00  0.00            
ATOM    156  CA  HIS     9      57.689  54.259 103.444  1.00  0.00            
ATOM    157  HA  HIS     9      57.744  54.922 104.308  1.00  0.00            
ATOM    158  CB  HIS     9      56.189  53.961 103.058  1.00  0.00            
ATOM    159  HB1 HIS     9      55.774  53.319 103.835  1.00  0.00            
ATOM    160  HB2 HIS     9      56.133  53.407 102.121  1.00  0.00            
ATOM    161  CG  HIS     9      55.356  55.196 102.828  1.00  0.00            
ATOM    162  ND1 HIS     9      55.003  55.742 101.619  1.00  0.00            
ATOM    163  CE1 HIS     9      54.275  56.843 101.998  1.00  0.00            
ATOM    164  HE1 HIS     9      53.828  57.395 101.185  1.00  0.00            
ATOM    165  NE2 HIS     9      54.123  56.937 103.362  1.00  0.00            
ATOM    166  HE2 HIS     9      53.495  57.594 103.804  1.00  0.00            
ATOM    167  CD2 HIS     9      54.819  55.918 103.875  1.00  0.00            
ATOM    168  HD2 HIS     9      54.951  55.640 104.910  1.00  0.00            
ATOM    169  C   HIS     9      58.405  52.944 103.868  1.00  0.00            
ATOM    170  O   HIS     9      59.246  52.540 103.106  1.00  0.00            
ATOM    171  N   LEU    10      58.258  52.422 105.076  1.00  0.00            
ATOM    172  H   LEU    10      57.525  52.870 105.607  1.00  0.00            
ATOM    173  CA  LEU    10      59.020  51.251 105.618  1.00  0.00            
ATOM    174  HA  LEU    10      59.728  50.867 104.884  1.00  0.00            
ATOM    175  CB  LEU    10      59.836  51.541 106.899  1.00  0.00            
ATOM    176  HB1 LEU    10      60.121  50.552 107.258  1.00  0.00            
ATOM    177  HB2 LEU    10      59.239  52.071 107.642  1.00  0.00            
ATOM    178  CG  LEU    10      61.099  52.432 106.779  1.00  0.00            
ATOM    179  HG  LEU    10      60.698  53.350 106.349  1.00  0.00            
ATOM    180  CD1 LEU    10      61.780  52.778 108.121  1.00  0.00            
ATOM    181 1HD1 LEU    10      61.051  53.139 108.846  1.00  0.00            
ATOM    182 2HD1 LEU    10      62.205  51.847 108.497  1.00  0.00            
ATOM    183 3HD1 LEU    10      62.570  53.511 107.954  1.00  0.00            
ATOM    184  CD2 LEU    10      62.166  51.863 105.854  1.00  0.00            
ATOM    185 1HD2 LEU    10      62.577  50.940 106.263  1.00  0.00            
ATOM    186 2HD2 LEU    10      61.696  51.705 104.883  1.00  0.00            
ATOM    187 3HD2 LEU    10      63.004  52.549 105.738  1.00  0.00            
ATOM    188  C   LEU    10      58.093  50.040 105.615  1.00  0.00            
ATOM    189  O   LEU    10      57.018  50.119 106.129  1.00  0.00            
ATOM    190  N   VAL    11      58.557  48.908 105.188  1.00  0.00            
ATOM    191  H   VAL    11      59.410  49.017 104.659  1.00  0.00            
ATOM    192  CA  VAL    11      57.930  47.591 105.380  1.00  0.00            
ATOM    193  HA  VAL    11      56.856  47.669 105.216  1.00  0.00            
ATOM    194  CB  VAL    11      58.632  46.578 104.492  1.00  0.00            
ATOM    195  HB  VAL    11      58.074  45.652 104.631  1.00  0.00            
ATOM    196  CG1 VAL    11      58.540  46.840 102.991  1.00  0.00            
ATOM    197 1HG1 VAL    11      57.556  47.211 102.704  1.00  0.00            
ATOM    198 2HG1 VAL    11      59.248  47.625 102.726  1.00  0.00            
ATOM    199 3HG1 VAL    11      58.763  46.030 102.297  1.00  0.00            
ATOM    200  CG2 VAL    11      60.179  46.261 104.727  1.00  0.00            
ATOM    201 1HG2 VAL    11      60.373  45.738 105.664  1.00  0.00            
ATOM    202 2HG2 VAL    11      60.474  45.619 103.897  1.00  0.00            
ATOM    203 3HG2 VAL    11      60.826  47.127 104.590  1.00  0.00            
ATOM    204  C   VAL    11      58.134  47.072 106.752  1.00  0.00            
ATOM    205  O   VAL    11      57.221  46.528 107.346  1.00  0.00            
ATOM    206  N   SER    12      59.208  47.438 107.428  1.00  0.00            
ATOM    207  H   SER    12      60.008  47.737 106.889  1.00  0.00            
ATOM    208  CA  SER    12      59.448  47.325 108.952  1.00  0.00            
ATOM    209  HA  SER    12      59.250  46.292 109.239  1.00  0.00            
ATOM    210  CB  SER    12      60.973  47.509 109.242  1.00  0.00            
ATOM    211  HB1 SER    12      61.574  46.700 108.827  1.00  0.00            
ATOM    212  HB2 SER    12      61.067  47.450 110.326  1.00  0.00            
ATOM    213  OG  SER    12      61.345  48.756 108.719  1.00  0.00            
ATOM    214  HG  SER    12      61.725  49.233 109.460  1.00  0.00            
ATOM    215  C   SER    12      58.578  48.223 109.828  1.00  0.00            
ATOM    216  O   SER    12      58.107  47.893 110.928  1.00  0.00            
ATOM    217  N   GLU    13      58.384  49.478 109.408  1.00  0.00            
ATOM    218  H   GLU    13      58.971  49.766 108.638  1.00  0.00            
ATOM    219  CA  GLU    13      57.601  50.566 110.168  1.00  0.00            
ATOM    220  HA  GLU    13      57.025  50.193 111.015  1.00  0.00            
ATOM    221  CB  GLU    13      58.574  51.496 110.825  1.00  0.00            
ATOM    222  HB1 GLU    13      59.158  51.947 110.022  1.00  0.00            
ATOM    223  HB2 GLU    13      59.247  50.987 111.515  1.00  0.00            
ATOM    224  CG  GLU    13      57.900  52.710 111.539  1.00  0.00            
ATOM    225  HG1 GLU    13      57.214  52.279 112.268  1.00  0.00            
ATOM    226  HG2 GLU    13      57.257  53.244 110.840  1.00  0.00            
ATOM    227  CD  GLU    13      58.920  53.595 112.201  1.00  0.00            
ATOM    228  OE1 GLU    13      59.705  54.295 111.573  1.00  0.00            
ATOM    229  OE2 GLU    13      58.887  53.562 113.417  1.00  0.00            
ATOM    230  C   GLU    13      56.562  51.244 109.193  1.00  0.00            
ATOM    231  O   GLU    13      56.827  52.283 108.540  1.00  0.00            
ATOM    232  N   PRO    14      55.399  50.597 109.119  1.00  0.00            
ATOM    233  CD  PRO    14      55.152  49.167 109.528  1.00  0.00            
ATOM    234  HD1 PRO    14      54.635  49.034 110.479  1.00  0.00            
ATOM    235  HD2 PRO    14      56.116  48.660 109.551  1.00  0.00            
ATOM    236  CG  PRO    14      54.209  48.505 108.545  1.00  0.00            
ATOM    237  HG1 PRO    14      53.559  47.797 109.058  1.00  0.00            
ATOM    238  HG2 PRO    14      54.792  48.016 107.764  1.00  0.00            
ATOM    239  CB  PRO    14      53.410  49.731 107.982  1.00  0.00            
ATOM    240  HB1 PRO    14      52.452  49.899 108.473  1.00  0.00            
ATOM    241  HB2 PRO    14      53.117  49.542 106.949  1.00  0.00            
ATOM    242  CA  PRO    14      54.378  50.996 108.083  1.00  0.00            
ATOM    243  HA  PRO    14      54.881  50.967 107.117  1.00  0.00            
ATOM    244  C   PRO    14      53.581  52.323 108.343  1.00  0.00            
ATOM    245  O   PRO    14      52.621  52.595 107.622  1.00  0.00            
ATOM    246  N   SER    15      53.957  53.013 109.404  1.00  0.00            
ATOM    247  H   SER    15      54.713  52.724 110.007  1.00  0.00            
ATOM    248  CA  SER    15      53.067  54.077 110.042  1.00  0.00            
ATOM    249  HA  SER    15      52.046  53.819 109.760  1.00  0.00            
ATOM    250  CB  SER    15      53.171  54.016 111.587  1.00  0.00            
ATOM    251  HB1 SER    15      52.574  53.177 111.945  1.00  0.00            
ATOM    252  HB2 SER    15      52.655  54.884 111.998  1.00  0.00            
ATOM    253  OG  SER    15      54.475  53.901 112.086  1.00  0.00            
ATOM    254  HG  SER    15      54.474  53.763 113.036  1.00  0.00            
ATOM    255  C   SER    15      53.229  55.468 109.434  1.00  0.00            
ATOM    256  O   SER    15      52.209  56.216 109.318  1.00  0.00            
ATOM    257  N   ILE    16      54.482  55.862 109.064  1.00  0.00            
ATOM    258  H   ILE    16      55.223  55.208 109.273  1.00  0.00            
ATOM    259  CA  ILE    16      54.920  57.222 108.795  1.00  0.00            
ATOM    260  HA  ILE    16      54.071  57.900 108.706  1.00  0.00            
ATOM    261  CB  ILE    16      55.803  57.769 109.904  1.00  0.00            
ATOM    262  HB  ILE    16      56.378  58.592 109.480  1.00  0.00            
ATOM    263  CG2 ILE    16      54.944  58.238 111.072  1.00  0.00            
ATOM    264 1HG2 ILE    16      55.613  58.774 111.745  1.00  0.00            
ATOM    265 2HG2 ILE    16      54.168  58.935 110.753  1.00  0.00            
ATOM    266 3HG2 ILE    16      54.464  57.421 111.611  1.00  0.00            
ATOM    267  CG1 ILE    16      56.956  56.825 110.210  1.00  0.00            
ATOM    268 1HG1 ILE    16      57.622  56.976 109.360  1.00  0.00            
ATOM    269 2HG1 ILE    16      56.732  55.758 110.248  1.00  0.00            
ATOM    270  CD  ILE    16      57.645  57.275 111.477  1.00  0.00            
ATOM    271  HD1 ILE    16      57.035  57.117 112.366  1.00  0.00            
ATOM    272  HD2 ILE    16      58.476  56.580 111.598  1.00  0.00            
ATOM    273  HD3 ILE    16      58.197  58.208 111.362  1.00  0.00            
ATOM    274  C   ILE    16      55.672  57.271 107.450  1.00  0.00            
ATOM    275  O   ILE    16      56.169  56.261 106.981  1.00  0.00            
ATOM    276  N   THR    17      55.685  58.425 106.809  1.00  0.00            
ATOM    277  H   THR    17      55.177  59.185 107.239  1.00  0.00            
ATOM    278  CA  THR    17      56.573  58.780 105.687  1.00  0.00            
ATOM    279  HA  THR    17      56.562  58.031 104.895  1.00  0.00            
ATOM    280  CB  THR    17      56.140  60.050 104.972  1.00  0.00            
ATOM    281  HB  THR    17      56.595  60.895 105.489  1.00  0.00            
ATOM    282  CG2 THR    17      56.521  60.047 103.501  1.00  0.00            
ATOM    283 1HG2 THR    17      55.932  60.793 102.967  1.00  0.00            
ATOM    284 2HG2 THR    17      57.578  60.310 103.451  1.00  0.00            
ATOM    285 3HG2 THR    17      56.432  59.083 103.001  1.00  0.00            
ATOM    286  OG1 THR    17      54.737  60.296 105.011  1.00  0.00            
ATOM    287  HG1 THR    17      54.505  60.631 105.880  1.00  0.00            
ATOM    288  C   THR    17      58.027  58.918 106.118  1.00  0.00            
ATOM    289  O   THR    17      58.346  59.701 107.005  1.00  0.00            
ATOM    290  N   HIS    18      58.947  58.208 105.432  1.00  0.00            
ATOM    291  H   HIS    18      58.625  57.611 104.684  1.00  0.00            
ATOM    292  CA  HIS    18      60.412  58.496 105.593  1.00  0.00            
ATOM    293  HA  HIS    18      60.506  59.118 106.482  1.00  0.00            
ATOM    294  CB  HIS    18      61.139  57.165 105.942  1.00  0.00            
ATOM    295  HB1 HIS    18      62.147  57.247 106.348  1.00  0.00            
ATOM    296  HB2 HIS    18      61.289  56.582 105.033  1.00  0.00            
ATOM    297  CG  HIS    18      60.418  56.290 106.983  1.00  0.00            
ATOM    298  ND1 HIS    18      59.215  55.706 106.699  1.00  0.00            
ATOM    299  CE1 HIS    18      58.787  55.070 107.796  1.00  0.00            
ATOM    300  HE1 HIS    18      57.879  54.505 107.945  1.00  0.00            
ATOM    301  NE2 HIS    18      59.659  55.310 108.773  1.00  0.00            
ATOM    302  HE2 HIS    18      59.639  54.913 109.702  1.00  0.00            
ATOM    303  CD2 HIS    18      60.661  56.131 108.325  1.00  0.00            
ATOM    304  HD2 HIS    18      61.513  56.530 108.855  1.00  0.00            
ATOM    305  C   HIS    18      60.965  59.196 104.382  1.00  0.00            
ATOM    306  O   HIS    18      60.398  59.197 103.272  1.00  0.00            
ATOM    307  N   PHE    19      62.118  59.786 104.488  1.00  0.00            
ATOM    308  H   PHE    19      62.457  60.036 105.407  1.00  0.00            
ATOM    309  CA  PHE    19      62.776  60.562 103.465  1.00  0.00            
ATOM    310  HA  PHE    19      62.177  60.379 102.573  1.00  0.00            
ATOM    311  CB  PHE    19      62.818  62.110 103.737  1.00  0.00            
ATOM    312  HB1 PHE    19      63.426  62.531 102.936  1.00  0.00            
ATOM    313  HB2 PHE    19      63.349  62.279 104.674  1.00  0.00            
ATOM    314  CG  PHE    19      61.422  62.681 103.762  1.00  0.00            
ATOM    315  CD1 PHE    19      60.746  62.949 102.533  1.00  0.00            
ATOM    316  HD1 PHE    19      61.330  62.780 101.641  1.00  0.00            
ATOM    317  CE1 PHE    19      59.509  63.571 102.569  1.00  0.00            
ATOM    318  HE1 PHE    19      59.013  63.799 101.637  1.00  0.00            
ATOM    319  CZ  PHE    19      58.907  63.872 103.794  1.00  0.00            
ATOM    320  HZ  PHE    19      57.907  64.271 103.712  1.00  0.00            
ATOM    321  CE2 PHE    19      59.478  63.518 105.025  1.00  0.00            
ATOM    322  HE2 PHE    19      58.941  63.572 105.960  1.00  0.00            
ATOM    323  CD2 PHE    19      60.756  62.944 105.014  1.00  0.00            
ATOM    324  HD2 PHE    19      61.333  62.801 105.916  1.00  0.00            
ATOM    325  C   PHE    19      64.227  60.051 103.328  1.00  0.00            
ATOM    326  O   PHE    19      64.940  60.114 104.328  1.00  0.00            
ATOM    327  N   LEU    20      64.654  59.706 102.103  1.00  0.00            
ATOM    328  H   LEU    20      64.001  59.813 101.340  1.00  0.00            
ATOM    329  CA  LEU    20      65.923  59.238 101.736  1.00  0.00            
ATOM    330  HA  LEU    20      66.512  58.968 102.612  1.00  0.00            
ATOM    331  CB  LEU    20      65.818  57.903 100.932  1.00  0.00            
ATOM    332  HB1 LEU    20      65.171  58.092 100.074  1.00  0.00            
ATOM    333  HB2 LEU    20      65.293  57.115 101.471  1.00  0.00            
ATOM    334  CG  LEU    20      67.139  57.335 100.430  1.00  0.00            
ATOM    335  HG  LEU    20      67.657  58.019  99.758  1.00  0.00            
ATOM    336  CD1 LEU    20      68.082  57.114 101.592  1.00  0.00            
ATOM    337 1HD1 LEU    20      67.676  56.635 102.483  1.00  0.00            
ATOM    338 2HD1 LEU    20      68.978  56.645 101.187  1.00  0.00            
ATOM    339 3HD1 LEU    20      68.459  57.989 102.122  1.00  0.00            
ATOM    340  CD2 LEU    20      66.967  56.109  99.650  1.00  0.00            
ATOM    341 1HD2 LEU    20      67.828  55.467  99.461  1.00  0.00            
ATOM    342 2HD2 LEU    20      66.233  55.506 100.184  1.00  0.00            
ATOM    343 3HD2 LEU    20      66.461  56.475  98.757  1.00  0.00            
ATOM    344  C   LEU    20      66.706  60.302 101.005  1.00  0.00            
ATOM    345  O   LEU    20      66.163  60.787 100.003  1.00  0.00            
ATOM    346  N   GLN    21      67.932  60.598 101.378  1.00  0.00            
ATOM    347  H   GLN    21      68.256  60.248 102.268  1.00  0.00            
ATOM    348  CA  GLN    21      68.709  61.651 100.822  1.00  0.00            
ATOM    349  HA  GLN    21      68.211  62.007  99.920  1.00  0.00            
ATOM    350  CB  GLN    21      68.786  62.805 101.866  1.00  0.00            
ATOM    351  HB1 GLN    21      69.137  62.413 102.820  1.00  0.00            
ATOM    352  HB2 GLN    21      67.807  63.249 102.050  1.00  0.00            
ATOM    353  CG  GLN    21      69.789  63.924 101.348  1.00  0.00            
ATOM    354  HG1 GLN    21      69.534  64.218 100.330  1.00  0.00            
ATOM    355  HG2 GLN    21      70.811  63.564 101.230  1.00  0.00            
ATOM    356  CD  GLN    21      69.632  65.122 102.344  1.00  0.00            
ATOM    357  OE1 GLN    21      68.887  66.082 102.151  1.00  0.00            
ATOM    358  NE2 GLN    21      70.381  65.052 103.373  1.00  0.00            
ATOM    359 1HE2 GLN    21      71.065  64.319 103.496  1.00  0.00            
ATOM    360 2HE2 GLN    21      70.141  65.768 104.045  1.00  0.00            
ATOM    361  C   GLN    21      70.103  61.133 100.491  1.00  0.00            
ATOM    362  O   GLN    21      70.786  60.472 101.320  1.00  0.00            
ATOM    363  N   VAL    22      70.579  61.426  99.271  1.00  0.00            
ATOM    364  H   VAL    22      70.176  62.123  98.661  1.00  0.00            
ATOM    365  CA  VAL    22      71.953  60.991  98.880  1.00  0.00            
ATOM    366  HA  VAL    22      72.466  60.611  99.764  1.00  0.00            
ATOM    367  CB  VAL    22      71.733  59.875  97.823  1.00  0.00            
ATOM    368  HB  VAL    22      70.980  60.205  97.107  1.00  0.00            
ATOM    369  CG1 VAL    22      72.957  59.491  97.010  1.00  0.00            
ATOM    370 1HG1 VAL    22      73.479  60.344  96.577  1.00  0.00            
ATOM    371 2HG1 VAL    22      73.691  58.996  97.646  1.00  0.00            
ATOM    372 3HG1 VAL    22      72.538  58.833  96.248  1.00  0.00            
ATOM    373  CG2 VAL    22      71.134  58.569  98.507  1.00  0.00            
ATOM    374 1HG2 VAL    22      71.681  58.203  99.377  1.00  0.00            
ATOM    375 2HG2 VAL    22      70.141  58.640  98.951  1.00  0.00            
ATOM    376 3HG2 VAL    22      71.018  57.754  97.792  1.00  0.00            
ATOM    377  C   VAL    22      72.667  62.098  98.172  1.00  0.00            
ATOM    378  O   VAL    22      72.101  62.840  97.353  1.00  0.00            
ATOM    379  N   SER    23      73.905  62.310  98.626  1.00  0.00            
ATOM    380  H   SER    23      74.019  62.059  99.597  1.00  0.00            
ATOM    381  CA  SER    23      74.623  63.542  98.239  1.00  0.00            
ATOM    382  HA  SER    23      74.144  64.118  97.447  1.00  0.00            
ATOM    383  CB  SER    23      74.591  64.514  99.400  1.00  0.00            
ATOM    384  HB1 SER    23      74.880  65.505  99.049  1.00  0.00            
ATOM    385  HB2 SER    23      75.347  64.236 100.134  1.00  0.00            
ATOM    386  OG  SER    23      73.304  64.486 100.052  1.00  0.00            
ATOM    387  HG  SER    23      73.440  64.994 100.854  1.00  0.00            
ATOM    388  C   SER    23      76.083  63.232  97.829  1.00  0.00            
ATOM    389  O   SER    23      76.817  62.684  98.650  1.00  0.00            
ATOM    390  N   TRP    24      76.452  63.794  96.688  1.00  0.00            
ATOM    391  H   TRP    24      75.823  64.401  96.182  1.00  0.00            
ATOM    392  CA  TRP    24      77.664  63.234  95.959  1.00  0.00            
ATOM    393  HA  TRP    24      78.357  62.812  96.687  1.00  0.00            
ATOM    394  CB  TRP    24      77.250  62.174  94.996  1.00  0.00            
ATOM    395  HB1 TRP    24      76.599  61.478  95.524  1.00  0.00            
ATOM    396  HB2 TRP    24      78.113  61.548  94.767  1.00  0.00            
ATOM    397  CG  TRP    24      76.614  62.565  93.699  1.00  0.00            
ATOM    398  CD1 TRP    24      77.226  63.045  92.605  1.00  0.00            
ATOM    399  HD1 TRP    24      78.271  63.316  92.567  1.00  0.00            
ATOM    400  NE1 TRP    24      76.328  63.130  91.558  1.00  0.00            
ATOM    401  HE1 TRP    24      76.463  63.669  90.715  1.00  0.00            
ATOM    402  CE2 TRP    24      75.006  62.898  92.021  1.00  0.00            
ATOM    403  CZ2 TRP    24      73.782  63.080  91.367  1.00  0.00            
ATOM    404  HZ2 TRP    24      73.716  63.451  90.355  1.00  0.00            
ATOM    405  CH2 TRP    24      72.655  62.742  92.153  1.00  0.00            
ATOM    406  HH2 TRP    24      71.678  62.832  91.702  1.00  0.00            
ATOM    407  CZ3 TRP    24      72.810  62.152  93.452  1.00  0.00            
ATOM    408  HZ3 TRP    24      71.883  61.929  93.958  1.00  0.00            
ATOM    409  CE3 TRP    24      74.054  62.074  94.101  1.00  0.00            
ATOM    410  HE3 TRP    24      74.189  61.842  95.148  1.00  0.00            
ATOM    411  CD2 TRP    24      75.194  62.436  93.374  1.00  0.00            
ATOM    412  C   TRP    24      78.430  64.428  95.326  1.00  0.00            
ATOM    413  O   TRP    24      77.851  65.524  95.143  1.00  0.00            
ATOM    414  N   GLU    25      79.736  64.296  95.148  1.00  0.00            
ATOM    415  H   GLU    25      80.117  63.379  95.334  1.00  0.00            
ATOM    416  CA  GLU    25      80.625  65.165  94.383  1.00  0.00            
ATOM    417  HA  GLU    25      80.143  66.037  93.940  1.00  0.00            
ATOM    418  CB  GLU    25      81.754  65.624  95.338  1.00  0.00            
ATOM    419  HB1 GLU    25      82.143  64.791  95.924  1.00  0.00            
ATOM    420  HB2 GLU    25      81.434  66.364  96.072  1.00  0.00            
ATOM    421  CG  GLU    25      82.891  66.369  94.613  1.00  0.00            
ATOM    422  HG1 GLU    25      83.063  66.059  93.583  1.00  0.00            
ATOM    423  HG2 GLU    25      83.778  66.368  95.248  1.00  0.00            
ATOM    424  CD  GLU    25      82.635  67.853  94.586  1.00  0.00            
ATOM    425  OE1 GLU    25      83.592  68.633  94.730  1.00  0.00            
ATOM    426  OE2 GLU    25      81.453  68.292  94.509  1.00  0.00            
ATOM    427  C   GLU    25      81.093  64.400  93.162  1.00  0.00            
ATOM    428  O   GLU    25      81.430  63.189  93.259  1.00  0.00            
ATOM    429  N   LYS    26      81.218  65.113  92.012  1.00  0.00            
ATOM    430  H   LYS    26      80.936  66.073  92.150  1.00  0.00            
ATOM    431  CA  LYS    26      81.554  64.683  90.615  1.00  0.00            
ATOM    432  HA  LYS    26      81.351  65.477  89.897  1.00  0.00            
ATOM    433  CB  LYS    26      83.045  64.442  90.624  1.00  0.00            
ATOM    434  HB1 LYS    26      83.380  63.608  91.242  1.00  0.00            
ATOM    435  HB2 LYS    26      83.525  65.300  91.095  1.00  0.00            
ATOM    436  CG  LYS    26      83.755  64.200  89.273  1.00  0.00            
ATOM    437  HG1 LYS    26      83.611  63.161  88.974  1.00  0.00            
ATOM    438  HG2 LYS    26      84.838  64.143  89.376  1.00  0.00            
ATOM    439  CD  LYS    26      83.257  65.228  88.216  1.00  0.00            
ATOM    440  HD1 LYS    26      83.253  66.253  88.586  1.00  0.00            
ATOM    441  HD2 LYS    26      82.278  64.966  87.815  1.00  0.00            
ATOM    442  CE  LYS    26      84.239  65.232  87.054  1.00  0.00            
ATOM    443  HE1 LYS    26      83.710  65.691  86.218  1.00  0.00            
ATOM    444  HE2 LYS    26      84.456  64.232  86.678  1.00  0.00            
ATOM    445  NZ  LYS    26      85.514  65.812  87.313  1.00  0.00            
ATOM    446  HZ1 LYS    26      86.237  65.540  86.662  1.00  0.00            
ATOM    447  HZ2 LYS    26      85.452  66.815  87.212  1.00  0.00            
ATOM    448  HZ3 LYS    26      85.838  65.605  88.247  1.00  0.00            
ATOM    449  C   LYS    26      80.744  63.491  90.084  1.00  0.00            
ATOM    450  O   LYS    26      80.317  63.571  88.912  1.00  0.00            
ATOM    451  N   THR    27      80.438  62.464  90.941  1.00  0.00            
ATOM    452  H   THR    27      80.800  62.407  91.882  1.00  0.00            
ATOM    453  CA  THR    27      79.570  61.345  90.537  1.00  0.00            
ATOM    454  HA  THR    27      78.651  61.732  90.097  1.00  0.00            
ATOM    455  CB  THR    27      80.297  60.454  89.515  1.00  0.00            
ATOM    456  HB  THR    27      80.379  60.983  88.566  1.00  0.00            
ATOM    457  CG2 THR    27      81.670  59.897  89.969  1.00  0.00            
ATOM    458 1HG2 THR    27      82.239  60.711  90.417  1.00  0.00            
ATOM    459 2HG2 THR    27      81.484  59.113  90.703  1.00  0.00            
ATOM    460 3HG2 THR    27      82.276  59.617  89.107  1.00  0.00            
ATOM    461  OG1 THR    27      79.495  59.302  89.261  1.00  0.00            
ATOM    462  HG1 THR    27      79.685  58.976  88.378  1.00  0.00            
ATOM    463  C   THR    27      79.175  60.458  91.689  1.00  0.00            
ATOM    464  O   THR    27      79.947  60.328  92.649  1.00  0.00            
ATOM    465  N   LEU    28      78.011  59.855  91.593  1.00  0.00            
ATOM    466  H   LEU    28      77.403  60.126  90.833  1.00  0.00            
ATOM    467  CA  LEU    28      77.424  58.856  92.512  1.00  0.00            
ATOM    468  HA  LEU    28      77.405  59.240  93.532  1.00  0.00            
ATOM    469  CB  LEU    28      75.956  58.561  92.009  1.00  0.00            
ATOM    470  HB1 LEU    28      75.965  57.823  91.206  1.00  0.00            
ATOM    471  HB2 LEU    28      75.549  59.516  91.677  1.00  0.00            
ATOM    472  CG  LEU    28      75.020  57.894  93.019  1.00  0.00            
ATOM    473  HG  LEU    28      75.343  56.854  93.048  1.00  0.00            
ATOM    474  CD1 LEU    28      75.024  58.481  94.434  1.00  0.00            
ATOM    475 1HD1 LEU    28      74.283  58.006  95.077  1.00  0.00            
ATOM    476 2HD1 LEU    28      76.028  58.469  94.857  1.00  0.00            
ATOM    477 3HD1 LEU    28      74.836  59.554  94.403  1.00  0.00            
ATOM    478  CD2 LEU    28      73.530  57.991  92.633  1.00  0.00            
ATOM    479 1HD2 LEU    28      73.331  57.579  91.643  1.00  0.00            
ATOM    480 2HD2 LEU    28      72.870  57.429  93.294  1.00  0.00            
ATOM    481 3HD2 LEU    28      73.300  59.056  92.606  1.00  0.00            
ATOM    482  C   LEU    28      78.201  57.547  92.611  1.00  0.00            
ATOM    483  O   LEU    28      78.284  56.993  93.705  1.00  0.00            
ATOM    484  N   GLU    29      78.923  57.220  91.551  1.00  0.00            
ATOM    485  H   GLU    29      78.984  57.895  90.802  1.00  0.00            
ATOM    486  CA  GLU    29      79.769  55.984  91.430  1.00  0.00            
ATOM    487  HA  GLU    29      79.256  55.088  91.780  1.00  0.00            
ATOM    488  CB  GLU    29      79.994  55.686  90.003  1.00  0.00            
ATOM    489  HB1 GLU    29      80.921  55.138  89.834  1.00  0.00            
ATOM    490  HB2 GLU    29      80.165  56.639  89.503  1.00  0.00            
ATOM    491  CG  GLU    29      78.975  54.957  89.207  1.00  0.00            
ATOM    492  HG1 GLU    29      77.953  55.171  89.521  1.00  0.00            
ATOM    493  HG2 GLU    29      79.070  53.887  89.389  1.00  0.00            
ATOM    494  CD  GLU    29      79.062  55.273  87.752  1.00  0.00            
ATOM    495  OE1 GLU    29      79.826  54.606  86.996  1.00  0.00            
ATOM    496  OE2 GLU    29      78.222  56.000  87.248  1.00  0.00            
ATOM    497  C   GLU    29      81.034  56.091  92.235  1.00  0.00            
ATOM    498  O   GLU    29      81.692  55.066  92.490  1.00  0.00            
ATOM    499  N   SER    30      81.419  57.235  92.745  1.00  0.00            
ATOM    500  H   SER    30      80.820  58.000  92.468  1.00  0.00            
ATOM    501  CA  SER    30      82.588  57.460  93.586  1.00  0.00            
ATOM    502  HA  SER    30      83.336  56.694  93.383  1.00  0.00            
ATOM    503  CB  SER    30      83.275  58.753  93.257  1.00  0.00            
ATOM    504  HB1 SER    30      84.008  58.994  94.027  1.00  0.00            
ATOM    505  HB2 SER    30      82.551  59.566  93.204  1.00  0.00            
ATOM    506  OG  SER    30      83.946  58.661  91.980  1.00  0.00            
ATOM    507  HG  SER    30      84.377  59.497  91.787  1.00  0.00            
ATOM    508  C   SER    30      82.403  57.278  95.085  1.00  0.00            
ATOM    509  O   SER    30      83.315  57.547  95.844  1.00  0.00            
ATOM    510  N   GLY    31      81.145  57.106  95.539  1.00  0.00            
ATOM    511  H   GLY    31      80.373  57.181  94.891  1.00  0.00            
ATOM    512  CA  GLY    31      80.750  57.078  96.955  1.00  0.00            
ATOM    513  HA1 GLY    31      81.563  56.975  97.674  1.00  0.00            
ATOM    514  HA2 GLY    31      80.073  56.226  97.006  1.00  0.00            
ATOM    515  C   GLY    31      79.947  58.278  97.292  1.00  0.00            
ATOM    516  O   GLY    31      79.694  59.073  96.408  1.00  0.00            
ATOM    517  N   PHE    32      79.509  58.386  98.581  1.00  0.00            
ATOM    518  H   PHE    32      79.827  57.657  99.204  1.00  0.00            
ATOM    519  CA  PHE    32      78.509  59.460  98.974  1.00  0.00            
ATOM    520  HA  PHE    32      78.825  60.457  98.667  1.00  0.00            
ATOM    521  CB  PHE    32      77.189  59.269  98.263  1.00  0.00            
ATOM    522  HB1 PHE    32      77.343  59.429  97.196  1.00  0.00            
ATOM    523  HB2 PHE    32      76.533  60.061  98.623  1.00  0.00            
ATOM    524  CG  PHE    32      76.439  57.902  98.467  1.00  0.00            
ATOM    525  CD1 PHE    32      75.545  57.663  99.509  1.00  0.00            
ATOM    526  HD1 PHE    32      75.329  58.461 100.204  1.00  0.00            
ATOM    527  CE1 PHE    32      74.693  56.584  99.446  1.00  0.00            
ATOM    528  HE1 PHE    32      73.907  56.403 100.164  1.00  0.00            
ATOM    529  CZ  PHE    32      74.885  55.581  98.507  1.00  0.00            
ATOM    530  HZ  PHE    32      74.239  54.747  98.739  1.00  0.00            
ATOM    531  CE2 PHE    32      75.767  55.749  97.427  1.00  0.00            
ATOM    532  HE2 PHE    32      75.657  55.056  96.606  1.00  0.00            
ATOM    533  CD2 PHE    32      76.587  56.923  97.428  1.00  0.00            
ATOM    534  HD2 PHE    32      77.225  57.023  96.563  1.00  0.00            
ATOM    535  C   PHE    32      78.255  59.533 100.470  1.00  0.00            
ATOM    536  O   PHE    32      78.568  58.540 101.174  1.00  0.00            
ATOM    537  N   VAL    33      77.830  60.708 101.020  1.00  0.00            
ATOM    538  H   VAL    33      77.786  61.478 100.369  1.00  0.00            
ATOM    539  CA  VAL    33      77.228  60.758 102.382  1.00  0.00            
ATOM    540  HA  VAL    33      77.628  60.004 103.060  1.00  0.00            
ATOM    541  CB  VAL    33      77.422  62.151 103.028  1.00  0.00            
ATOM    542  HB  VAL    33      76.956  62.019 104.005  1.00  0.00            
ATOM    543  CG1 VAL    33      78.914  62.385 103.312  1.00  0.00            
ATOM    544 1HG1 VAL    33      79.486  62.552 102.399  1.00  0.00            
ATOM    545 2HG1 VAL    33      79.060  63.273 103.928  1.00  0.00            
ATOM    546 3HG1 VAL    33      79.258  61.564 103.941  1.00  0.00            
ATOM    547  CG2 VAL    33      76.923  63.363 102.259  1.00  0.00            
ATOM    548 1HG2 VAL    33      77.312  63.309 101.242  1.00  0.00            
ATOM    549 2HG2 VAL    33      75.836  63.313 102.321  1.00  0.00            
ATOM    550 3HG2 VAL    33      77.255  64.271 102.763  1.00  0.00            
ATOM    551  C   VAL    33      75.720  60.434 102.214  1.00  0.00            
ATOM    552  O   VAL    33      75.082  60.774 101.239  1.00  0.00            
ATOM    553  N   ILE    34      75.158  59.700 103.217  1.00  0.00            
ATOM    554  H   ILE    34      75.790  59.535 103.987  1.00  0.00            
ATOM    555  CA  ILE    34      73.753  59.216 103.200  1.00  0.00            
ATOM    556  HA  ILE    34      73.301  59.668 102.317  1.00  0.00            
ATOM    557  CB  ILE    34      73.524  57.734 103.017  1.00  0.00            
ATOM    558  HB  ILE    34      73.934  57.450 102.048  1.00  0.00            
ATOM    559  CG2 ILE    34      74.321  56.850 104.114  1.00  0.00            
ATOM    560 1HG2 ILE    34      75.390  56.950 103.925  1.00  0.00            
ATOM    561 2HG2 ILE    34      74.109  57.055 105.163  1.00  0.00            
ATOM    562 3HG2 ILE    34      74.056  55.802 103.977  1.00  0.00            
ATOM    563  CG1 ILE    34      72.047  57.407 102.900  1.00  0.00            
ATOM    564 1HG1 ILE    34      71.685  57.847 101.971  1.00  0.00            
ATOM    565 2HG1 ILE    34      71.403  57.774 103.699  1.00  0.00            
ATOM    566  CD  ILE    34      71.736  55.844 102.800  1.00  0.00            
ATOM    567  HD1 ILE    34      71.873  55.351 103.762  1.00  0.00            
ATOM    568  HD2 ILE    34      70.717  55.794 102.417  1.00  0.00            
ATOM    569  HD3 ILE    34      72.440  55.463 102.060  1.00  0.00            
ATOM    570  C   ILE    34      73.044  59.708 104.473  1.00  0.00            
ATOM    571  O   ILE    34      73.564  59.822 105.621  1.00  0.00            
ATOM    572  N   THR    35      71.757  60.133 104.290  1.00  0.00            
ATOM    573  H   THR    35      71.306  59.983 103.399  1.00  0.00            
ATOM    574  CA  THR    35      70.957  60.557 105.454  1.00  0.00            
ATOM    575  HA  THR    35      71.332  60.023 106.327  1.00  0.00            
ATOM    576  CB  THR    35      71.049  62.083 105.582  1.00  0.00            
ATOM    577  HB  THR    35      70.484  62.495 104.746  1.00  0.00            
ATOM    578  CG2 THR    35      70.392  62.573 106.933  1.00  0.00            
ATOM    579 1HG2 THR    35      69.357  62.710 106.619  1.00  0.00            
ATOM    580 2HG2 THR    35      70.729  61.968 107.775  1.00  0.00            
ATOM    581 3HG2 THR    35      70.744  63.585 107.134  1.00  0.00            
ATOM    582  OG1 THR    35      72.326  62.588 105.552  1.00  0.00            
ATOM    583  HG1 THR    35      72.670  62.315 104.698  1.00  0.00            
ATOM    584  C   THR    35      69.519  60.046 105.277  1.00  0.00            
ATOM    585  O   THR    35      68.993  60.030 104.190  1.00  0.00            
ATOM    586  N   LEU    36      68.848  59.779 106.430  1.00  0.00            
ATOM    587  H   LEU    36      69.388  59.816 107.283  1.00  0.00            
ATOM    588  CA  LEU    36      67.487  59.371 106.597  1.00  0.00            
ATOM    589  HA  LEU    36      66.950  59.460 105.652  1.00  0.00            
ATOM    590  CB  LEU    36      67.341  57.881 106.934  1.00  0.00            
ATOM    591  HB1 LEU    36      67.942  57.830 107.842  1.00  0.00            
ATOM    592  HB2 LEU    36      67.844  57.389 106.102  1.00  0.00            
ATOM    593  CG  LEU    36      65.936  57.303 107.208  1.00  0.00            
ATOM    594  HG  LEU    36      65.270  58.036 107.663  1.00  0.00            
ATOM    595  CD1 LEU    36      65.327  56.885 105.911  1.00  0.00            
ATOM    596 1HD1 LEU    36      64.448  56.244 105.976  1.00  0.00            
ATOM    597 2HD1 LEU    36      64.978  57.713 105.295  1.00  0.00            
ATOM    598 3HD1 LEU    36      66.012  56.220 105.384  1.00  0.00            
ATOM    599  CD2 LEU    36      65.825  56.037 108.048  1.00  0.00            
ATOM    600 1HD2 LEU    36      64.776  55.746 108.112  1.00  0.00            
ATOM    601 2HD2 LEU    36      66.249  55.140 107.597  1.00  0.00            
ATOM    602 3HD2 LEU    36      66.282  56.191 109.025  1.00  0.00            
ATOM    603  C   LEU    36      66.867  60.394 107.601  1.00  0.00            
ATOM    604  O   LEU    36      67.433  60.672 108.669  1.00  0.00            
ATOM    605  N   THR    37      65.585  60.723 107.351  1.00  0.00            
ATOM    606  H   THR    37      65.320  60.517 106.398  1.00  0.00            
ATOM    607  CA  THR    37      64.642  61.213 108.328  1.00  0.00            
ATOM    608  HA  THR    37      64.915  60.789 109.294  1.00  0.00            
ATOM    609  CB  THR    37      64.891  62.710 108.523  1.00  0.00            
ATOM    610  HB  THR    37      65.957  62.845 108.704  1.00  0.00            
ATOM    611  CG2 THR    37      64.591  63.614 107.301  1.00  0.00            
ATOM    612 1HG2 THR    37      65.095  63.148 106.455  1.00  0.00            
ATOM    613 2HG2 THR    37      63.505  63.548 107.228  1.00  0.00            
ATOM    614 3HG2 THR    37      64.876  64.637 107.544  1.00  0.00            
ATOM    615  OG1 THR    37      64.057  63.218 109.603  1.00  0.00            
ATOM    616  HG1 THR    37      64.228  62.686 110.384  1.00  0.00            
ATOM    617  C   THR    37      63.102  60.878 108.163  1.00  0.00            
ATOM    618  O   THR    37      62.623  60.785 107.050  1.00  0.00            
ATOM    619  N   ASP    38      62.416  60.774 109.271  1.00  0.00            
ATOM    620  H   ASP    38      62.844  60.842 110.183  1.00  0.00            
ATOM    621  CA  ASP    38      60.957  60.696 109.284  1.00  0.00            
ATOM    622  HA  ASP    38      60.488  60.570 108.308  1.00  0.00            
ATOM    623  CB  ASP    38      60.594  59.576 110.186  1.00  0.00            
ATOM    624  HB1 ASP    38      61.084  58.648 109.894  1.00  0.00            
ATOM    625  HB2 ASP    38      59.524  59.430 110.040  1.00  0.00            
ATOM    626  CG  ASP    38      60.914  59.833 111.696  1.00  0.00            
ATOM    627  OD1 ASP    38      61.551  60.817 112.113  1.00  0.00            
ATOM    628  OD2 ASP    38      60.510  58.942 112.513  1.00  0.00            
ATOM    629  C   ASP    38      60.235  62.018 109.782  1.00  0.00            
ATOM    630  O   ASP    38      59.054  61.962 110.141  1.00  0.00            
ATOM    631  N   GLY    39      60.883  63.184 109.885  1.00  0.00            
ATOM    632  H   GLY    39      61.858  63.135 109.624  1.00  0.00            
ATOM    633  CA  GLY    39      60.327  64.414 110.490  1.00  0.00            
ATOM    634  HA1 GLY    39      59.321  64.587 110.109  1.00  0.00            
ATOM    635  HA2 GLY    39      60.890  65.258 110.090  1.00  0.00            
ATOM    636  C   GLY    39      60.307  64.515 112.046  1.00  0.00            
ATOM    637  O   GLY    39      59.831  65.526 112.560  1.00  0.00            
ATOM    638  N   HIS    40      60.873  63.489 112.722  1.00  0.00            
ATOM    639  H   HIS    40      61.171  62.676 112.201  1.00  0.00            
ATOM    640  CA  HIS    40      61.048  63.401 114.157  1.00  0.00            
ATOM    641  HA  HIS    40      60.906  64.424 114.505  1.00  0.00            
ATOM    642  CB  HIS    40      59.955  62.515 114.839  1.00  0.00            
ATOM    643  HB1 HIS    40      60.148  61.487 114.530  1.00  0.00            
ATOM    644  HB2 HIS    40      58.960  62.831 114.524  1.00  0.00            
ATOM    645  CG  HIS    40      59.895  62.764 116.313  1.00  0.00            
ATOM    646  ND1 HIS    40      59.246  63.794 116.898  1.00  0.00            
ATOM    647  CE1 HIS    40      59.242  63.468 118.209  1.00  0.00            
ATOM    648  HE1 HIS    40      58.939  64.113 119.020  1.00  0.00            
ATOM    649  NE2 HIS    40      59.844  62.323 118.428  1.00  0.00            
ATOM    650  HE2 HIS    40      59.855  61.818 119.303  1.00  0.00            
ATOM    651  CD2 HIS    40      60.293  61.824 117.209  1.00  0.00            
ATOM    652  HD2 HIS    40      60.604  60.831 116.921  1.00  0.00            
ATOM    653  C   HIS    40      62.492  63.083 114.540  1.00  0.00            
ATOM    654  O   HIS    40      62.978  63.677 115.473  1.00  0.00            
ATOM    655  N   SER    41      63.244  62.183 113.849  1.00  0.00            
ATOM    656  H   SER    41      62.650  61.679 113.206  1.00  0.00            
ATOM    657  CA  SER    41      64.586  61.702 114.075  1.00  0.00            
ATOM    658  HA  SER    41      65.195  62.270 114.778  1.00  0.00            
ATOM    659  CB  SER    41      64.530  60.193 114.421  1.00  0.00            
ATOM    660  HB1 SER    41      65.529  59.787 114.582  1.00  0.00            
ATOM    661  HB2 SER    41      64.100  59.759 113.518  1.00  0.00            
ATOM    662  OG  SER    41      63.660  59.859 115.538  1.00  0.00            
ATOM    663  HG  SER    41      63.540  58.916 115.675  1.00  0.00            
ATOM    664  C   SER    41      65.357  61.681 112.733  1.00  0.00            
ATOM    665  O   SER    41      64.791  61.687 111.638  1.00  0.00            
ATOM    666  N   ALA    42      66.634  61.693 112.917  1.00  0.00            
ATOM    667  H   ALA    42      67.034  61.561 113.835  1.00  0.00            
ATOM    668  CA  ALA    42      67.616  61.665 111.874  1.00  0.00            
ATOM    669  HA  ALA    42      67.108  61.394 110.948  1.00  0.00            
ATOM    670  CB  ALA    42      68.176  63.103 111.631  1.00  0.00            
ATOM    671  HB1 ALA    42      67.419  63.640 111.060  1.00  0.00            
ATOM    672  HB2 ALA    42      68.342  63.558 112.608  1.00  0.00            
ATOM    673  HB3 ALA    42      69.113  63.011 111.082  1.00  0.00            
ATOM    674  C   ALA    42      68.841  60.748 112.049  1.00  0.00            
ATOM    675  O   ALA    42      69.358  60.664 113.104  1.00  0.00            
ATOM    676  N   TRP    43      69.277  60.187 110.935  1.00  0.00            
ATOM    677  H   TRP    43      68.780  60.400 110.082  1.00  0.00            
ATOM    678  CA  TRP    43      70.399  59.265 110.946  1.00  0.00            
ATOM    679  HA  TRP    43      70.978  59.342 111.866  1.00  0.00            
ATOM    680  CB  TRP    43      69.897  57.780 110.889  1.00  0.00            
ATOM    681  HB1 TRP    43      70.817  57.210 111.017  1.00  0.00            
ATOM    682  HB2 TRP    43      69.636  57.463 109.879  1.00  0.00            
ATOM    683  CG  TRP    43      68.865  57.340 111.780  1.00  0.00            
ATOM    684  CD1 TRP    43      69.042  56.613 112.877  1.00  0.00            
ATOM    685  HD1 TRP    43      69.972  56.212 113.252  1.00  0.00            
ATOM    686  NE1 TRP    43      67.876  56.442 113.642  1.00  0.00            
ATOM    687  HE1 TRP    43      67.850  55.961 114.530  1.00  0.00            
ATOM    688  CE2 TRP    43      66.802  57.011 112.972  1.00  0.00            
ATOM    689  CZ2 TRP    43      65.435  57.039 113.173  1.00  0.00            
ATOM    690  HZ2 TRP    43      64.881  56.386 113.831  1.00  0.00            
ATOM    691  CH2 TRP    43      64.666  57.779 112.288  1.00  0.00            
ATOM    692  HH2 TRP    43      63.596  57.838 112.415  1.00  0.00            
ATOM    693  CZ3 TRP    43      65.200  58.319 111.123  1.00  0.00            
ATOM    694  HZ3 TRP    43      64.478  58.787 110.471  1.00  0.00            
ATOM    695  CE3 TRP    43      66.613  58.243 110.869  1.00  0.00            
ATOM    696  HE3 TRP    43      67.016  58.499 109.900  1.00  0.00            
ATOM    697  CD2 TRP    43      67.460  57.644 111.816  1.00  0.00            
ATOM    698  C   TRP    43      71.398  59.534 109.786  1.00  0.00            
ATOM    699  O   TRP    43      70.963  59.571 108.649  1.00  0.00            
ATOM    700  N   THR    44      72.692  59.775 110.105  1.00  0.00            
ATOM    701  H   THR    44      73.045  59.671 111.045  1.00  0.00            
ATOM    702  CA  THR    44      73.787  60.130 109.214  1.00  0.00            
ATOM    703  HA  THR    44      73.358  60.213 108.215  1.00  0.00            
ATOM    704  CB  THR    44      74.462  61.455 109.618  1.00  0.00            
ATOM    705  HB  THR    44      75.399  61.632 109.091  1.00  0.00            
ATOM    706  CG2 THR    44      73.447  62.551 109.396  1.00  0.00            
ATOM    707 1HG2 THR    44      73.914  63.534 109.471  1.00  0.00            
ATOM    708 2HG2 THR    44      72.993  62.490 108.407  1.00  0.00            
ATOM    709 3HG2 THR    44      72.669  62.354 110.133  1.00  0.00            
ATOM    710  OG1 THR    44      74.805  61.459 110.916  1.00  0.00            
ATOM    711  HG1 THR    44      75.236  62.305 111.057  1.00  0.00            
ATOM    712  C   THR    44      74.737  58.929 109.054  1.00  0.00            
ATOM    713  O   THR    44      75.141  58.324 110.076  1.00  0.00            
ATOM    714  N   GLY    45      75.229  58.582 107.821  1.00  0.00            
ATOM    715  H   GLY    45      74.818  59.144 107.089  1.00  0.00            
ATOM    716  CA  GLY    45      76.224  57.543 107.533  1.00  0.00            
ATOM    717  HA1 GLY    45      75.702  56.597 107.387  1.00  0.00            
ATOM    718  HA2 GLY    45      76.939  57.479 108.354  1.00  0.00            
ATOM    719  C   GLY    45      77.048  57.839 106.283  1.00  0.00            
ATOM    720  O   GLY    45      76.971  58.900 105.657  1.00  0.00            
ATOM    721  N   THR    46      77.886  56.944 105.869  1.00  0.00            
ATOM    722  H   THR    46      77.909  56.074 106.382  1.00  0.00            
ATOM    723  CA  THR    46      78.788  57.098 104.732  1.00  0.00            
ATOM    724  HA  THR    46      78.303  57.823 104.078  1.00  0.00            
ATOM    725  CB  THR    46      80.205  57.407 105.091  1.00  0.00            
ATOM    726  HB  THR    46      80.732  56.479 105.310  1.00  0.00            
ATOM    727  CG2 THR    46      80.964  58.059 103.921  1.00  0.00            
ATOM    728 1HG2 THR    46      82.011  58.151 104.213  1.00  0.00            
ATOM    729 2HG2 THR    46      80.818  57.450 103.030  1.00  0.00            
ATOM    730 3HG2 THR    46      80.582  59.035 103.621  1.00  0.00            
ATOM    731  OG1 THR    46      80.248  58.327 106.202  1.00  0.00            
ATOM    732  HG1 THR    46      80.314  57.933 107.075  1.00  0.00            
ATOM    733  C   THR    46      78.826  55.762 103.925  1.00  0.00            
ATOM    734  O   THR    46      78.791  54.693 104.497  1.00  0.00            
ATOM    735  N   VAL    47      79.009  55.794 102.617  1.00  0.00            
ATOM    736  H   VAL    47      78.972  56.702 102.177  1.00  0.00            
ATOM    737  CA  VAL    47      79.262  54.693 101.696  1.00  0.00            
ATOM    738  HA  VAL    47      79.424  53.748 102.214  1.00  0.00            
ATOM    739  CB  VAL    47      78.077  54.462 100.726  1.00  0.00            
ATOM    740  HB  VAL    47      77.968  55.310 100.049  1.00  0.00            
ATOM    741  CG1 VAL    47      78.245  53.283  99.800  1.00  0.00            
ATOM    742 1HG1 VAL    47      78.207  52.383 100.413  1.00  0.00            
ATOM    743 2HG1 VAL    47      77.456  53.241  99.048  1.00  0.00            
ATOM    744 3HG1 VAL    47      79.180  53.385  99.249  1.00  0.00            
ATOM    745  CG2 VAL    47      76.714  54.308 101.457  1.00  0.00            
ATOM    746 1HG2 VAL    47      76.649  53.394 102.048  1.00  0.00            
ATOM    747 2HG2 VAL    47      76.551  55.173 102.100  1.00  0.00            
ATOM    748 3HG2 VAL    47      75.933  54.262 100.698  1.00  0.00            
ATOM    749  C   VAL    47      80.468  55.026 100.859  1.00  0.00            
ATOM    750  O   VAL    47      80.621  56.065 100.245  1.00  0.00            
ATOM    751  N   SER    48      81.319  54.033 100.629  1.00  0.00            
ATOM    752  H   SER    48      80.919  53.133 100.854  1.00  0.00            
ATOM    753  CA  SER    48      82.558  54.080  99.841  1.00  0.00            
ATOM    754  HA  SER    48      82.845  55.100  99.587  1.00  0.00            
ATOM    755  CB  SER    48      83.861  53.575 100.584  1.00  0.00            
ATOM    756  HB1 SER    48      84.729  53.591  99.926  1.00  0.00            
ATOM    757  HB2 SER    48      83.700  52.557 100.939  1.00  0.00            
ATOM    758  OG  SER    48      84.189  54.512 101.627  1.00  0.00            
ATOM    759  HG  SER    48      83.682  54.201 102.381  1.00  0.00            
ATOM    760  C   SER    48      82.420  53.351  98.442  1.00  0.00            
ATOM    761  O   SER    48      81.636  52.364  98.280  1.00  0.00            
ATOM    762  N   GLU    49      83.159  53.833  97.469  1.00  0.00            
ATOM    763  H   GLU    49      83.751  54.651  97.497  1.00  0.00            
ATOM    764  CA  GLU    49      83.064  53.069  96.178  1.00  0.00            
ATOM    765  HA  GLU    49      82.000  53.089  95.942  1.00  0.00            
ATOM    766  CB  GLU    49      83.781  53.774  95.051  1.00  0.00            
ATOM    767  HB1 GLU    49      83.199  54.610  94.665  1.00  0.00            
ATOM    768  HB2 GLU    49      83.887  52.987  94.304  1.00  0.00            
ATOM    769  CG  GLU    49      85.141  54.421  95.302  1.00  0.00            
ATOM    770  HG1 GLU    49      85.768  53.605  95.661  1.00  0.00            
ATOM    771  HG2 GLU    49      84.964  55.245  95.993  1.00  0.00            
ATOM    772  CD  GLU    49      85.588  54.962  93.962  1.00  0.00            
ATOM    773  OE1 GLU    49      85.848  56.176  93.958  1.00  0.00            
ATOM    774  OE2 GLU    49      85.751  54.232  92.942  1.00  0.00            
ATOM    775  C   GLU    49      83.502  51.612  96.299  1.00  0.00            
ATOM    776  O   GLU    49      82.907  50.799  95.587  1.00  0.00            
ATOM    777  N   SER    50      84.441  51.270  97.192  1.00  0.00            
ATOM    778  H   SER    50      85.010  52.048  97.495  1.00  0.00            
ATOM    779  CA  SER    50      84.778  49.863  97.526  1.00  0.00            
ATOM    780  HA  SER    50      85.236  49.421  96.641  1.00  0.00            
ATOM    781  CB  SER    50      85.671  49.804  98.735  1.00  0.00            
ATOM    782  HB1 SER    50      86.559  50.395  98.506  1.00  0.00            
ATOM    783  HB2 SER    50      86.005  48.785  98.931  1.00  0.00            
ATOM    784  OG  SER    50      85.038  50.407  99.801  1.00  0.00            
ATOM    785  HG  SER    50      85.697  50.979 100.203  1.00  0.00            
ATOM    786  C   SER    50      83.495  49.058  97.879  1.00  0.00            
ATOM    787  O   SER    50      83.278  47.962  97.422  1.00  0.00            
ATOM    788  N   GLU    51      82.570  49.636  98.646  1.00  0.00            
ATOM    789  H   GLU    51      82.665  50.568  99.023  1.00  0.00            
ATOM    790  CA  GLU    51      81.325  48.910  99.107  1.00  0.00            
ATOM    791  HA  GLU    51      81.619  47.925  99.468  1.00  0.00            
ATOM    792  CB  GLU    51      80.628  49.696 100.146  1.00  0.00            
ATOM    793  HB1 GLU    51      79.689  49.212 100.414  1.00  0.00            
ATOM    794  HB2 GLU    51      80.385  50.682  99.749  1.00  0.00            
ATOM    795  CG  GLU    51      81.461  49.626 101.397  1.00  0.00            
ATOM    796  HG1 GLU    51      82.362  50.230 101.511  1.00  0.00            
ATOM    797  HG2 GLU    51      81.826  48.600 101.441  1.00  0.00            
ATOM    798  CD  GLU    51      80.558  49.910 102.662  1.00  0.00            
ATOM    799  OE1 GLU    51      80.491  51.086 103.128  1.00  0.00            
ATOM    800  OE2 GLU    51      79.876  48.960 103.136  1.00  0.00            
ATOM    801  C   GLU    51      80.324  48.677  97.982  1.00  0.00            
ATOM    802  O   GLU    51      79.948  47.547  97.772  1.00  0.00            
ATOM    803  N   ILE    52      80.008  49.715  97.255  1.00  0.00            
ATOM    804  H   ILE    52      80.333  50.638  97.505  1.00  0.00            
ATOM    805  CA  ILE    52      79.341  49.583  95.967  1.00  0.00            
ATOM    806  HA  ILE    52      78.320  49.231  96.116  1.00  0.00            
ATOM    807  CB  ILE    52      79.270  50.940  95.200  1.00  0.00            
ATOM    808  HB  ILE    52      80.291  51.173  94.899  1.00  0.00            
ATOM    809  CG2 ILE    52      78.314  50.809  93.960  1.00  0.00            
ATOM    810 1HG2 ILE    52      78.524  50.033  93.224  1.00  0.00            
ATOM    811 2HG2 ILE    52      77.265  50.807  94.257  1.00  0.00            
ATOM    812 3HG2 ILE    52      78.424  51.696  93.337  1.00  0.00            
ATOM    813  CG1 ILE    52      78.561  52.016  96.050  1.00  0.00            
ATOM    814 1HG1 ILE    52      79.181  52.238  96.918  1.00  0.00            
ATOM    815 2HG1 ILE    52      77.679  51.551  96.490  1.00  0.00            
ATOM    816  CD  ILE    52      78.237  53.326  95.298  1.00  0.00            
ATOM    817  HD1 ILE    52      78.054  54.126  96.017  1.00  0.00            
ATOM    818  HD2 ILE    52      79.128  53.671  94.774  1.00  0.00            
ATOM    819  HD3 ILE    52      77.426  53.158  94.589  1.00  0.00            
ATOM    820  C   ILE    52      80.023  48.530  95.037  1.00  0.00            
ATOM    821  O   ILE    52      79.353  47.718  94.404  1.00  0.00            
ATOM    822  N   SER    53      81.337  48.522  94.989  1.00  0.00            
ATOM    823  H   SER    53      81.838  49.220  95.520  1.00  0.00            
ATOM    824  CA  SER    53      82.059  47.632  94.039  1.00  0.00            
ATOM    825  HA  SER    53      81.585  47.780  93.069  1.00  0.00            
ATOM    826  CB  SER    53      83.558  47.795  94.045  1.00  0.00            
ATOM    827  HB1 SER    53      84.016  47.153  93.293  1.00  0.00            
ATOM    828  HB2 SER    53      83.871  47.445  95.029  1.00  0.00            
ATOM    829  OG  SER    53      83.996  49.104  93.830  1.00  0.00            
ATOM    830  HG  SER    53      83.700  49.713  94.510  1.00  0.00            
ATOM    831  C   SER    53      81.820  46.220  94.359  1.00  0.00            
ATOM    832  O   SER    53      81.435  45.516  93.428  1.00  0.00            
ATOM    833  N   GLN    54      82.003  45.765  95.588  1.00  0.00            
ATOM    834  H   GLN    54      82.176  46.374  96.376  1.00  0.00            
ATOM    835  CA  GLN    54      81.798  44.357  95.826  1.00  0.00            
ATOM    836  HA  GLN    54      82.127  43.836  94.927  1.00  0.00            
ATOM    837  CB  GLN    54      82.781  43.832  96.848  1.00  0.00            
ATOM    838  HB1 GLN    54      82.553  42.774  96.983  1.00  0.00            
ATOM    839  HB2 GLN    54      82.639  44.316  97.814  1.00  0.00            
ATOM    840  CG  GLN    54      84.221  44.131  96.462  1.00  0.00            
ATOM    841  HG1 GLN    54      84.430  45.199  96.529  1.00  0.00            
ATOM    842  HG2 GLN    54      84.410  43.819  95.435  1.00  0.00            
ATOM    843  CD  GLN    54      85.186  43.363  97.374  1.00  0.00            
ATOM    844  OE1 GLN    54      86.050  43.963  97.996  1.00  0.00            
ATOM    845  NE2 GLN    54      85.174  42.032  97.492  1.00  0.00            
ATOM    846 1HE2 GLN    54      84.537  41.457  96.959  1.00  0.00            
ATOM    847 2HE2 GLN    54      85.940  41.704  98.063  1.00  0.00            
ATOM    848  C   GLN    54      80.326  43.985  96.042  1.00  0.00            
ATOM    849  O   GLN    54      79.945  42.766  96.018  1.00  0.00            
ATOM    850  N   GLU    55      79.459  44.974  96.239  1.00  0.00            
ATOM    851  H   GLU    55      79.820  45.860  96.561  1.00  0.00            
ATOM    852  CA  GLU    55      78.084  44.673  96.392  1.00  0.00            
ATOM    853  HA  GLU    55      78.004  43.706  96.889  1.00  0.00            
ATOM    854  CB  GLU    55      77.282  45.706  97.210  1.00  0.00            
ATOM    855  HB1 GLU    55      76.944  46.560  96.624  1.00  0.00            
ATOM    856  HB2 GLU    55      78.010  46.188  97.863  1.00  0.00            
ATOM    857  CG  GLU    55      76.098  44.989  97.941  1.00  0.00            
ATOM    858  HG1 GLU    55      76.592  44.255  98.578  1.00  0.00            
ATOM    859  HG2 GLU    55      75.520  44.496  97.159  1.00  0.00            
ATOM    860  CD  GLU    55      75.242  45.950  98.762  1.00  0.00            
ATOM    861  OE1 GLU    55      74.954  45.687  99.958  1.00  0.00            
ATOM    862  OE2 GLU    55      74.697  46.938  98.147  1.00  0.00            
ATOM    863  C   GLU    55      77.401  44.456  95.010  1.00  0.00            
ATOM    864  O   GLU    55      76.575  43.598  94.891  1.00  0.00            
ATOM    865  N   ALA    56      77.843  45.133  93.955  1.00  0.00            
ATOM    866  H   ALA    56      78.442  45.927  94.130  1.00  0.00            
ATOM    867  CA  ALA    56      77.397  44.948  92.602  1.00  0.00            
ATOM    868  HA  ALA    56      76.307  44.947  92.584  1.00  0.00            
ATOM    869  CB  ALA    56      77.991  46.107  91.808  1.00  0.00            
ATOM    870  HB1 ALA    56      77.688  47.065  92.229  1.00  0.00            
ATOM    871  HB2 ALA    56      79.076  46.004  91.832  1.00  0.00            
ATOM    872  HB3 ALA    56      77.635  46.099  90.778  1.00  0.00            
ATOM    873  C   ALA    56      77.953  43.582  92.117  1.00  0.00            
ATOM    874  O   ALA    56      77.243  42.862  91.420  1.00  0.00            
ATOM    875  N   ASP    57      79.078  43.173  92.660  1.00  0.00            
ATOM    876  H   ASP    57      79.645  43.852  93.147  1.00  0.00            
ATOM    877  CA  ASP    57      79.538  41.786  92.414  1.00  0.00            
ATOM    878  HA  ASP    57      79.466  41.759  91.327  1.00  0.00            
ATOM    879  CB  ASP    57      80.982  41.566  92.752  1.00  0.00            
ATOM    880  HB1 ASP    57      81.217  41.742  93.802  1.00  0.00            
ATOM    881  HB2 ASP    57      81.452  42.292  92.088  1.00  0.00            
ATOM    882  CG  ASP    57      81.492  40.172  92.316  1.00  0.00            
ATOM    883  OD1 ASP    57      82.349  39.530  93.002  1.00  0.00            
ATOM    884  OD2 ASP    57      81.138  39.732  91.231  1.00  0.00            
ATOM    885  C   ASP    57      78.627  40.774  93.106  1.00  0.00            
ATOM    886  O   ASP    57      78.545  39.633  92.658  1.00  0.00            
ATOM    887  N   ASP    58      77.915  41.141  94.148  1.00  0.00            
ATOM    888  H   ASP    58      78.009  42.093  94.472  1.00  0.00            
ATOM    889  CA  ASP    58      76.855  40.325  94.775  1.00  0.00            
ATOM    890  HA  ASP    58      77.168  39.297  94.593  1.00  0.00            
ATOM    891  CB  ASP    58      76.707  40.607  96.319  1.00  0.00            
ATOM    892  HB1 ASP    58      75.924  39.966  96.725  1.00  0.00            
ATOM    893  HB2 ASP    58      76.364  41.611  96.569  1.00  0.00            
ATOM    894  CG  ASP    58      77.987  40.252  97.147  1.00  0.00            
ATOM    895  OD1 ASP    58      78.288  40.978  98.156  1.00  0.00            
ATOM    896  OD2 ASP    58      78.610  39.205  96.848  1.00  0.00            
ATOM    897  C   ASP    58      75.462  40.444  94.053  1.00  0.00            
ATOM    898  O   ASP    58      74.459  39.817  94.406  1.00  0.00            
ATOM    899  N   MET    59      75.411  41.149  92.957  1.00  0.00            
ATOM    900  H   MET    59      76.205  41.750  92.789  1.00  0.00            
ATOM    901  CA  MET    59      74.363  40.996  91.931  1.00  0.00            
ATOM    902  HA  MET    59      73.705  40.173  92.209  1.00  0.00            
ATOM    903  CB  MET    59      73.439  42.266  91.777  1.00  0.00            
ATOM    904  HB1 MET    59      74.016  43.015  91.235  1.00  0.00            
ATOM    905  HB2 MET    59      73.213  42.579  92.796  1.00  0.00            
ATOM    906  CG  MET    59      72.090  42.168  91.118  1.00  0.00            
ATOM    907  HG1 MET    59      71.463  41.414  91.594  1.00  0.00            
ATOM    908  HG2 MET    59      72.198  41.718  90.131  1.00  0.00            
ATOM    909  SD  MET    59      71.183  43.701  90.965  1.00  0.00            
ATOM    910  CE  MET    59      69.757  43.100  89.927  1.00  0.00            
ATOM    911  HE1 MET    59      69.253  42.284  90.444  1.00  0.00            
ATOM    912  HE2 MET    59      69.076  43.920  89.698  1.00  0.00            
ATOM    913  HE3 MET    59      70.183  42.821  88.964  1.00  0.00            
ATOM    914  C   MET    59      75.026  40.526  90.590  1.00  0.00            
ATOM    915  O   MET    59      74.330  40.488  89.517  1.00  0.00            
ATOM    916  N   ALA    60      76.348  40.263  90.624  1.00  0.00            
ATOM    917  H   ALA    60      76.790  40.509  91.498  1.00  0.00            
ATOM    918  CA  ALA    60      77.204  39.775  89.535  1.00  0.00            
ATOM    919  HA  ALA    60      78.228  39.672  89.893  1.00  0.00            
ATOM    920  CB  ALA    60      76.800  38.326  89.163  1.00  0.00            
ATOM    921  HB1 ALA    60      76.001  38.364  88.422  1.00  0.00            
ATOM    922  HB2 ALA    60      77.588  37.827  88.598  1.00  0.00            
ATOM    923  HB3 ALA    60      76.535  37.651  89.977  1.00  0.00            
ATOM    924  C   ALA    60      77.247  40.641  88.277  1.00  0.00            
ATOM    925  O   ALA    60      77.065  40.120  87.204  1.00  0.00            
ATOM    926  N   MET    61      77.434  41.982  88.455  1.00  0.00            
ATOM    927  H   MET    61      77.220  42.310  89.386  1.00  0.00            
ATOM    928  CA  MET    61      77.543  43.050  87.447  1.00  0.00            
ATOM    929  HA  MET    61      77.804  42.575  86.501  1.00  0.00            
ATOM    930  CB  MET    61      76.208  43.701  87.192  1.00  0.00            
ATOM    931  HB1 MET    61      75.459  42.915  87.089  1.00  0.00            
ATOM    932  HB2 MET    61      76.285  44.276  86.270  1.00  0.00            
ATOM    933  CG  MET    61      75.767  44.743  88.239  1.00  0.00            
ATOM    934  HG1 MET    61      76.518  45.533  88.237  1.00  0.00            
ATOM    935  HG2 MET    61      75.904  44.279  89.216  1.00  0.00            
ATOM    936  SD  MET    61      74.165  45.373  87.976  1.00  0.00            
ATOM    937  CE  MET    61      73.081  43.906  87.976  1.00  0.00            
ATOM    938  HE1 MET    61      72.015  44.103  87.866  1.00  0.00            
ATOM    939  HE2 MET    61      73.205  43.360  87.041  1.00  0.00            
ATOM    940  HE3 MET    61      73.274  43.306  88.865  1.00  0.00            
ATOM    941  C   MET    61      78.573  44.126  87.806  1.00  0.00            
ATOM    942  O   MET    61      79.057  44.209  88.955  1.00  0.00            
ATOM    943  N   GLU    62      78.913  44.999  86.829  1.00  0.00            
ATOM    944  H   GLU    62      78.640  44.867  85.866  1.00  0.00            
ATOM    945  CA  GLU    62      79.776  46.191  87.013  1.00  0.00            
ATOM    946  HA  GLU    62      80.674  45.911  87.564  1.00  0.00            
ATOM    947  CB  GLU    62      80.350  46.613  85.671  1.00  0.00            
ATOM    948  HB1 GLU    62      80.772  45.748  85.161  1.00  0.00            
ATOM    949  HB2 GLU    62      81.116  47.363  85.872  1.00  0.00            
ATOM    950  CG  GLU    62      79.314  47.261  84.735  1.00  0.00            
ATOM    951  HG1 GLU    62      78.780  48.095  85.190  1.00  0.00            
ATOM    952  HG2 GLU    62      78.513  46.584  84.439  1.00  0.00            
ATOM    953  CD  GLU    62      80.019  47.834  83.461  1.00  0.00            
ATOM    954  OE1 GLU    62      80.257  49.036  83.437  1.00  0.00            
ATOM    955  OE2 GLU    62      80.211  47.056  82.500  1.00  0.00            
ATOM    956  C   GLU    62      79.162  47.353  87.809  1.00  0.00            
ATOM    957  O   GLU    62      77.941  47.599  87.810  1.00  0.00            
ATOM    958  N   LYS    63      80.028  48.104  88.510  1.00  0.00            
ATOM    959  H   LYS    63      80.934  47.682  88.659  1.00  0.00            
ATOM    960  CA  LYS    63      79.604  49.063  89.537  1.00  0.00            
ATOM    961  HA  LYS    63      79.155  48.465  90.330  1.00  0.00            
ATOM    962  CB  LYS    63      80.888  49.816  90.033  1.00  0.00            
ATOM    963  HB1 LYS    63      81.273  50.405  89.201  1.00  0.00            
ATOM    964  HB2 LYS    63      81.692  49.150  90.346  1.00  0.00            
ATOM    965  CG  LYS    63      80.602  50.715  91.213  1.00  0.00            
ATOM    966  HG1 LYS    63      80.742  50.150  92.135  1.00  0.00            
ATOM    967  HG2 LYS    63      79.545  50.983  91.191  1.00  0.00            
ATOM    968  CD  LYS    63      81.372  51.982  91.356  1.00  0.00            
ATOM    969  HD1 LYS    63      81.081  52.413  92.314  1.00  0.00            
ATOM    970  HD2 LYS    63      81.059  52.629  90.536  1.00  0.00            
ATOM    971  CE  LYS    63      82.895  51.824  91.371  1.00  0.00            
ATOM    972  HE1 LYS    63      83.217  51.501  90.381  1.00  0.00            
ATOM    973  HE2 LYS    63      83.250  51.253  92.229  1.00  0.00            
ATOM    974  NZ  LYS    63      83.495  53.143  91.459  1.00  0.00            
ATOM    975  HZ1 LYS    63      82.972  53.847  91.960  1.00  0.00            
ATOM    976  HZ2 LYS    63      84.434  53.076  91.825  1.00  0.00            
ATOM    977  HZ3 LYS    63      83.631  53.525  90.534  1.00  0.00            
ATOM    978  C   LYS    63      78.506  50.054  89.097  1.00  0.00            
ATOM    979  O   LYS    63      77.529  50.190  89.826  1.00  0.00            
ATOM    980  N   GLY    64      78.751  50.777  87.948  1.00  0.00            
ATOM    981  H   GLY    64      79.654  50.710  87.501  1.00  0.00            
ATOM    982  CA  GLY    64      77.813  51.828  87.377  1.00  0.00            
ATOM    983  HA1 GLY    64      78.331  52.189  86.487  1.00  0.00            
ATOM    984  HA2 GLY    64      77.602  52.614  88.103  1.00  0.00            
ATOM    985  C   GLY    64      76.506  51.251  86.934  1.00  0.00            
ATOM    986  O   GLY    64      75.458  51.925  87.042  1.00  0.00            
ATOM    987  N   LYS    65      76.417  49.952  86.540  1.00  0.00            
ATOM    988  H   LYS    65      77.298  49.461  86.569  1.00  0.00            
ATOM    989  CA  LYS    65      75.111  49.306  86.171  1.00  0.00            
ATOM    990  HA  LYS    65      74.557  50.073  85.629  1.00  0.00            
ATOM    991  CB  LYS    65      75.380  48.179  85.211  1.00  0.00            
ATOM    992  HB1 LYS    65      75.977  47.445  85.753  1.00  0.00            
ATOM    993  HB2 LYS    65      75.935  48.567  84.357  1.00  0.00            
ATOM    994  CG  LYS    65      74.171  47.477  84.615  1.00  0.00            
ATOM    995  HG1 LYS    65      73.621  48.041  83.861  1.00  0.00            
ATOM    996  HG2 LYS    65      73.465  47.292  85.424  1.00  0.00            
ATOM    997  CD  LYS    65      74.451  45.974  84.146  1.00  0.00            
ATOM    998  HD1 LYS    65      73.481  45.478  84.102  1.00  0.00            
ATOM    999  HD2 LYS    65      75.021  45.615  85.003  1.00  0.00            
ATOM   1000  CE  LYS    65      75.118  45.929  82.738  1.00  0.00            
ATOM   1001  HE1 LYS    65      75.981  46.590  82.663  1.00  0.00            
ATOM   1002  HE2 LYS    65      74.467  46.432  82.022  1.00  0.00            
ATOM   1003  NZ  LYS    65      75.407  44.543  82.330  1.00  0.00            
ATOM   1004  HZ1 LYS    65      76.126  44.176  82.937  1.00  0.00            
ATOM   1005  HZ2 LYS    65      74.618  43.952  82.549  1.00  0.00            
ATOM   1006  HZ3 LYS    65      75.632  44.420  81.353  1.00  0.00            
ATOM   1007  C   LYS    65      74.381  48.951  87.382  1.00  0.00            
ATOM   1008  O   LYS    65      73.193  49.247  87.454  1.00  0.00            
ATOM   1009  N   TYR    66      74.954  48.574  88.528  1.00  0.00            
ATOM   1010  H   TYR    66      75.927  48.314  88.455  1.00  0.00            
ATOM   1011  CA  TYR    66      74.310  48.468  89.840  1.00  0.00            
ATOM   1012  HA  TYR    66      73.447  47.811  89.728  1.00  0.00            
ATOM   1013  CB  TYR    66      75.270  47.759  90.819  1.00  0.00            
ATOM   1014  HB1 TYR    66      76.158  48.372  90.973  1.00  0.00            
ATOM   1015  HB2 TYR    66      75.604  46.869  90.286  1.00  0.00            
ATOM   1016  CG  TYR    66      74.597  47.378  92.125  1.00  0.00            
ATOM   1017  CD1 TYR    66      73.408  46.642  92.222  1.00  0.00            
ATOM   1018  HD1 TYR    66      73.001  46.203  91.323  1.00  0.00            
ATOM   1019  CE1 TYR    66      72.981  46.171  93.534  1.00  0.00            
ATOM   1020  HE1 TYR    66      72.216  45.414  93.613  1.00  0.00            
ATOM   1021  CZ  TYR    66      73.697  46.475  94.692  1.00  0.00            
ATOM   1022  OH  TYR    66      73.296  45.992  95.873  1.00  0.00            
ATOM   1023  HH  TYR    66      73.671  46.494  96.600  1.00  0.00            
ATOM   1024  CE2 TYR    66      74.829  47.342  94.620  1.00  0.00            
ATOM   1025  HE2 TYR    66      75.295  47.715  95.519  1.00  0.00            
ATOM   1026  CD2 TYR    66      75.209  47.819  93.378  1.00  0.00            
ATOM   1027  HD2 TYR    66      76.055  48.489  93.415  1.00  0.00            
ATOM   1028  C   TYR    66      73.769  49.800  90.313  1.00  0.00            
ATOM   1029  O   TYR    66      72.702  49.905  90.855  1.00  0.00            
ATOM   1030  N   VAL    67      74.552  50.881  90.170  1.00  0.00            
ATOM   1031  H   VAL    67      75.519  50.814  89.884  1.00  0.00            
ATOM   1032  CA  VAL    67      74.217  52.228  90.596  1.00  0.00            
ATOM   1033  HA  VAL    67      73.836  52.262  91.617  1.00  0.00            
ATOM   1034  CB  VAL    67      75.438  53.162  90.738  1.00  0.00            
ATOM   1035  HB  VAL    67      76.032  53.076  89.828  1.00  0.00            
ATOM   1036  CG1 VAL    67      75.105  54.595  91.053  1.00  0.00            
ATOM   1037 1HG1 VAL    67      75.937  55.172  91.456  1.00  0.00            
ATOM   1038 2HG1 VAL    67      74.720  55.012  90.122  1.00  0.00            
ATOM   1039 3HG1 VAL    67      74.366  54.591  91.854  1.00  0.00            
ATOM   1040  CG2 VAL    67      76.406  52.732  91.823  1.00  0.00            
ATOM   1041 1HG2 VAL    67      77.387  53.204  91.775  1.00  0.00            
ATOM   1042 2HG2 VAL    67      76.074  52.991  92.828  1.00  0.00            
ATOM   1043 3HG2 VAL    67      76.651  51.671  91.768  1.00  0.00            
ATOM   1044  C   VAL    67      73.057  52.819  89.708  1.00  0.00            
ATOM   1045  O   VAL    67      72.282  53.599  90.243  1.00  0.00            
ATOM   1046  N   GLY    68      72.869  52.397  88.481  1.00  0.00            
ATOM   1047  H   GLY    68      73.647  51.957  88.011  1.00  0.00            
ATOM   1048  CA  GLY    68      71.723  52.957  87.718  1.00  0.00            
ATOM   1049  HA1 GLY    68      71.727  52.360  86.806  1.00  0.00            
ATOM   1050  HA2 GLY    68      71.879  54.008  87.475  1.00  0.00            
ATOM   1051  C   GLY    68      70.300  52.690  88.401  1.00  0.00            
ATOM   1052  O   GLY    68      69.417  53.541  88.340  1.00  0.00            
ATOM   1053  N   GLU    69      70.132  51.611  89.204  1.00  0.00            
ATOM   1054  H   GLU    69      70.906  50.980  89.353  1.00  0.00            
ATOM   1055  CA  GLU    69      68.983  51.495  90.093  1.00  0.00            
ATOM   1056  HA  GLU    69      68.126  51.697  89.451  1.00  0.00            
ATOM   1057  CB  GLU    69      68.936  50.073  90.648  1.00  0.00            
ATOM   1058  HB1 GLU    69      67.958  50.077  91.130  1.00  0.00            
ATOM   1059  HB2 GLU    69      69.731  49.947  91.383  1.00  0.00            
ATOM   1060  CG  GLU    69      69.039  49.003  89.559  1.00  0.00            
ATOM   1061  HG1 GLU    69      68.983  48.001  89.985  1.00  0.00            
ATOM   1062  HG2 GLU    69      69.998  49.089  89.046  1.00  0.00            
ATOM   1063  CD  GLU    69      67.880  49.120  88.569  1.00  0.00            
ATOM   1064  OE1 GLU    69      66.705  48.839  88.990  1.00  0.00            
ATOM   1065  OE2 GLU    69      68.049  49.318  87.348  1.00  0.00            
ATOM   1066  C   GLU    69      68.889  52.492  91.207  1.00  0.00            
ATOM   1067  O   GLU    69      67.830  53.085  91.304  1.00  0.00            
ATOM   1068  N   LEU    70      69.998  52.864  91.824  1.00  0.00            
ATOM   1069  H   LEU    70      70.855  52.402  91.554  1.00  0.00            
ATOM   1070  CA  LEU    70      70.019  53.997  92.806  1.00  0.00            
ATOM   1071  HA  LEU    70      69.247  53.740  93.532  1.00  0.00            
ATOM   1072  CB  LEU    70      71.320  53.918  93.605  1.00  0.00            
ATOM   1073  HB1 LEU    70      72.147  54.075  92.913  1.00  0.00            
ATOM   1074  HB2 LEU    70      71.542  52.887  93.878  1.00  0.00            
ATOM   1075  CG  LEU    70      71.449  54.860  94.814  1.00  0.00            
ATOM   1076  HG  LEU    70      71.261  55.903  94.557  1.00  0.00            
ATOM   1077  CD1 LEU    70      70.585  54.543  95.968  1.00  0.00            
ATOM   1078 1HD1 LEU    70      69.610  54.726  95.516  1.00  0.00            
ATOM   1079 2HD1 LEU    70      70.729  53.500  96.250  1.00  0.00            
ATOM   1080 3HD1 LEU    70      70.827  55.257  96.755  1.00  0.00            
ATOM   1081  CD2 LEU    70      72.923  54.806  95.262  1.00  0.00            
ATOM   1082 1HD2 LEU    70      73.128  55.317  96.202  1.00  0.00            
ATOM   1083 2HD2 LEU    70      73.251  53.777  95.411  1.00  0.00            
ATOM   1084 3HD2 LEU    70      73.463  55.166  94.386  1.00  0.00            
ATOM   1085  C   LEU    70      69.722  55.290  92.059  1.00  0.00            
ATOM   1086  O   LEU    70      69.129  56.207  92.637  1.00  0.00            
ATOM   1087  N   ARG    71      70.153  55.460  90.802  1.00  0.00            
ATOM   1088  H   ARG    71      70.618  54.674  90.370  1.00  0.00            
ATOM   1089  CA  ARG    71      69.789  56.681  89.992  1.00  0.00            
ATOM   1090  HA  ARG    71      70.032  57.537  90.621  1.00  0.00            
ATOM   1091  CB  ARG    71      70.608  56.813  88.678  1.00  0.00            
ATOM   1092  HB1 ARG    71      70.193  57.666  88.142  1.00  0.00            
ATOM   1093  HB2 ARG    71      70.485  55.958  88.014  1.00  0.00            
ATOM   1094  CG  ARG    71      72.145  57.032  88.944  1.00  0.00            
ATOM   1095  HG1 ARG    71      72.500  56.086  89.352  1.00  0.00            
ATOM   1096  HG2 ARG    71      72.271  57.859  89.643  1.00  0.00            
ATOM   1097  CD  ARG    71      72.806  57.410  87.599  1.00  0.00            
ATOM   1098  HD1 ARG    71      72.234  58.175  87.074  1.00  0.00            
ATOM   1099  HD2 ARG    71      72.832  56.506  86.990  1.00  0.00            
ATOM   1100  NE  ARG    71      74.189  57.877  87.836  1.00  0.00            
ATOM   1101  HE  ARG    71      74.305  58.795  88.241  1.00  0.00            
ATOM   1102  CZ  ARG    71      75.350  57.195  87.805  1.00  0.00            
ATOM   1103  NH1 ARG    71      75.438  55.967  87.390  1.00  0.00            
ATOM   1104 1HH1 ARG    71      74.704  55.469  86.908  1.00  0.00            
ATOM   1105 2HH1 ARG    71      76.387  55.640  87.279  1.00  0.00            
ATOM   1106  NH2 ARG    71      76.447  57.701  88.261  1.00  0.00            
ATOM   1107 1HH2 ARG    71      76.480  58.708  88.328  1.00  0.00            
ATOM   1108 2HH2 ARG    71      77.297  57.205  88.033  1.00  0.00            
ATOM   1109  C   ARG    71      68.264  56.769  89.696  1.00  0.00            
ATOM   1110  O   ARG    71      67.604  57.799  89.960  1.00  0.00            
ATOM   1111  N   LYS    72      67.617  55.604  89.484  1.00  0.00            
ATOM   1112  H   LYS    72      68.178  54.767  89.422  1.00  0.00            
ATOM   1113  CA  LYS    72      66.177  55.427  89.271  1.00  0.00            
ATOM   1114  HA  LYS    72      65.894  56.121  88.479  1.00  0.00            
ATOM   1115  CB  LYS    72      65.890  54.016  88.732  1.00  0.00            
ATOM   1116  HB1 LYS    72      64.806  53.912  88.766  1.00  0.00            
ATOM   1117  HB2 LYS    72      66.195  53.206  89.394  1.00  0.00            
ATOM   1118  CG  LYS    72      66.180  53.695  87.256  1.00  0.00            
ATOM   1119  HG1 LYS    72      67.191  53.992  86.979  1.00  0.00            
ATOM   1120  HG2 LYS    72      65.520  54.263  86.601  1.00  0.00            
ATOM   1121  CD  LYS    72      66.012  52.169  86.887  1.00  0.00            
ATOM   1122  HD1 LYS    72      64.953  51.942  87.011  1.00  0.00            
ATOM   1123  HD2 LYS    72      66.600  51.618  87.621  1.00  0.00            
ATOM   1124  CE  LYS    72      66.444  51.744  85.525  1.00  0.00            
ATOM   1125  HE1 LYS    72      67.444  52.120  85.311  1.00  0.00            
ATOM   1126  HE2 LYS    72      65.741  52.161  84.804  1.00  0.00            
ATOM   1127  NZ  LYS    72      66.523  50.305  85.465  1.00  0.00            
ATOM   1128  HZ1 LYS    72      65.569  50.001  85.601  1.00  0.00            
ATOM   1129  HZ2 LYS    72      66.728  49.948  84.542  1.00  0.00            
ATOM   1130  HZ3 LYS    72      67.099  49.898  86.188  1.00  0.00            
ATOM   1131  C   LYS    72      65.477  55.783  90.554  1.00  0.00            
ATOM   1132  O   LYS    72      64.515  56.618  90.435  1.00  0.00            
ATOM   1133  N   ALA    73      65.922  55.354  91.706  1.00  0.00            
ATOM   1134  H   ALA    73      66.699  54.712  91.640  1.00  0.00            
ATOM   1135  CA  ALA    73      65.286  55.608  93.030  1.00  0.00            
ATOM   1136  HA  ALA    73      64.248  55.325  92.853  1.00  0.00            
ATOM   1137  CB  ALA    73      65.853  54.584  94.067  1.00  0.00            
ATOM   1138  HB1 ALA    73      65.295  54.636  95.002  1.00  0.00            
ATOM   1139  HB2 ALA    73      65.887  53.543  93.745  1.00  0.00            
ATOM   1140  HB3 ALA    73      66.898  54.770  94.318  1.00  0.00            
ATOM   1141  C   ALA    73      65.365  57.094  93.507  1.00  0.00            
ATOM   1142  O   ALA    73      64.513  57.618  94.224  1.00  0.00            
ATOM   1143  N   LEU    74      66.289  57.893  92.922  1.00  0.00            
ATOM   1144  H   LEU    74      66.934  57.513  92.244  1.00  0.00            
ATOM   1145  CA  LEU    74      66.458  59.313  93.208  1.00  0.00            
ATOM   1146  HA  LEU    74      66.083  59.629  94.181  1.00  0.00            
ATOM   1147  CB  LEU    74      68.011  59.625  93.322  1.00  0.00            
ATOM   1148  HB1 LEU    74      68.216  60.694  93.375  1.00  0.00            
ATOM   1149  HB2 LEU    74      68.520  59.121  92.500  1.00  0.00            
ATOM   1150  CG  LEU    74      68.631  58.923  94.516  1.00  0.00            
ATOM   1151  HG  LEU    74      68.572  57.835  94.491  1.00  0.00            
ATOM   1152  CD1 LEU    74      70.116  59.239  94.518  1.00  0.00            
ATOM   1153 1HD1 LEU    74      70.277  60.315  94.580  1.00  0.00            
ATOM   1154 2HD1 LEU    74      70.636  58.720  95.323  1.00  0.00            
ATOM   1155 3HD1 LEU    74      70.559  58.859  93.597  1.00  0.00            
ATOM   1156  CD2 LEU    74      68.139  59.373  95.916  1.00  0.00            
ATOM   1157 1HD2 LEU    74      67.125  59.005  96.074  1.00  0.00            
ATOM   1158 2HD2 LEU    74      68.788  59.047  96.729  1.00  0.00            
ATOM   1159 3HD2 LEU    74      68.024  60.456  95.962  1.00  0.00            
ATOM   1160  C   LEU    74      65.841  60.227  92.166  1.00  0.00            
ATOM   1161  O   LEU    74      65.592  61.374  92.531  1.00  0.00            
ATOM   1162  N   LEU    75      65.594  59.721  90.934  1.00  0.00            
ATOM   1163  H   LEU    75      65.865  58.788  90.658  1.00  0.00            
ATOM   1164  CA  LEU    75      64.692  60.348  90.003  1.00  0.00            
ATOM   1165  HA  LEU    75      64.627  61.421  90.184  1.00  0.00            
ATOM   1166  CB  LEU    75      65.274  60.165  88.533  1.00  0.00            
ATOM   1167  HB1 LEU    75      64.599  60.641  87.822  1.00  0.00            
ATOM   1168  HB2 LEU    75      65.249  59.107  88.274  1.00  0.00            
ATOM   1169  CG  LEU    75      66.668  60.808  88.292  1.00  0.00            
ATOM   1170  HG  LEU    75      67.437  60.340  88.905  1.00  0.00            
ATOM   1171  CD1 LEU    75      66.995  60.450  86.846  1.00  0.00            
ATOM   1172 1HD1 LEU    75      67.741  61.121  86.419  1.00  0.00            
ATOM   1173 2HD1 LEU    75      67.141  59.401  86.587  1.00  0.00            
ATOM   1174 3HD1 LEU    75      66.149  60.787  86.247  1.00  0.00            
ATOM   1175  CD2 LEU    75      66.584  62.379  88.464  1.00  0.00            
ATOM   1176 1HD2 LEU    75      66.398  62.707  89.487  1.00  0.00            
ATOM   1177 2HD2 LEU    75      67.519  62.805  88.101  1.00  0.00            
ATOM   1178 3HD2 LEU    75      65.805  62.816  87.839  1.00  0.00            
ATOM   1179  C   LEU    75      63.150  59.942  90.168  1.00  0.00            
ATOM   1180  O   LEU    75      62.304  60.260  89.327  1.00  0.00            
ATOM   1181  N   SER    76      62.855  59.038  91.171  1.00  0.00            
ATOM   1182  H   SER    76      63.586  58.823  91.835  1.00  0.00            
ATOM   1183  CA  SER    76      61.530  58.477  91.304  1.00  0.00            
ATOM   1184  HA  SER    76      61.684  57.746  92.098  1.00  0.00            
ATOM   1185  CB  SER    76      60.459  59.465  91.813  1.00  0.00            
ATOM   1186  HB1 SER    76      59.555  58.922  92.089  1.00  0.00            
ATOM   1187  HB2 SER    76      60.194  60.120  90.983  1.00  0.00            
ATOM   1188  OG  SER    76      60.855  60.344  92.859  1.00  0.00            
ATOM   1189  HG  SER    76      61.536  60.928  92.518  1.00  0.00            
ATOM   1190  C   SER    76      61.008  57.749  90.059  1.00  0.00            
ATOM   1191  O   SER    76      59.862  57.923  89.646  1.00  0.00            
ATOM   1192  N   ALA    81      61.815  56.876  89.406  1.00  0.00            
ATOM   1193  H   ALA    81      62.746  56.677  89.743  1.00  0.00            
ATOM   1194  CA  ALA    81      61.589  56.277  88.050  1.00  0.00            
ATOM   1195  HA  ALA    81      60.794  56.887  87.622  1.00  0.00            
ATOM   1196  CB  ALA    81      62.891  56.180  87.212  1.00  0.00            
ATOM   1197  HB1 ALA    81      63.303  57.158  86.964  1.00  0.00            
ATOM   1198  HB2 ALA    81      63.715  55.684  87.725  1.00  0.00            
ATOM   1199  HB3 ALA    81      62.632  55.618  86.315  1.00  0.00            
ATOM   1200  C   ALA    81      61.126  54.825  88.141  1.00  0.00            
ATOM   1201  O   ALA    81      60.229  54.509  87.320  1.00  0.00            
ATOM   1202  N   ASP    82      61.375  54.107  89.240  1.00  0.00            
ATOM   1203  H   ASP    82      61.975  54.441  89.981  1.00  0.00            
ATOM   1204  CA  ASP    82      60.846  52.770  89.546  1.00  0.00            
ATOM   1205  HA  ASP    82      59.936  52.728  88.948  1.00  0.00            
ATOM   1206  CB  ASP    82      61.755  51.704  88.880  1.00  0.00            
ATOM   1207  HB1 ASP    82      62.761  51.854  89.271  1.00  0.00            
ATOM   1208  HB2 ASP    82      61.919  51.997  87.843  1.00  0.00            
ATOM   1209  CG  ASP    82      61.376  50.204  88.892  1.00  0.00            
ATOM   1210  OD1 ASP    82      60.338  49.830  89.472  1.00  0.00            
ATOM   1211  OD2 ASP    82      62.166  49.405  88.394  1.00  0.00            
ATOM   1212  C   ASP    82      60.648  52.616  90.999  1.00  0.00            
ATOM   1213  O   ASP    82      61.088  53.450  91.751  1.00  0.00            
ATOM   1214  N   VAL    83      59.948  51.574  91.510  1.00  0.00            
ATOM   1215  H   VAL    83      59.606  50.918  90.822  1.00  0.00            
ATOM   1216  CA  VAL    83      59.607  51.263  92.909  1.00  0.00            
ATOM   1217  HA  VAL    83      59.733  52.190  93.469  1.00  0.00            
ATOM   1218  CB  VAL    83      58.058  50.923  92.974  1.00  0.00            
ATOM   1219  HB  VAL    83      58.005  49.921  92.549  1.00  0.00            
ATOM   1220  CG1 VAL    83      57.557  50.744  94.409  1.00  0.00            
ATOM   1221 1HG1 VAL    83      58.169  50.019  94.947  1.00  0.00            
ATOM   1222 2HG1 VAL    83      57.563  51.725  94.883  1.00  0.00            
ATOM   1223 3HG1 VAL    83      56.534  50.368  94.397  1.00  0.00            
ATOM   1224  CG2 VAL    83      57.197  51.909  92.230  1.00  0.00            
ATOM   1225 1HG2 VAL    83      57.225  51.811  91.145  1.00  0.00            
ATOM   1226 2HG2 VAL    83      56.195  51.883  92.657  1.00  0.00            
ATOM   1227 3HG2 VAL    83      57.587  52.894  92.486  1.00  0.00            
ATOM   1228  C   VAL    83      60.521  50.198  93.401  1.00  0.00            
ATOM   1229  O   VAL    83      60.926  49.283  92.646  1.00  0.00            
ATOM   1230  N   TYR    84      60.858  50.393  94.662  1.00  0.00            
ATOM   1231  H   TYR    84      60.519  51.165  95.218  1.00  0.00            
ATOM   1232  CA  TYR    84      61.832  49.545  95.389  1.00  0.00            
ATOM   1233  HA  TYR    84      61.784  48.521  95.019  1.00  0.00            
ATOM   1234  CB  TYR    84      63.151  50.147  95.253  1.00  0.00            
ATOM   1235  HB1 TYR    84      63.912  49.597  95.806  1.00  0.00            
ATOM   1236  HB2 TYR    84      63.121  51.057  95.852  1.00  0.00            
ATOM   1237  CG  TYR    84      63.620  50.380  93.833  1.00  0.00            
ATOM   1238  CD1 TYR    84      63.459  51.575  93.204  1.00  0.00            
ATOM   1239  HD1 TYR    84      62.964  52.404  93.688  1.00  0.00            
ATOM   1240  CE1 TYR    84      63.976  51.704  91.851  1.00  0.00            
ATOM   1241  HE1 TYR    84      63.776  52.624  91.322  1.00  0.00            
ATOM   1242  CZ  TYR    84      64.754  50.665  91.256  1.00  0.00            
ATOM   1243  OH  TYR    84      65.215  50.889  90.022  1.00  0.00            
ATOM   1244  HH  TYR    84      65.760  50.158  89.721  1.00  0.00            
ATOM   1245  CE2 TYR    84      64.951  49.514  91.974  1.00  0.00            
ATOM   1246  HE2 TYR    84      65.547  48.683  91.629  1.00  0.00            
ATOM   1247  CD2 TYR    84      64.382  49.435  93.274  1.00  0.00            
ATOM   1248  HD2 TYR    84      64.419  48.500  93.813  1.00  0.00            
ATOM   1249  C   TYR    84      61.401  49.510  96.843  1.00  0.00            
ATOM   1250  O   TYR    84      60.730  50.384  97.456  1.00  0.00            
ATOM   1251  N   THR    85      61.781  48.415  97.500  1.00  0.00            
ATOM   1252  H   THR    85      62.285  47.702  96.991  1.00  0.00            
ATOM   1253  CA  THR    85      61.484  48.113  98.911  1.00  0.00            
ATOM   1254  HA  THR    85      60.536  48.563  99.204  1.00  0.00            
ATOM   1255  CB  THR    85      61.558  46.527  99.066  1.00  0.00            
ATOM   1256  HB  THR    85      62.618  46.369  99.266  1.00  0.00            
ATOM   1257  CG2 THR    85      60.842  46.209 100.380  1.00  0.00            
ATOM   1258 1HG2 THR    85      61.014  46.858 101.238  1.00  0.00            
ATOM   1259 2HG2 THR    85      59.778  46.144 100.148  1.00  0.00            
ATOM   1260 3HG2 THR    85      61.250  45.235 100.649  1.00  0.00            
ATOM   1261  OG1 THR    85      61.201  45.654  97.932  1.00  0.00            
ATOM   1262  HG1 THR    85      61.336  44.764  98.263  1.00  0.00            
ATOM   1263  C   THR    85      62.577  48.887  99.610  1.00  0.00            
ATOM   1264  O   THR    85      63.785  48.710  99.374  1.00  0.00            
ATOM   1265  N   PHE    86      62.189  49.591 100.690  1.00  0.00            
ATOM   1266  H   PHE    86      61.191  49.686 100.809  1.00  0.00            
ATOM   1267  CA  PHE    86      63.086  50.127 101.746  1.00  0.00            
ATOM   1268  HA  PHE    86      64.140  49.961 101.521  1.00  0.00            
ATOM   1269  CB  PHE    86      62.960  51.664 101.682  1.00  0.00            
ATOM   1270  HB1 PHE    86      63.518  52.198 102.451  1.00  0.00            
ATOM   1271  HB2 PHE    86      61.925  51.996 101.763  1.00  0.00            
ATOM   1272  CG  PHE    86      63.445  52.269 100.442  1.00  0.00            
ATOM   1273  CD1 PHE    86      62.512  52.603  99.422  1.00  0.00            
ATOM   1274  HD1 PHE    86      61.458  52.403  99.549  1.00  0.00            
ATOM   1275  CE1 PHE    86      62.982  53.027  98.197  1.00  0.00            
ATOM   1276  HE1 PHE    86      62.312  53.348  97.413  1.00  0.00            
ATOM   1277  CZ  PHE    86      64.338  53.243  97.996  1.00  0.00            
ATOM   1278  HZ  PHE    86      64.689  53.504  97.008  1.00  0.00            
ATOM   1279  CE2 PHE    86      65.275  52.891  99.040  1.00  0.00            
ATOM   1280  HE2 PHE    86      66.340  52.998  98.895  1.00  0.00            
ATOM   1281  CD2 PHE    86      64.855  52.495 100.273  1.00  0.00            
ATOM   1282  HD2 PHE    86      65.614  52.206 100.984  1.00  0.00            
ATOM   1283  C   PHE    86      62.828  49.585 103.167  1.00  0.00            
ATOM   1284  O   PHE    86      61.643  49.262 103.547  1.00  0.00            
ATOM   1285  N   ASN    87      63.910  49.462 103.919  1.00  0.00            
ATOM   1286  H   ASN    87      64.799  49.782 103.561  1.00  0.00            
ATOM   1287  CA  ASN    87      63.912  48.654 105.166  1.00  0.00            
ATOM   1288  HA  ASN    87      62.924  48.829 105.593  1.00  0.00            
ATOM   1289  CB  ASN    87      64.010  47.169 104.751  1.00  0.00            
ATOM   1290  HB1 ASN    87      65.013  46.942 104.390  1.00  0.00            
ATOM   1291  HB2 ASN    87      63.354  46.983 103.900  1.00  0.00            
ATOM   1292  CG  ASN    87      63.333  46.132 105.641  1.00  0.00            
ATOM   1293  OD1 ASN    87      63.312  46.282 106.886  1.00  0.00            
ATOM   1294  ND2 ASN    87      62.873  45.029 105.061  1.00  0.00            
ATOM   1295 1HD2 ASN    87      62.981  44.822 104.079  1.00  0.00            
ATOM   1296 2HD2 ASN    87      62.481  44.296 105.636  1.00  0.00            
ATOM   1297  C   ASN    87      65.033  49.210 106.064  1.00  0.00            
ATOM   1298  O   ASN    87      66.154  49.516 105.636  1.00  0.00            
ATOM   1299  N   PHE    88      64.666  49.277 107.328  1.00  0.00            
ATOM   1300  H   PHE    88      63.806  48.826 107.606  1.00  0.00            
ATOM   1301  CA  PHE    88      65.530  49.805 108.381  1.00  0.00            
ATOM   1302  HA  PHE    88      66.594  49.799 108.145  1.00  0.00            
ATOM   1303  CB  PHE    88      64.999  51.153 108.814  1.00  0.00            
ATOM   1304  HB1 PHE    88      64.063  51.127 109.371  1.00  0.00            
ATOM   1305  HB2 PHE    88      64.805  51.700 107.892  1.00  0.00            
ATOM   1306  CG  PHE    88      66.022  52.081 109.498  1.00  0.00            
ATOM   1307  CD1 PHE    88      67.270  52.361 108.981  1.00  0.00            
ATOM   1308  HD1 PHE    88      67.648  51.886 108.088  1.00  0.00            
ATOM   1309  CE1 PHE    88      68.105  53.281 109.590  1.00  0.00            
ATOM   1310  HE1 PHE    88      69.089  53.512 109.209  1.00  0.00            
ATOM   1311  CZ  PHE    88      67.719  53.854 110.810  1.00  0.00            
ATOM   1312  HZ  PHE    88      68.480  54.479 111.254  1.00  0.00            
ATOM   1313  CE2 PHE    88      66.435  53.603 111.352  1.00  0.00            
ATOM   1314  HE2 PHE    88      66.135  54.079 112.273  1.00  0.00            
ATOM   1315  CD2 PHE    88      65.651  52.741 110.646  1.00  0.00            
ATOM   1316  HD2 PHE    88      64.684  52.481 111.050  1.00  0.00            
ATOM   1317  C   PHE    88      65.481  48.886 109.634  1.00  0.00            
ATOM   1318  O   PHE    88      64.540  48.178 109.891  1.00  0.00            
ATOM   1319  N   SER    89      66.579  48.806 110.399  1.00  0.00            
ATOM   1320  H   SER    89      67.264  49.465 110.059  1.00  0.00            
ATOM   1321  CA  SER    89      66.821  48.093 111.657  1.00  0.00            
ATOM   1322  HA  SER    89      65.970  47.442 111.857  1.00  0.00            
ATOM   1323  CB  SER    89      67.977  47.039 111.520  1.00  0.00            
ATOM   1324  HB1 SER    89      67.918  46.273 112.294  1.00  0.00            
ATOM   1325  HB2 SER    89      68.939  47.496 111.751  1.00  0.00            
ATOM   1326  OG  SER    89      67.769  46.390 110.260  1.00  0.00            
ATOM   1327  HG  SER    89      66.917  45.950 110.302  1.00  0.00            
ATOM   1328  C   SER    89      67.014  49.101 112.744  1.00  0.00            
ATOM   1329  O   SER    89      68.161  49.488 112.955  1.00  0.00            
ATOM   1330  N   LYS    90      65.962  49.622 113.368  1.00  0.00            
ATOM   1331  H   LYS    90      65.101  49.094 113.357  1.00  0.00            
ATOM   1332  CA  LYS    90      65.977  50.999 113.787  1.00  0.00            
ATOM   1333  HA  LYS    90      66.154  51.600 112.895  1.00  0.00            
ATOM   1334  CB  LYS    90      64.536  51.297 114.213  1.00  0.00            
ATOM   1335  HB1 LYS    90      64.267  50.704 115.087  1.00  0.00            
ATOM   1336  HB2 LYS    90      63.877  50.978 113.406  1.00  0.00            
ATOM   1337  CG  LYS    90      64.147  52.802 114.351  1.00  0.00            
ATOM   1338  HG1 LYS    90      64.333  53.372 113.441  1.00  0.00            
ATOM   1339  HG2 LYS    90      64.781  53.236 115.124  1.00  0.00            
ATOM   1340  CD  LYS    90      62.644  53.028 114.627  1.00  0.00            
ATOM   1341  HD1 LYS    90      62.376  52.719 115.638  1.00  0.00            
ATOM   1342  HD2 LYS    90      61.973  52.457 113.986  1.00  0.00            
ATOM   1343  CE  LYS    90      62.288  54.539 114.602  1.00  0.00            
ATOM   1344  HE1 LYS    90      62.641  54.875 113.628  1.00  0.00            
ATOM   1345  HE2 LYS    90      62.826  55.137 115.337  1.00  0.00            
ATOM   1346  NZ  LYS    90      60.863  54.822 114.637  1.00  0.00            
ATOM   1347  HZ1 LYS    90      60.700  55.818 114.589  1.00  0.00            
ATOM   1348  HZ2 LYS    90      60.269  54.460 113.905  1.00  0.00            
ATOM   1349  HZ3 LYS    90      60.509  54.541 115.540  1.00  0.00            
ATOM   1350  C   LYS    90      67.077  51.312 114.872  1.00  0.00            
ATOM   1351  O   LYS    90      67.826  52.246 114.693  1.00  0.00            
ATOM   1352  N   GLU    91      67.145  50.380 115.823  1.00  0.00            
ATOM   1353  H   GLU    91      66.754  49.468 115.638  1.00  0.00            
ATOM   1354  CA  GLU    91      68.112  50.500 116.893  1.00  0.00            
ATOM   1355  HA  GLU    91      68.081  51.485 117.358  1.00  0.00            
ATOM   1356  CB  GLU    91      67.804  49.397 117.927  1.00  0.00            
ATOM   1357  HB1 GLU    91      68.534  49.405 118.736  1.00  0.00            
ATOM   1358  HB2 GLU    91      67.830  48.370 117.563  1.00  0.00            
ATOM   1359  CG  GLU    91      66.548  49.457 118.767  1.00  0.00            
ATOM   1360  HG1 GLU    91      66.558  48.565 119.394  1.00  0.00            
ATOM   1361  HG2 GLU    91      65.743  49.497 118.033  1.00  0.00            
ATOM   1362  CD  GLU    91      66.404  50.765 119.703  1.00  0.00            
ATOM   1363  OE1 GLU    91      66.713  50.737 120.901  1.00  0.00            
ATOM   1364  OE2 GLU    91      66.005  51.829 119.203  1.00  0.00            
ATOM   1365  C   GLU    91      69.618  50.404 116.422  1.00  0.00            
ATOM   1366  O   GLU    91      70.407  51.159 116.954  1.00  0.00            
ATOM   1367  N   SER    92      69.904  49.586 115.367  1.00  0.00            
ATOM   1368  H   SER    92      69.124  49.318 114.785  1.00  0.00            
ATOM   1369  CA  SER    92      71.316  49.539 114.888  1.00  0.00            
ATOM   1370  HA  SER    92      71.984  49.775 115.717  1.00  0.00            
ATOM   1371  CB  SER    92      71.630  48.057 114.447  1.00  0.00            
ATOM   1372  HB1 SER    92      71.408  47.300 115.198  1.00  0.00            
ATOM   1373  HB2 SER    92      72.690  48.022 114.193  1.00  0.00            
ATOM   1374  OG  SER    92      70.888  47.758 113.287  1.00  0.00            
ATOM   1375  HG  SER    92      70.170  47.219 113.627  1.00  0.00            
ATOM   1376  C   SER    92      71.617  50.571 113.744  1.00  0.00            
ATOM   1377  O   SER    92      72.682  50.827 113.285  1.00  0.00            
ATOM   1378  N   ALA    93      70.513  51.181 113.233  1.00  0.00            
ATOM   1379  H   ALA    93      69.612  50.824 113.517  1.00  0.00            
ATOM   1380  CA  ALA    93      70.572  52.143 112.136  1.00  0.00            
ATOM   1381  HA  ALA    93      69.543  52.349 111.843  1.00  0.00            
ATOM   1382  CB  ALA    93      70.922  53.521 112.629  1.00  0.00            
ATOM   1383  HB1 ALA    93      71.779  53.378 113.287  1.00  0.00            
ATOM   1384  HB2 ALA    93      71.060  54.134 111.739  1.00  0.00            
ATOM   1385  HB3 ALA    93      70.079  53.814 113.256  1.00  0.00            
ATOM   1386  C   ALA    93      71.230  51.673 110.849  1.00  0.00            
ATOM   1387  O   ALA    93      71.565  52.522 109.996  1.00  0.00            
ATOM   1388  N   TYR    94      71.442  50.404 110.594  1.00  0.00            
ATOM   1389  H   TYR    94      71.317  49.761 111.364  1.00  0.00            
ATOM   1390  CA  TYR    94      71.630  49.785 109.253  1.00  0.00            
ATOM   1391  HA  TYR    94      72.431  50.293 108.716  1.00  0.00            
ATOM   1392  CB  TYR    94      72.018  48.358 109.442  1.00  0.00            
ATOM   1393  HB1 TYR    94      71.427  47.959 110.266  1.00  0.00            
ATOM   1394  HB2 TYR    94      73.021  48.367 109.868  1.00  0.00            
ATOM   1395  CG  TYR    94      71.932  47.409 108.226  1.00  0.00            
ATOM   1396  CD1 TYR    94      72.966  47.500 107.213  1.00  0.00            
ATOM   1397  HD1 TYR    94      73.854  48.114 107.247  1.00  0.00            
ATOM   1398  CE1 TYR    94      72.980  46.571 106.154  1.00  0.00            
ATOM   1399  HE1 TYR    94      73.810  46.550 105.463  1.00  0.00            
ATOM   1400  CZ  TYR    94      71.937  45.683 106.051  1.00  0.00            
ATOM   1401  OH  TYR    94      71.970  44.846 105.024  1.00  0.00            
ATOM   1402  HH  TYR    94      71.318  44.160 105.187  1.00  0.00            
ATOM   1403  CE2 TYR    94      70.824  45.652 106.949  1.00  0.00            
ATOM   1404  HE2 TYR    94      70.024  44.941 106.804  1.00  0.00            
ATOM   1405  CD2 TYR    94      70.884  46.519 108.061  1.00  0.00            
ATOM   1406  HD2 TYR    94      70.064  46.482 108.763  1.00  0.00            
ATOM   1407  C   TYR    94      70.372  49.985 108.352  1.00  0.00            
ATOM   1408  O   TYR    94      69.281  49.936 108.820  1.00  0.00            
ATOM   1409  N   PHE    95      70.517  50.206 107.011  1.00  0.00            
ATOM   1410  H   PHE    95      71.415  50.073 106.569  1.00  0.00            
ATOM   1411  CA  PHE    95      69.430  50.578 106.089  1.00  0.00            
ATOM   1412  HA  PHE    95      68.474  50.334 106.551  1.00  0.00            
ATOM   1413  CB  PHE    95      69.516  52.118 105.795  1.00  0.00            
ATOM   1414  HB1 PHE    95      70.506  52.306 105.381  1.00  0.00            
ATOM   1415  HB2 PHE    95      69.511  52.535 106.802  1.00  0.00            
ATOM   1416  CG  PHE    95      68.436  52.723 104.884  1.00  0.00            
ATOM   1417  CD1 PHE    95      68.803  53.246 103.649  1.00  0.00            
ATOM   1418  HD1 PHE    95      69.818  53.430 103.330  1.00  0.00            
ATOM   1419  CE1 PHE    95      67.815  53.781 102.780  1.00  0.00            
ATOM   1420  HE1 PHE    95      67.985  54.090 101.759  1.00  0.00            
ATOM   1421  CZ  PHE    95      66.481  53.717 103.113  1.00  0.00            
ATOM   1422  HZ  PHE    95      65.701  53.941 102.400  1.00  0.00            
ATOM   1423  CE2 PHE    95      66.135  53.220 104.446  1.00  0.00            
ATOM   1424  HE2 PHE    95      65.135  53.186 104.854  1.00  0.00            
ATOM   1425  CD2 PHE    95      67.120  52.672 105.224  1.00  0.00            
ATOM   1426  HD2 PHE    95      66.853  52.258 106.185  1.00  0.00            
ATOM   1427  C   PHE    95      69.614  49.807 104.770  1.00  0.00            
ATOM   1428  O   PHE    95      70.737  49.523 104.400  1.00  0.00            
ATOM   1429  N   PHE    96      68.521  49.339 104.154  1.00  0.00            
ATOM   1430  H   PHE    96      67.641  49.555 104.600  1.00  0.00            
ATOM   1431  CA  PHE    96      68.671  48.561 102.926  1.00  0.00            
ATOM   1432  HA  PHE    96      69.551  48.904 102.382  1.00  0.00            
ATOM   1433  CB  PHE    96      68.961  47.023 103.262  1.00  0.00            
ATOM   1434  HB1 PHE    96      69.940  47.024 103.742  1.00  0.00            
ATOM   1435  HB2 PHE    96      69.021  46.393 102.374  1.00  0.00            
ATOM   1436  CG  PHE    96      67.937  46.294 104.169  1.00  0.00            
ATOM   1437  CD1 PHE    96      67.268  45.191 103.667  1.00  0.00            
ATOM   1438  HD1 PHE    96      67.232  45.065 102.594  1.00  0.00            
ATOM   1439  CE1 PHE    96      66.585  44.335 104.516  1.00  0.00            
ATOM   1440  HE1 PHE    96      66.147  43.427 104.130  1.00  0.00            
ATOM   1441  CZ  PHE    96      66.677  44.541 105.920  1.00  0.00            
ATOM   1442  HZ  PHE    96      66.235  43.819 106.592  1.00  0.00            
ATOM   1443  CE2 PHE    96      67.276  45.705 106.438  1.00  0.00            
ATOM   1444  HE2 PHE    96      67.176  45.904 107.495  1.00  0.00            
ATOM   1445  CD2 PHE    96      67.877  46.603 105.566  1.00  0.00            
ATOM   1446  HD2 PHE    96      68.317  47.518 105.933  1.00  0.00            
ATOM   1447  C   PHE    96      67.543  48.762 101.951  1.00  0.00            
ATOM   1448  O   PHE    96      66.386  49.000 102.322  1.00  0.00            
ATOM   1449  N   PHE    97      67.840  48.462 100.730  1.00  0.00            
ATOM   1450  H   PHE    97      68.807  48.201 100.593  1.00  0.00            
ATOM   1451  CA  PHE    97      67.189  48.784  99.482  1.00  0.00            
ATOM   1452  HA  PHE    97      66.190  49.112  99.771  1.00  0.00            
ATOM   1453  CB  PHE    97      67.935  50.020  99.011  1.00  0.00            
ATOM   1454  HB1 PHE    97      69.007  49.840  99.087  1.00  0.00            
ATOM   1455  HB2 PHE    97      67.659  50.765  99.757  1.00  0.00            
ATOM   1456  CG  PHE    97      67.690  50.409  97.556  1.00  0.00            
ATOM   1457  CD1 PHE    97      68.843  50.728  96.781  1.00  0.00            
ATOM   1458  HD1 PHE    97      69.777  50.731  97.323  1.00  0.00            
ATOM   1459  CE1 PHE    97      68.762  51.130  95.450  1.00  0.00            
ATOM   1460  HE1 PHE    97      69.712  51.331  94.979  1.00  0.00            
ATOM   1461  CZ  PHE    97      67.500  51.279  94.865  1.00  0.00            
ATOM   1462  HZ  PHE    97      67.514  51.518  93.812  1.00  0.00            
ATOM   1463  CE2 PHE    97      66.362  51.176  95.653  1.00  0.00            
ATOM   1464  HE2 PHE    97      65.425  51.474  95.208  1.00  0.00            
ATOM   1465  CD2 PHE    97      66.434  50.653  96.945  1.00  0.00            
ATOM   1466  HD2 PHE    97      65.565  50.656  97.585  1.00  0.00            
ATOM   1467  C   PHE    97      67.181  47.534  98.656  1.00  0.00            
ATOM   1468  O   PHE    97      68.248  47.031  98.289  1.00  0.00            
ATOM   1469  N   GLU    98      65.966  47.152  98.308  1.00  0.00            
ATOM   1470  H   GLU    98      65.178  47.701  98.620  1.00  0.00            
ATOM   1471  CA  GLU    98      65.623  45.886  97.669  1.00  0.00            
ATOM   1472  HA  GLU    98      66.550  45.482  97.262  1.00  0.00            
ATOM   1473  CB  GLU    98      65.234  44.891  98.729  1.00  0.00            
ATOM   1474  HB1 GLU    98      64.849  43.996  98.239  1.00  0.00            
ATOM   1475  HB2 GLU    98      64.324  45.221  99.230  1.00  0.00            
ATOM   1476  CG  GLU    98      66.389  44.629  99.815  1.00  0.00            
ATOM   1477  HG1 GLU    98      66.216  45.254 100.692  1.00  0.00            
ATOM   1478  HG2 GLU    98      67.380  44.885  99.441  1.00  0.00            
ATOM   1479  CD  GLU    98      66.436  43.199 100.403  1.00  0.00            
ATOM   1480  OE1 GLU    98      65.510  42.917 101.205  1.00  0.00            
ATOM   1481  OE2 GLU    98      67.389  42.429 100.105  1.00  0.00            
ATOM   1482  C   GLU    98      64.476  45.929  96.569  1.00  0.00            
ATOM   1483  O   GLU    98      63.863  46.994  96.486  1.00  0.00            
ATOM   1484  N   LYS    99      64.228  44.828  95.834  1.00  0.00            
ATOM   1485  H   LYS    99      64.798  44.010  95.997  1.00  0.00            
ATOM   1486  CA  LYS    99      63.077  44.616  94.856  1.00  0.00            
ATOM   1487  HA  LYS    99      62.355  45.377  95.154  1.00  0.00            
ATOM   1488  CB  LYS    99      63.552  44.814  93.393  1.00  0.00            
ATOM   1489  HB1 LYS    99      63.477  43.861  92.870  1.00  0.00            
ATOM   1490  HB2 LYS    99      64.627  44.993  93.404  1.00  0.00            
ATOM   1491  CG  LYS    99      62.717  45.838  92.600  1.00  0.00            
ATOM   1492  HG1 LYS    99      62.920  46.804  93.062  1.00  0.00            
ATOM   1493  HG2 LYS    99      61.644  45.645  92.610  1.00  0.00            
ATOM   1494  CD  LYS    99      63.148  45.884  91.101  1.00  0.00            
ATOM   1495  HD1 LYS    99      62.592  45.171  90.493  1.00  0.00            
ATOM   1496  HD2 LYS    99      64.194  45.582  91.065  1.00  0.00            
ATOM   1497  CE  LYS    99      62.815  47.260  90.573  1.00  0.00            
ATOM   1498  HE1 LYS    99      63.289  47.426  89.605  1.00  0.00            
ATOM   1499  HE2 LYS    99      63.265  48.142  91.028  1.00  0.00            
ATOM   1500  NZ  LYS    99      61.370  47.404  90.543  1.00  0.00            
ATOM   1501  HZ1 LYS    99      60.966  47.749  91.402  1.00  0.00            
ATOM   1502  HZ2 LYS    99      61.112  48.136  89.896  1.00  0.00            
ATOM   1503  HZ3 LYS    99      60.896  46.595  90.168  1.00  0.00            
ATOM   1504  C   LYS    99      62.486  43.194  94.917  1.00  0.00            
ATOM   1505  O   LYS    99      63.286  42.203  94.919  1.00  0.00            
ATOM   1506  N   ASN   100      61.213  43.077  95.156  1.00  0.00            
ATOM   1507  H   ASN   100      60.625  43.897  95.127  1.00  0.00            
ATOM   1508  CA  ASN   100      60.566  41.840  95.475  1.00  0.00            
ATOM   1509  HA  ASN   100      61.312  41.051  95.380  1.00  0.00            
ATOM   1510  CB  ASN   100      60.030  41.890  96.986  1.00  0.00            
ATOM   1511  HB1 ASN   100      59.401  41.011  97.122  1.00  0.00            
ATOM   1512  HB2 ASN   100      59.326  42.711  97.120  1.00  0.00            
ATOM   1513  CG  ASN   100      61.066  41.990  98.032  1.00  0.00            
ATOM   1514  OD1 ASN   100      61.312  43.049  98.622  1.00  0.00            
ATOM   1515  ND2 ASN   100      62.004  41.050  98.100  1.00  0.00            
ATOM   1516 1HD2 ASN   100      61.989  40.187  97.575  1.00  0.00            
ATOM   1517 2HD2 ASN   100      62.883  41.281  98.539  1.00  0.00            
ATOM   1518  C   ASN   100      59.400  41.483  94.535  1.00  0.00            
ATOM   1519  O   ASN   100      58.554  42.305  94.197  1.00  0.00            
ATOM   1520  N   LEU   101      59.494  40.225  94.005  1.00  0.00            
ATOM   1521  H   LEU   101      60.123  39.525  94.371  1.00  0.00            
ATOM   1522  CA  LEU   101      58.461  39.621  93.191  1.00  0.00            
ATOM   1523  HA  LEU   101      57.664  40.345  93.024  1.00  0.00            
ATOM   1524  CB  LEU   101      59.093  39.236  91.869  1.00  0.00            
ATOM   1525  HB1 LEU   101      58.344  38.663  91.322  1.00  0.00            
ATOM   1526  HB2 LEU   101      59.945  38.577  92.038  1.00  0.00            
ATOM   1527  CG  LEU   101      59.545  40.294  90.823  1.00  0.00            
ATOM   1528  HG  LEU   101      58.690  40.811  90.387  1.00  0.00            
ATOM   1529  CD1 LEU   101      60.565  41.369  91.254  1.00  0.00            
ATOM   1530 1HD1 LEU   101      61.380  40.972  91.860  1.00  0.00            
ATOM   1531 2HD1 LEU   101      61.069  41.768  90.374  1.00  0.00            
ATOM   1532 3HD1 LEU   101      59.960  42.151  91.713  1.00  0.00            
ATOM   1533  CD2 LEU   101      60.267  39.415  89.774  1.00  0.00            
ATOM   1534 1HD2 LEU   101      59.664  38.609  89.357  1.00  0.00            
ATOM   1535 2HD2 LEU   101      60.485  40.068  88.928  1.00  0.00            
ATOM   1536 3HD2 LEU   101      61.098  38.904  90.259  1.00  0.00            
ATOM   1537  C   LEU   101      57.939  38.355  93.817  1.00  0.00            
ATOM   1538  O   LEU   101      58.587  37.849  94.757  1.00  0.00            
ATOM   1539  N   LYS   102      56.890  37.734  93.292  1.00  0.00            
ATOM   1540  H   LYS   102      56.445  38.213  92.523  1.00  0.00            
ATOM   1541  CA  LYS   102      56.430  36.386  93.662  1.00  0.00            
ATOM   1542  HA  LYS   102      56.041  36.420  94.679  1.00  0.00            
ATOM   1543  CB  LYS   102      55.329  35.922  92.712  1.00  0.00            
ATOM   1544  HB1 LYS   102      55.705  36.044  91.697  1.00  0.00            
ATOM   1545  HB2 LYS   102      54.523  36.656  92.738  1.00  0.00            
ATOM   1546  CG  LYS   102      54.680  34.503  92.851  1.00  0.00            
ATOM   1547  HG1 LYS   102      55.411  33.743  92.575  1.00  0.00            
ATOM   1548  HG2 LYS   102      53.858  34.446  92.138  1.00  0.00            
ATOM   1549  CD  LYS   102      54.217  34.339  94.382  1.00  0.00            
ATOM   1550  HD1 LYS   102      53.542  35.147  94.666  1.00  0.00            
ATOM   1551  HD2 LYS   102      55.107  34.430  95.004  1.00  0.00            
ATOM   1552  CE  LYS   102      53.662  32.883  94.605  1.00  0.00            
ATOM   1553  HE1 LYS   102      54.358  32.147  94.204  1.00  0.00            
ATOM   1554  HE2 LYS   102      52.778  32.748  93.982  1.00  0.00            
ATOM   1555  NZ  LYS   102      53.572  32.583  96.044  1.00  0.00            
ATOM   1556  HZ1 LYS   102      52.775  33.054  96.446  1.00  0.00            
ATOM   1557  HZ2 LYS   102      53.454  31.585  96.153  1.00  0.00            
ATOM   1558  HZ3 LYS   102      54.368  32.932  96.559  1.00  0.00            
ATOM   1559  C   LYS   102      57.540  35.363  93.695  1.00  0.00            
ATOM   1560  O   LYS   102      58.127  35.097  92.657  1.00  0.00            
ATOM   1561  N   ASP   103      57.899  34.763  94.846  1.00  0.00            
ATOM   1562  H   ASP   103      57.405  34.999  95.695  1.00  0.00            
ATOM   1563  CA  ASP   103      58.987  33.870  95.161  1.00  0.00            
ATOM   1564  HA  ASP   103      59.000  33.664  96.231  1.00  0.00            
ATOM   1565  CB  ASP   103      58.638  32.526  94.509  1.00  0.00            
ATOM   1566  HB1 ASP   103      59.400  31.789  94.760  1.00  0.00            
ATOM   1567  HB2 ASP   103      58.681  32.534  93.420  1.00  0.00            
ATOM   1568  CG  ASP   103      57.296  32.015  95.042  1.00  0.00            
ATOM   1569  OD1 ASP   103      56.398  31.601  94.254  1.00  0.00            
ATOM   1570  OD2 ASP   103      57.146  32.030  96.313  1.00  0.00            
ATOM   1571  C   ASP   103      60.424  34.342  94.854  1.00  0.00            
ATOM   1572  O   ASP   103      61.329  33.553  94.977  1.00  0.00            
ATOM   1573  N   VAL   104      60.673  35.574  94.327  1.00  0.00            
ATOM   1574  H   VAL   104      59.889  36.210  94.345  1.00  0.00            
ATOM   1575  CA  VAL   104      62.010  36.046  93.852  1.00  0.00            
ATOM   1576  HA  VAL   104      62.888  35.452  94.104  1.00  0.00            
ATOM   1577  CB  VAL   104      62.038  36.203  92.318  1.00  0.00            
ATOM   1578  HB  VAL   104      61.271  36.898  91.975  1.00  0.00            
ATOM   1579  CG1 VAL   104      63.393  36.727  91.731  1.00  0.00            
ATOM   1580 1HG1 VAL   104      63.583  37.756  92.036  1.00  0.00            
ATOM   1581 2HG1 VAL   104      64.224  36.100  92.054  1.00  0.00            
ATOM   1582 3HG1 VAL   104      63.420  36.828  90.646  1.00  0.00            
ATOM   1583  CG2 VAL   104      61.716  34.837  91.618  1.00  0.00            
ATOM   1584 1HG2 VAL   104      61.427  35.064  90.592  1.00  0.00            
ATOM   1585 2HG2 VAL   104      62.483  34.094  91.835  1.00  0.00            
ATOM   1586 3HG2 VAL   104      60.767  34.622  92.109  1.00  0.00            
ATOM   1587  C   VAL   104      62.322  37.437  94.471  1.00  0.00            
ATOM   1588  O   VAL   104      61.463  38.275  94.539  1.00  0.00            
ATOM   1589  N   SER   105      63.599  37.671  94.836  1.00  0.00            
ATOM   1590  H   SER   105      64.320  36.975  94.707  1.00  0.00            
ATOM   1591  CA  SER   105      64.036  38.880  95.598  1.00  0.00            
ATOM   1592  HA  SER   105      63.422  39.776  95.508  1.00  0.00            
ATOM   1593  CB  SER   105      64.103  38.429  97.058  1.00  0.00            
ATOM   1594  HB1 SER   105      64.734  39.057  97.687  1.00  0.00            
ATOM   1595  HB2 SER   105      64.486  37.408  97.083  1.00  0.00            
ATOM   1596  OG  SER   105      62.767  38.339  97.622  1.00  0.00            
ATOM   1597  HG  SER   105      62.827  37.939  98.493  1.00  0.00            
ATOM   1598  C   SER   105      65.441  39.239  95.123  1.00  0.00            
ATOM   1599  O   SER   105      66.173  38.353  94.673  1.00  0.00            
ATOM   1600  N   PHE   106      65.841  40.499  95.132  1.00  0.00            
ATOM   1601  H   PHE   106      65.094  41.140  95.355  1.00  0.00            
ATOM   1602  CA  PHE   106      67.146  41.047  94.930  1.00  0.00            
ATOM   1603  HA  PHE   106      67.742  40.261  95.393  1.00  0.00            
ATOM   1604  CB  PHE   106      67.587  41.166  93.428  1.00  0.00            
ATOM   1605  HB1 PHE   106      67.618  40.145  93.049  1.00  0.00            
ATOM   1606  HB2 PHE   106      68.653  41.388  93.378  1.00  0.00            
ATOM   1607  CG  PHE   106      66.635  41.913  92.549  1.00  0.00            
ATOM   1608  CD1 PHE   106      66.991  43.179  92.082  1.00  0.00            
ATOM   1609  HD1 PHE   106      67.816  43.679  92.569  1.00  0.00            
ATOM   1610  CE1 PHE   106      66.387  43.751  90.945  1.00  0.00            
ATOM   1611  HE1 PHE   106      66.809  44.667  90.558  1.00  0.00            
ATOM   1612  CZ  PHE   106      65.284  43.067  90.429  1.00  0.00            
ATOM   1613  HZ  PHE   106      64.719  43.508  89.622  1.00  0.00            
ATOM   1614  CE2 PHE   106      64.796  41.862  91.036  1.00  0.00            
ATOM   1615  HE2 PHE   106      63.996  41.270  90.617  1.00  0.00            
ATOM   1616  CD2 PHE   106      65.495  41.241  92.029  1.00  0.00            
ATOM   1617  HD2 PHE   106      65.211  40.234  92.294  1.00  0.00            
ATOM   1618  C   PHE   106      67.381  42.320  95.712  1.00  0.00            
ATOM   1619  O   PHE   106      66.536  43.185  95.961  1.00  0.00            
ATOM   1620  N   ARG   107      68.631  42.564  96.129  1.00  0.00            
ATOM   1621  H   ARG   107      69.275  41.873  95.770  1.00  0.00            
ATOM   1622  CA  ARG   107      69.165  43.757  96.849  1.00  0.00            
ATOM   1623  HA  ARG   107      68.386  44.300  97.384  1.00  0.00            
ATOM   1624  CB  ARG   107      70.088  43.168  97.924  1.00  0.00            
ATOM   1625  HB1 ARG   107      70.769  42.422  97.513  1.00  0.00            
ATOM   1626  HB2 ARG   107      69.518  42.704  98.729  1.00  0.00            
ATOM   1627  CG  ARG   107      70.895  44.312  98.477  1.00  0.00            
ATOM   1628  HG1 ARG   107      70.264  44.966  99.079  1.00  0.00            
ATOM   1629  HG2 ARG   107      71.537  44.751  97.713  1.00  0.00            
ATOM   1630  CD  ARG   107      71.862  43.711  99.504  1.00  0.00            
ATOM   1631  HD1 ARG   107      71.401  42.954 100.139  1.00  0.00            
ATOM   1632  HD2 ARG   107      72.195  44.461 100.221  1.00  0.00            
ATOM   1633  NE  ARG   107      73.010  43.050  98.810  1.00  0.00            
ATOM   1634  HE  ARG   107      72.950  43.053  97.801  1.00  0.00            
ATOM   1635  CZ  ARG   107      74.062  42.529  99.440  1.00  0.00            
ATOM   1636  NH1 ARG   107      74.203  42.584 100.766  1.00  0.00            
ATOM   1637 1HH1 ARG   107      73.495  43.121 101.246  1.00  0.00            
ATOM   1638 2HH1 ARG   107      74.828  41.971 101.270  1.00  0.00            
ATOM   1639  NH2 ARG   107      74.998  41.938  98.747  1.00  0.00            
ATOM   1640 1HH2 ARG   107      75.019  41.901  97.738  1.00  0.00            
ATOM   1641 2HH2 ARG   107      75.635  41.294  99.193  1.00  0.00            
ATOM   1642  C   ARG   107      69.842  44.794  95.908  1.00  0.00            
ATOM   1643  O   ARG   107      70.682  44.342  95.123  1.00  0.00            
ATOM   1644  N   LEU   108      69.560  46.093  96.019  1.00  0.00            
ATOM   1645  H   LEU   108      68.928  46.386  96.749  1.00  0.00            
ATOM   1646  CA  LEU   108      70.109  47.206  95.171  1.00  0.00            
ATOM   1647  HA  LEU   108      70.838  46.772  94.486  1.00  0.00            
ATOM   1648  CB  LEU   108      69.053  47.931  94.334  1.00  0.00            
ATOM   1649  HB1 LEU   108      69.509  48.845  93.953  1.00  0.00            
ATOM   1650  HB2 LEU   108      68.320  48.136  95.115  1.00  0.00            
ATOM   1651  CG  LEU   108      68.265  47.224  93.219  1.00  0.00            
ATOM   1652  HG  LEU   108      67.750  47.977  92.623  1.00  0.00            
ATOM   1653  CD1 LEU   108      69.156  46.341  92.319  1.00  0.00            
ATOM   1654 1HD1 LEU   108      69.866  47.034  91.867  1.00  0.00            
ATOM   1655 2HD1 LEU   108      69.623  45.627  92.997  1.00  0.00            
ATOM   1656 3HD1 LEU   108      68.442  45.860  91.651  1.00  0.00            
ATOM   1657  CD2 LEU   108      67.172  46.286  93.832  1.00  0.00            
ATOM   1658 1HD2 LEU   108      67.537  45.320  94.183  1.00  0.00            
ATOM   1659 2HD2 LEU   108      66.714  46.739  94.710  1.00  0.00            
ATOM   1660 3HD2 LEU   108      66.440  46.108  93.044  1.00  0.00            
ATOM   1661  C   LEU   108      70.955  48.223  95.943  1.00  0.00            
ATOM   1662  O   LEU   108      71.516  49.192  95.402  1.00  0.00            
ATOM   1663  N   GLY   109      70.943  47.989  97.253  1.00  0.00            
ATOM   1664  H   GLY   109      70.235  47.431  97.709  1.00  0.00            
ATOM   1665  CA  GLY   109      71.920  48.672  98.087  1.00  0.00            
ATOM   1666  HA1 GLY   109      71.823  49.748  97.946  1.00  0.00            
ATOM   1667  HA2 GLY   109      72.888  48.373  97.684  1.00  0.00            
ATOM   1668  C   GLY   109      71.790  48.297  99.638  1.00  0.00            
ATOM   1669  O   GLY   109      70.680  48.299 100.106  1.00  0.00            
ATOM   1670  N   SER   110      72.864  47.933 100.375  1.00  0.00            
ATOM   1671  H   SER   110      73.696  47.594  99.914  1.00  0.00            
ATOM   1672  CA  SER   110      72.900  48.017 101.807  1.00  0.00            
ATOM   1673  HA  SER   110      71.934  48.461 102.046  1.00  0.00            
ATOM   1674  CB  SER   110      72.838  46.649 102.516  1.00  0.00            
ATOM   1675  HB1 SER   110      71.987  46.168 102.034  1.00  0.00            
ATOM   1676  HB2 SER   110      72.694  46.810 103.585  1.00  0.00            
ATOM   1677  OG  SER   110      74.022  45.884 102.346  1.00  0.00            
ATOM   1678  HG  SER   110      74.299  45.920 101.428  1.00  0.00            
ATOM   1679  C   SER   110      73.912  49.032 102.403  1.00  0.00            
ATOM   1680  O   SER   110      75.068  49.129 102.010  1.00  0.00            
ATOM   1681  N   PHE   111      73.504  49.650 103.502  1.00  0.00            
ATOM   1682  H   PHE   111      72.580  49.518 103.888  1.00  0.00            
ATOM   1683  CA  PHE   111      74.071  50.890 104.045  1.00  0.00            
ATOM   1684  HA  PHE   111      75.123  50.841 103.765  1.00  0.00            
ATOM   1685  CB  PHE   111      73.287  52.066 103.320  1.00  0.00            
ATOM   1686  HB1 PHE   111      73.626  53.073 103.562  1.00  0.00            
ATOM   1687  HB2 PHE   111      72.285  52.016 103.746  1.00  0.00            
ATOM   1688  CG  PHE   111      73.059  51.945 101.830  1.00  0.00            
ATOM   1689  CD1 PHE   111      71.750  52.081 101.347  1.00  0.00            
ATOM   1690  HD1 PHE   111      70.848  52.235 101.921  1.00  0.00            
ATOM   1691  CE1 PHE   111      71.629  52.227  99.980  1.00  0.00            
ATOM   1692  HE1 PHE   111      70.687  52.341  99.465  1.00  0.00            
ATOM   1693  CZ  PHE   111      72.723  52.173  99.068  1.00  0.00            
ATOM   1694  HZ  PHE   111      72.521  52.363  98.024  1.00  0.00            
ATOM   1695  CE2 PHE   111      73.999  52.011  99.584  1.00  0.00            
ATOM   1696  HE2 PHE   111      74.834  51.960  98.902  1.00  0.00            
ATOM   1697  CD2 PHE   111      74.180  51.945 101.030  1.00  0.00            
ATOM   1698  HD2 PHE   111      75.157  51.717 101.429  1.00  0.00            
ATOM   1699  C   PHE   111      74.021  50.978 105.587  1.00  0.00            
ATOM   1700  O   PHE   111      73.116  50.409 106.180  1.00  0.00            
ATOM   1701  N   ASN   112      74.903  51.751 106.259  1.00  0.00            
ATOM   1702  H   ASN   112      75.670  52.181 105.762  1.00  0.00            
ATOM   1703  CA  ASN   112      75.116  51.833 107.636  1.00  0.00            
ATOM   1704  HA  ASN   112      74.423  51.230 108.223  1.00  0.00            
ATOM   1705  CB  ASN   112      76.531  51.282 107.815  1.00  0.00            
ATOM   1706  HB1 ASN   112      76.793  51.447 108.860  1.00  0.00            
ATOM   1707  HB2 ASN   112      77.207  51.752 107.101  1.00  0.00            
ATOM   1708  CG  ASN   112      76.670  49.828 107.465  1.00  0.00            
ATOM   1709  OD1 ASN   112      76.253  48.965 108.216  1.00  0.00            
ATOM   1710  ND2 ASN   112      77.325  49.501 106.412  1.00  0.00            
ATOM   1711 1HD2 ASN   112      77.760  50.192 105.817  1.00  0.00            
ATOM   1712 2HD2 ASN   112      77.260  48.517 106.192  1.00  0.00            
ATOM   1713  C   ASN   112      75.046  53.293 108.134  1.00  0.00            
ATOM   1714  O   ASN   112      75.887  54.080 107.705  1.00  0.00            
ATOM   1715  N   LEU   113      74.204  53.655 109.068  1.00  0.00            
ATOM   1716  H   LEU   113      73.507  52.979 109.345  1.00  0.00            
ATOM   1717  CA  LEU   113      74.011  55.016 109.657  1.00  0.00            
ATOM   1718  HA  LEU   113      74.851  55.605 109.288  1.00  0.00            
ATOM   1719  CB  LEU   113      72.771  55.667 109.111  1.00  0.00            
ATOM   1720  HB1 LEU   113      72.884  56.697 109.450  1.00  0.00            
ATOM   1721  HB2 LEU   113      71.913  55.243 109.633  1.00  0.00            
ATOM   1722  CG  LEU   113      72.606  55.711 107.583  1.00  0.00            
ATOM   1723  HG  LEU   113      73.608  55.881 107.191  1.00  0.00            
ATOM   1724  CD1 LEU   113      72.044  54.369 106.961  1.00  0.00            
ATOM   1725 1HD1 LEU   113      72.643  53.501 107.236  1.00  0.00            
ATOM   1726 2HD1 LEU   113      71.051  54.143 107.350  1.00  0.00            
ATOM   1727 3HD1 LEU   113      72.000  54.416 105.873  1.00  0.00            
ATOM   1728  CD2 LEU   113      71.727  56.864 107.062  1.00  0.00            
ATOM   1729 1HD2 LEU   113      70.749  56.614 107.471  1.00  0.00            
ATOM   1730 2HD2 LEU   113      72.153  57.770 107.495  1.00  0.00            
ATOM   1731 3HD2 LEU   113      71.652  56.949 105.978  1.00  0.00            
ATOM   1732  C   LEU   113      74.153  54.932 111.145  1.00  0.00            
ATOM   1733  O   LEU   113      74.187  53.843 111.706  1.00  0.00            
ATOM   1734  N   GLU   114      74.245  56.083 111.763  1.00  0.00            
ATOM   1735  H   GLU   114      74.237  56.905 111.176  1.00  0.00            
ATOM   1736  CA  GLU   114      74.038  56.203 113.206  1.00  0.00            
ATOM   1737  HA  GLU   114      73.577  55.341 113.688  1.00  0.00            
ATOM   1738  CB  GLU   114      75.453  56.413 113.739  1.00  0.00            
ATOM   1739  HB1 GLU   114      75.886  57.209 113.133  1.00  0.00            
ATOM   1740  HB2 GLU   114      76.058  55.547 113.471  1.00  0.00            
ATOM   1741  CG  GLU   114      75.582  56.650 115.242  1.00  0.00            
ATOM   1742  HG1 GLU   114      75.006  55.906 115.792  1.00  0.00            
ATOM   1743  HG2 GLU   114      75.135  57.609 115.503  1.00  0.00            
ATOM   1744  CD  GLU   114      77.027  56.711 115.614  1.00  0.00            
ATOM   1745  OE1 GLU   114      77.588  57.839 115.656  1.00  0.00            
ATOM   1746  OE2 GLU   114      77.721  55.686 115.738  1.00  0.00            
ATOM   1747  C   GLU   114      73.157  57.452 113.400  1.00  0.00            
ATOM   1748  O   GLU   114      73.181  58.458 112.676  1.00  0.00            
ATOM   1749  N   LYS   115      72.503  57.408 114.565  1.00  0.00            
ATOM   1750  H   LYS   115      72.797  56.647 115.160  1.00  0.00            
ATOM   1751  CA  LYS   115      71.610  58.453 115.135  1.00  0.00            
ATOM   1752  HA  LYS   115      71.060  58.874 114.293  1.00  0.00            
ATOM   1753  CB  LYS   115      70.580  57.789 116.088  1.00  0.00            
ATOM   1754  HB1 LYS   115      71.115  57.481 116.987  1.00  0.00            
ATOM   1755  HB2 LYS   115      70.230  56.827 115.712  1.00  0.00            
ATOM   1756  CG  LYS   115      69.306  58.626 116.302  1.00  0.00            
ATOM   1757  HG1 LYS   115      68.758  58.653 115.360  1.00  0.00            
ATOM   1758  HG2 LYS   115      69.619  59.620 116.622  1.00  0.00            
ATOM   1759  CD  LYS   115      68.486  57.943 117.391  1.00  0.00            
ATOM   1760  HD1 LYS   115      68.935  58.072 118.376  1.00  0.00            
ATOM   1761  HD2 LYS   115      68.488  56.855 117.319  1.00  0.00            
ATOM   1762  CE  LYS   115      67.141  58.681 117.248  1.00  0.00            
ATOM   1763  HE1 LYS   115      66.852  58.770 116.201  1.00  0.00            
ATOM   1764  HE2 LYS   115      67.242  59.727 117.539  1.00  0.00            
ATOM   1765  NZ  LYS   115      66.164  57.894 118.045  1.00  0.00            
ATOM   1766  HZ1 LYS   115      65.374  58.461 118.318  1.00  0.00            
ATOM   1767  HZ2 LYS   115      65.850  57.105 117.498  1.00  0.00            
ATOM   1768  HZ3 LYS   115      66.552  57.593 118.928  1.00  0.00            
ATOM   1769  C   LYS   115      72.275  59.637 115.758  1.00  0.00            
ATOM   1770  O   LYS   115      73.225  59.544 116.521  1.00  0.00            
ATOM   1771  N   VAL   116      71.677  60.854 115.596  1.00  0.00            
ATOM   1772  H   VAL   116      70.837  60.959 115.044  1.00  0.00            
ATOM   1773  CA  VAL   116      72.158  62.120 116.195  1.00  0.00            
ATOM   1774  HA  VAL   116      73.067  61.906 116.757  1.00  0.00            
ATOM   1775  CB  VAL   116      72.630  63.153 115.101  1.00  0.00            
ATOM   1776  HB  VAL   116      73.376  63.803 115.559  1.00  0.00            
ATOM   1777  CG1 VAL   116      73.276  62.500 113.917  1.00  0.00            
ATOM   1778 1HG1 VAL   116      74.177  61.961 114.213  1.00  0.00            
ATOM   1779 2HG1 VAL   116      72.487  61.998 113.358  1.00  0.00            
ATOM   1780 3HG1 VAL   116      73.661  63.199 113.175  1.00  0.00            
ATOM   1781  CG2 VAL   116      71.403  64.012 114.644  1.00  0.00            
ATOM   1782 1HG2 VAL   116      71.769  64.753 113.933  1.00  0.00            
ATOM   1783 2HG2 VAL   116      70.649  63.418 114.129  1.00  0.00            
ATOM   1784 3HG2 VAL   116      70.910  64.420 115.527  1.00  0.00            
ATOM   1785  C   VAL   116      71.155  62.656 117.225  1.00  0.00            
ATOM   1786  O   VAL   116      70.002  62.223 117.155  1.00  0.00            
ATOM   1787  N   GLU   117      71.567  63.411 118.232  1.00  0.00            
ATOM   1788  H   GLU   117      72.509  63.771 118.296  1.00  0.00            
ATOM   1789  CA  GLU   117      70.623  63.873 119.265  1.00  0.00            
ATOM   1790  HA  GLU   117      69.898  63.079 119.443  1.00  0.00            
ATOM   1791  CB  GLU   117      71.356  64.106 120.607  1.00  0.00            
ATOM   1792  HB1 GLU   117      71.611  65.161 120.706  1.00  0.00            
ATOM   1793  HB2 GLU   117      72.228  63.469 120.751  1.00  0.00            
ATOM   1794  CG  GLU   117      70.411  63.991 121.837  1.00  0.00            
ATOM   1795  HG1 GLU   117      69.796  64.884 121.950  1.00  0.00            
ATOM   1796  HG2 GLU   117      71.084  63.807 122.673  1.00  0.00            
ATOM   1797  CD  GLU   117      69.503  62.763 121.938  1.00  0.00            
ATOM   1798  OE1 GLU   117      69.894  61.841 122.692  1.00  0.00            
ATOM   1799  OE2 GLU   117      68.442  62.727 121.263  1.00  0.00            
ATOM   1800  C   GLU   117      69.818  65.166 118.992  1.00  0.00            
ATOM   1801  O   GLU   117      68.729  65.448 119.517  1.00  0.00            
ATOM   1802  N   ASN   118      70.392  66.014 118.089  1.00  0.00            
ATOM   1803  H   ASN   118      71.264  65.637 117.745  1.00  0.00            
ATOM   1804  CA  ASN   118      69.777  67.254 117.535  1.00  0.00            
ATOM   1805  HA  ASN   118      68.953  67.560 118.180  1.00  0.00            
ATOM   1806  CB  ASN   118      70.828  68.407 117.527  1.00  0.00            
ATOM   1807  HB1 ASN   118      70.968  68.735 118.557  1.00  0.00            
ATOM   1808  HB2 ASN   118      70.457  69.310 117.043  1.00  0.00            
ATOM   1809  CG  ASN   118      72.150  67.904 117.060  1.00  0.00            
ATOM   1810  OD1 ASN   118      73.021  67.771 117.883  1.00  0.00            
ATOM   1811  ND2 ASN   118      72.300  67.692 115.732  1.00  0.00            
ATOM   1812 1HD2 ASN   118      71.513  67.739 115.102  1.00  0.00            
ATOM   1813 2HD2 ASN   118      73.233  67.443 115.435  1.00  0.00            
ATOM   1814  C   ASN   118      69.122  67.132 116.058  1.00  0.00            
ATOM   1815  O   ASN   118      69.595  67.721 115.119  1.00  0.00            
ATOM   1816  N   PRO   119      68.066  66.264 115.871  1.00  0.00            
ATOM   1817  CD  PRO   119      67.448  65.500 116.913  1.00  0.00            
ATOM   1818  HD1 PRO   119      67.313  66.092 117.818  1.00  0.00            
ATOM   1819  HD2 PRO   119      68.059  64.639 117.180  1.00  0.00            
ATOM   1820  CG  PRO   119      66.065  65.062 116.366  1.00  0.00            
ATOM   1821  HG1 PRO   119      65.394  65.910 116.507  1.00  0.00            
ATOM   1822  HG2 PRO   119      65.805  64.107 116.823  1.00  0.00            
ATOM   1823  CB  PRO   119      66.350  64.891 114.840  1.00  0.00            
ATOM   1824  HB1 PRO   119      65.433  65.127 114.299  1.00  0.00            
ATOM   1825  HB2 PRO   119      66.862  63.958 114.606  1.00  0.00            
ATOM   1826  CA  PRO   119      67.392  66.071 114.610  1.00  0.00            
ATOM   1827  HA  PRO   119      68.077  65.822 113.800  1.00  0.00            
ATOM   1828  C   PRO   119      66.567  67.237 113.968  1.00  0.00            
ATOM   1829  O   PRO   119      66.585  67.356 112.755  1.00  0.00            
ATOM   1830  N   ALA   120      66.040  68.176 114.744  1.00  0.00            
ATOM   1831  H   ALA   120      66.108  68.044 115.743  1.00  0.00            
ATOM   1832  CA  ALA   120      65.403  69.388 114.243  1.00  0.00            
ATOM   1833  HA  ALA   120      64.626  69.078 113.544  1.00  0.00            
ATOM   1834  CB  ALA   120      64.721  70.140 115.346  1.00  0.00            
ATOM   1835  HB1 ALA   120      64.542  71.183 115.085  1.00  0.00            
ATOM   1836  HB2 ALA   120      63.806  69.622 115.633  1.00  0.00            
ATOM   1837  HB3 ALA   120      65.314  70.107 116.260  1.00  0.00            
ATOM   1838  C   ALA   120      66.419  70.194 113.384  1.00  0.00            
ATOM   1839  O   ALA   120      66.067  70.826 112.400  1.00  0.00            
ATOM   1840  N   GLU   121      67.720  70.189 113.769  1.00  0.00            
ATOM   1841  H   GLU   121      68.088  69.807 114.629  1.00  0.00            
ATOM   1842  CA  GLU   121      68.770  70.897 112.919  1.00  0.00            
ATOM   1843  HA  GLU   121      68.380  71.879 112.651  1.00  0.00            
ATOM   1844  CB  GLU   121      70.126  70.888 113.584  1.00  0.00            
ATOM   1845  HB1 GLU   121      70.491  69.861 113.582  1.00  0.00            
ATOM   1846  HB2 GLU   121      69.993  71.325 114.574  1.00  0.00            
ATOM   1847  CG  GLU   121      71.261  71.750 112.966  1.00  0.00            
ATOM   1848  HG1 GLU   121      71.495  71.437 111.948  1.00  0.00            
ATOM   1849  HG2 GLU   121      72.136  71.607 113.600  1.00  0.00            
ATOM   1850  CD  GLU   121      70.785  73.225 113.039  1.00  0.00            
ATOM   1851  OE1 GLU   121      71.355  74.037 113.833  1.00  0.00            
ATOM   1852  OE2 GLU   121      69.770  73.644 112.458  1.00  0.00            
ATOM   1853  C   GLU   121      68.844  70.144 111.573  1.00  0.00            
ATOM   1854  O   GLU   121      69.087  70.839 110.632  1.00  0.00            
ATOM   1855  N   VAL   122      68.652  68.791 111.408  1.00  0.00            
ATOM   1856  H   VAL   122      68.300  68.296 112.214  1.00  0.00            
ATOM   1857  CA  VAL   122      68.770  67.997 110.131  1.00  0.00            
ATOM   1858  HA  VAL   122      69.520  68.478 109.503  1.00  0.00            
ATOM   1859  CB  VAL   122      69.073  66.517 110.408  1.00  0.00            
ATOM   1860  HB  VAL   122      68.222  66.090 110.940  1.00  0.00            
ATOM   1861  CG1 VAL   122      69.205  65.618 109.143  1.00  0.00            
ATOM   1862 1HG1 VAL   122      69.372  64.569 109.388  1.00  0.00            
ATOM   1863 2HG1 VAL   122      68.289  65.655 108.553  1.00  0.00            
ATOM   1864 3HG1 VAL   122      70.140  65.955 108.695  1.00  0.00            
ATOM   1865  CG2 VAL   122      70.251  66.342 111.383  1.00  0.00            
ATOM   1866 1HG2 VAL   122      70.338  65.302 111.695  1.00  0.00            
ATOM   1867 2HG2 VAL   122      71.198  66.686 110.966  1.00  0.00            
ATOM   1868 3HG2 VAL   122      70.144  66.821 112.356  1.00  0.00            
ATOM   1869  C   VAL   122      67.457  68.165 109.368  1.00  0.00            
ATOM   1870  O   VAL   122      67.543  68.320 108.150  1.00  0.00            
ATOM   1871  N   ILE   123      66.336  68.230 110.001  1.00  0.00            
ATOM   1872  H   ILE   123      66.406  68.241 111.009  1.00  0.00            
ATOM   1873  CA  ILE   123      65.120  68.675 109.434  1.00  0.00            
ATOM   1874  HA  ILE   123      64.903  67.965 108.636  1.00  0.00            
ATOM   1875  CB  ILE   123      63.977  68.671 110.432  1.00  0.00            
ATOM   1876  HB  ILE   123      64.182  69.232 111.343  1.00  0.00            
ATOM   1877  CG2 ILE   123      62.705  69.273 109.787  1.00  0.00            
ATOM   1878 1HG2 ILE   123      62.686  70.362 109.841  1.00  0.00            
ATOM   1879 2HG2 ILE   123      62.505  68.968 108.760  1.00  0.00            
ATOM   1880 3HG2 ILE   123      61.911  68.900 110.435  1.00  0.00            
ATOM   1881  CG1 ILE   123      63.643  67.157 110.873  1.00  0.00            
ATOM   1882 1HG1 ILE   123      64.612  66.713 111.103  1.00  0.00            
ATOM   1883 2HG1 ILE   123      63.224  66.599 110.035  1.00  0.00            
ATOM   1884  CD  ILE   123      62.617  66.979 111.986  1.00  0.00            
ATOM   1885  HD1 ILE   123      62.628  65.980 112.421  1.00  0.00            
ATOM   1886  HD2 ILE   123      62.778  67.607 112.862  1.00  0.00            
ATOM   1887  HD3 ILE   123      61.609  67.235 111.658  1.00  0.00            
ATOM   1888  C   ILE   123      65.257  70.060 108.827  1.00  0.00            
ATOM   1889  O   ILE   123      64.885  70.234 107.693  1.00  0.00            
ATOM   1890  N   ARG   124      65.811  71.054 109.488  1.00  0.00            
ATOM   1891  H   ARG   124      66.081  70.907 110.450  1.00  0.00            
ATOM   1892  CA  ARG   124      65.980  72.412 108.914  1.00  0.00            
ATOM   1893  HA  ARG   124      65.057  72.771 108.458  1.00  0.00            
ATOM   1894  CB  ARG   124      66.364  73.413 109.965  1.00  0.00            
ATOM   1895  HB1 ARG   124      66.597  74.351 109.461  1.00  0.00            
ATOM   1896  HB2 ARG   124      67.325  73.263 110.457  1.00  0.00            
ATOM   1897  CG  ARG   124      65.200  73.680 110.924  1.00  0.00            
ATOM   1898  HG1 ARG   124      65.047  72.780 111.519  1.00  0.00            
ATOM   1899  HG2 ARG   124      64.318  73.993 110.365  1.00  0.00            
ATOM   1900  CD  ARG   124      65.547  74.789 111.926  1.00  0.00            
ATOM   1901  HD1 ARG   124      64.627  75.001 112.471  1.00  0.00            
ATOM   1902  HD2 ARG   124      65.817  75.629 111.286  1.00  0.00            
ATOM   1903  NE  ARG   124      66.559  74.338 112.891  1.00  0.00            
ATOM   1904  HE  ARG   124      67.498  74.238 112.533  1.00  0.00            
ATOM   1905  CZ  ARG   124      66.271  73.815 114.089  1.00  0.00            
ATOM   1906  NH1 ARG   124      65.095  73.602 114.548  1.00  0.00            
ATOM   1907 1HH1 ARG   124      64.294  73.683 113.939  1.00  0.00            
ATOM   1908 2HH1 ARG   124      65.064  73.110 115.429  1.00  0.00            
ATOM   1909  NH2 ARG   124      67.230  73.418 114.967  1.00  0.00            
ATOM   1910 1HH2 ARG   124      68.141  73.856 114.959  1.00  0.00            
ATOM   1911 2HH2 ARG   124      66.906  73.022 115.838  1.00  0.00            
ATOM   1912  C   ARG   124      67.044  72.422 107.802  1.00  0.00            
ATOM   1913  O   ARG   124      66.817  73.136 106.825  1.00  0.00            
ATOM   1914  N   GLU   125      68.174  71.742 107.854  1.00  0.00            
ATOM   1915  H   GLU   125      68.161  71.056 108.595  1.00  0.00            
ATOM   1916  CA  GLU   125      69.177  71.638 106.721  1.00  0.00            
ATOM   1917  HA  GLU   125      69.525  72.634 106.444  1.00  0.00            
ATOM   1918  CB  GLU   125      70.373  70.714 107.075  1.00  0.00            
ATOM   1919  HB1 GLU   125      70.121  69.654 107.085  1.00  0.00            
ATOM   1920  HB2 GLU   125      70.508  70.979 108.123  1.00  0.00            
ATOM   1921  CG  GLU   125      71.759  70.965 106.325  1.00  0.00            
ATOM   1922  HG1 GLU   125      72.535  70.566 106.978  1.00  0.00            
ATOM   1923  HG2 GLU   125      71.951  72.038 106.317  1.00  0.00            
ATOM   1924  CD  GLU   125      72.012  70.366 104.895  1.00  0.00            
ATOM   1925  OE1 GLU   125      72.907  70.907 104.201  1.00  0.00            
ATOM   1926  OE2 GLU   125      71.441  69.307 104.485  1.00  0.00            
ATOM   1927  C   GLU   125      68.460  71.097 105.452  1.00  0.00            
ATOM   1928  O   GLU   125      68.567  71.736 104.409  1.00  0.00            
ATOM   1929  N   LEU   126      67.775  69.949 105.579  1.00  0.00            
ATOM   1930  H   LEU   126      67.582  69.658 106.526  1.00  0.00            
ATOM   1931  CA  LEU   126      66.971  69.321 104.566  1.00  0.00            
ATOM   1932  HA  LEU   126      67.641  69.091 103.738  1.00  0.00            
ATOM   1933  CB  LEU   126      66.336  68.014 105.136  1.00  0.00            
ATOM   1934  HB1 LEU   126      65.580  68.348 105.846  1.00  0.00            
ATOM   1935  HB2 LEU   126      67.144  67.463 105.617  1.00  0.00            
ATOM   1936  CG  LEU   126      65.774  67.121 103.975  1.00  0.00            
ATOM   1937  HG  LEU   126      66.500  67.139 103.162  1.00  0.00            
ATOM   1938  CD1 LEU   126      65.721  65.716 104.457  1.00  0.00            
ATOM   1939 1HD1 LEU   126      66.655  65.285 104.818  1.00  0.00            
ATOM   1940 2HD1 LEU   126      65.025  65.699 105.296  1.00  0.00            
ATOM   1941 3HD1 LEU   126      65.278  65.082 103.688  1.00  0.00            
ATOM   1942  CD2 LEU   126      64.387  67.458 103.507  1.00  0.00            
ATOM   1943 1HD2 LEU   126      64.288  68.451 103.068  1.00  0.00            
ATOM   1944 2HD2 LEU   126      64.044  66.693 102.810  1.00  0.00            
ATOM   1945 3HD2 LEU   126      63.761  67.504 104.398  1.00  0.00            
ATOM   1946  C   LEU   126      65.900  70.330 104.073  1.00  0.00            
ATOM   1947  O   LEU   126      65.969  70.646 102.925  1.00  0.00            
ATOM   1948  N   ILE   127      65.077  70.937 104.923  1.00  0.00            
ATOM   1949  H   ILE   127      65.044  70.723 105.909  1.00  0.00            
ATOM   1950  CA  ILE   127      64.006  71.902 104.423  1.00  0.00            
ATOM   1951  HA  ILE   127      63.452  71.361 103.656  1.00  0.00            
ATOM   1952  CB  ILE   127      62.940  72.177 105.475  1.00  0.00            
ATOM   1953  HB  ILE   127      63.376  72.567 106.394  1.00  0.00            
ATOM   1954  CG2 ILE   127      61.939  73.233 104.989  1.00  0.00            
ATOM   1955 1HG2 ILE   127      62.353  74.206 104.728  1.00  0.00            
ATOM   1956 2HG2 ILE   127      61.393  72.956 104.087  1.00  0.00            
ATOM   1957 3HG2 ILE   127      61.220  73.319 105.804  1.00  0.00            
ATOM   1958  CG1 ILE   127      62.162  70.917 105.812  1.00  0.00            
ATOM   1959 1HG1 ILE   127      62.942  70.175 105.985  1.00  0.00            
ATOM   1960 2HG1 ILE   127      61.539  70.584 104.982  1.00  0.00            
ATOM   1961  CD  ILE   127      61.156  70.941 107.068  1.00  0.00            
ATOM   1962  HD1 ILE   127      61.699  70.913 108.012  1.00  0.00            
ATOM   1963  HD2 ILE   127      60.624  71.892 107.043  1.00  0.00            
ATOM   1964  HD3 ILE   127      60.455  70.117 106.938  1.00  0.00            
ATOM   1965  C   ILE   127      64.649  73.071 103.632  1.00  0.00            
ATOM   1966  O   ILE   127      64.185  73.410 102.598  1.00  0.00            
ATOM   1967  N   ALA   128      65.652  73.711 104.215  1.00  0.00            
ATOM   1968  H   ALA   128      66.055  73.341 105.064  1.00  0.00            
ATOM   1969  CA  ALA   128      66.235  74.890 103.574  1.00  0.00            
ATOM   1970  HA  ALA   128      65.518  75.711 103.585  1.00  0.00            
ATOM   1971  CB  ALA   128      67.472  75.303 104.452  1.00  0.00            
ATOM   1972  HB1 ALA   128      67.248  75.501 105.500  1.00  0.00            
ATOM   1973  HB2 ALA   128      68.146  74.447 104.421  1.00  0.00            
ATOM   1974  HB3 ALA   128      67.901  76.227 104.064  1.00  0.00            
ATOM   1975  C   ALA   128      66.715  74.577 102.195  1.00  0.00            
ATOM   1976  O   ALA   128      66.469  75.313 101.240  1.00  0.00            
ATOM   1977  N   TYR   129      67.398  73.433 101.977  1.00  0.00            
ATOM   1978  H   TYR   129      67.531  72.734 102.694  1.00  0.00            
ATOM   1979  CA  TYR   129      67.846  73.053 100.618  1.00  0.00            
ATOM   1980  HA  TYR   129      68.527  73.869 100.375  1.00  0.00            
ATOM   1981  CB  TYR   129      68.540  71.657 100.626  1.00  0.00            
ATOM   1982  HB1 TYR   129      67.876  70.983 101.167  1.00  0.00            
ATOM   1983  HB2 TYR   129      69.503  71.761 101.126  1.00  0.00            
ATOM   1984  CG  TYR   129      68.695  71.020  99.321  1.00  0.00            
ATOM   1985  CD1 TYR   129      69.777  71.379  98.536  1.00  0.00            
ATOM   1986  HD1 TYR   129      70.498  72.066  98.953  1.00  0.00            
ATOM   1987  CE1 TYR   129      69.855  70.822  97.242  1.00  0.00            
ATOM   1988  HE1 TYR   129      70.687  71.001  96.577  1.00  0.00            
ATOM   1989  CZ  TYR   129      68.808  70.035  96.729  1.00  0.00            
ATOM   1990  OH  TYR   129      68.888  69.443  95.475  1.00  0.00            
ATOM   1991  HH  TYR   129      69.667  69.754  95.008  1.00  0.00            
ATOM   1992  CE2 TYR   129      67.753  69.629  97.553  1.00  0.00            
ATOM   1993  HE2 TYR   129      67.019  68.914  97.211  1.00  0.00            
ATOM   1994  CD2 TYR   129      67.743  70.148  98.886  1.00  0.00            
ATOM   1995  HD2 TYR   129      66.805  70.039  99.410  1.00  0.00            
ATOM   1996  C   TYR   129      66.648  72.962  99.707  1.00  0.00            
ATOM   1997  O   TYR   129      66.797  73.467  98.584  1.00  0.00            
ATOM   1998  N   ALA   130      65.504  72.372 100.128  1.00  0.00            
ATOM   1999  H   ALA   130      65.517  72.102 101.102  1.00  0.00            
ATOM   2000  CA  ALA   130      64.319  72.314  99.265  1.00  0.00            
ATOM   2001  HA  ALA   130      64.471  71.902  98.267  1.00  0.00            
ATOM   2002  CB  ALA   130      63.316  71.350  99.846  1.00  0.00            
ATOM   2003  HB1 ALA   130      62.830  71.791 100.717  1.00  0.00            
ATOM   2004  HB2 ALA   130      62.486  71.120  99.178  1.00  0.00            
ATOM   2005  HB3 ALA   130      63.787  70.404 100.113  1.00  0.00            
ATOM   2006  C   ALA   130      63.728  73.784  99.015  1.00  0.00            
ATOM   2007  O   ALA   130      63.402  74.100  97.871  1.00  0.00            
ATOM   2008  N   LEU   131      63.741  74.708 100.008  1.00  0.00            
ATOM   2009  H   LEU   131      64.117  74.514 100.925  1.00  0.00            
ATOM   2010  CA  LEU   131      63.206  76.058  99.773  1.00  0.00            
ATOM   2011  HA  LEU   131      62.260  75.906  99.253  1.00  0.00            
ATOM   2012  CB  LEU   131      62.846  76.739 101.116  1.00  0.00            
ATOM   2013  HB1 LEU   131      62.548  77.745 100.820  1.00  0.00            
ATOM   2014  HB2 LEU   131      63.716  76.882 101.757  1.00  0.00            
ATOM   2015  CG  LEU   131      61.854  76.031 102.060  1.00  0.00            
ATOM   2016  HG  LEU   131      62.457  75.402 102.714  1.00  0.00            
ATOM   2017  CD1 LEU   131      61.145  77.129 102.850  1.00  0.00            
ATOM   2018 1HD1 LEU   131      60.686  77.921 102.258  1.00  0.00            
ATOM   2019 2HD1 LEU   131      60.473  76.552 103.485  1.00  0.00            
ATOM   2020 3HD1 LEU   131      61.896  77.622 103.467  1.00  0.00            
ATOM   2021  CD2 LEU   131      60.826  75.143 101.408  1.00  0.00            
ATOM   2022 1HD2 LEU   131      61.240  74.303 100.849  1.00  0.00            
ATOM   2023 2HD2 LEU   131      60.216  74.748 102.221  1.00  0.00            
ATOM   2024 3HD2 LEU   131      60.329  75.709 100.620  1.00  0.00            
ATOM   2025  C   LEU   131      64.089  76.914  98.818  1.00  0.00            
ATOM   2026  O   LEU   131      63.510  77.549  97.949  1.00  0.00            
ATOM   2027  N   ASP   132      65.410  76.864  98.890  1.00  0.00            
ATOM   2028  H   ASP   132      65.820  76.298  99.619  1.00  0.00            
ATOM   2029  CA  ASP   132      66.376  77.425  97.889  1.00  0.00            
ATOM   2030  HA  ASP   132      66.172  78.492  97.809  1.00  0.00            
ATOM   2031  CB  ASP   132      67.907  77.196  98.189  1.00  0.00            
ATOM   2032  HB1 ASP   132      68.412  77.868  97.495  1.00  0.00            
ATOM   2033  HB2 ASP   132      68.116  76.156  97.940  1.00  0.00            
ATOM   2034  CG  ASP   132      68.356  77.531  99.595  1.00  0.00            
ATOM   2035  OD1 ASP   132      67.763  78.422 100.238  1.00  0.00            
ATOM   2036  OD2 ASP   132      69.350  76.919  99.988  1.00  0.00            
ATOM   2037  C   ASP   132      66.037  76.765  96.523  1.00  0.00            
ATOM   2038  O   ASP   132      66.055  77.399  95.483  1.00  0.00            
ATOM   2039  N   THR   133      65.792  75.470  96.514  1.00  0.00            
ATOM   2040  H   THR   133      65.921  74.946  97.367  1.00  0.00            
ATOM   2041  CA  THR   133      65.647  74.678  95.233  1.00  0.00            
ATOM   2042  HA  THR   133      66.446  74.916  94.531  1.00  0.00            
ATOM   2043  CB  THR   133      65.736  73.174  95.451  1.00  0.00            
ATOM   2044  HB  THR   133      64.869  72.826  96.012  1.00  0.00            
ATOM   2045  CG2 THR   133      65.885  72.371  94.214  1.00  0.00            
ATOM   2046 1HG2 THR   133      64.879  72.446  93.802  1.00  0.00            
ATOM   2047 2HG2 THR   133      66.452  72.856  93.420  1.00  0.00            
ATOM   2048 3HG2 THR   133      65.942  71.286  94.306  1.00  0.00            
ATOM   2049  OG1 THR   133      67.025  72.947  96.070  1.00  0.00            
ATOM   2050  HG1 THR   133      66.902  73.181  96.993  1.00  0.00            
ATOM   2051  C   THR   133      64.360  75.009  94.496  1.00  0.00            
ATOM   2052  O   THR   133      64.251  74.764  93.329  1.00  0.00            
ATOM   2053  N   ILE   134      63.317  75.540  95.174  1.00  0.00            
ATOM   2054  H   ILE   134      63.536  75.701  96.147  1.00  0.00            
ATOM   2055  CA  ILE   134      62.100  76.123  94.593  1.00  0.00            
ATOM   2056  HA  ILE   134      61.972  75.687  93.602  1.00  0.00            
ATOM   2057  CB  ILE   134      60.863  75.994  95.502  1.00  0.00            
ATOM   2058  HB  ILE   134      61.099  76.591  96.382  1.00  0.00            
ATOM   2059  CG2 ILE   134      59.667  76.541  94.744  1.00  0.00            
ATOM   2060 1HG2 ILE   134      59.585  76.007  93.798  1.00  0.00            
ATOM   2061 2HG2 ILE   134      58.867  76.478  95.483  1.00  0.00            
ATOM   2062 3HG2 ILE   134      59.801  77.588  94.472  1.00  0.00            
ATOM   2063  CG1 ILE   134      60.574  74.527  95.902  1.00  0.00            
ATOM   2064 1HG1 ILE   134      61.513  73.986  95.788  1.00  0.00            
ATOM   2065 2HG1 ILE   134      59.964  74.109  95.101  1.00  0.00            
ATOM   2066  CD  ILE   134      59.888  74.320  97.253  1.00  0.00            
ATOM   2067  HD1 ILE   134      59.614  73.268  97.329  1.00  0.00            
ATOM   2068  HD2 ILE   134      60.548  74.585  98.079  1.00  0.00            
ATOM   2069  HD3 ILE   134      58.974  74.906  97.354  1.00  0.00            
ATOM   2070  C   ILE   134      62.312  77.581  94.177  1.00  0.00            
ATOM   2071  O   ILE   134      61.939  77.942  93.092  1.00  0.00            
ATOM   2072  N   ALA   135      63.012  78.373  94.950  1.00  0.00            
ATOM   2073  H   ALA   135      63.433  78.018  95.797  1.00  0.00            
ATOM   2074  CA  ALA   135      63.503  79.713  94.579  1.00  0.00            
ATOM   2075  HA  ALA   135      62.649  80.296  94.233  1.00  0.00            
ATOM   2076  CB  ALA   135      64.018  80.527  95.800  1.00  0.00            
ATOM   2077  HB1 ALA   135      63.223  80.384  96.533  1.00  0.00            
ATOM   2078  HB2 ALA   135      64.982  80.123  96.111  1.00  0.00            
ATOM   2079  HB3 ALA   135      64.152  81.572  95.522  1.00  0.00            
ATOM   2080  C   ALA   135      64.530  79.709  93.434  1.00  0.00            
ATOM   2081  O   ALA   135      64.718  80.708  92.756  1.00  0.00            
ATOM   2082  N   GLU   136      65.188  78.582  93.140  1.00  0.00            
ATOM   2083  H   GLU   136      65.144  77.895  93.878  1.00  0.00            
ATOM   2084  CA  GLU   136      65.915  78.352  91.966  1.00  0.00            
ATOM   2085  HA  GLU   136      66.417  79.286  91.712  1.00  0.00            
ATOM   2086  CB  GLU   136      66.983  77.309  92.371  1.00  0.00            
ATOM   2087  HB1 GLU   136      66.597  76.444  92.910  1.00  0.00            
ATOM   2088  HB2 GLU   136      67.726  77.853  92.955  1.00  0.00            
ATOM   2089  CG  GLU   136      67.674  76.775  91.116  1.00  0.00            
ATOM   2090  HG1 GLU   136      67.615  77.516  90.319  1.00  0.00            
ATOM   2091  HG2 GLU   136      67.095  75.937  90.728  1.00  0.00            
ATOM   2092  CD  GLU   136      69.069  76.238  91.350  1.00  0.00            
ATOM   2093  OE1 GLU   136      69.993  77.051  91.477  1.00  0.00            
ATOM   2094  OE2 GLU   136      69.175  74.991  91.432  1.00  0.00            
ATOM   2095  C   GLU   136      64.964  77.962  90.844  1.00  0.00            
ATOM   2096  O   GLU   136      64.976  78.598  89.807  1.00  0.00            
ATOM   2097  N   ASN   137      64.274  76.849  90.981  1.00  0.00            
ATOM   2098  H   ASN   137      64.341  76.466  91.914  1.00  0.00            
ATOM   2099  CA  ASN   137      63.290  76.372  89.966  1.00  0.00            
ATOM   2100  HA  ASN   137      63.780  76.021  89.058  1.00  0.00            
ATOM   2101  CB  ASN   137      62.548  75.251  90.569  1.00  0.00            
ATOM   2102  HB1 ASN   137      61.499  75.378  90.302  1.00  0.00            
ATOM   2103  HB2 ASN   137      62.516  75.328  91.655  1.00  0.00            
ATOM   2104  CG  ASN   137      62.968  73.910  90.092  1.00  0.00            
ATOM   2105  OD1 ASN   137      62.623  73.517  88.975  1.00  0.00            
ATOM   2106  ND2 ASN   137      63.703  73.175  90.943  1.00  0.00            
ATOM   2107 1HD2 ASN   137      63.756  73.469  91.908  1.00  0.00            
ATOM   2108 2HD2 ASN   137      63.934  72.227  90.683  1.00  0.00            
ATOM   2109  C   ASN   137      62.310  77.522  89.435  1.00  0.00            
ATOM   2110  O   ASN   137      62.026  77.654  88.268  1.00  0.00            
ATOM   2111  N   GLN   138      61.956  78.412  90.358  1.00  0.00            
ATOM   2112  H   GLN   138      62.185  78.234  91.326  1.00  0.00            
ATOM   2113  CA  GLN   138      61.129  79.559  89.900  1.00  0.00            
ATOM   2114  HA  GLN   138      60.306  79.310  89.230  1.00  0.00            
ATOM   2115  CB  GLN   138      60.512  80.240  91.146  1.00  0.00            
ATOM   2116  HB1 GLN   138      60.422  81.298  90.900  1.00  0.00            
ATOM   2117  HB2 GLN   138      61.198  80.362  91.985  1.00  0.00            
ATOM   2118  CG  GLN   138      59.186  79.605  91.529  1.00  0.00            
ATOM   2119  HG1 GLN   138      59.334  78.640  92.014  1.00  0.00            
ATOM   2120  HG2 GLN   138      58.513  79.447  90.687  1.00  0.00            
ATOM   2121  CD  GLN   138      58.620  80.610  92.550  1.00  0.00            
ATOM   2122  OE1 GLN   138      57.527  81.144  92.308  1.00  0.00            
ATOM   2123  NE2 GLN   138      59.144  80.793  93.742  1.00  0.00            
ATOM   2124 1HE2 GLN   138      59.980  80.243  93.878  1.00  0.00            
ATOM   2125 2HE2 GLN   138      58.898  81.497  94.423  1.00  0.00            
ATOM   2126  C   GLN   138      61.936  80.630  89.080  1.00  0.00            
ATOM   2127  O   GLN   138      61.275  81.352  88.317  1.00  0.00            
ATOM   2128  N   ALA   139      63.148  80.812  89.412  1.00  0.00            
ATOM   2129  H   ALA   139      63.559  80.205  90.106  1.00  0.00            
ATOM   2130  CA  ALA   139      63.984  81.743  88.692  1.00  0.00            
ATOM   2131  HA  ALA   139      63.306  82.589  88.576  1.00  0.00            
ATOM   2132  CB  ALA   139      65.191  82.095  89.563  1.00  0.00            
ATOM   2133  HB1 ALA   139      65.654  83.030  89.248  1.00  0.00            
ATOM   2134  HB2 ALA   139      64.914  82.238  90.607  1.00  0.00            
ATOM   2135  HB3 ALA   139      65.944  81.309  89.500  1.00  0.00            
ATOM   2136  C   ALA   139      64.383  81.208  87.272  1.00  0.00            
ATOM   2137  O   ALA   139      64.408  81.988  86.294  1.00  0.00            
ATOM   2138  N   LYS   140      64.827  79.936  87.196  1.00  0.00            
ATOM   2139  H   LYS   140      64.906  79.381  88.036  1.00  0.00            
ATOM   2140  CA  LYS   140      65.089  79.299  85.898  1.00  0.00            
ATOM   2141  HA  LYS   140      65.867  79.881  85.404  1.00  0.00            
ATOM   2142  CB  LYS   140      65.540  77.846  86.112  1.00  0.00            
ATOM   2143  HB1 LYS   140      65.356  77.330  85.169  1.00  0.00            
ATOM   2144  HB2 LYS   140      64.886  77.314  86.803  1.00  0.00            
ATOM   2145  CG  LYS   140      67.033  77.854  86.437  1.00  0.00            
ATOM   2146  HG1 LYS   140      67.228  78.202  87.452  1.00  0.00            
ATOM   2147  HG2 LYS   140      67.542  78.554  85.774  1.00  0.00            
ATOM   2148  CD  LYS   140      67.496  76.341  86.446  1.00  0.00            
ATOM   2149  HD1 LYS   140      67.369  75.878  85.467  1.00  0.00            
ATOM   2150  HD2 LYS   140      66.953  75.821  87.234  1.00  0.00            
ATOM   2151  CE  LYS   140      68.990  76.253  86.746  1.00  0.00            
ATOM   2152  HE1 LYS   140      69.110  75.226  87.091  1.00  0.00            
ATOM   2153  HE2 LYS   140      69.235  76.878  87.605  1.00  0.00            
ATOM   2154  NZ  LYS   140      69.963  76.538  85.634  1.00  0.00            
ATOM   2155  HZ1 LYS   140      69.936  77.497  85.317  1.00  0.00            
ATOM   2156  HZ2 LYS   140      70.955  76.382  85.748  1.00  0.00            
ATOM   2157  HZ3 LYS   140      69.705  75.964  84.844  1.00  0.00            
ATOM   2158  C   LYS   140      63.865  79.364  84.917  1.00  0.00            
ATOM   2159  O   LYS   140      63.948  79.525  83.739  1.00  0.00            
ATOM   2160  N   ASN   141      62.683  79.025  85.439  1.00  0.00            
ATOM   2161  H   ASN   141      62.630  78.736  86.406  1.00  0.00            
ATOM   2162  CA  ASN   141      61.423  79.115  84.789  1.00  0.00            
ATOM   2163  HA  ASN   141      61.486  78.555  83.856  1.00  0.00            
ATOM   2164  CB  ASN   141      60.287  78.481  85.664  1.00  0.00            
ATOM   2165  HB1 ASN   141      59.325  78.871  85.331  1.00  0.00            
ATOM   2166  HB2 ASN   141      60.436  78.861  86.675  1.00  0.00            
ATOM   2167  CG  ASN   141      60.430  76.914  85.768  1.00  0.00            
ATOM   2168  OD1 ASN   141      61.156  76.181  85.089  1.00  0.00            
ATOM   2169  ND2 ASN   141      59.636  76.284  86.606  1.00  0.00            
ATOM   2170 1HD2 ASN   141      58.981  76.853  87.124  1.00  0.00            
ATOM   2171 2HD2 ASN   141      59.802  75.290  86.677  1.00  0.00            
ATOM   2172  C   ASN   141      61.045  80.526  84.416  1.00  0.00            
ATOM   2173  O   ASN   141      60.617  80.693  83.287  1.00  0.00            
ATOM   2174  N   GLU   142      61.387  81.601  85.214  1.00  0.00            
ATOM   2175  H   GLU   142      61.718  81.406  86.148  1.00  0.00            
ATOM   2176  CA  GLU   142      61.213  82.992  84.773  1.00  0.00            
ATOM   2177  HA  GLU   142      60.191  83.120  84.419  1.00  0.00            
ATOM   2178  CB  GLU   142      61.441  83.919  85.995  1.00  0.00            
ATOM   2179  HB1 GLU   142      62.012  84.821  85.775  1.00  0.00            
ATOM   2180  HB2 GLU   142      62.152  83.393  86.632  1.00  0.00            
ATOM   2181  CG  GLU   142      60.206  84.239  86.707  1.00  0.00            
ATOM   2182  HG1 GLU   142      59.720  83.336  87.077  1.00  0.00            
ATOM   2183  HG2 GLU   142      59.568  84.761  85.993  1.00  0.00            
ATOM   2184  CD  GLU   142      60.411  85.271  87.881  1.00  0.00            
ATOM   2185  OE1 GLU   142      61.596  85.526  88.214  1.00  0.00            
ATOM   2186  OE2 GLU   142      59.354  85.673  88.442  1.00  0.00            
ATOM   2187  C   GLU   142      62.164  83.276  83.556  1.00  0.00            
ATOM   2188  O   GLU   142      61.731  83.895  82.601  1.00  0.00            
ATOM   2189  N   HIS   143      63.370  82.668  83.529  1.00  0.00            
ATOM   2190  H   HIS   143      63.585  82.070  84.314  1.00  0.00            
ATOM   2191  CA  HIS   143      64.305  82.846  82.426  1.00  0.00            
ATOM   2192  HA  HIS   143      64.394  83.920  82.264  1.00  0.00            
ATOM   2193  CB  HIS   143      65.718  82.378  82.731  1.00  0.00            
ATOM   2194  HB1 HIS   143      65.682  81.532  83.417  1.00  0.00            
ATOM   2195  HB2 HIS   143      66.262  83.218  83.165  1.00  0.00            
ATOM   2196  CG  HIS   143      66.497  82.062  81.443  1.00  0.00            
ATOM   2197  ND1 HIS   143      67.272  82.930  80.703  1.00  0.00            
ATOM   2198  CE1 HIS   143      67.938  82.209  79.826  1.00  0.00            
ATOM   2199  HE1 HIS   143      68.478  82.590  78.972  1.00  0.00            
ATOM   2200  NE2 HIS   143      67.550  80.931  79.878  1.00  0.00            
ATOM   2201  HE2 HIS   143      68.010  80.189  79.370  1.00  0.00            
ATOM   2202  CD2 HIS   143      66.657  80.816  80.963  1.00  0.00            
ATOM   2203  HD2 HIS   143      66.194  79.920  81.351  1.00  0.00            
ATOM   2204  C   HIS   143      63.764  82.317  81.164  1.00  0.00            
ATOM   2205  O   HIS   143      63.776  82.975  80.188  1.00  0.00            
ATOM   2206  N   LEU   144      63.279  81.044  81.214  1.00  0.00            
ATOM   2207  H   LEU   144      63.367  80.486  82.052  1.00  0.00            
ATOM   2208  CA  LEU   144      62.669  80.410  80.091  1.00  0.00            
ATOM   2209  HA  LEU   144      63.322  80.401  79.218  1.00  0.00            
ATOM   2210  CB  LEU   144      62.469  78.934  80.599  1.00  0.00            
ATOM   2211  HB1 LEU   144      61.767  78.407  79.952  1.00  0.00            
ATOM   2212  HB2 LEU   144      62.011  78.913  81.588  1.00  0.00            
ATOM   2213  CG  LEU   144      63.790  78.123  80.528  1.00  0.00            
ATOM   2214  HG  LEU   144      64.524  78.611  81.169  1.00  0.00            
ATOM   2215  CD1 LEU   144      63.490  76.793  81.062  1.00  0.00            
ATOM   2216 1HD1 LEU   144      62.764  76.243  80.463  1.00  0.00            
ATOM   2217 2HD1 LEU   144      64.445  76.267  81.052  1.00  0.00            
ATOM   2218 3HD1 LEU   144      63.116  76.799  82.085  1.00  0.00            
ATOM   2219  CD2 LEU   144      64.356  77.995  79.121  1.00  0.00            
ATOM   2220 1HD2 LEU   144      65.300  77.452  79.078  1.00  0.00            
ATOM   2221 2HD2 LEU   144      63.741  77.628  78.300  1.00  0.00            
ATOM   2222 3HD2 LEU   144      64.688  78.999  78.859  1.00  0.00            
ATOM   2223  C   LEU   144      61.301  80.974  79.758  1.00  0.00            
ATOM   2224  O   LEU   144      60.923  80.718  78.588  1.00  0.00            
ATOM   2225  N   GLN   145      60.707  81.790  80.610  1.00  0.00            
ATOM   2226  H   GLN   145      61.140  82.014  81.495  1.00  0.00            
ATOM   2227  CA  GLN   145      59.560  82.581  80.279  1.00  0.00            
ATOM   2228  HA  GLN   145      59.015  81.979  79.552  1.00  0.00            
ATOM   2229  CB  GLN   145      58.624  82.867  81.440  1.00  0.00            
ATOM   2230  HB1 GLN   145      57.916  83.561  80.987  1.00  0.00            
ATOM   2231  HB2 GLN   145      59.098  83.373  82.281  1.00  0.00            
ATOM   2232  CG  GLN   145      57.900  81.637  81.998  1.00  0.00            
ATOM   2233  HG1 GLN   145      58.668  80.864  82.019  1.00  0.00            
ATOM   2234  HG2 GLN   145      57.088  81.301  81.354  1.00  0.00            
ATOM   2235  CD  GLN   145      57.430  81.692  83.397  1.00  0.00            
ATOM   2236  OE1 GLN   145      57.529  82.642  84.149  1.00  0.00            
ATOM   2237  NE2 GLN   145      56.729  80.688  83.866  1.00  0.00            
ATOM   2238 1HE2 GLN   145      56.380  79.953  83.268  1.00  0.00            
ATOM   2239 2HE2 GLN   145      56.572  80.728  84.863  1.00  0.00            
ATOM   2240  C   GLN   145      59.952  83.929  79.609  1.00  0.00            
ATOM   2241  O   GLN   145      59.182  84.390  78.776  1.00  0.00            
ATOM   2242  N   LYS   146      61.118  84.541  79.873  1.00  0.00            
ATOM   2243  H   LYS   146      61.619  84.248  80.699  1.00  0.00            
ATOM   2244  CA  LYS   146      61.592  85.677  79.002  1.00  0.00            
ATOM   2245  HA  LYS   146      60.709  86.276  78.777  1.00  0.00            
ATOM   2246  CB  LYS   146      62.576  86.497  79.889  1.00  0.00            
ATOM   2247  HB1 LYS   146      63.387  85.817  80.150  1.00  0.00            
ATOM   2248  HB2 LYS   146      62.139  86.747  80.856  1.00  0.00            
ATOM   2249  CG  LYS   146      63.221  87.717  79.153  1.00  0.00            
ATOM   2250  HG1 LYS   146      63.637  87.424  78.189  1.00  0.00            
ATOM   2251  HG2 LYS   146      64.006  88.105  79.802  1.00  0.00            
ATOM   2252  CD  LYS   146      62.181  88.799  78.896  1.00  0.00            
ATOM   2253  HD1 LYS   146      61.261  88.420  78.451  1.00  0.00            
ATOM   2254  HD2 LYS   146      62.502  89.499  78.125  1.00  0.00            
ATOM   2255  CE  LYS   146      61.675  89.609  80.041  1.00  0.00            
ATOM   2256  HE1 LYS   146      62.599  89.904  80.540  1.00  0.00            
ATOM   2257  HE2 LYS   146      61.099  88.949  80.690  1.00  0.00            
ATOM   2258  NZ  LYS   146      60.780  90.793  79.685  1.00  0.00            
ATOM   2259  HZ1 LYS   146      60.328  91.292  80.438  1.00  0.00            
ATOM   2260  HZ2 LYS   146      61.325  91.458  79.155  1.00  0.00            
ATOM   2261  HZ3 LYS   146      60.011  90.606  79.058  1.00  0.00            
ATOM   2262  C   LYS   146      62.184  85.258  77.637  1.00  0.00            
ATOM   2263  O   LYS   146      62.105  85.993  76.652  1.00  0.00            
ATOM   2264  N   GLU   147      62.741  84.032  77.605  1.00  0.00            
ATOM   2265  H   GLU   147      63.108  83.622  78.451  1.00  0.00            
ATOM   2266  CA  GLU   147      63.076  83.286  76.348  1.00  0.00            
ATOM   2267  HA  GLU   147      63.623  83.927  75.657  1.00  0.00            
ATOM   2268  CB  GLU   147      63.736  81.889  76.601  1.00  0.00            
ATOM   2269  HB1 GLU   147      63.804  81.193  75.764  1.00  0.00            
ATOM   2270  HB2 GLU   147      63.140  81.415  77.381  1.00  0.00            
ATOM   2271  CG  GLU   147      65.153  82.015  77.129  1.00  0.00            
ATOM   2272  HG1 GLU   147      65.489  81.015  77.402  1.00  0.00            
ATOM   2273  HG2 GLU   147      65.195  82.701  77.976  1.00  0.00            
ATOM   2274  CD  GLU   147      66.064  82.519  75.939  1.00  0.00            
ATOM   2275  OE1 GLU   147      66.602  81.640  75.225  1.00  0.00            
ATOM   2276  OE2 GLU   147      66.104  83.730  75.646  1.00  0.00            
ATOM   2277  C   GLU   147      61.797  83.056  75.555  1.00  0.00            
ATOM   2278  O   GLU   147      61.732  83.478  74.403  1.00  0.00            
ATOM   2279  N   ASN   148      60.690  82.501  76.108  1.00  0.00            
ATOM   2280  H   ASN   148      60.693  82.130  77.047  1.00  0.00            
ATOM   2281  CA  ASN   148      59.371  82.424  75.424  1.00  0.00            
ATOM   2282  HA  ASN   148      59.515  81.686  74.634  1.00  0.00            
ATOM   2283  CB  ASN   148      58.268  81.934  76.461  1.00  0.00            
ATOM   2284  HB1 ASN   148      57.888  82.772  77.045  1.00  0.00            
ATOM   2285  HB2 ASN   148      58.703  81.321  77.250  1.00  0.00            
ATOM   2286  CG  ASN   148      57.040  81.239  75.821  1.00  0.00            
ATOM   2287  OD1 ASN   148      55.861  81.674  76.046  1.00  0.00            
ATOM   2288  ND2 ASN   148      57.235  80.096  75.186  1.00  0.00            
ATOM   2289 1HD2 ASN   148      58.174  79.781  74.988  1.00  0.00            
ATOM   2290 2HD2 ASN   148      56.390  79.661  74.841  1.00  0.00            
ATOM   2291  C   ASN   148      58.991  83.783  74.772  1.00  0.00            
ATOM   2292  O   ASN   148      58.618  83.856  73.583  1.00  0.00            
ATOM   2293  N   GLU   149      58.987  84.854  75.586  1.00  0.00            
ATOM   2294  H   GLU   149      59.168  84.801  76.579  1.00  0.00            
ATOM   2295  CA  GLU   149      58.658  86.167  75.072  1.00  0.00            
ATOM   2296  HA  GLU   149      57.623  86.161  74.730  1.00  0.00            
ATOM   2297  CB  GLU   149      58.769  87.080  76.388  1.00  0.00            
ATOM   2298  HB1 GLU   149      59.827  87.133  76.645  1.00  0.00            
ATOM   2299  HB2 GLU   149      58.283  86.525  77.190  1.00  0.00            
ATOM   2300  CG  GLU   149      58.090  88.457  76.210  1.00  0.00            
ATOM   2301  HG1 GLU   149      57.014  88.286  76.206  1.00  0.00            
ATOM   2302  HG2 GLU   149      58.455  88.904  75.285  1.00  0.00            
ATOM   2303  CD  GLU   149      58.412  89.341  77.406  1.00  0.00            
ATOM   2304  OE1 GLU   149      57.557  89.348  78.327  1.00  0.00            
ATOM   2305  OE2 GLU   149      59.495  89.986  77.400  1.00  0.00            
ATOM   2306  C   GLU   149      59.558  86.726  73.958  1.00  0.00            
ATOM   2307  O   GLU   149      59.134  87.285  72.953  1.00  0.00            
ATOM   2308  N   ARG   150      60.890  86.498  74.052  1.00  0.00            
ATOM   2309  H   ARG   150      61.168  86.095  74.935  1.00  0.00            
ATOM   2310  CA  ARG   150      61.858  86.703  73.007  1.00  0.00            
ATOM   2311  HA  ARG   150      61.810  87.776  72.821  1.00  0.00            
ATOM   2312  CB  ARG   150      63.255  86.372  73.474  1.00  0.00            
ATOM   2313  HB1 ARG   150      63.262  85.338  73.820  1.00  0.00            
ATOM   2314  HB2 ARG   150      63.312  86.986  74.373  1.00  0.00            
ATOM   2315  CG  ARG   150      64.357  86.708  72.423  1.00  0.00            
ATOM   2316  HG1 ARG   150      64.395  87.797  72.397  1.00  0.00            
ATOM   2317  HG2 ARG   150      64.145  86.227  71.469  1.00  0.00            
ATOM   2318  CD  ARG   150      65.748  86.195  72.846  1.00  0.00            
ATOM   2319  HD1 ARG   150      66.103  86.746  73.716  1.00  0.00            
ATOM   2320  HD2 ARG   150      66.434  86.333  72.010  1.00  0.00            
ATOM   2321  NE  ARG   150      65.911  84.821  73.158  1.00  0.00            
ATOM   2322  HE  ARG   150      65.852  84.519  74.120  1.00  0.00            
ATOM   2323  CZ  ARG   150      66.002  83.781  72.394  1.00  0.00            
ATOM   2324  NH1 ARG   150      66.046  83.946  71.123  1.00  0.00            
ATOM   2325 1HH1 ARG   150      66.209  84.891  70.805  1.00  0.00            
ATOM   2326 2HH1 ARG   150      66.180  83.176  70.483  1.00  0.00            
ATOM   2327  NH2 ARG   150      66.268  82.564  72.794  1.00  0.00            
ATOM   2328 1HH2 ARG   150      66.396  82.292  73.758  1.00  0.00            
ATOM   2329 2HH2 ARG   150      66.402  81.792  72.156  1.00  0.00            
ATOM   2330  C   ARG   150      61.495  85.967  71.753  1.00  0.00            
ATOM   2331  O   ARG   150      61.404  86.480  70.639  1.00  0.00            
ATOM   2332  N   LEU   151      61.213  84.691  71.903  1.00  0.00            
ATOM   2333  H   LEU   151      61.155  84.262  72.816  1.00  0.00            
ATOM   2334  CA  LEU   151      60.750  83.878  70.766  1.00  0.00            
ATOM   2335  HA  LEU   151      61.490  84.019  69.978  1.00  0.00            
ATOM   2336  CB  LEU   151      60.820  82.382  71.277  1.00  0.00            
ATOM   2337  HB1 LEU   151      60.320  81.787  70.513  1.00  0.00            
ATOM   2338  HB2 LEU   151      60.274  82.382  72.220  1.00  0.00            
ATOM   2339  CG  LEU   151      62.236  81.818  71.524  1.00  0.00            
ATOM   2340  HG  LEU   151      62.780  82.650  71.971  1.00  0.00            
ATOM   2341  CD1 LEU   151      62.250  80.674  72.559  1.00  0.00            
ATOM   2342 1HD1 LEU   151      61.949  81.001  73.554  1.00  0.00            
ATOM   2343 2HD1 LEU   151      61.646  79.915  72.060  1.00  0.00            
ATOM   2344 3HD1 LEU   151      63.244  80.244  72.686  1.00  0.00            
ATOM   2345  CD2 LEU   151      63.017  81.461  70.292  1.00  0.00            
ATOM   2346 1HD2 LEU   151      64.009  81.100  70.563  1.00  0.00            
ATOM   2347 2HD2 LEU   151      62.421  80.647  69.878  1.00  0.00            
ATOM   2348 3HD2 LEU   151      62.967  82.373  69.697  1.00  0.00            
ATOM   2349  C   LEU   151      59.366  84.306  70.220  1.00  0.00            
ATOM   2350  O   LEU   151      59.275  84.270  69.001  1.00  0.00            
ATOM   2351  N   LEU   152      58.395  84.736  70.995  1.00  0.00            
ATOM   2352  H   LEU   152      58.448  84.677  72.002  1.00  0.00            
ATOM   2353  CA  LEU   152      57.084  85.169  70.511  1.00  0.00            
ATOM   2354  HA  LEU   152      56.768  84.368  69.841  1.00  0.00            
ATOM   2355  CB  LEU   152      56.104  85.417  71.667  1.00  0.00            
ATOM   2356  HB1 LEU   152      55.293  86.011  71.246  1.00  0.00            
ATOM   2357  HB2 LEU   152      56.674  86.062  72.336  1.00  0.00            
ATOM   2358  CG  LEU   152      55.624  84.256  72.448  1.00  0.00            
ATOM   2359  HG  LEU   152      56.429  83.536  72.592  1.00  0.00            
ATOM   2360  CD1 LEU   152      55.020  84.673  73.803  1.00  0.00            
ATOM   2361 1HD1 LEU   152      55.724  85.259  74.393  1.00  0.00            
ATOM   2362 2HD1 LEU   152      54.182  85.363  73.698  1.00  0.00            
ATOM   2363 3HD1 LEU   152      54.789  83.765  74.360  1.00  0.00            
ATOM   2364  CD2 LEU   152      54.541  83.484  71.658  1.00  0.00            
ATOM   2365 1HD2 LEU   152      54.166  82.774  72.396  1.00  0.00            
ATOM   2366 2HD2 LEU   152      53.771  84.165  71.295  1.00  0.00            
ATOM   2367 3HD2 LEU   152      55.056  83.062  70.795  1.00  0.00            
ATOM   2368  C   LEU   152      57.348  86.450  69.623  1.00  0.00            
ATOM   2369  O   LEU   152      56.856  86.605  68.556  1.00  0.00            
ATOM   2370  N   ARG   153      58.233  87.386  70.098  1.00  0.00            
ATOM   2371  H   ARG   153      58.607  87.290  71.032  1.00  0.00            
ATOM   2372  CA  ARG   153      58.718  88.572  69.342  1.00  0.00            
ATOM   2373  HA  ARG   153      57.821  89.138  69.091  1.00  0.00            
ATOM   2374  CB  ARG   153      59.662  89.527  70.174  1.00  0.00            
ATOM   2375  HB1 ARG   153      59.893  90.330  69.474  1.00  0.00            
ATOM   2376  HB2 ARG   153      60.615  89.068  70.435  1.00  0.00            
ATOM   2377  CG  ARG   153      58.980  90.210  71.342  1.00  0.00            
ATOM   2378  HG1 ARG   153      58.553  89.543  72.091  1.00  0.00            
ATOM   2379  HG2 ARG   153      58.113  90.724  70.926  1.00  0.00            
ATOM   2380  CD  ARG   153      59.832  91.166  72.087  1.00  0.00            
ATOM   2381  HD1 ARG   153      59.174  91.671  72.795  1.00  0.00            
ATOM   2382  HD2 ARG   153      60.227  91.931  71.419  1.00  0.00            
ATOM   2383  NE  ARG   153      60.874  90.487  72.818  1.00  0.00            
ATOM   2384  HE  ARG   153      60.657  90.073  73.713  1.00  0.00            
ATOM   2385  CZ  ARG   153      62.188  90.578  72.628  1.00  0.00            
ATOM   2386  NH1 ARG   153      62.679  91.219  71.670  1.00  0.00            
ATOM   2387 1HH1 ARG   153      62.085  91.546  70.921  1.00  0.00            
ATOM   2388 2HH1 ARG   153      63.664  91.387  71.526  1.00  0.00            
ATOM   2389  NH2 ARG   153      63.067  90.038  73.439  1.00  0.00            
ATOM   2390 1HH2 ARG   153      62.769  89.722  74.351  1.00  0.00            
ATOM   2391 2HH2 ARG   153      63.983  90.450  73.332  1.00  0.00            
ATOM   2392  C   ARG   153      59.425  88.191  68.021  1.00  0.00            
ATOM   2393  O   ARG   153      58.956  88.690  67.012  1.00  0.00            
ATOM   2394  N   ASP   154      60.368  87.313  68.037  1.00  0.00            
ATOM   2395  H   ASP   154      60.679  87.040  68.958  1.00  0.00            
ATOM   2396  CA  ASP   154      61.037  86.791  66.838  1.00  0.00            
ATOM   2397  HA  ASP   154      61.395  87.633  66.245  1.00  0.00            
ATOM   2398  CB  ASP   154      62.237  85.885  67.291  1.00  0.00            
ATOM   2399  HB1 ASP   154      62.068  84.816  67.161  1.00  0.00            
ATOM   2400  HB2 ASP   154      62.366  86.144  68.341  1.00  0.00            
ATOM   2401  CG  ASP   154      63.527  86.145  66.606  1.00  0.00            
ATOM   2402  OD1 ASP   154      63.694  86.962  65.685  1.00  0.00            
ATOM   2403  OD2 ASP   154      64.503  85.431  67.051  1.00  0.00            
ATOM   2404  C   ASP   154      60.194  86.038  65.771  1.00  0.00            
ATOM   2405  O   ASP   154      60.203  86.281  64.580  1.00  0.00            
ATOM   2406  N   TRP   155      59.360  85.125  66.282  1.00  0.00            
ATOM   2407  H   TRP   155      59.324  85.034  67.287  1.00  0.00            
ATOM   2408  CA  TRP   155      58.292  84.421  65.506  1.00  0.00            
ATOM   2409  HA  TRP   155      58.755  83.878  64.682  1.00  0.00            
ATOM   2410  CB  TRP   155      57.478  83.554  66.475  1.00  0.00            
ATOM   2411  HB1 TRP   155      56.873  84.213  67.098  1.00  0.00            
ATOM   2412  HB2 TRP   155      58.095  82.986  67.172  1.00  0.00            
ATOM   2413  CG  TRP   155      56.598  82.572  65.918  1.00  0.00            
ATOM   2414  CD1 TRP   155      56.735  81.955  64.718  1.00  0.00            
ATOM   2415  HD1 TRP   155      57.519  82.013  63.978  1.00  0.00            
ATOM   2416  NE1 TRP   155      55.748  80.995  64.575  1.00  0.00            
ATOM   2417  HE1 TRP   155      55.627  80.612  63.649  1.00  0.00            
ATOM   2418  CE2 TRP   155      54.807  81.078  65.521  1.00  0.00            
ATOM   2419  CZ2 TRP   155      53.557  80.479  65.614  1.00  0.00            
ATOM   2420  HZ2 TRP   155      53.354  79.672  64.925  1.00  0.00            
ATOM   2421  CH2 TRP   155      52.620  80.939  66.588  1.00  0.00            
ATOM   2422  HH2 TRP   155      51.654  80.455  66.587  1.00  0.00            
ATOM   2423  CZ3 TRP   155      53.126  81.894  67.535  1.00  0.00            
ATOM   2424  HZ3 TRP   155      52.441  82.227  68.301  1.00  0.00            
ATOM   2425  CE3 TRP   155      54.407  82.524  67.484  1.00  0.00            
ATOM   2426  HE3 TRP   155      54.747  83.235  68.223  1.00  0.00            
ATOM   2427  CD2 TRP   155      55.264  82.171  66.399  1.00  0.00            
ATOM   2428  C   TRP   155      57.363  85.426  64.780  1.00  0.00            
ATOM   2429  O   TRP   155      57.211  85.276  63.520  1.00  0.00            
ATOM   2430  N   ASN   156      56.814  86.402  65.463  1.00  0.00            
ATOM   2431  H   ASN   156      56.883  86.520  66.464  1.00  0.00            
ATOM   2432  CA  ASN   156      55.976  87.484  64.801  1.00  0.00            
ATOM   2433  HA  ASN   156      55.223  87.036  64.153  1.00  0.00            
ATOM   2434  CB  ASN   156      55.367  88.396  65.897  1.00  0.00            
ATOM   2435  HB1 ASN   156      56.149  88.798  66.541  1.00  0.00            
ATOM   2436  HB2 ASN   156      54.637  87.828  66.474  1.00  0.00            
ATOM   2437  CG  ASN   156      54.568  89.546  65.299  1.00  0.00            
ATOM   2438  OD1 ASN   156      55.121  90.576  64.865  1.00  0.00            
ATOM   2439  ND2 ASN   156      53.272  89.406  65.058  1.00  0.00            
ATOM   2440 1HD2 ASN   156      52.798  88.574  65.377  1.00  0.00            
ATOM   2441 2HD2 ASN   156      52.742  90.202  64.733  1.00  0.00            
ATOM   2442  C   ASN   156      56.876  88.326  63.878  1.00  0.00            
ATOM   2443  O   ASN   156      56.386  88.671  62.841  1.00  0.00            
ATOM   2444  N   ASP   157      58.181  88.636  64.231  1.00  0.00            
ATOM   2445  H   ASP   157      58.566  88.206  65.059  1.00  0.00            
ATOM   2446  CA  ASP   157      59.057  89.415  63.317  1.00  0.00            
ATOM   2447  HA  ASP   157      58.529  90.355  63.158  1.00  0.00            
ATOM   2448  CB  ASP   157      60.423  89.607  64.056  1.00  0.00            
ATOM   2449  HB1 ASP   157      60.838  88.616  64.246  1.00  0.00            
ATOM   2450  HB2 ASP   157      60.227  90.136  64.989  1.00  0.00            
ATOM   2451  CG  ASP   157      61.302  90.534  63.274  1.00  0.00            
ATOM   2452  OD1 ASP   157      62.423  90.076  62.845  1.00  0.00            
ATOM   2453  OD2 ASP   157      60.908  91.654  62.955  1.00  0.00            
ATOM   2454  C   ASP   157      59.337  88.682  61.974  1.00  0.00            
ATOM   2455  O   ASP   157      59.015  89.260  60.981  1.00  0.00            
ATOM   2456  N   VAL   158      59.620  87.365  61.943  1.00  0.00            
ATOM   2457  H   VAL   158      59.863  86.899  62.805  1.00  0.00            
ATOM   2458  CA  VAL   158      59.836  86.581  60.662  1.00  0.00            
ATOM   2459  HA  VAL   158      60.510  87.104  59.983  1.00  0.00            
ATOM   2460  CB  VAL   158      60.573  85.360  61.042  1.00  0.00            
ATOM   2461  HB  VAL   158      61.413  85.582  61.701  1.00  0.00            
ATOM   2462  CG1 VAL   158      59.712  84.368  61.745  1.00  0.00            
ATOM   2463 1HG1 VAL   158      59.428  84.687  62.748  1.00  0.00            
ATOM   2464 2HG1 VAL   158      58.918  84.077  61.057  1.00  0.00            
ATOM   2465 3HG1 VAL   158      60.268  83.452  61.948  1.00  0.00            
ATOM   2466  CG2 VAL   158      61.150  84.594  59.806  1.00  0.00            
ATOM   2467 1HG2 VAL   158      61.776  83.753  60.102  1.00  0.00            
ATOM   2468 2HG2 VAL   158      60.436  84.163  59.104  1.00  0.00            
ATOM   2469 3HG2 VAL   158      61.914  85.225  59.352  1.00  0.00            
ATOM   2470  C   VAL   158      58.535  86.288  59.821  1.00  0.00            
ATOM   2471  O   VAL   158      58.497  86.090  58.616  1.00  0.00            
ATOM   2472  N   GLN   159      57.372  86.446  60.478  1.00  0.00            
ATOM   2473  H   GLN   159      57.415  86.376  61.485  1.00  0.00            
ATOM   2474  CA  GLN   159      56.061  86.363  59.833  1.00  0.00            
ATOM   2475  HA  GLN   159      56.044  85.627  59.029  1.00  0.00            
ATOM   2476  CB  GLN   159      55.007  85.911  60.873  1.00  0.00            
ATOM   2477  HB1 GLN   159      54.000  86.186  60.561  1.00  0.00            
ATOM   2478  HB2 GLN   159      55.126  86.453  61.811  1.00  0.00            
ATOM   2479  CG  GLN   159      54.995  84.425  61.203  1.00  0.00            
ATOM   2480  HG1 GLN   159      55.949  83.960  61.450  1.00  0.00            
ATOM   2481  HG2 GLN   159      54.681  83.887  60.309  1.00  0.00            
ATOM   2482  CD  GLN   159      54.060  84.120  62.386  1.00  0.00            
ATOM   2483  OE1 GLN   159      52.861  83.728  62.294  1.00  0.00            
ATOM   2484  NE2 GLN   159      54.591  84.141  63.597  1.00  0.00            
ATOM   2485 1HE2 GLN   159      55.572  84.368  63.679  1.00  0.00            
ATOM   2486 2HE2 GLN   159      53.990  83.984  64.393  1.00  0.00            
ATOM   2487  C   GLN   159      55.796  87.683  59.167  1.00  0.00            
ATOM   2488  O   GLN   159      55.209  87.647  58.026  1.00  0.00            
ATOM   2489  N   GLY   160      56.211  88.830  59.771  1.00  0.00            
ATOM   2490  H   GLY   160      56.508  88.727  60.731  1.00  0.00            
ATOM   2491  CA  GLY   160      56.102  90.188  59.169  1.00  0.00            
ATOM   2492  HA1 GLY   160      56.294  90.977  59.896  1.00  0.00            
ATOM   2493  HA2 GLY   160      55.067  90.291  58.845  1.00  0.00            
ATOM   2494  C   GLY   160      57.108  90.426  58.008  1.00  0.00            
ATOM   2495  O   GLY   160      56.656  90.913  56.996  1.00  0.00            
ATOM   2496  N   ARG   161      58.387  90.044  58.169  1.00  0.00            
ATOM   2497  H   ARG   161      58.635  89.644  59.062  1.00  0.00            
ATOM   2498  CA  ARG   161      59.336  89.952  57.062  1.00  0.00            
ATOM   2499  HA  ARG   161      59.361  90.981  56.704  1.00  0.00            
ATOM   2500  CB  ARG   161      60.742  89.409  57.486  1.00  0.00            
ATOM   2501  HB1 ARG   161      61.288  88.974  56.649  1.00  0.00            
ATOM   2502  HB2 ARG   161      60.533  88.581  58.163  1.00  0.00            
ATOM   2503  CG  ARG   161      61.647  90.442  58.160  1.00  0.00            
ATOM   2504  HG1 ARG   161      60.972  90.923  58.869  1.00  0.00            
ATOM   2505  HG2 ARG   161      62.028  91.142  57.417  1.00  0.00            
ATOM   2506  CD  ARG   161      62.788  89.796  58.914  1.00  0.00            
ATOM   2507  HD1 ARG   161      63.624  89.727  58.218  1.00  0.00            
ATOM   2508  HD2 ARG   161      62.519  88.763  59.133  1.00  0.00            
ATOM   2509  NE  ARG   161      63.108  90.523  60.125  1.00  0.00            
ATOM   2510  HE  ARG   161      62.789  90.146  61.006  1.00  0.00            
ATOM   2511  CZ  ARG   161      63.717  91.700  60.188  1.00  0.00            
ATOM   2512  NH1 ARG   161      64.147  92.300  59.074  1.00  0.00            
ATOM   2513 1HH1 ARG   161      64.016  91.863  58.173  1.00  0.00            
ATOM   2514 2HH1 ARG   161      64.342  93.284  59.192  1.00  0.00            
ATOM   2515  NH2 ARG   161      63.785  92.327  61.338  1.00  0.00            
ATOM   2516 1HH2 ARG   161      63.358  91.717  62.021  1.00  0.00            
ATOM   2517 2HH2 ARG   161      64.439  93.057  61.583  1.00  0.00            
ATOM   2518  C   ARG   161      58.810  89.159  55.888  1.00  0.00            
ATOM   2519  O   ARG   161      58.943  89.587  54.751  1.00  0.00            
ATOM   2520  N   PHE   162      58.172  88.048  56.102  1.00  0.00            
ATOM   2521  H   PHE   162      57.847  87.741  57.008  1.00  0.00            
ATOM   2522  CA  PHE   162      57.542  87.229  55.062  1.00  0.00            
ATOM   2523  HA  PHE   162      58.224  87.181  54.212  1.00  0.00            
ATOM   2524  CB  PHE   162      57.207  85.844  55.577  1.00  0.00            
ATOM   2525  HB1 PHE   162      56.820  85.834  56.596  1.00  0.00            
ATOM   2526  HB2 PHE   162      58.173  85.358  55.719  1.00  0.00            
ATOM   2527  CG  PHE   162      56.380  84.872  54.741  1.00  0.00            
ATOM   2528  CD1 PHE   162      56.666  84.800  53.320  1.00  0.00            
ATOM   2529  HD1 PHE   162      57.378  85.497  52.902  1.00  0.00            
ATOM   2530  CE1 PHE   162      55.981  83.809  52.539  1.00  0.00            
ATOM   2531  HE1 PHE   162      56.252  83.711  51.498  1.00  0.00            
ATOM   2532  CZ  PHE   162      55.103  82.877  53.172  1.00  0.00            
ATOM   2533  HZ  PHE   162      54.670  82.082  52.584  1.00  0.00            
ATOM   2534  CE2 PHE   162      54.921  82.969  54.547  1.00  0.00            
ATOM   2535  HE2 PHE   162      54.261  82.247  55.004  1.00  0.00            
ATOM   2536  CD2 PHE   162      55.506  83.942  55.310  1.00  0.00            
ATOM   2537  HD2 PHE   162      55.203  83.979  56.346  1.00  0.00            
ATOM   2538  C   PHE   162      56.297  87.896  54.436  1.00  0.00            
ATOM   2539  O   PHE   162      56.155  88.038  53.218  1.00  0.00            
ATOM   2540  N   GLU   163      55.388  88.397  55.288  1.00  0.00            
ATOM   2541  H   GLU   163      55.453  88.318  56.293  1.00  0.00            
ATOM   2542  CA  GLU   163      54.175  89.063  54.838  1.00  0.00            
ATOM   2543  HA  GLU   163      53.620  88.399  54.175  1.00  0.00            
ATOM   2544  CB  GLU   163      53.343  89.531  56.060  1.00  0.00            
ATOM   2545  HB1 GLU   163      53.872  90.200  56.739  1.00  0.00            
ATOM   2546  HB2 GLU   163      52.906  88.636  56.503  1.00  0.00            
ATOM   2547  CG  GLU   163      52.120  90.411  55.706  1.00  0.00            
ATOM   2548  HG1 GLU   163      51.584  90.108  54.807  1.00  0.00            
ATOM   2549  HG2 GLU   163      52.517  91.402  55.486  1.00  0.00            
ATOM   2550  CD  GLU   163      51.201  90.456  56.876  1.00  0.00            
ATOM   2551  OE1 GLU   163      50.062  90.059  56.779  1.00  0.00            
ATOM   2552  OE2 GLU   163      51.708  90.925  57.894  1.00  0.00            
ATOM   2553  C   GLU   163      54.407  90.333  53.989  1.00  0.00            
ATOM   2554  O   GLU   163      53.728  90.559  52.964  1.00  0.00            
ATOM   2555  N   LYS   164      55.452  91.106  54.296  1.00  0.00            
ATOM   2556  H   LYS   164      55.945  90.836  55.135  1.00  0.00            
ATOM   2557  CA  LYS   164      55.951  92.254  53.536  1.00  0.00            
ATOM   2558  HA  LYS   164      55.055  92.818  53.276  1.00  0.00            
ATOM   2559  CB  LYS   164      56.934  93.094  54.368  1.00  0.00            
ATOM   2560  HB1 LYS   164      57.450  93.786  53.703  1.00  0.00            
ATOM   2561  HB2 LYS   164      57.642  92.428  54.860  1.00  0.00            
ATOM   2562  CG  LYS   164      56.135  93.896  55.418  1.00  0.00            
ATOM   2563  HG1 LYS   164      55.576  93.271  56.114  1.00  0.00            
ATOM   2564  HG2 LYS   164      55.466  94.614  54.943  1.00  0.00            
ATOM   2565  CD  LYS   164      57.192  94.607  56.196  1.00  0.00            
ATOM   2566  HD1 LYS   164      57.778  95.223  55.514  1.00  0.00            
ATOM   2567  HD2 LYS   164      57.776  93.811  56.657  1.00  0.00            
ATOM   2568  CE  LYS   164      56.569  95.358  57.316  1.00  0.00            
ATOM   2569  HE1 LYS   164      55.901  94.717  57.891  1.00  0.00            
ATOM   2570  HE2 LYS   164      55.943  96.181  56.971  1.00  0.00            
ATOM   2571  NZ  LYS   164      57.569  95.804  58.298  1.00  0.00            
ATOM   2572  HZ1 LYS   164      58.026  94.967  58.631  1.00  0.00            
ATOM   2573  HZ2 LYS   164      58.215  96.393  57.791  1.00  0.00            
ATOM   2574  HZ3 LYS   164      57.117  96.364  59.007  1.00  0.00            
ATOM   2575  C   LYS   164      56.685  91.884  52.216  1.00  0.00            
ATOM   2576  O   LYS   164      56.582  92.732  51.351  1.00  0.00            
ATOM   2577  N   ALA   165      57.412  90.765  52.074  1.00  0.00            
ATOM   2578  H   ALA   165      57.555  90.184  52.888  1.00  0.00            
ATOM   2579  CA  ALA   165      57.799  90.332  50.791  1.00  0.00            
ATOM   2580  HA  ALA   165      58.342  91.142  50.303  1.00  0.00            
ATOM   2581  CB  ALA   165      58.768  89.235  50.951  1.00  0.00            
ATOM   2582  HB1 ALA   165      58.304  88.482  51.589  1.00  0.00            
ATOM   2583  HB2 ALA   165      59.106  88.768  50.026  1.00  0.00            
ATOM   2584  HB3 ALA   165      59.556  89.545  51.638  1.00  0.00            
ATOM   2585  C   ALA   165      56.573  89.944  49.962  1.00  0.00            
ATOM   2586  O   ALA   165      56.521  90.274  48.752  1.00  0.00            
ATOM   2587  N   VAL   166      55.663  89.110  50.562  1.00  0.00            
ATOM   2588  H   VAL   166      55.818  88.865  51.530  1.00  0.00            
ATOM   2589  CA  VAL   166      54.406  88.670  49.904  1.00  0.00            
ATOM   2590  HA  VAL   166      54.622  88.100  49.001  1.00  0.00            
ATOM   2591  CB  VAL   166      53.664  87.743  50.847  1.00  0.00            
ATOM   2592  HB  VAL   166      53.964  88.137  51.819  1.00  0.00            
ATOM   2593  CG1 VAL   166      52.153  87.638  50.880  1.00  0.00            
ATOM   2594 1HG1 VAL   166      51.690  88.619  50.984  1.00  0.00            
ATOM   2595 2HG1 VAL   166      51.927  87.194  49.911  1.00  0.00            
ATOM   2596 3HG1 VAL   166      51.818  87.081  51.755  1.00  0.00            
ATOM   2597  CG2 VAL   166      54.303  86.303  50.702  1.00  0.00            
ATOM   2598 1HG2 VAL   166      54.238  86.009  49.655  1.00  0.00            
ATOM   2599 2HG2 VAL   166      55.349  86.430  50.982  1.00  0.00            
ATOM   2600 3HG2 VAL   166      53.787  85.552  51.301  1.00  0.00            
ATOM   2601  C   VAL   166      53.593  89.870  49.458  1.00  0.00            
ATOM   2602  O   VAL   166      53.235  89.920  48.288  1.00  0.00            
ATOM   2603  N   SER   167      53.530  90.937  50.239  1.00  0.00            
ATOM   2604  H   SER   167      54.019  90.745  51.102  1.00  0.00            
ATOM   2605  CA  SER   167      52.861  92.145  49.824  1.00  0.00            
ATOM   2606  HA  SER   167      51.801  91.984  49.632  1.00  0.00            
ATOM   2607  CB  SER   167      52.838  93.135  50.981  1.00  0.00            
ATOM   2608  HB1 SER   167      53.846  93.410  51.292  1.00  0.00            
ATOM   2609  HB2 SER   167      52.307  92.666  51.809  1.00  0.00            
ATOM   2610  OG  SER   167      52.275  94.334  50.498  1.00  0.00            
ATOM   2611  HG  SER   167      51.320  94.248  50.461  1.00  0.00            
ATOM   2612  C   SER   167      53.537  92.834  48.639  1.00  0.00            
ATOM   2613  O   SER   167      52.818  93.283  47.782  1.00  0.00            
ATOM   2614  N   ALA   168      54.847  92.838  48.504  1.00  0.00            
ATOM   2615  H   ALA   168      55.387  92.494  49.285  1.00  0.00            
ATOM   2616  CA  ALA   168      55.547  93.448  47.380  1.00  0.00            
ATOM   2617  HA  ALA   168      54.978  94.325  47.072  1.00  0.00            
ATOM   2618  CB  ALA   168      56.948  93.890  47.870  1.00  0.00            
ATOM   2619  HB1 ALA   168      57.404  93.066  48.419  1.00  0.00            
ATOM   2620  HB2 ALA   168      57.654  94.244  47.119  1.00  0.00            
ATOM   2621  HB3 ALA   168      56.757  94.718  48.552  1.00  0.00            
ATOM   2622  C   ALA   168      55.431  92.581  46.051  1.00  0.00            
ATOM   2623  O   ALA   168      55.395  93.192  44.995  1.00  0.00            
ATOM   2624  N   LYS   169      55.333  91.260  46.148  1.00  0.00            
ATOM   2625  H   LYS   169      55.359  90.854  47.073  1.00  0.00            
ATOM   2626  CA  LYS   169      55.237  90.290  44.983  1.00  0.00            
ATOM   2627  HA  LYS   169      55.857  90.621  44.150  1.00  0.00            
ATOM   2628  CB  LYS   169      55.727  88.939  45.348  1.00  0.00            
ATOM   2629  HB1 LYS   169      55.178  88.498  46.180  1.00  0.00            
ATOM   2630  HB2 LYS   169      56.696  89.085  45.824  1.00  0.00            
ATOM   2631  CG  LYS   169      56.092  87.972  44.257  1.00  0.00            
ATOM   2632  HG1 LYS   169      56.818  87.318  44.739  1.00  0.00            
ATOM   2633  HG2 LYS   169      56.580  88.486  43.428  1.00  0.00            
ATOM   2634  CD  LYS   169      54.875  87.145  43.778  1.00  0.00            
ATOM   2635  HD1 LYS   169      54.488  87.769  42.972  1.00  0.00            
ATOM   2636  HD2 LYS   169      54.131  86.903  44.536  1.00  0.00            
ATOM   2637  CE  LYS   169      55.493  85.854  43.132  1.00  0.00            
ATOM   2638  HE1 LYS   169      56.160  85.432  43.884  1.00  0.00            
ATOM   2639  HE2 LYS   169      56.118  86.098  42.273  1.00  0.00            
ATOM   2640  NZ  LYS   169      54.313  84.965  42.911  1.00  0.00            
ATOM   2641  HZ1 LYS   169      53.853  84.830  43.800  1.00  0.00            
ATOM   2642  HZ2 LYS   169      53.708  85.355  42.202  1.00  0.00            
ATOM   2643  HZ3 LYS   169      54.707  84.076  42.637  1.00  0.00            
ATOM   2644  C   LYS   169      53.830  90.129  44.506  1.00  0.00            
ATOM   2645  O   LYS   169      53.639  90.026  43.339  1.00  0.00            
ATOM   2646  N   GLU   170      52.804  90.284  45.382  1.00  0.00            
ATOM   2647  H   GLU   170      52.902  90.602  46.335  1.00  0.00            
ATOM   2648  CA  GLU   170      51.430  90.332  44.829  1.00  0.00            
ATOM   2649  HA  GLU   170      51.262  89.494  44.153  1.00  0.00            
ATOM   2650  CB  GLU   170      50.384  90.098  45.961  1.00  0.00            
ATOM   2651  HB1 GLU   170      49.419  90.060  45.455  1.00  0.00            
ATOM   2652  HB2 GLU   170      50.366  90.888  46.711  1.00  0.00            
ATOM   2653  CG  GLU   170      50.589  88.657  46.467  1.00  0.00            
ATOM   2654  HG1 GLU   170      51.493  88.610  47.074  1.00  0.00            
ATOM   2655  HG2 GLU   170      50.672  88.063  45.556  1.00  0.00            
ATOM   2656  CD  GLU   170      49.440  88.142  47.424  1.00  0.00            
ATOM   2657  OE1 GLU   170      49.643  86.966  47.974  1.00  0.00            
ATOM   2658  OE2 GLU   170      48.393  88.818  47.652  1.00  0.00            
ATOM   2659  C   GLU   170      51.202  91.669  44.021  1.00  0.00            
ATOM   2660  O   GLU   170      50.617  91.667  42.916  1.00  0.00            
ATOM   2661  N   ALA   171      51.848  92.773  44.468  1.00  0.00            
ATOM   2662  H   ALA   171      52.316  92.772  45.364  1.00  0.00            
ATOM   2663  CA  ALA   171      51.743  94.070  43.843  1.00  0.00            
ATOM   2664  HA  ALA   171      50.698  94.224  43.575  1.00  0.00            
ATOM   2665  CB  ALA   171      52.205  95.214  44.766  1.00  0.00            
ATOM   2666  HB1 ALA   171      52.859  94.788  45.526  1.00  0.00            
ATOM   2667  HB2 ALA   171      52.654  96.015  44.179  1.00  0.00            
ATOM   2668  HB3 ALA   171      51.311  95.659  45.204  1.00  0.00            
ATOM   2669  C   ALA   171      52.405  94.030  42.414  1.00  0.00            
ATOM   2670  O   ALA   171      51.902  94.499  41.454  1.00  0.00            
ATOM   2671  N   LEU   172      53.596  93.516  42.289  1.00  0.00            
ATOM   2672  H   LEU   172      53.956  93.094  43.133  1.00  0.00            
ATOM   2673  CA  LEU   172      54.412  93.435  41.097  1.00  0.00            
ATOM   2674  HA  LEU   172      54.571  94.425  40.670  1.00  0.00            
ATOM   2675  CB  LEU   172      55.666  92.811  41.681  1.00  0.00            
ATOM   2676  HB1 LEU   172      55.401  91.872  42.167  1.00  0.00            
ATOM   2677  HB2 LEU   172      55.847  93.513  42.495  1.00  0.00            
ATOM   2678  CG  LEU   172      56.818  92.592  40.667  1.00  0.00            
ATOM   2679  HG  LEU   172      56.423  92.005  39.838  1.00  0.00            
ATOM   2680  CD1 LEU   172      57.277  93.921  40.140  1.00  0.00            
ATOM   2681 1HD1 LEU   172      56.513  94.431  39.554  1.00  0.00            
ATOM   2682 2HD1 LEU   172      57.500  94.578  40.981  1.00  0.00            
ATOM   2683 3HD1 LEU   172      58.137  93.732  39.499  1.00  0.00            
ATOM   2684  CD2 LEU   172      58.154  92.052  41.334  1.00  0.00            
ATOM   2685 1HD2 LEU   172      58.876  91.841  40.545  1.00  0.00            
ATOM   2686 2HD2 LEU   172      58.573  92.749  42.060  1.00  0.00            
ATOM   2687 3HD2 LEU   172      57.736  91.132  41.741  1.00  0.00            
ATOM   2688  C   LEU   172      53.800  92.514  40.018  1.00  0.00            
ATOM   2689  O   LEU   172      53.673  93.058  38.947  1.00  0.00            
ATOM   2690  N   GLU   173      53.177  91.341  40.348  1.00  0.00            
ATOM   2691  H   GLU   173      53.221  90.980  41.291  1.00  0.00            
ATOM   2692  CA  GLU   173      52.422  90.514  39.412  1.00  0.00            
ATOM   2693  HA  GLU   173      52.991  90.368  38.493  1.00  0.00            
ATOM   2694  CB  GLU   173      51.972  89.214  40.064  1.00  0.00            
ATOM   2695  HB1 GLU   173      51.085  88.915  39.506  1.00  0.00            
ATOM   2696  HB2 GLU   173      51.874  89.360  41.140  1.00  0.00            
ATOM   2697  CG  GLU   173      53.031  88.079  39.936  1.00  0.00            
ATOM   2698  HG1 GLU   173      53.839  88.189  40.659  1.00  0.00            
ATOM   2699  HG2 GLU   173      53.481  88.142  38.945  1.00  0.00            
ATOM   2700  CD  GLU   173      52.442  86.704  40.098  1.00  0.00            
ATOM   2701  OE1 GLU   173      53.167  85.795  40.568  1.00  0.00            
ATOM   2702  OE2 GLU   173      51.303  86.513  39.731  1.00  0.00            
ATOM   2703  C   GLU   173      51.214  91.298  38.943  1.00  0.00            
ATOM   2704  O   GLU   173      50.804  91.380  37.779  1.00  0.00            
ATOM   2705  N   THR   174      50.553  92.051  39.888  1.00  0.00            
ATOM   2706  H   THR   174      50.958  91.897  40.800  1.00  0.00            
ATOM   2707  CA  THR   174      49.353  92.904  39.693  1.00  0.00            
ATOM   2708  HA  THR   174      48.577  92.316  39.204  1.00  0.00            
ATOM   2709  CB  THR   174      48.793  93.425  40.959  1.00  0.00            
ATOM   2710  HB  THR   174      49.646  93.977  41.351  1.00  0.00            
ATOM   2711  CG2 THR   174      47.600  94.418  40.892  1.00  0.00            
ATOM   2712 1HG2 THR   174      46.761  93.850  40.490  1.00  0.00            
ATOM   2713 2HG2 THR   174      47.239  94.745  41.868  1.00  0.00            
ATOM   2714 3HG2 THR   174      47.708  95.249  40.195  1.00  0.00            
ATOM   2715  OG1 THR   174      48.403  92.299  41.797  1.00  0.00            
ATOM   2716  HG1 THR   174      49.179  92.061  42.310  1.00  0.00            
ATOM   2717  C   THR   174      49.676  94.060  38.705  1.00  0.00            
ATOM   2718  O   THR   174      48.780  94.606  38.037  1.00  0.00            
ATOM   2719  N   ASP   175      50.978  94.521  38.598  1.00  0.00            
ATOM   2720  H   ASP   175      51.718  94.026  39.075  1.00  0.00            
ATOM   2721  CA  ASP   175      51.411  95.628  37.716  1.00  0.00            
ATOM   2722  HA  ASP   175      50.544  96.288  37.703  1.00  0.00            
ATOM   2723  CB  ASP   175      52.497  96.304  38.561  1.00  0.00            
ATOM   2724  HB1 ASP   175      53.302  95.604  38.787  1.00  0.00            
ATOM   2725  HB2 ASP   175      52.011  96.441  39.527  1.00  0.00            
ATOM   2726  CG  ASP   175      53.007  97.660  38.092  1.00  0.00            
ATOM   2727  OD1 ASP   175      54.116  98.069  38.532  1.00  0.00            
ATOM   2728  OD2 ASP   175      52.258  98.380  37.382  1.00  0.00            
ATOM   2729  C   ASP   175      51.933  95.217  36.313  1.00  0.00            
ATOM   2730  O   ASP   175      51.565  95.779  35.294  1.00  0.00            
ATOM   2731  N   LEU   176      52.718  94.144  36.308  1.00  0.00            
ATOM   2732  H   LEU   176      52.906  93.736  37.213  1.00  0.00            
ATOM   2733  CA  LEU   176      53.298  93.372  35.171  1.00  0.00            
ATOM   2734  HA  LEU   176      53.813  94.077  34.519  1.00  0.00            
ATOM   2735  CB  LEU   176      54.379  92.420  35.687  1.00  0.00            
ATOM   2736  HB1 LEU   176      54.769  91.884  34.823  1.00  0.00            
ATOM   2737  HB2 LEU   176      53.994  91.702  36.412  1.00  0.00            
ATOM   2738  CG  LEU   176      55.594  93.244  36.179  1.00  0.00            
ATOM   2739  HG  LEU   176      55.311  94.011  36.899  1.00  0.00            
ATOM   2740  CD1 LEU   176      56.633  92.267  36.782  1.00  0.00            
ATOM   2741 1HD1 LEU   176      57.041  91.586  36.035  1.00  0.00            
ATOM   2742 2HD1 LEU   176      57.462  92.915  37.063  1.00  0.00            
ATOM   2743 3HD1 LEU   176      56.169  91.765  37.631  1.00  0.00            
ATOM   2744  CD2 LEU   176      56.366  93.941  35.109  1.00  0.00            
ATOM   2745 1HD2 LEU   176      57.301  94.394  35.440  1.00  0.00            
ATOM   2746 2HD2 LEU   176      56.587  93.222  34.320  1.00  0.00            
ATOM   2747 3HD2 LEU   176      55.821  94.703  34.551  1.00  0.00            
ATOM   2748  C   LEU   176      52.259  92.583  34.405  1.00  0.00            
ATOM   2749  O   LEU   176      52.576  91.875  33.409  1.00  0.00            
ATOM   2750  N   TYR   177      50.987  92.603  34.823  1.00  0.00            
ATOM   2751  H   TYR   177      50.907  93.108  35.694  1.00  0.00            
ATOM   2752  CA  TYR   177      49.830  91.800  34.409  1.00  0.00            
ATOM   2753  HA  TYR   177      50.164  90.778  34.585  1.00  0.00            
ATOM   2754  CB  TYR   177      48.664  92.156  35.291  1.00  0.00            
ATOM   2755  HB1 TYR   177      49.040  92.533  36.242  1.00  0.00            
ATOM   2756  HB2 TYR   177      48.081  91.255  35.478  1.00  0.00            
ATOM   2757  CG  TYR   177      47.856  93.326  34.604  1.00  0.00            
ATOM   2758  CD1 TYR   177      48.105  94.680  34.948  1.00  0.00            
ATOM   2759  HD1 TYR   177      48.917  94.861  35.636  1.00  0.00            
ATOM   2760  CE1 TYR   177      47.287  95.717  34.513  1.00  0.00            
ATOM   2761  HE1 TYR   177      47.547  96.739  34.745  1.00  0.00            
ATOM   2762  CZ  TYR   177      46.273  95.396  33.562  1.00  0.00            
ATOM   2763  OH  TYR   177      45.490  96.347  32.988  1.00  0.00            
ATOM   2764  HH  TYR   177      44.692  95.995  32.588  1.00  0.00            
ATOM   2765  CE2 TYR   177      46.041  94.101  33.260  1.00  0.00            
ATOM   2766  HE2 TYR   177      45.291  93.911  32.507  1.00  0.00            
ATOM   2767  CD2 TYR   177      46.762  93.051  33.775  1.00  0.00            
ATOM   2768  HD2 TYR   177      46.410  92.055  33.549  1.00  0.00            
ATOM   2769  C   TYR   177      49.484  91.794  32.831  1.00  0.00            
ATOM   2770  O   TYR   177      48.712  90.967  32.302  1.00  0.00            
ATOM   2771  N   LYS   178      50.074  92.786  32.074  1.00  0.00            
ATOM   2772  H   LYS   178      50.689  93.459  32.510  1.00  0.00            
ATOM   2773  CA  LYS   178      49.757  92.998  30.678  1.00  0.00            
ATOM   2774  HA  LYS   178      49.062  92.237  30.324  1.00  0.00            
ATOM   2775  CB  LYS   178      48.946  94.288  30.604  1.00  0.00            
ATOM   2776  HB1 LYS   178      49.569  95.174  30.483  1.00  0.00            
ATOM   2777  HB2 LYS   178      48.451  94.414  31.567  1.00  0.00            
ATOM   2778  CG  LYS   178      47.967  94.184  29.436  1.00  0.00            
ATOM   2779  HG1 LYS   178      47.344  93.329  29.697  1.00  0.00            
ATOM   2780  HG2 LYS   178      48.460  94.022  28.477  1.00  0.00            
ATOM   2781  CD  LYS   178      47.326  95.585  29.430  1.00  0.00            
ATOM   2782  HD1 LYS   178      48.093  96.262  29.054  1.00  0.00            
ATOM   2783  HD2 LYS   178      47.136  95.863  30.467  1.00  0.00            
ATOM   2784  CE  LYS   178      46.022  95.619  28.597  1.00  0.00            
ATOM   2785  HE1 LYS   178      45.602  96.612  28.762  1.00  0.00            
ATOM   2786  HE2 LYS   178      45.308  94.913  29.021  1.00  0.00            
ATOM   2787  NZ  LYS   178      46.148  95.217  27.187  1.00  0.00            
ATOM   2788  HZ1 LYS   178      45.409  95.583  26.604  1.00  0.00            
ATOM   2789  HZ2 LYS   178      47.008  95.565  26.787  1.00  0.00            
ATOM   2790  HZ3 LYS   178      46.225  94.217  27.073  1.00  0.00            
ATOM   2791  C   LYS   178      51.036  93.069  29.781  1.00  0.00            
ATOM   2792  O   LYS   178      50.858  93.408  28.605  1.00  0.00            
ATOM   2793  N   ARG   179      52.206  92.740  30.282  1.00  0.00            
ATOM   2794  H   ARG   179      52.275  92.432  31.242  1.00  0.00            
ATOM   2795  CA  ARG   179      53.611  92.955  29.781  1.00  0.00            
ATOM   2796  HA  ARG   179      53.625  93.667  28.956  1.00  0.00            
ATOM   2797  CB  ARG   179      54.492  93.561  30.892  1.00  0.00            
ATOM   2798  HB1 ARG   179      54.540  92.790  31.661  1.00  0.00            
ATOM   2799  HB2 ARG   179      53.952  94.430  31.267  1.00  0.00            
ATOM   2800  CG  ARG   179      55.907  93.949  30.390  1.00  0.00            
ATOM   2801  HG1 ARG   179      55.735  94.524  29.480  1.00  0.00            
ATOM   2802  HG2 ARG   179      56.546  93.079  30.238  1.00  0.00            
ATOM   2803  CD  ARG   179      56.662  94.815  31.455  1.00  0.00            
ATOM   2804  HD1 ARG   179      57.711  94.893  31.168  1.00  0.00            
ATOM   2805  HD2 ARG   179      56.604  94.264  32.394  1.00  0.00            
ATOM   2806  NE  ARG   179      56.030  96.157  31.604  1.00  0.00            
ATOM   2807  HE  ARG   179      55.251  96.313  30.980  1.00  0.00            
ATOM   2808  CZ  ARG   179      56.357  97.127  32.491  1.00  0.00            
ATOM   2809  NH1 ARG   179      57.321  97.100  33.350  1.00  0.00            
ATOM   2810 1HH1 ARG   179      57.862  96.255  33.457  1.00  0.00            
ATOM   2811 2HH1 ARG   179      57.374  97.818  34.059  1.00  0.00            
ATOM   2812  NH2 ARG   179      55.716  98.255  32.472  1.00  0.00            
ATOM   2813 1HH2 ARG   179      54.943  98.258  31.823  1.00  0.00            
ATOM   2814 2HH2 ARG   179      56.036  99.042  33.018  1.00  0.00            
ATOM   2815  C   ARG   179      54.182  91.729  29.020  1.00  0.00            
ATOM   2816  O   ARG   179      53.966  90.589  29.416  1.00  0.00            
ATOM   2817  N   PHE   180      55.041  92.012  28.110  1.00  0.00            
ATOM   2818  H   PHE   180      55.091  92.975  27.810  1.00  0.00            
ATOM   2819  CA  PHE   180      55.632  91.082  27.158  1.00  0.00            
ATOM   2820  HA  PHE   180      55.591  90.168  27.751  1.00  0.00            
ATOM   2821  CB  PHE   180      54.725  90.920  25.885  1.00  0.00            
ATOM   2822  HB1 PHE   180      55.202  90.291  25.133  1.00  0.00            
ATOM   2823  HB2 PHE   180      54.611  91.905  25.431  1.00  0.00            
ATOM   2824  CG  PHE   180      53.333  90.349  26.208  1.00  0.00            
ATOM   2825  CD1 PHE   180      52.220  91.235  26.353  1.00  0.00            
ATOM   2826  HD1 PHE   180      52.346  92.307  26.390  1.00  0.00            
ATOM   2827  CE1 PHE   180      50.919  90.737  26.598  1.00  0.00            
ATOM   2828  HE1 PHE   180      50.131  91.475  26.564  1.00  0.00            
ATOM   2829  CZ  PHE   180      50.755  89.379  26.686  1.00  0.00            
ATOM   2830  HZ  PHE   180      49.711  89.119  26.779  1.00  0.00            
ATOM   2831  CE2 PHE   180      51.874  88.528  26.596  1.00  0.00            
ATOM   2832  HE2 PHE   180      51.774  87.483  26.848  1.00  0.00            
ATOM   2833  CD2 PHE   180      53.169  89.017  26.449  1.00  0.00            
ATOM   2834  HD2 PHE   180      54.014  88.347  26.402  1.00  0.00            
ATOM   2835  C   PHE   180      57.105  91.430  26.875  1.00  0.00            
ATOM   2836  OC1 PHE   180      57.946  90.513  27.022  1.00  0.00            
ATOM   2837  OC2 PHE   180      57.492  92.592  26.606  1.00  0.00            
ATOM   2838  N   MET  1001      43.546  72.838  94.505  1.00  0.00            
ATOM   2839  H1  MET  1001      42.787  72.233  94.787  1.00  0.00            
ATOM   2840  H2  MET  1001      43.116  73.523  93.901  1.00  0.00            
ATOM   2841  H3  MET  1001      44.233  72.413  93.899  1.00  0.00            
ATOM   2842  CA  MET  1001      44.263  73.178  95.706  1.00  0.00            
ATOM   2843  HA  MET  1001      43.672  73.885  96.288  1.00  0.00            
ATOM   2844  CB  MET  1001      44.348  71.982  96.709  1.00  0.00            
ATOM   2845  HB1 MET  1001      43.346  71.569  96.820  1.00  0.00            
ATOM   2846  HB2 MET  1001      44.667  72.357  97.682  1.00  0.00            
ATOM   2847  CG  MET  1001      45.271  70.921  96.299  1.00  0.00            
ATOM   2848  HG1 MET  1001      46.283  71.226  96.035  1.00  0.00            
ATOM   2849  HG2 MET  1001      44.850  70.489  95.391  1.00  0.00            
ATOM   2850  SD  MET  1001      45.555  69.694  97.563  1.00  0.00            
ATOM   2851  CE  MET  1001      46.227  68.376  96.520  1.00  0.00            
ATOM   2852  HE1 MET  1001      45.482  67.795  95.975  1.00  0.00            
ATOM   2853  HE2 MET  1001      47.017  68.625  95.811  1.00  0.00            
ATOM   2854  HE3 MET  1001      46.650  67.626  97.188  1.00  0.00            
ATOM   2855  C   MET  1001      45.656  73.721  95.337  1.00  0.00            
ATOM   2856  O   MET  1001      46.224  73.204  94.382  1.00  0.00            
ATOM   2857  N   GLU  1002      46.161  74.713  96.103  1.00  0.00            
ATOM   2858  H   GLU  1002      45.644  75.192  96.826  1.00  0.00            
ATOM   2859  CA  GLU  1002      47.466  75.267  96.000  1.00  0.00            
ATOM   2860  HA  GLU  1002      48.108  74.475  95.617  1.00  0.00            
ATOM   2861  CB  GLU  1002      47.464  76.394  94.933  1.00  0.00            
ATOM   2862  HB1 GLU  1002      46.819  77.217  95.244  1.00  0.00            
ATOM   2863  HB2 GLU  1002      47.099  75.837  94.070  1.00  0.00            
ATOM   2864  CG  GLU  1002      48.828  77.034  94.631  1.00  0.00            
ATOM   2865  HG1 GLU  1002      49.521  76.208  94.473  1.00  0.00            
ATOM   2866  HG2 GLU  1002      49.173  77.619  95.483  1.00  0.00            
ATOM   2867  CD  GLU  1002      48.952  77.999  93.500  1.00  0.00            
ATOM   2868  OE1 GLU  1002      50.017  78.615  93.385  1.00  0.00            
ATOM   2869  OE2 GLU  1002      48.017  78.116  92.621  1.00  0.00            
ATOM   2870  C   GLU  1002      48.121  75.581  97.320  1.00  0.00            
ATOM   2871  O   GLU  1002      47.449  75.852  98.377  1.00  0.00            
ATOM   2872  N   ARG  1003      49.478  75.597  97.423  1.00  0.00            
ATOM   2873  H   ARG  1003      50.071  75.460  96.617  1.00  0.00            
ATOM   2874  CA  ARG  1003      50.286  76.043  98.634  1.00  0.00            
ATOM   2875  HA  ARG  1003      49.589  76.478  99.350  1.00  0.00            
ATOM   2876  CB  ARG  1003      50.964  74.867  99.336  1.00  0.00            
ATOM   2877  HB1 ARG  1003      51.516  75.198 100.216  1.00  0.00            
ATOM   2878  HB2 ARG  1003      51.749  74.563  98.644  1.00  0.00            
ATOM   2879  CG  ARG  1003      50.089  73.760  99.891  1.00  0.00            
ATOM   2880  HG1 ARG  1003      49.807  73.032  99.130  1.00  0.00            
ATOM   2881  HG2 ARG  1003      49.206  74.347 100.142  1.00  0.00            
ATOM   2882  CD  ARG  1003      50.478  73.154 101.224  1.00  0.00            
ATOM   2883  HD1 ARG  1003      50.482  73.934 101.985  1.00  0.00            
ATOM   2884  HD2 ARG  1003      51.477  72.730 101.120  1.00  0.00            
ATOM   2885  NE  ARG  1003      49.586  72.059 101.550  1.00  0.00            
ATOM   2886  HE  ARG  1003      48.709  72.051 101.049  1.00  0.00            
ATOM   2887  CZ  ARG  1003      49.896  71.061 102.385  1.00  0.00            
ATOM   2888  NH1 ARG  1003      51.023  71.070 103.007  1.00  0.00            
ATOM   2889 1HH1 ARG  1003      51.597  71.899 103.073  1.00  0.00            
ATOM   2890 2HH1 ARG  1003      51.150  70.296 103.643  1.00  0.00            
ATOM   2891  NH2 ARG  1003      49.042  70.044 102.623  1.00  0.00            
ATOM   2892 1HH2 ARG  1003      48.303  69.858 101.960  1.00  0.00            
ATOM   2893 2HH2 ARG  1003      49.164  69.448 103.429  1.00  0.00            
ATOM   2894  C   ARG  1003      51.286  77.142  98.253  1.00  0.00            
ATOM   2895  O   ARG  1003      51.680  77.297  97.100  1.00  0.00            
ATOM   2896  N   LYS  1004      51.689  77.971  99.204  1.00  0.00            
ATOM   2897  H   LYS  1004      51.214  77.927 100.095  1.00  0.00            
ATOM   2898  CA  LYS  1004      52.854  78.872  99.143  1.00  0.00            
ATOM   2899  HA  LYS  1004      53.410  78.609  98.243  1.00  0.00            
ATOM   2900  CB  LYS  1004      52.523  80.411  99.194  1.00  0.00            
ATOM   2901  HB1 LYS  1004      53.200  80.943  99.863  1.00  0.00            
ATOM   2902  HB2 LYS  1004      51.465  80.567  99.402  1.00  0.00            
ATOM   2903  CG  LYS  1004      52.615  81.186  97.872  1.00  0.00            
ATOM   2904  HG1 LYS  1004      52.154  82.173  97.903  1.00  0.00            
ATOM   2905  HG2 LYS  1004      52.058  80.630  97.118  1.00  0.00            
ATOM   2906  CD  LYS  1004      54.095  81.322  97.422  1.00  0.00            
ATOM   2907  HD1 LYS  1004      54.649  80.384  97.471  1.00  0.00            
ATOM   2908  HD2 LYS  1004      54.480  82.121  98.056  1.00  0.00            
ATOM   2909  CE  LYS  1004      54.119  81.987  96.075  1.00  0.00            
ATOM   2910  HE1 LYS  1004      55.056  82.514  95.899  1.00  0.00            
ATOM   2911  HE2 LYS  1004      53.354  82.759  96.004  1.00  0.00            
ATOM   2912  NZ  LYS  1004      53.887  81.007  95.004  1.00  0.00            
ATOM   2913  HZ1 LYS  1004      53.944  81.534  94.144  1.00  0.00            
ATOM   2914  HZ2 LYS  1004      54.595  80.299  94.869  1.00  0.00            
ATOM   2915  HZ3 LYS  1004      52.966  80.598  95.071  1.00  0.00            
ATOM   2916  C   LYS  1004      53.744  78.490 100.331  1.00  0.00            
ATOM   2917  O   LYS  1004      53.246  78.201 101.356  1.00  0.00            
ATOM   2918  N   ILE  1005      55.060  78.266 100.109  1.00  0.00            
ATOM   2919  H   ILE  1005      55.426  78.326  99.169  1.00  0.00            
ATOM   2920  CA  ILE  1005      55.916  77.751 101.188  1.00  0.00            
ATOM   2921  HA  ILE  1005      55.354  77.807 102.120  1.00  0.00            
ATOM   2922  CB  ILE  1005      56.312  76.287 100.965  1.00  0.00            
ATOM   2923  HB  ILE  1005      57.077  76.180 100.196  1.00  0.00            
ATOM   2924  CG2 ILE  1005      56.926  75.756 102.261  1.00  0.00            
ATOM   2925 1HG2 ILE  1005      56.215  75.692 103.085  1.00  0.00            
ATOM   2926 2HG2 ILE  1005      57.375  74.780 102.078  1.00  0.00            
ATOM   2927 3HG2 ILE  1005      57.775  76.363 102.576  1.00  0.00            
ATOM   2928  CG1 ILE  1005      55.112  75.303 100.592  1.00  0.00            
ATOM   2929 1HG1 ILE  1005      54.616  75.601  99.669  1.00  0.00            
ATOM   2930 2HG1 ILE  1005      54.300  75.307 101.319  1.00  0.00            
ATOM   2931  CD  ILE  1005      55.645  73.872 100.323  1.00  0.00            
ATOM   2932  HD1 ILE  1005      55.753  73.366 101.282  1.00  0.00            
ATOM   2933  HD2 ILE  1005      54.814  73.456  99.753  1.00  0.00            
ATOM   2934  HD3 ILE  1005      56.602  73.924  99.805  1.00  0.00            
ATOM   2935  C   ILE  1005      57.159  78.663 101.305  1.00  0.00            
ATOM   2936  O   ILE  1005      57.734  78.966 100.272  1.00  0.00            
ATOM   2937  N   SER  1006      57.648  79.090 102.498  1.00  0.00            
ATOM   2938  H   SER  1006      57.104  78.774 103.288  1.00  0.00            
ATOM   2939  CA  SER  1006      58.785  80.054 102.714  1.00  0.00            
ATOM   2940  HA  SER  1006      59.566  79.859 101.979  1.00  0.00            
ATOM   2941  CB  SER  1006      58.232  81.482 102.444  1.00  0.00            
ATOM   2942  HB1 SER  1006      57.553  81.717 103.264  1.00  0.00            
ATOM   2943  HB2 SER  1006      57.738  81.550 101.475  1.00  0.00            
ATOM   2944  OG  SER  1006      59.339  82.420 102.463  1.00  0.00            
ATOM   2945  HG  SER  1006      59.134  83.315 102.741  1.00  0.00            
ATOM   2946  C   SER  1006      59.555  79.984 104.044  1.00  0.00            
ATOM   2947  O   SER  1006      59.033  79.588 105.060  1.00  0.00            
ATOM   2948  N   ARG  1007      60.752  80.610 104.154  1.00  0.00            
ATOM   2949  H   ARG  1007      61.014  81.007 103.263  1.00  0.00            
ATOM   2950  CA  ARG  1007      61.462  80.812 105.416  1.00  0.00            
ATOM   2951  HA  ARG  1007      61.058  80.022 106.048  1.00  0.00            
ATOM   2952  CB  ARG  1007      62.924  80.412 105.318  1.00  0.00            
ATOM   2953  HB1 ARG  1007      63.067  79.497 104.743  1.00  0.00            
ATOM   2954  HB2 ARG  1007      63.208  80.159 106.340  1.00  0.00            
ATOM   2955  CG  ARG  1007      63.782  81.581 104.784  1.00  0.00            
ATOM   2956  HG1 ARG  1007      63.840  82.195 105.683  1.00  0.00            
ATOM   2957  HG2 ARG  1007      63.267  82.024 103.932  1.00  0.00            
ATOM   2958  CD  ARG  1007      65.092  81.050 104.262  1.00  0.00            
ATOM   2959  HD1 ARG  1007      65.438  80.321 104.996  1.00  0.00            
ATOM   2960  HD2 ARG  1007      65.737  81.928 104.272  1.00  0.00            
ATOM   2961  NE  ARG  1007      64.987  80.472 102.934  1.00  0.00            
ATOM   2962  HE  ARG  1007      64.207  80.896 102.453  1.00  0.00            
ATOM   2963  CZ  ARG  1007      65.718  79.553 102.350  1.00  0.00            
ATOM   2964  NH1 ARG  1007      66.881  79.223 102.817  1.00  0.00            
ATOM   2965 1HH1 ARG  1007      67.394  79.469 103.651  1.00  0.00            
ATOM   2966 2HH1 ARG  1007      67.473  78.761 102.141  1.00  0.00            
ATOM   2967  NH2 ARG  1007      65.251  78.957 101.306  1.00  0.00            
ATOM   2968 1HH2 ARG  1007      64.425  79.282 100.825  1.00  0.00            
ATOM   2969 2HH2 ARG  1007      65.868  78.337 100.801  1.00  0.00            
ATOM   2970  C   ARG  1007      61.218  82.182 106.014  1.00  0.00            
ATOM   2971  O   ARG  1007      60.953  83.138 105.291  1.00  0.00            
ATOM   2972  N   ILE  1008      61.225  82.245 107.347  1.00  0.00            
ATOM   2973  H   ILE  1008      61.315  81.441 107.951  1.00  0.00            
ATOM   2974  CA  ILE  1008      60.930  83.511 108.127  1.00  0.00            
ATOM   2975  HA  ILE  1008      61.025  84.407 107.513  1.00  0.00            
ATOM   2976  CB  ILE  1008      59.408  83.551 108.548  1.00  0.00            
ATOM   2977  HB  ILE  1008      59.288  84.355 109.275  1.00  0.00            
ATOM   2978  CG2 ILE  1008      58.570  83.906 107.321  1.00  0.00            
ATOM   2979 1HG2 ILE  1008      58.631  83.114 106.575  1.00  0.00            
ATOM   2980 2HG2 ILE  1008      57.507  83.827 107.549  1.00  0.00            
ATOM   2981 3HG2 ILE  1008      58.857  84.915 107.022  1.00  0.00            
ATOM   2982  CG1 ILE  1008      58.837  82.208 109.146  1.00  0.00            
ATOM   2983 1HG1 ILE  1008      59.552  81.858 109.891  1.00  0.00            
ATOM   2984 2HG1 ILE  1008      58.855  81.443 108.370  1.00  0.00            
ATOM   2985  CD  ILE  1008      57.347  82.372 109.741  1.00  0.00            
ATOM   2986  HD1 ILE  1008      57.032  81.514 110.335  1.00  0.00            
ATOM   2987  HD2 ILE  1008      57.400  83.199 110.449  1.00  0.00            
ATOM   2988  HD3 ILE  1008      56.647  82.709 108.976  1.00  0.00            
ATOM   2989  C   ILE  1008      61.779  83.675 109.399  1.00  0.00            
ATOM   2990  O   ILE  1008      62.344  82.703 109.881  1.00  0.00            
ATOM   2991  N   HIS  1009      61.885  84.930 109.769  1.00  0.00            
ATOM   2992  H   HIS  1009      61.374  85.658 109.290  1.00  0.00            
ATOM   2993  CA  HIS  1009      62.617  85.293 111.031  1.00  0.00            
ATOM   2994  HA  HIS  1009      63.203  84.502 111.499  1.00  0.00            
ATOM   2995  CB  HIS  1009      63.695  86.309 110.660  1.00  0.00            
ATOM   2996  HB1 HIS  1009      63.176  87.220 110.364  1.00  0.00            
ATOM   2997  HB2 HIS  1009      64.239  85.948 109.787  1.00  0.00            
ATOM   2998  CG  HIS  1009      64.608  86.651 111.844  1.00  0.00            
ATOM   2999  ND1 HIS  1009      64.815  87.847 112.543  1.00  0.00            
ATOM   3000  CE1 HIS  1009      65.843  87.608 113.354  1.00  0.00            
ATOM   3001  HE1 HIS  1009      66.223  88.226 114.154  1.00  0.00            
ATOM   3002  NE2 HIS  1009      66.277  86.342 113.228  1.00  0.00            
ATOM   3003  HE2 HIS  1009      66.978  85.830 113.744  1.00  0.00            
ATOM   3004  CD2 HIS  1009      65.499  85.744 112.258  1.00  0.00            
ATOM   3005  HD2 HIS  1009      65.541  84.729 111.891  1.00  0.00            
ATOM   3006  C   HIS  1009      61.770  85.773 112.228  1.00  0.00            
ATOM   3007  O   HIS  1009      61.016  86.735 112.090  1.00  0.00            
ATOM   3008  N   LEU  1010      61.909  85.073 113.397  1.00  0.00            
ATOM   3009  H   LEU  1010      62.630  84.366 113.382  1.00  0.00            
ATOM   3010  CA  LEU  1010      60.993  85.068 114.499  1.00  0.00            
ATOM   3011  HA  LEU  1010      60.339  85.937 114.426  1.00  0.00            
ATOM   3012  CB  LEU  1010      60.363  83.704 114.528  1.00  0.00            
ATOM   3013  HB1 LEU  1010      59.652  83.695 115.354  1.00  0.00            
ATOM   3014  HB2 LEU  1010      61.237  83.085 114.732  1.00  0.00            
ATOM   3015  CG  LEU  1010      59.468  83.380 113.287  1.00  0.00            
ATOM   3016  HG  LEU  1010      60.005  83.235 112.349  1.00  0.00            
ATOM   3017  CD1 LEU  1010      58.636  82.145 113.675  1.00  0.00            
ATOM   3018 1HD1 LEU  1010      57.817  82.421 114.339  1.00  0.00            
ATOM   3019 2HD1 LEU  1010      58.135  81.750 112.791  1.00  0.00            
ATOM   3020 3HD1 LEU  1010      59.231  81.387 114.184  1.00  0.00            
ATOM   3021  CD2 LEU  1010      58.413  84.437 113.028  1.00  0.00            
ATOM   3022 1HD2 LEU  1010      58.858  85.369 112.679  1.00  0.00            
ATOM   3023 2HD2 LEU  1010      57.664  84.023 112.353  1.00  0.00            
ATOM   3024 3HD2 LEU  1010      57.972  84.742 113.977  1.00  0.00            
ATOM   3025  C   LEU  1010      61.904  85.338 115.765  1.00  0.00            
ATOM   3026  O   LEU  1010      62.696  84.449 116.048  1.00  0.00            
ATOM   3027  N   VAL  1011      61.940  86.511 116.428  1.00  0.00            
ATOM   3028  H   VAL  1011      61.324  87.233 116.081  1.00  0.00            
ATOM   3029  CA  VAL  1011      62.933  86.709 117.511  1.00  0.00            
ATOM   3030  HA  VAL  1011      63.835  86.271 117.083  1.00  0.00            
ATOM   3031  CB  VAL  1011      63.136  88.213 117.815  1.00  0.00            
ATOM   3032  HB  VAL  1011      63.870  88.246 118.620  1.00  0.00            
ATOM   3033  CG1 VAL  1011      63.767  88.917 116.618  1.00  0.00            
ATOM   3034 1HG1 VAL  1011      63.946  89.975 116.807  1.00  0.00            
ATOM   3035 2HG1 VAL  1011      64.647  88.390 116.248  1.00  0.00            
ATOM   3036 3HG1 VAL  1011      63.093  89.010 115.767  1.00  0.00            
ATOM   3037  CG2 VAL  1011      61.863  88.916 118.138  1.00  0.00            
ATOM   3038 1HG2 VAL  1011      61.158  88.694 117.338  1.00  0.00            
ATOM   3039 2HG2 VAL  1011      61.424  88.476 119.034  1.00  0.00            
ATOM   3040 3HG2 VAL  1011      62.051  89.973 118.327  1.00  0.00            
ATOM   3041  C   VAL  1011      62.597  85.958 118.866  1.00  0.00            
ATOM   3042  O   VAL  1011      63.259  86.174 119.876  1.00  0.00            
ATOM   3043  N   SER  1012      61.549  85.096 118.797  1.00  0.00            
ATOM   3044  H   SER  1012      61.042  85.027 117.926  1.00  0.00            
ATOM   3045  CA  SER  1012      61.245  84.046 119.777  1.00  0.00            
ATOM   3046  HA  SER  1012      60.928  84.488 120.721  1.00  0.00            
ATOM   3047  CB  SER  1012      59.968  83.353 119.439  1.00  0.00            
ATOM   3048  HB1 SER  1012      59.187  84.090 119.631  1.00  0.00            
ATOM   3049  HB2 SER  1012      59.931  82.415 119.992  1.00  0.00            
ATOM   3050  OG  SER  1012      59.890  82.964 118.119  1.00  0.00            
ATOM   3051  HG  SER  1012      59.900  82.005 118.135  1.00  0.00            
ATOM   3052  C   SER  1012      62.456  83.138 119.949  1.00  0.00            
ATOM   3053  O   SER  1012      62.778  82.833 121.052  1.00  0.00            
ATOM   3054  N   GLU  1013      63.122  82.785 118.840  1.00  0.00            
ATOM   3055  H   GLU  1013      62.820  83.107 117.932  1.00  0.00            
ATOM   3056  CA  GLU  1013      64.324  81.902 118.730  1.00  0.00            
ATOM   3057  HA  GLU  1013      65.049  81.963 119.542  1.00  0.00            
ATOM   3058  CB  GLU  1013      63.981  80.433 118.554  1.00  0.00            
ATOM   3059  HB1 GLU  1013      64.750  80.034 117.892  1.00  0.00            
ATOM   3060  HB2 GLU  1013      62.937  80.410 118.240  1.00  0.00            
ATOM   3061  CG  GLU  1013      64.032  79.635 119.820  1.00  0.00            
ATOM   3062  HG1 GLU  1013      63.313  80.098 120.497  1.00  0.00            
ATOM   3063  HG2 GLU  1013      65.020  79.682 120.278  1.00  0.00            
ATOM   3064  CD  GLU  1013      63.810  78.136 119.644  1.00  0.00            
ATOM   3065  OE1 GLU  1013      64.716  77.286 119.592  1.00  0.00            
ATOM   3066  OE2 GLU  1013      62.641  77.682 119.610  1.00  0.00            
ATOM   3067  C   GLU  1013      65.165  82.456 117.569  1.00  0.00            
ATOM   3068  O   GLU  1013      64.998  82.003 116.404  1.00  0.00            
ATOM   3069  N   PRO  1014      65.771  83.632 117.769  1.00  0.00            
ATOM   3070  CD  PRO  1014      66.129  84.274 119.014  1.00  0.00            
ATOM   3071  HD1 PRO  1014      66.520  83.502 119.676  1.00  0.00            
ATOM   3072  HD2 PRO  1014      65.200  84.761 119.311  1.00  0.00            
ATOM   3073  CG  PRO  1014      67.145  85.377 118.688  1.00  0.00            
ATOM   3074  HG1 PRO  1014      68.186  85.054 118.683  1.00  0.00            
ATOM   3075  HG2 PRO  1014      66.997  86.161 119.431  1.00  0.00            
ATOM   3076  CB  PRO  1014      66.857  85.738 117.238  1.00  0.00            
ATOM   3077  HB1 PRO  1014      67.677  86.163 116.659  1.00  0.00            
ATOM   3078  HB2 PRO  1014      66.043  86.462 117.200  1.00  0.00            
ATOM   3079  CA  PRO  1014      66.272  84.436 116.634  1.00  0.00            
ATOM   3080  HA  PRO  1014      65.449  84.657 115.955  1.00  0.00            
ATOM   3081  C   PRO  1014      67.321  83.803 115.741  1.00  0.00            
ATOM   3082  O   PRO  1014      67.392  84.049 114.527  1.00  0.00            
ATOM   3083  N   SER  1015      68.065  82.761 116.247  1.00  0.00            
ATOM   3084  H   SER  1015      67.764  82.312 117.100  1.00  0.00            
ATOM   3085  CA  SER  1015      69.130  82.012 115.490  1.00  0.00            
ATOM   3086  HA  SER  1015      69.404  82.683 114.676  1.00  0.00            
ATOM   3087  CB  SER  1015      70.390  81.695 116.305  1.00  0.00            
ATOM   3088  HB1 SER  1015      71.166  81.564 115.551  1.00  0.00            
ATOM   3089  HB2 SER  1015      70.246  80.846 116.973  1.00  0.00            
ATOM   3090  OG  SER  1015      70.821  82.823 117.138  1.00  0.00            
ATOM   3091  HG  SER  1015      70.906  82.594 118.066  1.00  0.00            
ATOM   3092  C   SER  1015      68.642  80.690 114.872  1.00  0.00            
ATOM   3093  O   SER  1015      69.388  80.040 114.253  1.00  0.00            
ATOM   3094  N   ILE  1016      67.369  80.293 115.039  1.00  0.00            
ATOM   3095  H   ILE  1016      66.743  80.914 115.531  1.00  0.00            
ATOM   3096  CA  ILE  1016      66.776  79.041 114.465  1.00  0.00            
ATOM   3097  HA  ILE  1016      67.577  78.316 114.318  1.00  0.00            
ATOM   3098  CB  ILE  1016      65.765  78.354 115.462  1.00  0.00            
ATOM   3099  HB  ILE  1016      65.031  79.110 115.742  1.00  0.00            
ATOM   3100  CG2 ILE  1016      64.983  77.239 114.808  1.00  0.00            
ATOM   3101 1HG2 ILE  1016      65.634  76.550 114.269  1.00  0.00            
ATOM   3102 2HG2 ILE  1016      64.381  76.641 115.492  1.00  0.00            
ATOM   3103 3HG2 ILE  1016      64.241  77.606 114.099  1.00  0.00            
ATOM   3104  CG1 ILE  1016      66.568  77.608 116.575  1.00  0.00            
ATOM   3105 1HG1 ILE  1016      67.025  76.670 116.263  1.00  0.00            
ATOM   3106 2HG1 ILE  1016      65.717  77.271 117.167  1.00  0.00            
ATOM   3107  CD  ILE  1016      67.587  78.300 117.525  1.00  0.00            
ATOM   3108  HD1 ILE  1016      67.784  77.528 118.270  1.00  0.00            
ATOM   3109  HD2 ILE  1016      68.537  78.563 117.060  1.00  0.00            
ATOM   3110  HD3 ILE  1016      67.120  79.152 118.020  1.00  0.00            
ATOM   3111  C   ILE  1016      66.133  79.439 113.137  1.00  0.00            
ATOM   3112  O   ILE  1016      65.759  80.561 112.896  1.00  0.00            
ATOM   3113  N   THR  1017      66.111  78.512 112.160  1.00  0.00            
ATOM   3114  H   THR  1017      66.304  77.552 112.407  1.00  0.00            
ATOM   3115  CA  THR  1017      65.458  78.778 110.826  1.00  0.00            
ATOM   3116  HA  THR  1017      65.275  79.841 110.670  1.00  0.00            
ATOM   3117  CB  THR  1017      66.303  78.278 109.637  1.00  0.00            
ATOM   3118  HB  THR  1017      66.867  77.387 109.911  1.00  0.00            
ATOM   3119  CG2 THR  1017      65.561  78.087 108.300  1.00  0.00            
ATOM   3120 1HG2 THR  1017      66.290  77.949 107.502  1.00  0.00            
ATOM   3121 2HG2 THR  1017      64.869  77.248 108.367  1.00  0.00            
ATOM   3122 3HG2 THR  1017      64.989  79.012 108.229  1.00  0.00            
ATOM   3123  OG1 THR  1017      67.069  79.388 109.311  1.00  0.00            
ATOM   3124  HG1 THR  1017      67.925  79.213 109.708  1.00  0.00            
ATOM   3125  C   THR  1017      64.028  78.230 110.815  1.00  0.00            
ATOM   3126  O   THR  1017      63.852  77.101 111.227  1.00  0.00            
ATOM   3127  N   HIS  1018      63.112  79.147 110.396  1.00  0.00            
ATOM   3128  H   HIS  1018      63.399  80.041 110.024  1.00  0.00            
ATOM   3129  CA  HIS  1018      61.687  78.934 110.611  1.00  0.00            
ATOM   3130  HA  HIS  1018      61.483  77.932 110.988  1.00  0.00            
ATOM   3131  CB  HIS  1018      61.161  79.976 111.660  1.00  0.00            
ATOM   3132  HB1 HIS  1018      60.071  79.949 111.663  1.00  0.00            
ATOM   3133  HB2 HIS  1018      61.482  80.956 111.308  1.00  0.00            
ATOM   3134  CG  HIS  1018      61.586  79.694 113.061  1.00  0.00            
ATOM   3135  ND1 HIS  1018      62.662  80.335 113.879  1.00  0.00            
ATOM   3136  CE1 HIS  1018      62.460  79.809 115.129  1.00  0.00            
ATOM   3137  HE1 HIS  1018      63.094  79.934 115.994  1.00  0.00            
ATOM   3138  NE2 HIS  1018      61.350  79.089 115.176  1.00  0.00            
ATOM   3139  HE2 HIS  1018      61.000  78.571 115.969  1.00  0.00            
ATOM   3140  CD2 HIS  1018      60.723  79.082 113.964  1.00  0.00            
ATOM   3141  HD2 HIS  1018      59.918  78.408 113.710  1.00  0.00            
ATOM   3142  C   HIS  1018      60.818  78.970 109.368  1.00  0.00            
ATOM   3143  O   HIS  1018      61.255  79.693 108.465  1.00  0.00            
ATOM   3144  N   PHE  1019      59.684  78.251 109.257  1.00  0.00            
ATOM   3145  H   PHE  1019      59.363  77.696 110.038  1.00  0.00            
ATOM   3146  CA  PHE  1019      59.010  78.111 107.931  1.00  0.00            
ATOM   3147  HA  PHE  1019      59.501  78.769 107.214  1.00  0.00            
ATOM   3148  CB  PHE  1019      59.219  76.629 107.285  1.00  0.00            
ATOM   3149  HB1 PHE  1019      58.981  76.671 106.222  1.00  0.00            
ATOM   3150  HB2 PHE  1019      58.522  75.923 107.736  1.00  0.00            
ATOM   3151  CG  PHE  1019      60.645  76.182 107.354  1.00  0.00            
ATOM   3152  CD1 PHE  1019      61.702  76.628 106.526  1.00  0.00            
ATOM   3153  HD1 PHE  1019      61.584  77.280 105.673  1.00  0.00            
ATOM   3154  CE1 PHE  1019      63.065  76.203 106.809  1.00  0.00            
ATOM   3155  HE1 PHE  1019      63.807  76.487 106.078  1.00  0.00            
ATOM   3156  CZ  PHE  1019      63.321  75.345 107.804  1.00  0.00            
ATOM   3157  HZ  PHE  1019      64.350  75.017 107.797  1.00  0.00            
ATOM   3158  CE2 PHE  1019      62.293  74.961 108.602  1.00  0.00            
ATOM   3159  HE2 PHE  1019      62.444  74.265 109.413  1.00  0.00            
ATOM   3160  CD2 PHE  1019      60.966  75.292 108.361  1.00  0.00            
ATOM   3161  HD2 PHE  1019      60.146  74.803 108.865  1.00  0.00            
ATOM   3162  C   PHE  1019      57.529  78.532 108.121  1.00  0.00            
ATOM   3163  O   PHE  1019      56.916  78.182 109.102  1.00  0.00            
ATOM   3164  N   LEU  1020      57.022  79.197 107.052  1.00  0.00            
ATOM   3165  H   LEU  1020      57.699  79.428 106.340  1.00  0.00            
ATOM   3166  CA  LEU  1020      55.681  79.696 106.736  1.00  0.00            
ATOM   3167  HA  LEU  1020      55.007  79.675 107.593  1.00  0.00            
ATOM   3168  CB  LEU  1020      55.826  81.156 106.268  1.00  0.00            
ATOM   3169  HB1 LEU  1020      56.562  81.243 105.468  1.00  0.00            
ATOM   3170  HB2 LEU  1020      56.232  81.654 107.148  1.00  0.00            
ATOM   3171  CG  LEU  1020      54.632  81.921 105.735  1.00  0.00            
ATOM   3172  HG  LEU  1020      54.385  81.490 104.764  1.00  0.00            
ATOM   3173  CD1 LEU  1020      53.371  81.758 106.567  1.00  0.00            
ATOM   3174 1HD1 LEU  1020      52.852  80.832 106.320  1.00  0.00            
ATOM   3175 2HD1 LEU  1020      53.644  81.726 107.621  1.00  0.00            
ATOM   3176 3HD1 LEU  1020      52.640  82.564 106.510  1.00  0.00            
ATOM   3177  CD2 LEU  1020      54.945  83.450 105.613  1.00  0.00            
ATOM   3178 1HD2 LEU  1020      54.133  83.933 105.070  1.00  0.00            
ATOM   3179 2HD2 LEU  1020      55.046  83.938 106.583  1.00  0.00            
ATOM   3180 3HD2 LEU  1020      55.836  83.530 104.990  1.00  0.00            
ATOM   3181  C   LEU  1020      55.174  78.821 105.570  1.00  0.00            
ATOM   3182  O   LEU  1020      55.884  78.741 104.586  1.00  0.00            
ATOM   3183  N   GLN  1021      53.949  78.337 105.695  1.00  0.00            
ATOM   3184  H   GLN  1021      53.445  78.492 106.557  1.00  0.00            
ATOM   3185  CA  GLN  1021      53.153  77.665 104.614  1.00  0.00            
ATOM   3186  HA  GLN  1021      53.635  78.096 103.736  1.00  0.00            
ATOM   3187  CB  GLN  1021      53.258  76.125 104.769  1.00  0.00            
ATOM   3188  HB1 GLN  1021      53.263  75.689 105.768  1.00  0.00            
ATOM   3189  HB2 GLN  1021      54.236  75.855 104.370  1.00  0.00            
ATOM   3190  CG  GLN  1021      52.150  75.383 104.000  1.00  0.00            
ATOM   3191  HG1 GLN  1021      52.223  75.658 102.947  1.00  0.00            
ATOM   3192  HG2 GLN  1021      51.190  75.637 104.448  1.00  0.00            
ATOM   3193  CD  GLN  1021      52.293  73.939 104.160  1.00  0.00            
ATOM   3194  OE1 GLN  1021      52.837  73.235 103.319  1.00  0.00            
ATOM   3195  NE2 GLN  1021      51.728  73.335 105.168  1.00  0.00            
ATOM   3196 1HE2 GLN  1021      51.071  73.901 105.685  1.00  0.00            
ATOM   3197 2HE2 GLN  1021      51.615  72.335 105.080  1.00  0.00            
ATOM   3198  C   GLN  1021      51.696  78.137 104.734  1.00  0.00            
ATOM   3199  O   GLN  1021      51.088  78.166 105.802  1.00  0.00            
ATOM   3200  N   VAL  1022      51.147  78.562 103.646  1.00  0.00            
ATOM   3201  H   VAL  1022      51.707  78.462 102.812  1.00  0.00            
ATOM   3202  CA  VAL  1022      49.745  78.867 103.501  1.00  0.00            
ATOM   3203  HA  VAL  1022      49.141  78.666 104.385  1.00  0.00            
ATOM   3204  CB  VAL  1022      49.687  80.335 103.087  1.00  0.00            
ATOM   3205  HB  VAL  1022      50.476  80.512 102.355  1.00  0.00            
ATOM   3206  CG1 VAL  1022      48.305  80.734 102.509  1.00  0.00            
ATOM   3207 1HG1 VAL  1022      48.026  80.115 101.657  1.00  0.00            
ATOM   3208 2HG1 VAL  1022      47.531  80.515 103.244  1.00  0.00            
ATOM   3209 3HG1 VAL  1022      48.162  81.782 102.244  1.00  0.00            
ATOM   3210  CG2 VAL  1022      49.706  81.244 104.343  1.00  0.00            
ATOM   3211 1HG2 VAL  1022      50.700  81.088 104.761  1.00  0.00            
ATOM   3212 2HG2 VAL  1022      49.716  82.294 104.049  1.00  0.00            
ATOM   3213 3HG2 VAL  1022      48.913  80.943 105.028  1.00  0.00            
ATOM   3214  C   VAL  1022      49.209  78.013 102.313  1.00  0.00            
ATOM   3215  O   VAL  1022      49.881  77.807 101.331  1.00  0.00            
ATOM   3216  N   SER  1023      47.981  77.475 102.462  1.00  0.00            
ATOM   3217  H   SER  1023      47.506  77.735 103.314  1.00  0.00            
ATOM   3218  CA  SER  1023      47.275  76.615 101.552  1.00  0.00            
ATOM   3219  HA  SER  1023      47.773  76.527 100.587  1.00  0.00            
ATOM   3220  CB  SER  1023      47.407  75.159 102.101  1.00  0.00            
ATOM   3221  HB1 SER  1023      47.024  75.015 103.112  1.00  0.00            
ATOM   3222  HB2 SER  1023      48.459  74.884 102.162  1.00  0.00            
ATOM   3223  OG  SER  1023      46.638  74.247 101.269  1.00  0.00            
ATOM   3224  HG  SER  1023      46.706  73.441 101.786  1.00  0.00            
ATOM   3225  C   SER  1023      45.843  77.042 101.265  1.00  0.00            
ATOM   3226  O   SER  1023      45.168  77.496 102.181  1.00  0.00            
ATOM   3227  N   TRP  1024      45.377  76.883 100.071  1.00  0.00            
ATOM   3228  H   TRP  1024      45.989  76.538  99.346  1.00  0.00            
ATOM   3229  CA  TRP  1024      44.005  77.266  99.617  1.00  0.00            
ATOM   3230  HA  TRP  1024      43.385  77.241 100.513  1.00  0.00            
ATOM   3231  CB  TRP  1024      44.017  78.710  99.124  1.00  0.00            
ATOM   3232  HB1 TRP  1024      44.462  79.358  99.878  1.00  0.00            
ATOM   3233  HB2 TRP  1024      42.986  78.959  98.876  1.00  0.00            
ATOM   3234  CG  TRP  1024      44.875  79.029  97.918  1.00  0.00            
ATOM   3235  CD1 TRP  1024      44.415  79.283  96.685  1.00  0.00            
ATOM   3236  HD1 TRP  1024      43.367  79.231  96.430  1.00  0.00            
ATOM   3237  NE1 TRP  1024      45.438  79.710  95.862  1.00  0.00            
ATOM   3238  HE1 TRP  1024      45.475  79.873  94.866  1.00  0.00            
ATOM   3239  CE2 TRP  1024      46.625  79.633  96.480  1.00  0.00            
ATOM   3240  CZ2 TRP  1024      47.927  79.967  96.062  1.00  0.00            
ATOM   3241  HZ2 TRP  1024      48.109  80.242  95.034  1.00  0.00            
ATOM   3242  CH2 TRP  1024      48.948  79.806  96.986  1.00  0.00            
ATOM   3243  HH2 TRP  1024      49.970  79.869  96.643  1.00  0.00            
ATOM   3244  CZ3 TRP  1024      48.646  79.429  98.306  1.00  0.00            
ATOM   3245  HZ3 TRP  1024      49.463  79.263  98.992  1.00  0.00            
ATOM   3246  CE3 TRP  1024      47.354  79.064  98.663  1.00  0.00            
ATOM   3247  HE3 TRP  1024      47.080  78.909  99.696  1.00  0.00            
ATOM   3248  CD2 TRP  1024      46.310  79.210  97.814  1.00  0.00            
ATOM   3249  C   TRP  1024      43.373  76.279  98.574  1.00  0.00            
ATOM   3250  O   TRP  1024      44.041  75.478  98.010  1.00  0.00            
ATOM   3251  N   GLU  1025      42.059  76.577  98.234  1.00  0.00            
ATOM   3252  H   GLU  1025      41.549  77.300  98.721  1.00  0.00            
ATOM   3253  CA  GLU  1025      41.260  76.000  97.216  1.00  0.00            
ATOM   3254  HA  GLU  1025      41.980  75.581  96.513  1.00  0.00            
ATOM   3255  CB  GLU  1025      40.501  74.772  97.794  1.00  0.00            
ATOM   3256  HB1 GLU  1025      39.911  75.072  98.660  1.00  0.00            
ATOM   3257  HB2 GLU  1025      41.229  74.039  98.141  1.00  0.00            
ATOM   3258  CG  GLU  1025      39.647  74.135  96.789  1.00  0.00            
ATOM   3259  HG1 GLU  1025      39.036  74.875  96.272  1.00  0.00            
ATOM   3260  HG2 GLU  1025      38.910  73.448  97.205  1.00  0.00            
ATOM   3261  CD  GLU  1025      40.536  73.416  95.737  1.00  0.00            
ATOM   3262  OE1 GLU  1025      40.976  72.302  96.063  1.00  0.00            
ATOM   3263  OE2 GLU  1025      40.961  74.064  94.723  1.00  0.00            
ATOM   3264  C   GLU  1025      40.421  77.055  96.496  1.00  0.00            
ATOM   3265  O   GLU  1025      39.809  77.876  97.094  1.00  0.00            
ATOM   3266  N   LYS  1026      40.391  76.919  95.131  1.00  0.00            
ATOM   3267  H   LYS  1026      40.581  76.004  94.750  1.00  0.00            
ATOM   3268  CA  LYS  1026      39.909  77.946  94.162  1.00  0.00            
ATOM   3269  HA  LYS  1026      40.205  77.531  93.198  1.00  0.00            
ATOM   3270  CB  LYS  1026      38.332  78.025  94.184  1.00  0.00            
ATOM   3271  HB1 LYS  1026      38.061  78.613  93.307  1.00  0.00            
ATOM   3272  HB2 LYS  1026      38.083  78.598  95.078  1.00  0.00            
ATOM   3273  CG  LYS  1026      37.513  76.689  94.022  1.00  0.00            
ATOM   3274  HG1 LYS  1026      37.739  75.941  94.782  1.00  0.00            
ATOM   3275  HG2 LYS  1026      37.738  76.230  93.060  1.00  0.00            
ATOM   3276  CD  LYS  1026      36.033  77.116  94.002  1.00  0.00            
ATOM   3277  HD1 LYS  1026      35.423  76.266  93.696  1.00  0.00            
ATOM   3278  HD2 LYS  1026      35.848  77.887  93.254  1.00  0.00            
ATOM   3279  CE  LYS  1026      35.538  77.594  95.384  1.00  0.00            
ATOM   3280  HE1 LYS  1026      35.675  78.668  95.265  1.00  0.00            
ATOM   3281  HE2 LYS  1026      36.120  77.245  96.237  1.00  0.00            
ATOM   3282  NZ  LYS  1026      34.131  77.126  95.573  1.00  0.00            
ATOM   3283  HZ1 LYS  1026      33.957  76.132  95.608  1.00  0.00            
ATOM   3284  HZ2 LYS  1026      33.701  77.488  96.412  1.00  0.00            
ATOM   3285  HZ3 LYS  1026      33.594  77.654  94.899  1.00  0.00            
ATOM   3286  C   LYS  1026      40.614  79.339  94.198  1.00  0.00            
ATOM   3287  O   LYS  1026      41.010  79.902  93.159  1.00  0.00            
ATOM   3288  N   THR  1027      40.625  79.966  95.360  1.00  0.00            
ATOM   3289  H   THR  1027      40.228  79.537  96.183  1.00  0.00            
ATOM   3290  CA  THR  1027      40.972  81.399  95.589  1.00  0.00            
ATOM   3291  HA  THR  1027      41.847  81.638  94.985  1.00  0.00            
ATOM   3292  CB  THR  1027      39.875  82.401  95.288  1.00  0.00            
ATOM   3293  HB  THR  1027      40.353  83.340  95.568  1.00  0.00            
ATOM   3294  CG2 THR  1027      39.515  82.569  93.870  1.00  0.00            
ATOM   3295 1HG2 THR  1027      38.866  83.444  93.847  1.00  0.00            
ATOM   3296 2HG2 THR  1027      40.394  82.725  93.245  1.00  0.00            
ATOM   3297 3HG2 THR  1027      38.925  81.734  93.490  1.00  0.00            
ATOM   3298  OG1 THR  1027      38.684  82.186  96.041  1.00  0.00            
ATOM   3299  HG1 THR  1027      38.133  82.959  95.900  1.00  0.00            
ATOM   3300  C   THR  1027      41.402  81.658  97.025  1.00  0.00            
ATOM   3301  O   THR  1027      40.857  81.087  98.024  1.00  0.00            
ATOM   3302  N   LEU  1028      42.316  82.658  97.200  1.00  0.00            
ATOM   3303  H   LEU  1028      42.687  83.182  96.420  1.00  0.00            
ATOM   3304  CA  LEU  1028      42.826  83.115  98.512  1.00  0.00            
ATOM   3305  HA  LEU  1028      43.132  82.291  99.155  1.00  0.00            
ATOM   3306  CB  LEU  1028      44.198  83.723  98.215  1.00  0.00            
ATOM   3307  HB1 LEU  1028      44.019  84.701  97.768  1.00  0.00            
ATOM   3308  HB2 LEU  1028      44.667  83.066  97.483  1.00  0.00            
ATOM   3309  CG  LEU  1028      45.106  83.979  99.465  1.00  0.00            
ATOM   3310  HG  LEU  1028      44.552  84.452 100.276  1.00  0.00            
ATOM   3311  CD1 LEU  1028      45.774  82.719 100.008  1.00  0.00            
ATOM   3312 1HD1 LEU  1028      46.231  82.825 100.991  1.00  0.00            
ATOM   3313 2HD1 LEU  1028      45.009  81.943 100.025  1.00  0.00            
ATOM   3314 3HD1 LEU  1028      46.556  82.449  99.298  1.00  0.00            
ATOM   3315  CD2 LEU  1028      46.295  84.804  99.083  1.00  0.00            
ATOM   3316 1HD2 LEU  1028      46.802  84.306  98.257  1.00  0.00            
ATOM   3317 2HD2 LEU  1028      45.988  85.715  98.569  1.00  0.00            
ATOM   3318 3HD2 LEU  1028      46.898  85.124  99.932  1.00  0.00            
ATOM   3319  C   LEU  1028      41.924  84.074  99.239  1.00  0.00            
ATOM   3320  O   LEU  1028      41.891  84.009 100.473  1.00  0.00            
ATOM   3321  N   GLU  1029      41.059  84.823  98.533  1.00  0.00            
ATOM   3322  H   GLU  1029      41.263  84.928  97.550  1.00  0.00            
ATOM   3323  CA  GLU  1029      39.999  85.608  99.078  1.00  0.00            
ATOM   3324  HA  GLU  1029      40.337  86.300  99.849  1.00  0.00            
ATOM   3325  CB  GLU  1029      39.186  86.411  98.038  1.00  0.00            
ATOM   3326  HB1 GLU  1029      38.330  86.887  98.516  1.00  0.00            
ATOM   3327  HB2 GLU  1029      38.781  85.664  97.355  1.00  0.00            
ATOM   3328  CG  GLU  1029      40.074  87.461  97.363  1.00  0.00            
ATOM   3329  HG1 GLU  1029      40.757  87.897  98.093  1.00  0.00            
ATOM   3330  HG2 GLU  1029      39.520  88.326  96.996  1.00  0.00            
ATOM   3331  CD  GLU  1029      40.887  86.795  96.187  1.00  0.00            
ATOM   3332  OE1 GLU  1029      40.373  86.639  95.053  1.00  0.00            
ATOM   3333  OE2 GLU  1029      42.065  86.349  96.372  1.00  0.00            
ATOM   3334  C   GLU  1029      38.857  84.760  99.765  1.00  0.00            
ATOM   3335  O   GLU  1029      38.351  85.254 100.757  1.00  0.00            
ATOM   3336  N   SER  1030      38.560  83.502  99.399  1.00  0.00            
ATOM   3337  H   SER  1030      39.096  83.144  98.622  1.00  0.00            
ATOM   3338  CA  SER  1030      37.616  82.626 100.048  1.00  0.00            
ATOM   3339  HA  SER  1030      36.728  83.150 100.400  1.00  0.00            
ATOM   3340  CB  SER  1030      37.134  81.409  99.102  1.00  0.00            
ATOM   3341  HB1 SER  1030      36.759  81.752  98.138  1.00  0.00            
ATOM   3342  HB2 SER  1030      36.307  80.859  99.552  1.00  0.00            
ATOM   3343  OG  SER  1030      38.273  80.575  98.760  1.00  0.00            
ATOM   3344  HG  SER  1030      38.970  81.034  98.285  1.00  0.00            
ATOM   3345  C   SER  1030      38.093  81.916 101.353  1.00  0.00            
ATOM   3346  O   SER  1030      37.353  81.083 101.873  1.00  0.00            
ATOM   3347  N   GLY  1031      39.256  82.330 101.824  1.00  0.00            
ATOM   3348  H   GLY  1031      39.946  82.891 101.343  1.00  0.00            
ATOM   3349  CA  GLY  1031      39.780  81.742 103.009  1.00  0.00            
ATOM   3350  HA1 GLY  1031      38.967  81.447 103.671  1.00  0.00            
ATOM   3351  HA2 GLY  1031      40.255  82.538 103.582  1.00  0.00            
ATOM   3352  C   GLY  1031      40.690  80.551 102.880  1.00  0.00            
ATOM   3353  O   GLY  1031      40.593  79.891 101.857  1.00  0.00            
ATOM   3354  N   PHE  1032      41.624  80.450 103.781  1.00  0.00            
ATOM   3355  H   PHE  1032      41.718  81.171 104.482  1.00  0.00            
ATOM   3356  CA  PHE  1032      42.828  79.603 103.621  1.00  0.00            
ATOM   3357  HA  PHE  1032      42.532  78.779 102.972  1.00  0.00            
ATOM   3358  CB  PHE  1032      43.797  80.443 102.826  1.00  0.00            
ATOM   3359  HB1 PHE  1032      43.298  80.696 101.891  1.00  0.00            
ATOM   3360  HB2 PHE  1032      44.723  79.901 102.637  1.00  0.00            
ATOM   3361  CG  PHE  1032      44.119  81.799 103.431  1.00  0.00            
ATOM   3362  CD1 PHE  1032      45.078  81.842 104.490  1.00  0.00            
ATOM   3363  HD1 PHE  1032      45.482  80.898 104.824  1.00  0.00            
ATOM   3364  CE1 PHE  1032      45.415  83.089 105.037  1.00  0.00            
ATOM   3365  HE1 PHE  1032      46.095  83.184 105.871  1.00  0.00            
ATOM   3366  CZ  PHE  1032      44.991  84.250 104.403  1.00  0.00            
ATOM   3367  HZ  PHE  1032      45.336  85.171 104.849  1.00  0.00            
ATOM   3368  CE2 PHE  1032      43.970  84.259 103.472  1.00  0.00            
ATOM   3369  HE2 PHE  1032      43.568  85.153 103.019  1.00  0.00            
ATOM   3370  CD2 PHE  1032      43.558  82.960 102.969  1.00  0.00            
ATOM   3371  HD2 PHE  1032      42.923  82.866 102.100  1.00  0.00            
ATOM   3372  C   PHE  1032      43.421  79.082 105.007  1.00  0.00            
ATOM   3373  O   PHE  1032      43.138  79.629 106.058  1.00  0.00            
ATOM   3374  N   VAL  1033      44.203  77.978 104.942  1.00  0.00            
ATOM   3375  H   VAL  1033      44.342  77.517 104.054  1.00  0.00            
ATOM   3376  CA  VAL  1033      44.963  77.494 106.106  1.00  0.00            
ATOM   3377  HA  VAL  1033      44.500  77.828 107.034  1.00  0.00            
ATOM   3378  CB  VAL  1033      44.749  75.979 105.970  1.00  0.00            
ATOM   3379  HB  VAL  1033      45.124  75.560 105.036  1.00  0.00            
ATOM   3380  CG1 VAL  1033      45.477  75.250 107.138  1.00  0.00            
ATOM   3381 1HG1 VAL  1033      45.214  74.193 107.103  1.00  0.00            
ATOM   3382 2HG1 VAL  1033      46.553  75.251 106.961  1.00  0.00            
ATOM   3383 3HG1 VAL  1033      45.136  75.727 108.056  1.00  0.00            
ATOM   3384  CG2 VAL  1033      43.258  75.502 106.056  1.00  0.00            
ATOM   3385 1HG2 VAL  1033      42.697  76.179 106.700  1.00  0.00            
ATOM   3386 2HG2 VAL  1033      42.887  75.380 105.038  1.00  0.00            
ATOM   3387 3HG2 VAL  1033      43.282  74.544 106.576  1.00  0.00            
ATOM   3388  C   VAL  1033      46.395  77.936 106.104  1.00  0.00            
ATOM   3389  O   VAL  1033      47.099  78.085 105.138  1.00  0.00            
ATOM   3390  N   ILE  1034      46.803  78.350 107.347  1.00  0.00            
ATOM   3391  H   ILE  1034      46.138  78.308 108.106  1.00  0.00            
ATOM   3392  CA  ILE  1034      48.176  78.927 107.657  1.00  0.00            
ATOM   3393  HA  ILE  1034      48.767  79.180 106.777  1.00  0.00            
ATOM   3394  CB  ILE  1034      48.057  80.326 108.376  1.00  0.00            
ATOM   3395  HB  ILE  1034      47.811  80.144 109.422  1.00  0.00            
ATOM   3396  CG2 ILE  1034      49.336  81.146 108.382  1.00  0.00            
ATOM   3397 1HG2 ILE  1034      50.142  80.495 108.722  1.00  0.00            
ATOM   3398 2HG2 ILE  1034      49.588  81.456 107.368  1.00  0.00            
ATOM   3399 3HG2 ILE  1034      49.272  81.988 109.072  1.00  0.00            
ATOM   3400  CG1 ILE  1034      46.951  81.267 107.773  1.00  0.00            
ATOM   3401 1HG1 ILE  1034      46.802  81.013 106.724  1.00  0.00            
ATOM   3402 2HG1 ILE  1034      47.251  82.313 107.823  1.00  0.00            
ATOM   3403  CD  ILE  1034      45.646  81.103 108.551  1.00  0.00            
ATOM   3404  HD1 ILE  1034      45.474  80.036 108.691  1.00  0.00            
ATOM   3405  HD2 ILE  1034      45.783  81.606 109.508  1.00  0.00            
ATOM   3406  HD3 ILE  1034      44.833  81.571 107.996  1.00  0.00            
ATOM   3407  C   ILE  1034      48.863  77.976 108.636  1.00  0.00            
ATOM   3408  O   ILE  1034      48.334  77.563 109.657  1.00  0.00            
ATOM   3409  N   THR  1035      50.169  77.789 108.435  1.00  0.00            
ATOM   3410  H   THR  1035      50.653  78.160 107.631  1.00  0.00            
ATOM   3411  CA  THR  1035      51.045  76.753 109.028  1.00  0.00            
ATOM   3412  HA  THR  1035      50.661  76.309 109.947  1.00  0.00            
ATOM   3413  CB  THR  1035      51.177  75.503 108.110  1.00  0.00            
ATOM   3414  HB  THR  1035      51.784  75.812 107.259  1.00  0.00            
ATOM   3415  CG2 THR  1035      51.845  74.334 108.826  1.00  0.00            
ATOM   3416 1HG2 THR  1035      52.901  74.547 108.988  1.00  0.00            
ATOM   3417 2HG2 THR  1035      51.439  74.236 109.833  1.00  0.00            
ATOM   3418 3HG2 THR  1035      51.706  73.327 108.433  1.00  0.00            
ATOM   3419  OG1 THR  1035      49.927  75.092 107.636  1.00  0.00            
ATOM   3420  HG1 THR  1035      49.716  74.339 108.193  1.00  0.00            
ATOM   3421  C   THR  1035      52.459  77.391 109.374  1.00  0.00            
ATOM   3422  O   THR  1035      52.956  78.137 108.475  1.00  0.00            
ATOM   3423  N   LEU  1036      53.018  77.150 110.574  1.00  0.00            
ATOM   3424  H   LEU  1036      52.467  76.654 111.260  1.00  0.00            
ATOM   3425  CA  LEU  1036      54.377  77.600 111.045  1.00  0.00            
ATOM   3426  HA  LEU  1036      54.929  77.929 110.164  1.00  0.00            
ATOM   3427  CB  LEU  1036      54.197  78.843 111.862  1.00  0.00            
ATOM   3428  HB1 LEU  1036      53.656  78.678 112.794  1.00  0.00            
ATOM   3429  HB2 LEU  1036      53.643  79.538 111.231  1.00  0.00            
ATOM   3430  CG  LEU  1036      55.463  79.501 112.196  1.00  0.00            
ATOM   3431  HG  LEU  1036      56.149  79.468 111.350  1.00  0.00            
ATOM   3432  CD1 LEU  1036      54.990  80.935 112.432  1.00  0.00            
ATOM   3433 1HD1 LEU  1036      54.158  80.903 113.136  1.00  0.00            
ATOM   3434 2HD1 LEU  1036      55.842  81.487 112.829  1.00  0.00            
ATOM   3435 3HD1 LEU  1036      54.762  81.344 111.447  1.00  0.00            
ATOM   3436  CD2 LEU  1036      56.131  78.939 113.464  1.00  0.00            
ATOM   3437 1HD2 LEU  1036      55.385  78.876 114.257  1.00  0.00            
ATOM   3438 2HD2 LEU  1036      56.671  78.002 113.335  1.00  0.00            
ATOM   3439 3HD2 LEU  1036      56.987  79.567 113.712  1.00  0.00            
ATOM   3440  C   LEU  1036      55.053  76.486 111.778  1.00  0.00            
ATOM   3441  O   LEU  1036      54.505  75.818 112.620  1.00  0.00            
ATOM   3442  N   THR  1037      56.302  76.270 111.455  1.00  0.00            
ATOM   3443  H   THR  1037      56.756  76.966 110.881  1.00  0.00            
ATOM   3444  CA  THR  1037      57.176  75.269 112.130  1.00  0.00            
ATOM   3445  HA  THR  1037      56.805  75.100 113.141  1.00  0.00            
ATOM   3446  CB  THR  1037      57.005  73.871 111.395  1.00  0.00            
ATOM   3447  HB  THR  1037      56.003  73.494 111.602  1.00  0.00            
ATOM   3448  CG2 THR  1037      57.094  73.962 109.881  1.00  0.00            
ATOM   3449 1HG2 THR  1037      58.027  74.463 109.625  1.00  0.00            
ATOM   3450 2HG2 THR  1037      57.029  72.970 109.434  1.00  0.00            
ATOM   3451 3HG2 THR  1037      56.283  74.536 109.433  1.00  0.00            
ATOM   3452  OG1 THR  1037      57.955  72.903 111.870  1.00  0.00            
ATOM   3453  HG1 THR  1037      57.780  72.786 112.807  1.00  0.00            
ATOM   3454  C   THR  1037      58.630  75.694 112.284  1.00  0.00            
ATOM   3455  O   THR  1037      59.152  76.573 111.601  1.00  0.00            
ATOM   3456  N   ASP  1038      59.361  75.126 113.187  1.00  0.00            
ATOM   3457  H   ASP  1038      58.920  74.570 113.906  1.00  0.00            
ATOM   3458  CA  ASP  1038      60.787  75.252 113.366  1.00  0.00            
ATOM   3459  HA  ASP  1038      61.187  76.039 112.727  1.00  0.00            
ATOM   3460  CB  ASP  1038      61.100  75.538 114.840  1.00  0.00            
ATOM   3461  HB1 ASP  1038      60.705  76.547 114.955  1.00  0.00            
ATOM   3462  HB2 ASP  1038      62.182  75.560 114.966  1.00  0.00            
ATOM   3463  CG  ASP  1038      60.413  74.701 115.856  1.00  0.00            
ATOM   3464  OD1 ASP  1038      59.644  73.752 115.464  1.00  0.00            
ATOM   3465  OD2 ASP  1038      60.689  74.911 117.105  1.00  0.00            
ATOM   3466  C   ASP  1038      61.488  73.876 113.032  1.00  0.00            
ATOM   3467  O   ASP  1038      62.667  73.697 113.236  1.00  0.00            
ATOM   3468  N   GLY  1039      60.770  72.844 112.603  1.00  0.00            
ATOM   3469  H   GLY  1039      59.792  72.875 112.351  1.00  0.00            
ATOM   3470  CA  GLY  1039      61.389  71.480 112.470  1.00  0.00            
ATOM   3471  HA1 GLY  1039      62.452  71.480 112.226  1.00  0.00            
ATOM   3472  HA2 GLY  1039      60.831  70.793 111.834  1.00  0.00            
ATOM   3473  C   GLY  1039      61.411  70.710 113.850  1.00  0.00            
ATOM   3474  O   GLY  1039      61.719  69.507 113.861  1.00  0.00            
ATOM   3475  N   HIS  1040      61.075  71.308 115.010  1.00  0.00            
ATOM   3476  H   HIS  1040      60.728  72.255 115.066  1.00  0.00            
ATOM   3477  CA  HIS  1040      60.991  70.602 116.302  1.00  0.00            
ATOM   3478  HA  HIS  1040      61.341  69.582 116.142  1.00  0.00            
ATOM   3479  CB  HIS  1040      61.786  71.426 117.380  1.00  0.00            
ATOM   3480  HB1 HIS  1040      61.232  72.352 117.534  1.00  0.00            
ATOM   3481  HB2 HIS  1040      62.792  71.648 117.025  1.00  0.00            
ATOM   3482  CG  HIS  1040      61.930  70.697 118.730  1.00  0.00            
ATOM   3483  ND1 HIS  1040      63.109  69.984 119.078  1.00  0.00            
ATOM   3484  CE1 HIS  1040      62.900  69.567 120.325  1.00  0.00            
ATOM   3485  HE1 HIS  1040      63.652  69.141 120.972  1.00  0.00            
ATOM   3486  NE2 HIS  1040      61.631  69.872 120.746  1.00  0.00            
ATOM   3487  HE2 HIS  1040      61.278  69.719 121.680  1.00  0.00            
ATOM   3488  CD2 HIS  1040      60.993  70.640 119.767  1.00  0.00            
ATOM   3489  HD2 HIS  1040      60.073  71.205 119.794  1.00  0.00            
ATOM   3490  C   HIS  1040      59.487  70.392 116.657  1.00  0.00            
ATOM   3491  O   HIS  1040      59.134  69.456 117.406  1.00  0.00            
ATOM   3492  N   SER  1041      58.608  71.371 116.278  1.00  0.00            
ATOM   3493  H   SER  1041      58.940  72.163 115.748  1.00  0.00            
ATOM   3494  CA  SER  1041      57.194  71.313 116.462  1.00  0.00            
ATOM   3495  HA  SER  1041      56.886  70.268 116.493  1.00  0.00            
ATOM   3496  CB  SER  1041      56.912  71.997 117.797  1.00  0.00            
ATOM   3497  HB1 SER  1041      56.936  73.076 117.643  1.00  0.00            
ATOM   3498  HB2 SER  1041      57.796  71.787 118.400  1.00  0.00            
ATOM   3499  OG  SER  1041      55.655  71.602 118.306  1.00  0.00            
ATOM   3500  HG  SER  1041      55.731  70.778 118.793  1.00  0.00            
ATOM   3501  C   SER  1041      56.448  71.962 115.279  1.00  0.00            
ATOM   3502  O   SER  1041      57.105  72.404 114.332  1.00  0.00            
ATOM   3503  N   ALA  1042      55.125  72.150 115.298  1.00  0.00            
ATOM   3504  H   ALA  1042      54.699  71.803 116.146  1.00  0.00            
ATOM   3505  CA  ALA  1042      54.252  72.760 114.223  1.00  0.00            
ATOM   3506  HA  ALA  1042      54.822  73.560 113.750  1.00  0.00            
ATOM   3507  CB  ALA  1042      53.855  71.782 113.206  1.00  0.00            
ATOM   3508  HB1 ALA  1042      53.128  72.314 112.592  1.00  0.00            
ATOM   3509  HB2 ALA  1042      54.630  71.484 112.501  1.00  0.00            
ATOM   3510  HB3 ALA  1042      53.412  70.912 113.690  1.00  0.00            
ATOM   3511  C   ALA  1042      53.064  73.366 114.847  1.00  0.00            
ATOM   3512  O   ALA  1042      52.471  72.777 115.745  1.00  0.00            
ATOM   3513  N   TRP  1043      52.758  74.533 114.364  1.00  0.00            
ATOM   3514  H   TRP  1043      53.314  74.958 113.636  1.00  0.00            
ATOM   3515  CA  TRP  1043      51.531  75.217 114.658  1.00  0.00            
ATOM   3516  HA  TRP  1043      51.015  74.570 115.367  1.00  0.00            
ATOM   3517  CB  TRP  1043      51.869  76.585 115.260  1.00  0.00            
ATOM   3518  HB1 TRP  1043      50.924  77.117 115.376  1.00  0.00            
ATOM   3519  HB2 TRP  1043      52.524  77.085 114.546  1.00  0.00            
ATOM   3520  CG  TRP  1043      52.537  76.499 116.578  1.00  0.00            
ATOM   3521  CD1 TRP  1043      51.927  76.544 117.835  1.00  0.00            
ATOM   3522  HD1 TRP  1043      50.863  76.608 118.008  1.00  0.00            
ATOM   3523  NE1 TRP  1043      52.886  76.449 118.832  1.00  0.00            
ATOM   3524  HE1 TRP  1043      52.695  76.670 119.799  1.00  0.00            
ATOM   3525  CE2 TRP  1043      54.078  76.075 118.385  1.00  0.00            
ATOM   3526  CZ2 TRP  1043      55.277  75.845 119.064  1.00  0.00            
ATOM   3527  HZ2 TRP  1043      55.332  75.836 120.142  1.00  0.00            
ATOM   3528  CH2 TRP  1043      56.434  75.657 118.303  1.00  0.00            
ATOM   3529  HH2 TRP  1043      57.316  75.372 118.857  1.00  0.00            
ATOM   3530  CZ3 TRP  1043      56.406  75.813 116.899  1.00  0.00            
ATOM   3531  HZ3 TRP  1043      57.212  75.449 116.280  1.00  0.00            
ATOM   3532  CE3 TRP  1043      55.145  76.070 116.245  1.00  0.00            
ATOM   3533  HE3 TRP  1043      55.086  76.084 115.167  1.00  0.00            
ATOM   3534  CD2 TRP  1043      53.946  76.215 116.972  1.00  0.00            
ATOM   3535  C   TRP  1043      50.694  75.341 113.373  1.00  0.00            
ATOM   3536  O   TRP  1043      51.268  75.639 112.337  1.00  0.00            
ATOM   3537  N   THR  1044      49.382  75.307 113.472  1.00  0.00            
ATOM   3538  H   THR  1044      49.006  75.050 114.374  1.00  0.00            
ATOM   3539  CA  THR  1044      48.464  75.619 112.373  1.00  0.00            
ATOM   3540  HA  THR  1044      49.083  76.189 111.680  1.00  0.00            
ATOM   3541  CB  THR  1044      48.062  74.194 111.802  1.00  0.00            
ATOM   3542  HB  THR  1044      47.476  73.752 112.608  1.00  0.00            
ATOM   3543  CG2 THR  1044      47.295  74.247 110.509  1.00  0.00            
ATOM   3544 1HG2 THR  1044      47.891  74.551 109.649  1.00  0.00            
ATOM   3545 2HG2 THR  1044      47.071  73.202 110.295  1.00  0.00            
ATOM   3546 3HG2 THR  1044      46.365  74.812 110.553  1.00  0.00            
ATOM   3547  OG1 THR  1044      49.164  73.371 111.504  1.00  0.00            
ATOM   3548  HG1 THR  1044      48.792  72.514 111.282  1.00  0.00            
ATOM   3549  C   THR  1044      47.180  76.373 112.749  1.00  0.00            
ATOM   3550  O   THR  1044      46.554  75.982 113.736  1.00  0.00            
ATOM   3551  N   GLY  1045      46.616  77.289 111.933  1.00  0.00            
ATOM   3552  H   GLY  1045      47.119  77.520 111.088  1.00  0.00            
ATOM   3553  CA  GLY  1045      45.293  77.813 112.047  1.00  0.00            
ATOM   3554  HA1 GLY  1045      45.383  78.850 112.371  1.00  0.00            
ATOM   3555  HA2 GLY  1045      44.732  77.232 112.778  1.00  0.00            
ATOM   3556  C   GLY  1045      44.568  77.948 110.731  1.00  0.00            
ATOM   3557  O   GLY  1045      45.071  77.656 109.630  1.00  0.00            
ATOM   3558  N   THR  1046      43.339  78.478 110.753  1.00  0.00            
ATOM   3559  H   THR  1046      42.962  78.764 111.645  1.00  0.00            
ATOM   3560  CA  THR  1046      42.442  78.683 109.575  1.00  0.00            
ATOM   3561  HA  THR  1046      42.962  78.486 108.637  1.00  0.00            
ATOM   3562  CB  THR  1046      41.271  77.690 109.618  1.00  0.00            
ATOM   3563  HB  THR  1046      40.817  77.751 108.629  1.00  0.00            
ATOM   3564  CG2 THR  1046      41.585  76.187 109.606  1.00  0.00            
ATOM   3565 1HG2 THR  1046      41.802  75.682 110.548  1.00  0.00            
ATOM   3566 2HG2 THR  1046      40.900  75.475 109.147  1.00  0.00            
ATOM   3567 3HG2 THR  1046      42.416  76.022 108.921  1.00  0.00            
ATOM   3568  OG1 THR  1046      40.300  77.907 110.593  1.00  0.00            
ATOM   3569  HG1 THR  1046      39.734  78.627 110.307  1.00  0.00            
ATOM   3570  C   THR  1046      41.749  80.111 109.497  1.00  0.00            
ATOM   3571  O   THR  1046      41.550  80.660 110.550  1.00  0.00            
ATOM   3572  N   VAL  1047      41.504  80.669 108.332  1.00  0.00            
ATOM   3573  H   VAL  1047      42.159  80.456 107.593  1.00  0.00            
ATOM   3574  CA  VAL  1047      40.585  81.820 108.200  1.00  0.00            
ATOM   3575  HA  VAL  1047      39.940  81.869 109.078  1.00  0.00            
ATOM   3576  CB  VAL  1047      41.147  83.171 108.062  1.00  0.00            
ATOM   3577  HB  VAL  1047      40.306  83.861 107.999  1.00  0.00            
ATOM   3578  CG1 VAL  1047      41.985  83.625 109.280  1.00  0.00            
ATOM   3579 1HG1 VAL  1047      42.756  82.875 109.455  1.00  0.00            
ATOM   3580 2HG1 VAL  1047      42.319  84.647 109.099  1.00  0.00            
ATOM   3581 3HG1 VAL  1047      41.386  83.618 110.191  1.00  0.00            
ATOM   3582  CG2 VAL  1047      42.114  83.396 106.889  1.00  0.00            
ATOM   3583 1HG2 VAL  1047      42.498  84.415 106.827  1.00  0.00            
ATOM   3584 2HG2 VAL  1047      42.902  82.644 106.930  1.00  0.00            
ATOM   3585 3HG2 VAL  1047      41.610  83.080 105.976  1.00  0.00            
ATOM   3586  C   VAL  1047      39.556  81.437 107.171  1.00  0.00            
ATOM   3587  O   VAL  1047      39.843  80.685 106.196  1.00  0.00            
ATOM   3588  N   SER  1048      38.371  81.995 107.317  1.00  0.00            
ATOM   3589  H   SER  1048      38.100  82.602 108.078  1.00  0.00            
ATOM   3590  CA  SER  1048      37.368  81.884 106.270  1.00  0.00            
ATOM   3591  HA  SER  1048      37.695  81.116 105.569  1.00  0.00            
ATOM   3592  CB  SER  1048      36.099  81.317 106.888  1.00  0.00            
ATOM   3593  HB1 SER  1048      36.318  80.340 107.318  1.00  0.00            
ATOM   3594  HB2 SER  1048      35.409  81.173 106.057  1.00  0.00            
ATOM   3595  OG  SER  1048      35.545  82.242 107.829  1.00  0.00            
ATOM   3596  HG  SER  1048      35.993  82.205 108.677  1.00  0.00            
ATOM   3597  C   SER  1048      37.079  83.257 105.608  1.00  0.00            
ATOM   3598  O   SER  1048      37.607  84.265 106.059  1.00  0.00            
ATOM   3599  N   GLU  1049      36.190  83.347 104.600  1.00  0.00            
ATOM   3600  H   GLU  1049      35.882  82.474 104.194  1.00  0.00            
ATOM   3601  CA  GLU  1049      36.053  84.541 103.782  1.00  0.00            
ATOM   3602  HA  GLU  1049      37.053  84.639 103.360  1.00  0.00            
ATOM   3603  CB  GLU  1049      35.132  84.231 102.641  1.00  0.00            
ATOM   3604  HB1 GLU  1049      34.152  84.161 103.113  1.00  0.00            
ATOM   3605  HB2 GLU  1049      35.350  83.255 102.208  1.00  0.00            
ATOM   3606  CG  GLU  1049      35.022  85.327 101.613  1.00  0.00            
ATOM   3607  HG1 GLU  1049      36.029  85.487 101.228  1.00  0.00            
ATOM   3608  HG2 GLU  1049      34.767  86.269 102.100  1.00  0.00            
ATOM   3609  CD  GLU  1049      34.046  84.959 100.549  1.00  0.00            
ATOM   3610  OE1 GLU  1049      33.621  83.779 100.422  1.00  0.00            
ATOM   3611  OE2 GLU  1049      33.612  85.865  99.783  1.00  0.00            
ATOM   3612  C   GLU  1049      35.514  85.766 104.660  1.00  0.00            
ATOM   3613  O   GLU  1049      35.939  86.903 104.549  1.00  0.00            
ATOM   3614  N   SER  1050      34.514  85.392 105.541  1.00  0.00            
ATOM   3615  H   SER  1050      34.095  84.478 105.447  1.00  0.00            
ATOM   3616  CA  SER  1050      33.985  86.243 106.601  1.00  0.00            
ATOM   3617  HA  SER  1050      33.455  87.127 106.248  1.00  0.00            
ATOM   3618  CB  SER  1050      32.918  85.579 107.488  1.00  0.00            
ATOM   3619  HB1 SER  1050      32.662  86.428 108.122  1.00  0.00            
ATOM   3620  HB2 SER  1050      33.368  84.837 108.148  1.00  0.00            
ATOM   3621  OG  SER  1050      31.871  85.104 106.609  1.00  0.00            
ATOM   3622  HG  SER  1050      32.092  84.201 106.369  1.00  0.00            
ATOM   3623  C   SER  1050      35.104  86.727 107.569  1.00  0.00            
ATOM   3624  O   SER  1050      34.992  87.846 108.065  1.00  0.00            
ATOM   3625  N   GLU  1051      36.077  85.876 107.875  1.00  0.00            
ATOM   3626  H   GLU  1051      35.991  84.968 107.440  1.00  0.00            
ATOM   3627  CA  GLU  1051      37.192  86.264 108.870  1.00  0.00            
ATOM   3628  HA  GLU  1051      36.779  86.752 109.753  1.00  0.00            
ATOM   3629  CB  GLU  1051      37.867  84.972 109.328  1.00  0.00            
ATOM   3630  HB1 GLU  1051      38.930  85.101 109.533  1.00  0.00            
ATOM   3631  HB2 GLU  1051      37.669  84.255 108.532  1.00  0.00            
ATOM   3632  CG  GLU  1051      37.188  84.431 110.627  1.00  0.00            
ATOM   3633  HG1 GLU  1051      36.157  84.740 110.458  1.00  0.00            
ATOM   3634  HG2 GLU  1051      37.656  84.893 111.496  1.00  0.00            
ATOM   3635  CD  GLU  1051      37.419  82.900 110.806  1.00  0.00            
ATOM   3636  OE1 GLU  1051      38.111  82.414 111.704  1.00  0.00            
ATOM   3637  OE2 GLU  1051      36.935  82.161 109.921  1.00  0.00            
ATOM   3638  C   GLU  1051      38.237  87.244 108.301  1.00  0.00            
ATOM   3639  O   GLU  1051      38.710  88.154 108.958  1.00  0.00            
ATOM   3640  N   ILE  1052      38.335  87.043 107.030  1.00  0.00            
ATOM   3641  H   ILE  1052      37.821  86.325 106.540  1.00  0.00            
ATOM   3642  CA  ILE  1052      39.116  87.970 106.164  1.00  0.00            
ATOM   3643  HA  ILE  1052      40.093  88.083 106.632  1.00  0.00            
ATOM   3644  CB  ILE  1052      39.458  87.277 104.829  1.00  0.00            
ATOM   3645  HB  ILE  1052      38.495  86.869 104.523  1.00  0.00            
ATOM   3646  CG2 ILE  1052      39.834  88.293 103.678  1.00  0.00            
ATOM   3647 1HG2 ILE  1052      39.979  87.825 102.704  1.00  0.00            
ATOM   3648 2HG2 ILE  1052      39.008  88.985 103.511  1.00  0.00            
ATOM   3649 3HG2 ILE  1052      40.743  88.810 103.988  1.00  0.00            
ATOM   3650  CG1 ILE  1052      40.430  86.083 104.762  1.00  0.00            
ATOM   3651 1HG1 ILE  1052      40.140  85.315 105.480  1.00  0.00            
ATOM   3652 2HG1 ILE  1052      41.437  86.370 105.064  1.00  0.00            
ATOM   3653  CD  ILE  1052      40.540  85.354 103.422  1.00  0.00            
ATOM   3654  HD1 ILE  1052      41.064  85.883 102.626  1.00  0.00            
ATOM   3655  HD2 ILE  1052      41.129  84.442 103.519  1.00  0.00            
ATOM   3656  HD3 ILE  1052      39.545  85.055 103.093  1.00  0.00            
ATOM   3657  C   ILE  1052      38.444  89.336 105.880  1.00  0.00            
ATOM   3658  O   ILE  1052      39.130  90.384 105.887  1.00  0.00            
ATOM   3659  N   SER  1053      37.113  89.288 105.574  1.00  0.00            
ATOM   3660  H   SER  1053      36.710  88.364 105.623  1.00  0.00            
ATOM   3661  CA  SER  1053      36.291  90.430 105.088  1.00  0.00            
ATOM   3662  HA  SER  1053      36.752  90.967 104.259  1.00  0.00            
ATOM   3663  CB  SER  1053      34.906  89.980 104.659  1.00  0.00            
ATOM   3664  HB1 SER  1053      34.401  90.854 104.245  1.00  0.00            
ATOM   3665  HB2 SER  1053      34.315  89.584 105.485  1.00  0.00            
ATOM   3666  OG  SER  1053      35.031  89.091 103.549  1.00  0.00            
ATOM   3667  HG  SER  1053      35.354  88.260 103.904  1.00  0.00            
ATOM   3668  C   SER  1053      36.132  91.358 106.289  1.00  0.00            
ATOM   3669  O   SER  1053      35.860  92.487 106.035  1.00  0.00            
ATOM   3670  N   GLN  1054      36.138  90.926 107.563  1.00  0.00            
ATOM   3671  H   GLN  1054      36.012  89.946 107.774  1.00  0.00            
ATOM   3672  CA  GLN  1054      35.883  91.869 108.685  1.00  0.00            
ATOM   3673  HA  GLN  1054      35.161  92.611 108.344  1.00  0.00            
ATOM   3674  CB  GLN  1054      35.268  91.143 109.904  1.00  0.00            
ATOM   3675  HB1 GLN  1054      34.358  90.580 109.694  1.00  0.00            
ATOM   3676  HB2 GLN  1054      35.006  91.863 110.679  1.00  0.00            
ATOM   3677  CG  GLN  1054      36.277  90.195 110.517  1.00  0.00            
ATOM   3678  HG1 GLN  1054      37.080  90.884 110.780  1.00  0.00            
ATOM   3679  HG2 GLN  1054      36.703  89.545 109.753  1.00  0.00            
ATOM   3680  CD  GLN  1054      35.771  89.335 111.652  1.00  0.00            
ATOM   3681  OE1 GLN  1054      35.446  88.199 111.481  1.00  0.00            
ATOM   3682  NE2 GLN  1054      35.579  89.824 112.868  1.00  0.00            
ATOM   3683 1HE2 GLN  1054      35.815  90.798 112.988  1.00  0.00            
ATOM   3684 2HE2 GLN  1054      35.360  89.187 113.620  1.00  0.00            
ATOM   3685  C   GLN  1054      37.203  92.664 108.874  1.00  0.00            
ATOM   3686  O   GLN  1054      37.186  93.912 109.053  1.00  0.00            
ATOM   3687  N   GLU  1055      38.430  92.143 108.700  1.00  0.00            
ATOM   3688  H   GLU  1055      38.424  91.160 108.466  1.00  0.00            
ATOM   3689  CA  GLU  1055      39.706  92.889 108.718  1.00  0.00            
ATOM   3690  HA  GLU  1055      39.709  93.595 109.549  1.00  0.00            
ATOM   3691  CB  GLU  1055      40.858  91.928 108.908  1.00  0.00            
ATOM   3692  HB1 GLU  1055      41.778  92.495 108.772  1.00  0.00            
ATOM   3693  HB2 GLU  1055      40.742  91.322 108.009  1.00  0.00            
ATOM   3694  CG  GLU  1055      40.813  90.887 110.006  1.00  0.00            
ATOM   3695  HG1 GLU  1055      41.718  90.281 110.035  1.00  0.00            
ATOM   3696  HG2 GLU  1055      40.075  90.124 109.759  1.00  0.00            
ATOM   3697  CD  GLU  1055      40.616  91.557 111.398  1.00  0.00            
ATOM   3698  OE1 GLU  1055      39.630  91.313 112.129  1.00  0.00            
ATOM   3699  OE2 GLU  1055      41.610  92.198 111.827  1.00  0.00            
ATOM   3700  C   GLU  1055      39.873  93.840 107.480  1.00  0.00            
ATOM   3701  O   GLU  1055      40.293  94.949 107.656  1.00  0.00            
ATOM   3702  N   ALA  1056      39.428  93.443 106.261  1.00  0.00            
ATOM   3703  H   ALA  1056      39.266  92.462 106.085  1.00  0.00            
ATOM   3704  CA  ALA  1056      39.334  94.394 105.120  1.00  0.00            
ATOM   3705  HA  ALA  1056      40.379  94.579 104.870  1.00  0.00            
ATOM   3706  CB  ALA  1056      38.845  93.545 103.925  1.00  0.00            
ATOM   3707  HB1 ALA  1056      39.474  92.680 103.720  1.00  0.00            
ATOM   3708  HB2 ALA  1056      37.782  93.323 104.022  1.00  0.00            
ATOM   3709  HB3 ALA  1056      38.940  94.179 103.044  1.00  0.00            
ATOM   3710  C   ALA  1056      38.512  95.664 105.293  1.00  0.00            
ATOM   3711  O   ALA  1056      39.001  96.731 104.919  1.00  0.00            
ATOM   3712  N   ASP  1057      37.320  95.610 105.898  1.00  0.00            
ATOM   3713  H   ASP  1057      36.945  94.696 106.107  1.00  0.00            
ATOM   3714  CA  ASP  1057      36.549  96.840 106.169  1.00  0.00            
ATOM   3715  HA  ASP  1057      36.362  97.352 105.224  1.00  0.00            
ATOM   3716  CB  ASP  1057      35.180  96.457 106.879  1.00  0.00            
ATOM   3717  HB1 ASP  1057      35.483  96.077 107.856  1.00  0.00            
ATOM   3718  HB2 ASP  1057      34.655  95.759 106.227  1.00  0.00            
ATOM   3719  CG  ASP  1057      34.341  97.667 107.106  1.00  0.00            
ATOM   3720  OD1 ASP  1057      33.905  98.014 108.260  1.00  0.00            
ATOM   3721  OD2 ASP  1057      34.098  98.420 106.105  1.00  0.00            
ATOM   3722  C   ASP  1057      37.265  97.763 107.142  1.00  0.00            
ATOM   3723  O   ASP  1057      37.268  98.984 106.984  1.00  0.00            
ATOM   3724  N   ASP  1058      37.995  97.146 108.159  1.00  0.00            
ATOM   3725  H   ASP  1058      37.932  96.143 108.264  1.00  0.00            
ATOM   3726  CA  ASP  1058      38.609  98.005 109.196  1.00  0.00            
ATOM   3727  HA  ASP  1058      38.001  98.866 109.475  1.00  0.00            
ATOM   3728  CB  ASP  1058      38.790  97.246 110.492  1.00  0.00            
ATOM   3729  HB1 ASP  1058      39.599  96.519 110.426  1.00  0.00            
ATOM   3730  HB2 ASP  1058      37.846  96.747 110.713  1.00  0.00            
ATOM   3731  CG  ASP  1058      39.162  98.183 111.656  1.00  0.00            
ATOM   3732  OD1 ASP  1058      40.345  98.507 111.906  1.00  0.00            
ATOM   3733  OD2 ASP  1058      38.257  98.753 112.236  1.00  0.00            
ATOM   3734  C   ASP  1058      39.958  98.533 108.603  1.00  0.00            
ATOM   3735  O   ASP  1058      40.432  99.537 109.045  1.00  0.00            
ATOM   3736  N   MET  1059      40.663  97.822 107.710  1.00  0.00            
ATOM   3737  H   MET  1059      40.388  96.866 107.539  1.00  0.00            
ATOM   3738  CA  MET  1059      41.901  98.233 107.039  1.00  0.00            
ATOM   3739  HA  MET  1059      42.592  98.643 107.776  1.00  0.00            
ATOM   3740  CB  MET  1059      42.599  96.954 106.506  1.00  0.00            
ATOM   3741  HB1 MET  1059      42.001  96.700 105.631  1.00  0.00            
ATOM   3742  HB2 MET  1059      42.596  96.104 107.188  1.00  0.00            
ATOM   3743  CG  MET  1059      44.120  97.133 106.177  1.00  0.00            
ATOM   3744  HG1 MET  1059      44.216  97.818 105.335  1.00  0.00            
ATOM   3745  HG2 MET  1059      44.580  96.201 105.850  1.00  0.00            
ATOM   3746  SD  MET  1059      45.074  97.901 107.493  1.00  0.00            
ATOM   3747  CE  MET  1059      46.560  98.411 106.469  1.00  0.00            
ATOM   3748  HE1 MET  1059      47.036  97.486 106.143  1.00  0.00            
ATOM   3749  HE2 MET  1059      46.348  98.875 105.506  1.00  0.00            
ATOM   3750  HE3 MET  1059      47.213  99.068 107.044  1.00  0.00            
ATOM   3751  C   MET  1059      41.592  99.282 105.906  1.00  0.00            
ATOM   3752  O   MET  1059      42.529  99.785 105.260  1.00  0.00            
ATOM   3753  N   ALA  1060      40.304  99.561 105.626  1.00  0.00            
ATOM   3754  H   ALA  1060      39.563  99.106 106.141  1.00  0.00            
ATOM   3755  CA  ALA  1060      39.913 100.398 104.431  1.00  0.00            
ATOM   3756  HA  ALA  1060      38.836 100.272 104.321  1.00  0.00            
ATOM   3757  CB  ALA  1060      40.103 101.892 104.718  1.00  0.00            
ATOM   3758  HB1 ALA  1060      41.145 102.211 104.708  1.00  0.00            
ATOM   3759  HB2 ALA  1060      39.556 102.549 104.043  1.00  0.00            
ATOM   3760  HB3 ALA  1060      39.801 102.134 105.737  1.00  0.00            
ATOM   3761  C   ALA  1060      40.468  99.835 103.148  1.00  0.00            
ATOM   3762  O   ALA  1060      41.048 100.573 102.349  1.00  0.00            
ATOM   3763  N   MET  1061      40.287  98.535 102.940  1.00  0.00            
ATOM   3764  H   MET  1061      39.944  97.903 103.650  1.00  0.00            
ATOM   3765  CA  MET  1061      40.773  97.751 101.805  1.00  0.00            
ATOM   3766  HA  MET  1061      41.014  98.338 100.919  1.00  0.00            
ATOM   3767  CB  MET  1061      41.904  96.828 102.227  1.00  0.00            
ATOM   3768  HB1 MET  1061      42.030  96.134 101.395  1.00  0.00            
ATOM   3769  HB2 MET  1061      41.715  96.332 103.179  1.00  0.00            
ATOM   3770  CG  MET  1061      43.240  97.516 102.449  1.00  0.00            
ATOM   3771  HG1 MET  1061      43.182  98.270 103.234  1.00  0.00            
ATOM   3772  HG2 MET  1061      43.700  97.772 101.494  1.00  0.00            
ATOM   3773  SD  MET  1061      44.485  96.353 103.003  1.00  0.00            
ATOM   3774  CE  MET  1061      45.975  97.306 102.917  1.00  0.00            
ATOM   3775  HE1 MET  1061      45.946  97.939 102.029  1.00  0.00            
ATOM   3776  HE2 MET  1061      46.221  97.741 103.885  1.00  0.00            
ATOM   3777  HE3 MET  1061      46.817  96.625 102.797  1.00  0.00            
ATOM   3778  C   MET  1061      39.622  96.979 101.251  1.00  0.00            
ATOM   3779  O   MET  1061      38.691  96.646 101.999  1.00  0.00            
ATOM   3780  N   GLU  1062      39.617  96.642  99.988  1.00  0.00            
ATOM   3781  H   GLU  1062      40.404  96.954  99.439  1.00  0.00            
ATOM   3782  CA  GLU  1062      38.979  95.424  99.528  1.00  0.00            
ATOM   3783  HA  GLU  1062      38.018  95.460 100.041  1.00  0.00            
ATOM   3784  CB  GLU  1062      38.847  95.548  97.990  1.00  0.00            
ATOM   3785  HB1 GLU  1062      39.815  95.510  97.491  1.00  0.00            
ATOM   3786  HB2 GLU  1062      38.415  96.526  97.779  1.00  0.00            
ATOM   3787  CG  GLU  1062      37.895  94.494  97.262  1.00  0.00            
ATOM   3788  HG1 GLU  1062      37.295  94.968  96.485  1.00  0.00            
ATOM   3789  HG2 GLU  1062      37.187  94.048  97.961  1.00  0.00            
ATOM   3790  CD  GLU  1062      38.653  93.360  96.486  1.00  0.00            
ATOM   3791  OE1 GLU  1062      38.400  92.185  96.768  1.00  0.00            
ATOM   3792  OE2 GLU  1062      39.335  93.781  95.564  1.00  0.00            
ATOM   3793  C   GLU  1062      39.836  94.183  99.944  1.00  0.00            
ATOM   3794  O   GLU  1062      41.062  94.158  99.994  1.00  0.00            
ATOM   3795  N   LYS  1063      39.155  93.074 100.232  1.00  0.00            
ATOM   3796  H   LYS  1063      38.151  93.133 100.323  1.00  0.00            
ATOM   3797  CA  LYS  1063      39.745  91.792 100.716  1.00  0.00            
ATOM   3798  HA  LYS  1063      40.264  92.091 101.626  1.00  0.00            
ATOM   3799  CB  LYS  1063      38.634  90.891 101.149  1.00  0.00            
ATOM   3800  HB1 LYS  1063      38.009  91.497 101.805  1.00  0.00            
ATOM   3801  HB2 LYS  1063      38.987  89.977 101.625  1.00  0.00            
ATOM   3802  CG  LYS  1063      37.715  90.470  99.944  1.00  0.00            
ATOM   3803  HG1 LYS  1063      38.385  89.807  99.396  1.00  0.00            
ATOM   3804  HG2 LYS  1063      37.479  91.309  99.289  1.00  0.00            
ATOM   3805  CD  LYS  1063      36.381  89.702 100.118  1.00  0.00            
ATOM   3806  HD1 LYS  1063      36.483  88.920 100.870  1.00  0.00            
ATOM   3807  HD2 LYS  1063      36.098  89.281  99.153  1.00  0.00            
ATOM   3808  CE  LYS  1063      35.318  90.642 100.528  1.00  0.00            
ATOM   3809  HE1 LYS  1063      35.096  91.152  99.590  1.00  0.00            
ATOM   3810  HE2 LYS  1063      35.566  91.323 101.342  1.00  0.00            
ATOM   3811  NZ  LYS  1063      34.030  89.946 100.893  1.00  0.00            
ATOM   3812  HZ1 LYS  1063      33.710  89.289 100.195  1.00  0.00            
ATOM   3813  HZ2 LYS  1063      34.091  89.587 101.835  1.00  0.00            
ATOM   3814  HZ3 LYS  1063      33.311  90.653 100.947  1.00  0.00            
ATOM   3815  C   LYS  1063      40.783  91.169  99.767  1.00  0.00            
ATOM   3816  O   LYS  1063      41.757  90.597 100.193  1.00  0.00            
ATOM   3817  N   GLY  1064      40.619  91.392  98.461  1.00  0.00            
ATOM   3818  H   GLY  1064      39.741  91.789  98.158  1.00  0.00            
ATOM   3819  CA  GLY  1064      41.606  91.134  97.369  1.00  0.00            
ATOM   3820  HA1 GLY  1064      41.173  91.203  96.371  1.00  0.00            
ATOM   3821  HA2 GLY  1064      41.966  90.116  97.523  1.00  0.00            
ATOM   3822  C   GLY  1064      42.892  91.886  97.499  1.00  0.00            
ATOM   3823  O   GLY  1064      43.869  91.323  97.088  1.00  0.00            
ATOM   3824  N   LYS  1065      42.861  93.145  98.024  1.00  0.00            
ATOM   3825  H   LYS  1065      42.000  93.543  98.373  1.00  0.00            
ATOM   3826  CA  LYS  1065      44.003  93.987  98.272  1.00  0.00            
ATOM   3827  HA  LYS  1065      44.786  93.812  97.535  1.00  0.00            
ATOM   3828  CB  LYS  1065      43.633  95.492  98.196  1.00  0.00            
ATOM   3829  HB1 LYS  1065      43.000  95.683  99.062  1.00  0.00            
ATOM   3830  HB2 LYS  1065      42.983  95.706  97.348  1.00  0.00            
ATOM   3831  CG  LYS  1065      44.883  96.484  98.136  1.00  0.00            
ATOM   3832  HG1 LYS  1065      45.559  96.378  97.288  1.00  0.00            
ATOM   3833  HG2 LYS  1065      45.509  96.314  99.012  1.00  0.00            
ATOM   3834  CD  LYS  1065      44.418  97.924  98.208  1.00  0.00            
ATOM   3835  HD1 LYS  1065      43.804  98.111  99.089  1.00  0.00            
ATOM   3836  HD2 LYS  1065      43.853  98.245  97.333  1.00  0.00            
ATOM   3837  CE  LYS  1065      45.541  98.958  98.208  1.00  0.00            
ATOM   3838  HE1 LYS  1065      46.172  98.748  97.344  1.00  0.00            
ATOM   3839  HE2 LYS  1065      46.120  98.800  99.119  1.00  0.00            
ATOM   3840  NZ  LYS  1065      44.939 100.289  98.143  1.00  0.00            
ATOM   3841  HZ1 LYS  1065      45.561 101.074  98.007  1.00  0.00            
ATOM   3842  HZ2 LYS  1065      44.218 100.325  97.437  1.00  0.00            
ATOM   3843  HZ3 LYS  1065      44.584 100.570  99.047  1.00  0.00            
ATOM   3844  C   LYS  1065      44.619  93.610  99.612  1.00  0.00            
ATOM   3845  O   LYS  1065      45.856  93.717  99.724  1.00  0.00            
ATOM   3846  N   TYR  1066      43.844  93.150 100.585  1.00  0.00            
ATOM   3847  H   TYR  1066      42.858  93.335 100.470  1.00  0.00            
ATOM   3848  CA  TYR  1066      44.291  92.625 101.897  1.00  0.00            
ATOM   3849  HA  TYR  1066      44.933  93.358 102.384  1.00  0.00            
ATOM   3850  CB  TYR  1066      43.111  92.478 102.834  1.00  0.00            
ATOM   3851  HB1 TYR  1066      42.450  91.786 102.312  1.00  0.00            
ATOM   3852  HB2 TYR  1066      42.586  93.418 103.005  1.00  0.00            
ATOM   3853  CG  TYR  1066      43.463  91.996 104.178  1.00  0.00            
ATOM   3854  CD1 TYR  1066      44.733  92.207 104.858  1.00  0.00            
ATOM   3855  HD1 TYR  1066      45.562  92.717 104.389  1.00  0.00            
ATOM   3856  CE1 TYR  1066      45.016  91.643 106.102  1.00  0.00            
ATOM   3857  HE1 TYR  1066      45.960  91.673 106.626  1.00  0.00            
ATOM   3858  CZ  TYR  1066      44.016  90.924 106.733  1.00  0.00            
ATOM   3859  OH  TYR  1066      44.250  90.400 107.986  1.00  0.00            
ATOM   3860  HH  TYR  1066      43.664  89.663 108.176  1.00  0.00            
ATOM   3861  CE2 TYR  1066      42.776  90.676 106.139  1.00  0.00            
ATOM   3862  HE2 TYR  1066      42.106  89.959 106.590  1.00  0.00            
ATOM   3863  CD2 TYR  1066      42.476  91.312 104.916  1.00  0.00            
ATOM   3864  HD2 TYR  1066      41.514  91.078 104.484  1.00  0.00            
ATOM   3865  C   TYR  1066      45.085  91.288 101.751  1.00  0.00            
ATOM   3866  O   TYR  1066      46.084  91.127 102.422  1.00  0.00            
ATOM   3867  N   VAL  1067      44.633  90.369 100.911  1.00  0.00            
ATOM   3868  H   VAL  1067      43.716  90.532 100.521  1.00  0.00            
ATOM   3869  CA  VAL  1067      45.438  89.150 100.565  1.00  0.00            
ATOM   3870  HA  VAL  1067      45.971  88.954 101.495  1.00  0.00            
ATOM   3871  CB  VAL  1067      44.624  87.894 100.218  1.00  0.00            
ATOM   3872  HB  VAL  1067      45.379  87.107 100.204  1.00  0.00            
ATOM   3873  CG1 VAL  1067      43.561  87.442 101.223  1.00  0.00            
ATOM   3874 1HG1 VAL  1067      42.795  88.206 101.354  1.00  0.00            
ATOM   3875 2HG1 VAL  1067      43.090  86.561 100.785  1.00  0.00            
ATOM   3876 3HG1 VAL  1067      44.002  87.260 102.203  1.00  0.00            
ATOM   3877  CG2 VAL  1067      43.972  87.858  98.814  1.00  0.00            
ATOM   3878 1HG2 VAL  1067      43.124  88.543  98.825  1.00  0.00            
ATOM   3879 2HG2 VAL  1067      44.661  88.131  98.014  1.00  0.00            
ATOM   3880 3HG2 VAL  1067      43.682  86.809  98.758  1.00  0.00            
ATOM   3881  C   VAL  1067      46.501  89.410  99.487  1.00  0.00            
ATOM   3882  O   VAL  1067      47.315  88.473  99.188  1.00  0.00            
ATOM   3883  N   GLY  1068      46.542  90.620  98.923  1.00  0.00            
ATOM   3884  H   GLY  1068      45.913  91.357  99.208  1.00  0.00            
ATOM   3885  CA  GLY  1068      47.551  91.113  97.936  1.00  0.00            
ATOM   3886  HA1 GLY  1068      47.149  91.928  97.334  1.00  0.00            
ATOM   3887  HA2 GLY  1068      47.956  90.367  97.253  1.00  0.00            
ATOM   3888  C   GLY  1068      48.835  91.547  98.629  1.00  0.00            
ATOM   3889  O   GLY  1068      49.893  91.264  98.061  1.00  0.00            
ATOM   3890  N   GLU  1069      48.724  92.149  99.795  1.00  0.00            
ATOM   3891  H   GLU  1069      47.811  92.496 100.051  1.00  0.00            
ATOM   3892  CA  GLU  1069      49.981  92.417 100.506  1.00  0.00            
ATOM   3893  HA  GLU  1069      50.865  92.730  99.952  1.00  0.00            
ATOM   3894  CB  GLU  1069      49.667  93.441 101.552  1.00  0.00            
ATOM   3895  HB1 GLU  1069      50.520  93.648 102.198  1.00  0.00            
ATOM   3896  HB2 GLU  1069      48.802  93.157 102.150  1.00  0.00            
ATOM   3897  CG  GLU  1069      49.391  94.861 100.979  1.00  0.00            
ATOM   3898  HG1 GLU  1069      49.182  95.554 101.794  1.00  0.00            
ATOM   3899  HG2 GLU  1069      48.607  94.701 100.239  1.00  0.00            
ATOM   3900  CD  GLU  1069      50.665  95.459 100.265  1.00  0.00            
ATOM   3901  OE1 GLU  1069      50.840  95.070  99.082  1.00  0.00            
ATOM   3902  OE2 GLU  1069      51.350  96.307 100.904  1.00  0.00            
ATOM   3903  C   GLU  1069      50.457  91.085 101.098  1.00  0.00            
ATOM   3904  O   GLU  1069      51.643  90.899 101.220  1.00  0.00            
ATOM   3905  N   LEU  1070      49.524  90.146 101.412  1.00  0.00            
ATOM   3906  H   LEU  1070      48.548  90.406 101.379  1.00  0.00            
ATOM   3907  CA  LEU  1070      49.883  88.764 101.855  1.00  0.00            
ATOM   3908  HA  LEU  1070      50.605  88.851 102.667  1.00  0.00            
ATOM   3909  CB  LEU  1070      48.642  87.933 102.333  1.00  0.00            
ATOM   3910  HB1 LEU  1070      48.045  87.634 101.472  1.00  0.00            
ATOM   3911  HB2 LEU  1070      48.035  88.572 102.975  1.00  0.00            
ATOM   3912  CG  LEU  1070      48.920  86.673 103.170  1.00  0.00            
ATOM   3913  HG  LEU  1070      49.758  86.141 102.720  1.00  0.00            
ATOM   3914  CD1 LEU  1070      49.463  87.068 104.511  1.00  0.00            
ATOM   3915 1HD1 LEU  1070      49.612  86.159 105.095  1.00  0.00            
ATOM   3916 2HD1 LEU  1070      50.408  87.584 104.341  1.00  0.00            
ATOM   3917 3HD1 LEU  1070      48.763  87.770 104.963  1.00  0.00            
ATOM   3918  CD2 LEU  1070      47.825  85.663 103.409  1.00  0.00            
ATOM   3919 1HD2 LEU  1070      47.394  85.335 102.464  1.00  0.00            
ATOM   3920 2HD2 LEU  1070      48.135  84.759 103.933  1.00  0.00            
ATOM   3921 3HD2 LEU  1070      46.927  86.039 103.899  1.00  0.00            
ATOM   3922  C   LEU  1070      50.612  88.080 100.668  1.00  0.00            
ATOM   3923  O   LEU  1070      51.679  87.480 100.861  1.00  0.00            
ATOM   3924  N   ARG  1071      50.104  88.088  99.440  1.00  0.00            
ATOM   3925  H   ARG  1071      49.193  88.501  99.303  1.00  0.00            
ATOM   3926  CA  ARG  1071      50.774  87.515  98.325  1.00  0.00            
ATOM   3927  HA  ARG  1071      50.909  86.456  98.541  1.00  0.00            
ATOM   3928  CB  ARG  1071      49.995  87.684  97.034  1.00  0.00            
ATOM   3929  HB1 ARG  1071      50.685  87.573  96.198  1.00  0.00            
ATOM   3930  HB2 ARG  1071      49.587  88.695  97.015  1.00  0.00            
ATOM   3931  CG  ARG  1071      48.873  86.649  96.983  1.00  0.00            
ATOM   3932  HG1 ARG  1071      48.087  86.731  97.734  1.00  0.00            
ATOM   3933  HG2 ARG  1071      49.258  85.646  97.171  1.00  0.00            
ATOM   3934  CD  ARG  1071      48.318  86.689  95.565  1.00  0.00            
ATOM   3935  HD1 ARG  1071      48.240  85.649  95.250  1.00  0.00            
ATOM   3936  HD2 ARG  1071      48.971  87.208  94.862  1.00  0.00            
ATOM   3937  NE  ARG  1071      46.916  87.295  95.558  1.00  0.00            
ATOM   3938  HE  ARG  1071      46.900  88.282  95.342  1.00  0.00            
ATOM   3939  CZ  ARG  1071      45.771  86.700  95.548  1.00  0.00            
ATOM   3940  NH1 ARG  1071      45.780  85.424  95.688  1.00  0.00            
ATOM   3941 1HH1 ARG  1071      46.630  84.891  95.809  1.00  0.00            
ATOM   3942 2HH1 ARG  1071      44.950  84.858  95.586  1.00  0.00            
ATOM   3943  NH2 ARG  1071      44.613  87.325  95.535  1.00  0.00            
ATOM   3944 1HH2 ARG  1071      44.670  88.330  95.452  1.00  0.00            
ATOM   3945 2HH2 ARG  1071      43.756  86.911  95.872  1.00  0.00            
ATOM   3946  C   ARG  1071      52.187  88.139  98.096  1.00  0.00            
ATOM   3947  O   ARG  1071      53.196  87.434  97.809  1.00  0.00            
ATOM   3948  N   LYS  1072      52.428  89.444  98.425  1.00  0.00            
ATOM   3949  H   LYS  1072      51.600  89.986  98.630  1.00  0.00            
ATOM   3950  CA  LYS  1072      53.685  90.135  98.439  1.00  0.00            
ATOM   3951  HA  LYS  1072      54.168  89.890  97.493  1.00  0.00            
ATOM   3952  CB  LYS  1072      53.336  91.619  98.496  1.00  0.00            
ATOM   3953  HB1 LYS  1072      52.852  91.816  99.452  1.00  0.00            
ATOM   3954  HB2 LYS  1072      52.716  91.792  97.615  1.00  0.00            
ATOM   3955  CG  LYS  1072      54.460  92.546  98.298  1.00  0.00            
ATOM   3956  HG1 LYS  1072      55.161  92.104  97.590  1.00  0.00            
ATOM   3957  HG2 LYS  1072      55.036  92.371  99.207  1.00  0.00            
ATOM   3958  CD  LYS  1072      54.112  94.059  97.995  1.00  0.00            
ATOM   3959  HD1 LYS  1072      53.733  94.500  98.917  1.00  0.00            
ATOM   3960  HD2 LYS  1072      53.346  94.024  97.221  1.00  0.00            
ATOM   3961  CE  LYS  1072      55.363  94.821  97.696  1.00  0.00            
ATOM   3962  HE1 LYS  1072      55.910  94.282  96.922  1.00  0.00            
ATOM   3963  HE2 LYS  1072      55.869  95.038  98.637  1.00  0.00            
ATOM   3964  NZ  LYS  1072      55.073  96.198  97.121  1.00  0.00            
ATOM   3965  HZ1 LYS  1072      55.834  96.835  96.934  1.00  0.00            
ATOM   3966  HZ2 LYS  1072      54.498  96.034  96.307  1.00  0.00            
ATOM   3967  HZ3 LYS  1072      54.472  96.758  97.709  1.00  0.00            
ATOM   3968  C   LYS  1072      54.527  89.597  99.586  1.00  0.00            
ATOM   3969  O   LYS  1072      55.770  89.618  99.487  1.00  0.00            
ATOM   3970  N   ALA  1073      53.943  89.161 100.657  1.00  0.00            
ATOM   3971  H   ALA  1073      52.935  89.215 100.690  1.00  0.00            
ATOM   3972  CA  ALA  1073      54.707  88.798 101.844  1.00  0.00            
ATOM   3973  HA  ALA  1073      55.584  89.442 101.917  1.00  0.00            
ATOM   3974  CB  ALA  1073      53.851  89.045 103.161  1.00  0.00            
ATOM   3975  HB1 ALA  1073      53.479  90.067 103.217  1.00  0.00            
ATOM   3976  HB2 ALA  1073      53.000  88.365 103.201  1.00  0.00            
ATOM   3977  HB3 ALA  1073      54.470  88.752 104.010  1.00  0.00            
ATOM   3978  C   ALA  1073      55.205  87.348 101.745  1.00  0.00            
ATOM   3979  O   ALA  1073      56.349  86.960 102.074  1.00  0.00            
ATOM   3980  N   LEU  1074      54.343  86.409 101.312  1.00  0.00            
ATOM   3981  H   LEU  1074      53.428  86.695 100.993  1.00  0.00            
ATOM   3982  CA  LEU  1074      54.666  85.014 100.872  1.00  0.00            
ATOM   3983  HA  LEU  1074      54.935  84.505 101.798  1.00  0.00            
ATOM   3984  CB  LEU  1074      53.362  84.341 100.341  1.00  0.00            
ATOM   3985  HB1 LEU  1074      53.586  83.342  99.965  1.00  0.00            
ATOM   3986  HB2 LEU  1074      52.998  84.964  99.524  1.00  0.00            
ATOM   3987  CG  LEU  1074      52.269  84.282 101.407  1.00  0.00            
ATOM   3988  HG  LEU  1074      52.125  85.312 101.733  1.00  0.00            
ATOM   3989  CD1 LEU  1074      51.013  83.790 100.659  1.00  0.00            
ATOM   3990 1HD1 LEU  1074      50.925  84.303  99.701  1.00  0.00            
ATOM   3991 2HD1 LEU  1074      50.974  82.714 100.491  1.00  0.00            
ATOM   3992 3HD1 LEU  1074      50.191  84.082 101.313  1.00  0.00            
ATOM   3993  CD2 LEU  1074      52.493  83.290 102.566  1.00  0.00            
ATOM   3994 1HD2 LEU  1074      52.387  82.245 102.274  1.00  0.00            
ATOM   3995 2HD2 LEU  1074      53.512  83.404 102.935  1.00  0.00            
ATOM   3996 3HD2 LEU  1074      51.708  83.535 103.282  1.00  0.00            
ATOM   3997  C   LEU  1074      55.845  84.914  99.907  1.00  0.00            
ATOM   3998  O   LEU  1074      56.599  83.987 100.141  1.00  0.00            
ATOM   3999  N   LEU  1075      55.993  85.839  98.977  1.00  0.00            
ATOM   4000  H   LEU  1075      55.287  86.534  98.780  1.00  0.00            
ATOM   4001  CA  LEU  1075      57.196  85.979  98.087  1.00  0.00            
ATOM   4002  HA  LEU  1075      57.492  85.021  97.659  1.00  0.00            
ATOM   4003  CB  LEU  1075      56.783  86.930  96.884  1.00  0.00            
ATOM   4004  HB1 LEU  1075      57.651  87.287  96.331  1.00  0.00            
ATOM   4005  HB2 LEU  1075      56.487  87.842  97.402  1.00  0.00            
ATOM   4006  CG  LEU  1075      55.666  86.513  95.944  1.00  0.00            
ATOM   4007  HG  LEU  1075      54.888  85.950  96.460  1.00  0.00            
ATOM   4008  CD1 LEU  1075      54.957  87.650  95.195  1.00  0.00            
ATOM   4009 1HD1 LEU  1075      54.561  88.368  95.913  1.00  0.00            
ATOM   4010 2HD1 LEU  1075      55.644  88.198  94.551  1.00  0.00            
ATOM   4011 3HD1 LEU  1075      54.147  87.264  94.576  1.00  0.00            
ATOM   4012  CD2 LEU  1075      56.308  85.552  94.920  1.00  0.00            
ATOM   4013 1HD2 LEU  1075      56.742  84.678  95.406  1.00  0.00            
ATOM   4014 2HD2 LEU  1075      55.566  85.156  94.226  1.00  0.00            
ATOM   4015 3HD2 LEU  1075      57.057  86.036  94.293  1.00  0.00            
ATOM   4016  C   LEU  1075      58.468  86.506  98.762  1.00  0.00            
ATOM   4017  O   LEU  1075      59.505  86.404  98.131  1.00  0.00            
ATOM   4018  N   SER  1076      58.421  86.974 100.029  1.00  0.00            
ATOM   4019  H   SER  1076      57.574  86.933 100.578  1.00  0.00            
ATOM   4020  CA  SER  1076      59.564  87.587 100.743  1.00  0.00            
ATOM   4021  HA  SER  1076      59.280  87.875 101.756  1.00  0.00            
ATOM   4022  CB  SER  1076      60.631  86.515 100.982  1.00  0.00            
ATOM   4023  HB1 SER  1076      61.536  86.930 101.426  1.00  0.00            
ATOM   4024  HB2 SER  1076      61.044  86.103 100.061  1.00  0.00            
ATOM   4025  OG  SER  1076      60.260  85.493 101.787  1.00  0.00            
ATOM   4026  HG  SER  1076      61.045  85.330 102.315  1.00  0.00            
ATOM   4027  C   SER  1076      60.163  88.824 100.092  1.00  0.00            
ATOM   4028  O   SER  1076      59.883  89.226  98.969  1.00  0.00            
ATOM   4029  N   VAL  1083      61.002  89.574 100.787  1.00  0.00            
ATOM   4030  H   VAL  1083      61.342  90.350 100.237  1.00  0.00            
ATOM   4031  CA  VAL  1083      61.325  89.511 102.272  1.00  0.00            
ATOM   4032  HA  VAL  1083      61.073  88.549 102.717  1.00  0.00            
ATOM   4033  CB  VAL  1083      62.854  89.777 102.438  1.00  0.00            
ATOM   4034  HB  VAL  1083      63.043  90.801 102.116  1.00  0.00            
ATOM   4035  CG1 VAL  1083      63.424  89.521 103.901  1.00  0.00            
ATOM   4036 1HG1 VAL  1083      63.357  88.460 104.138  1.00  0.00            
ATOM   4037 2HG1 VAL  1083      64.459  89.864 103.902  1.00  0.00            
ATOM   4038 3HG1 VAL  1083      62.896  90.162 104.608  1.00  0.00            
ATOM   4039  CG2 VAL  1083      63.754  88.964 101.453  1.00  0.00            
ATOM   4040 1HG2 VAL  1083      63.389  88.974 100.426  1.00  0.00            
ATOM   4041 2HG2 VAL  1083      64.777  89.324 101.340  1.00  0.00            
ATOM   4042 3HG2 VAL  1083      63.756  87.933 101.807  1.00  0.00            
ATOM   4043  C   VAL  1083      60.498  90.568 102.958  1.00  0.00            
ATOM   4044  O   VAL  1083      60.315  91.688 102.508  1.00  0.00            
ATOM   4045  N   TYR  1084      59.963  90.209 104.131  1.00  0.00            
ATOM   4046  H   TYR  1084      60.006  89.254 104.457  1.00  0.00            
ATOM   4047  CA  TYR  1084      58.966  90.918 104.848  1.00  0.00            
ATOM   4048  HA  TYR  1084      59.010  91.946 104.487  1.00  0.00            
ATOM   4049  CB  TYR  1084      57.642  90.337 104.344  1.00  0.00            
ATOM   4050  HB1 TYR  1084      57.352  89.525 105.011  1.00  0.00            
ATOM   4051  HB2 TYR  1084      57.843  89.751 103.448  1.00  0.00            
ATOM   4052  CG  TYR  1084      56.549  91.284 104.095  1.00  0.00            
ATOM   4053  CD1 TYR  1084      55.497  91.360 105.090  1.00  0.00            
ATOM   4054  HD1 TYR  1084      55.518  90.727 105.965  1.00  0.00            
ATOM   4055  CE1 TYR  1084      54.445  92.273 104.877  1.00  0.00            
ATOM   4056  HE1 TYR  1084      53.694  92.379 105.646  1.00  0.00            
ATOM   4057  CZ  TYR  1084      54.421  93.012 103.661  1.00  0.00            
ATOM   4058  OH  TYR  1084      53.445  93.902 103.533  1.00  0.00            
ATOM   4059  HH  TYR  1084      53.475  94.426 102.730  1.00  0.00            
ATOM   4060  CE2 TYR  1084      55.469  92.980 102.776  1.00  0.00            
ATOM   4061  HE2 TYR  1084      55.454  93.665 101.941  1.00  0.00            
ATOM   4062  CD2 TYR  1084      56.521  92.102 102.947  1.00  0.00            
ATOM   4063  HD2 TYR  1084      57.348  92.022 102.258  1.00  0.00            
ATOM   4064  C   TYR  1084      59.090  90.815 106.412  1.00  0.00            
ATOM   4065  O   TYR  1084      59.655  89.836 106.892  1.00  0.00            
ATOM   4066  N   THR  1085      58.429  91.739 107.136  1.00  0.00            
ATOM   4067  H   THR  1085      57.907  92.446 106.638  1.00  0.00            
ATOM   4068  CA  THR  1085      58.565  91.695 108.588  1.00  0.00            
ATOM   4069  HA  THR  1085      59.544  91.390 108.956  1.00  0.00            
ATOM   4070  CB  THR  1085      58.310  93.061 109.288  1.00  0.00            
ATOM   4071  HB  THR  1085      57.264  93.312 109.109  1.00  0.00            
ATOM   4072  CG2 THR  1085      58.415  92.994 110.803  1.00  0.00            
ATOM   4073 1HG2 THR  1085      57.576  92.372 111.114  1.00  0.00            
ATOM   4074 2HG2 THR  1085      59.332  92.560 111.204  1.00  0.00            
ATOM   4075 3HG2 THR  1085      58.281  94.019 111.148  1.00  0.00            
ATOM   4076  OG1 THR  1085      59.124  94.165 108.805  1.00  0.00            
ATOM   4077  HG1 THR  1085      59.666  93.744 108.134  1.00  0.00            
ATOM   4078  C   THR  1085      57.476  90.638 108.925  1.00  0.00            
ATOM   4079  O   THR  1085      56.310  90.860 108.672  1.00  0.00            
ATOM   4080  N   PHE  1086      57.838  89.553 109.618  1.00  0.00            
ATOM   4081  H   PHE  1086      58.816  89.335 109.743  1.00  0.00            
ATOM   4082  CA  PHE  1086      56.844  88.640 110.263  1.00  0.00            
ATOM   4083  HA  PHE  1086      55.835  89.052 110.225  1.00  0.00            
ATOM   4084  CB  PHE  1086      57.003  87.262 109.678  1.00  0.00            
ATOM   4085  HB1 PHE  1086      56.541  86.608 110.417  1.00  0.00            
ATOM   4086  HB2 PHE  1086      58.047  87.045 109.452  1.00  0.00            
ATOM   4087  CG  PHE  1086      56.215  87.131 108.422  1.00  0.00            
ATOM   4088  CD1 PHE  1086      56.915  87.242 107.163  1.00  0.00            
ATOM   4089  HD1 PHE  1086      57.971  87.456 107.097  1.00  0.00            
ATOM   4090  CE1 PHE  1086      56.271  87.070 105.924  1.00  0.00            
ATOM   4091  HE1 PHE  1086      56.859  87.062 105.018  1.00  0.00            
ATOM   4092  CZ  PHE  1086      54.912  86.854 105.988  1.00  0.00            
ATOM   4093  HZ  PHE  1086      54.417  86.620 105.057  1.00  0.00            
ATOM   4094  CE2 PHE  1086      54.186  86.807 107.223  1.00  0.00            
ATOM   4095  HE2 PHE  1086      53.134  86.565 107.259  1.00  0.00            
ATOM   4096  CD2 PHE  1086      54.858  86.885 108.412  1.00  0.00            
ATOM   4097  HD2 PHE  1086      54.342  86.790 109.356  1.00  0.00            
ATOM   4098  C   PHE  1086      57.298  88.451 111.685  1.00  0.00            
ATOM   4099  O   PHE  1086      58.421  88.839 112.014  1.00  0.00            
ATOM   4100  N   ASN  1087      56.439  87.913 112.612  1.00  0.00            
ATOM   4101  H   ASN  1087      55.516  87.605 112.339  1.00  0.00            
ATOM   4102  CA  ASN  1087      56.721  87.630 113.996  1.00  0.00            
ATOM   4103  HA  ASN  1087      57.757  87.338 114.170  1.00  0.00            
ATOM   4104  CB  ASN  1087      56.435  89.009 114.700  1.00  0.00            
ATOM   4105  HB1 ASN  1087      55.360  89.161 114.596  1.00  0.00            
ATOM   4106  HB2 ASN  1087      56.880  89.782 114.073  1.00  0.00            
ATOM   4107  CG  ASN  1087      56.915  89.196 116.081  1.00  0.00            
ATOM   4108  OD1 ASN  1087      57.058  88.239 116.803  1.00  0.00            
ATOM   4109  ND2 ASN  1087      57.424  90.357 116.412  1.00  0.00            
ATOM   4110 1HD2 ASN  1087      57.447  91.044 115.672  1.00  0.00            
ATOM   4111 2HD2 ASN  1087      57.896  90.458 117.299  1.00  0.00            
ATOM   4112  C   ASN  1087      55.807  86.513 114.596  1.00  0.00            
ATOM   4113  O   ASN  1087      54.775  86.164 113.981  1.00  0.00            
ATOM   4114  N   PHE  1088      56.150  85.983 115.796  1.00  0.00            
ATOM   4115  H   PHE  1088      56.981  86.306 116.271  1.00  0.00            
ATOM   4116  CA  PHE  1088      55.452  84.838 116.356  1.00  0.00            
ATOM   4117  HA  PHE  1088      54.397  84.955 116.111  1.00  0.00            
ATOM   4118  CB  PHE  1088      55.949  83.510 115.748  1.00  0.00            
ATOM   4119  HB1 PHE  1088      57.026  83.440 115.895  1.00  0.00            
ATOM   4120  HB2 PHE  1088      55.862  83.611 114.666  1.00  0.00            
ATOM   4121  CG  PHE  1088      55.319  82.222 116.225  1.00  0.00            
ATOM   4122  CD1 PHE  1088      54.008  81.939 115.995  1.00  0.00            
ATOM   4123  HD1 PHE  1088      53.390  82.653 115.471  1.00  0.00            
ATOM   4124  CE1 PHE  1088      53.485  80.671 116.438  1.00  0.00            
ATOM   4125  HE1 PHE  1088      52.441  80.430 116.301  1.00  0.00            
ATOM   4126  CZ  PHE  1088      54.348  79.775 117.133  1.00  0.00            
ATOM   4127  HZ  PHE  1088      54.006  78.846 117.565  1.00  0.00            
ATOM   4128  CE2 PHE  1088      55.696  80.090 117.418  1.00  0.00            
ATOM   4129  HE2 PHE  1088      56.359  79.408 117.931  1.00  0.00            
ATOM   4130  CD2 PHE  1088      56.224  81.282 116.840  1.00  0.00            
ATOM   4131  HD2 PHE  1088      57.234  81.599 117.056  1.00  0.00            
ATOM   4132  C   PHE  1088      55.620  84.767 117.927  1.00  0.00            
ATOM   4133  O   PHE  1088      56.588  85.084 118.531  1.00  0.00            
ATOM   4134  N   SER  1089      54.491  84.330 118.478  1.00  0.00            
ATOM   4135  H   SER  1089      53.583  84.261 118.041  1.00  0.00            
ATOM   4136  CA  SER  1089      54.403  84.058 119.882  1.00  0.00            
ATOM   4137  HA  SER  1089      55.267  84.469 120.405  1.00  0.00            
ATOM   4138  CB  SER  1089      53.207  84.818 120.452  1.00  0.00            
ATOM   4139  HB1 SER  1089      53.166  84.660 121.530  1.00  0.00            
ATOM   4140  HB2 SER  1089      52.269  84.468 120.021  1.00  0.00            
ATOM   4141  OG  SER  1089      53.309  86.247 120.199  1.00  0.00            
ATOM   4142  HG  SER  1089      53.598  86.633 121.028  1.00  0.00            
ATOM   4143  C   SER  1089      54.455  82.564 120.322  1.00  0.00            
ATOM   4144  O   SER  1089      53.473  81.901 120.566  1.00  0.00            
ATOM   4145  N   LYS  1090      55.712  82.126 120.551  1.00  0.00            
ATOM   4146  H   LYS  1090      56.470  82.719 120.244  1.00  0.00            
ATOM   4147  CA  LYS  1090      56.135  80.739 121.038  1.00  0.00            
ATOM   4148  HA  LYS  1090      55.982  80.023 120.230  1.00  0.00            
ATOM   4149  CB  LYS  1090      57.727  80.800 121.351  1.00  0.00            
ATOM   4150  HB1 LYS  1090      57.943  81.598 122.061  1.00  0.00            
ATOM   4151  HB2 LYS  1090      58.164  81.104 120.400  1.00  0.00            
ATOM   4152  CG  LYS  1090      58.321  79.442 121.861  1.00  0.00            
ATOM   4153  HG1 LYS  1090      57.852  79.123 122.793  1.00  0.00            
ATOM   4154  HG2 LYS  1090      59.368  79.615 122.111  1.00  0.00            
ATOM   4155  CD  LYS  1090      58.222  78.258 120.879  1.00  0.00            
ATOM   4156  HD1 LYS  1090      58.588  78.490 119.879  1.00  0.00            
ATOM   4157  HD2 LYS  1090      57.164  77.994 120.854  1.00  0.00            
ATOM   4158  CE  LYS  1090      58.988  77.043 121.304  1.00  0.00            
ATOM   4159  HE1 LYS  1090      58.908  76.316 120.496  1.00  0.00            
ATOM   4160  HE2 LYS  1090      58.643  76.721 122.287  1.00  0.00            
ATOM   4161  NZ  LYS  1090      60.457  77.223 121.478  1.00  0.00            
ATOM   4162  HZ1 LYS  1090      60.761  76.327 121.832  1.00  0.00            
ATOM   4163  HZ2 LYS  1090      60.885  77.415 120.584  1.00  0.00            
ATOM   4164  HZ3 LYS  1090      60.698  77.873 122.213  1.00  0.00            
ATOM   4165  C   LYS  1090      55.318  80.276 122.238  1.00  0.00            
ATOM   4166  O   LYS  1090      55.252  79.095 122.403  1.00  0.00            
ATOM   4167  N   GLU  1091      54.753  81.183 123.056  1.00  0.00            
ATOM   4168  H   GLU  1091      54.972  82.149 122.859  1.00  0.00            
ATOM   4169  CA  GLU  1091      53.893  80.837 124.233  1.00  0.00            
ATOM   4170  HA  GLU  1091      54.239  79.922 124.712  1.00  0.00            
ATOM   4171  CB  GLU  1091      53.988  81.804 125.337  1.00  0.00            
ATOM   4172  HB1 GLU  1091      53.465  82.749 125.196  1.00  0.00            
ATOM   4173  HB2 GLU  1091      55.026  82.126 125.261  1.00  0.00            
ATOM   4174  CG  GLU  1091      53.573  81.148 126.659  1.00  0.00            
ATOM   4175  HG1 GLU  1091      54.238  80.300 126.822  1.00  0.00            
ATOM   4176  HG2 GLU  1091      52.581  80.730 126.486  1.00  0.00            
ATOM   4177  CD  GLU  1091      53.550  82.081 127.925  1.00  0.00            
ATOM   4178  OE1 GLU  1091      52.767  83.066 127.890  1.00  0.00            
ATOM   4179  OE2 GLU  1091      54.139  81.745 128.944  1.00  0.00            
ATOM   4180  C   GLU  1091      52.464  80.626 123.888  1.00  0.00            
ATOM   4181  O   GLU  1091      51.759  79.755 124.266  1.00  0.00            
ATOM   4182  N   SER  1092      51.878  81.538 123.092  1.00  0.00            
ATOM   4183  H   SER  1092      52.498  82.213 122.668  1.00  0.00            
ATOM   4184  CA  SER  1092      50.399  81.719 122.862  1.00  0.00            
ATOM   4185  HA  SER  1092      49.846  80.950 123.401  1.00  0.00            
ATOM   4186  CB  SER  1092      49.956  83.097 123.398  1.00  0.00            
ATOM   4187  HB1 SER  1092      49.744  82.831 124.433  1.00  0.00            
ATOM   4188  HB2 SER  1092      49.131  83.523 122.827  1.00  0.00            
ATOM   4189  OG  SER  1092      51.042  84.039 123.295  1.00  0.00            
ATOM   4190  HG  SER  1092      50.728  84.883 122.963  1.00  0.00            
ATOM   4191  C   SER  1092      49.944  81.390 121.457  1.00  0.00            
ATOM   4192  O   SER  1092      48.821  81.734 121.057  1.00  0.00            
ATOM   4193  N   ALA  1093      50.873  81.015 120.548  1.00  0.00            
ATOM   4194  H   ALA  1093      51.815  81.025 120.910  1.00  0.00            
ATOM   4195  CA  ALA  1093      50.634  80.517 119.180  1.00  0.00            
ATOM   4196  HA  ALA  1093      51.627  80.315 118.781  1.00  0.00            
ATOM   4197  CB  ALA  1093      49.857  79.279 119.215  1.00  0.00            
ATOM   4198  HB1 ALA  1093      48.852  79.457 119.597  1.00  0.00            
ATOM   4199  HB2 ALA  1093      49.721  78.850 118.222  1.00  0.00            
ATOM   4200  HB3 ALA  1093      50.384  78.531 119.807  1.00  0.00            
ATOM   4201  C   ALA  1093      50.039  81.689 118.201  1.00  0.00            
ATOM   4202  O   ALA  1093      49.443  81.309 117.195  1.00  0.00            
ATOM   4203  N   TYR  1094      50.225  82.989 118.518  1.00  0.00            
ATOM   4204  H   TYR  1094      50.701  83.193 119.385  1.00  0.00            
ATOM   4205  CA  TYR  1094      49.749  84.040 117.666  1.00  0.00            
ATOM   4206  HA  TYR  1094      48.874  83.730 117.096  1.00  0.00            
ATOM   4207  CB  TYR  1094      49.348  85.124 118.706  1.00  0.00            
ATOM   4208  HB1 TYR  1094      50.117  85.355 119.443  1.00  0.00            
ATOM   4209  HB2 TYR  1094      48.534  84.690 119.287  1.00  0.00            
ATOM   4210  CG  TYR  1094      48.974  86.512 118.162  1.00  0.00            
ATOM   4211  CD1 TYR  1094      47.763  86.605 117.399  1.00  0.00            
ATOM   4212  HD1 TYR  1094      47.256  85.681 117.166  1.00  0.00            
ATOM   4213  CE1 TYR  1094      47.189  87.880 117.169  1.00  0.00            
ATOM   4214  HE1 TYR  1094      46.265  87.935 116.613  1.00  0.00            
ATOM   4215  CZ  TYR  1094      47.906  89.100 117.551  1.00  0.00            
ATOM   4216  OH  TYR  1094      47.337  90.271 117.377  1.00  0.00            
ATOM   4217  HH  TYR  1094      47.888  91.014 117.635  1.00  0.00            
ATOM   4218  CE2 TYR  1094      49.125  88.930 118.261  1.00  0.00            
ATOM   4219  HE2 TYR  1094      49.667  89.801 118.599  1.00  0.00            
ATOM   4220  CD2 TYR  1094      49.702  87.663 118.500  1.00  0.00            
ATOM   4221  HD2 TYR  1094      50.596  87.596 119.101  1.00  0.00            
ATOM   4222  C   TYR  1094      50.796  84.403 116.711  1.00  0.00            
ATOM   4223  O   TYR  1094      51.914  84.723 117.078  1.00  0.00            
ATOM   4224  N   PHE  1095      50.426  84.628 115.448  1.00  0.00            
ATOM   4225  H   PHE  1095      49.433  84.616 115.264  1.00  0.00            
ATOM   4226  CA  PHE  1095      51.229  84.915 114.220  1.00  0.00            
ATOM   4227  HA  PHE  1095      52.230  85.127 114.596  1.00  0.00            
ATOM   4228  CB  PHE  1095      51.207  83.680 113.296  1.00  0.00            
ATOM   4229  HB1 PHE  1095      50.188  83.515 112.946  1.00  0.00            
ATOM   4230  HB2 PHE  1095      51.657  82.864 113.862  1.00  0.00            
ATOM   4231  CG  PHE  1095      52.102  83.772 112.054  1.00  0.00            
ATOM   4232  CD1 PHE  1095      51.647  83.399 110.789  1.00  0.00            
ATOM   4233  HD1 PHE  1095      50.635  83.053 110.638  1.00  0.00            
ATOM   4234  CE1 PHE  1095      52.438  83.585 109.667  1.00  0.00            
ATOM   4235  HE1 PHE  1095      52.021  83.356 108.697  1.00  0.00            
ATOM   4236  CZ  PHE  1095      53.778  83.943 109.819  1.00  0.00            
ATOM   4237  HZ  PHE  1095      54.403  84.091 108.951  1.00  0.00            
ATOM   4238  CE2 PHE  1095      54.399  83.965 111.108  1.00  0.00            
ATOM   4239  HE2 PHE  1095      55.436  84.195 111.301  1.00  0.00            
ATOM   4240  CD2 PHE  1095      53.498  83.915 112.205  1.00  0.00            
ATOM   4241  HD2 PHE  1095      53.948  83.928 113.187  1.00  0.00            
ATOM   4242  C   PHE  1095      50.820  86.139 113.455  1.00  0.00            
ATOM   4243  O   PHE  1095      49.619  86.445 113.327  1.00  0.00            
ATOM   4244  N   PHE  1096      51.793  86.957 113.008  1.00  0.00            
ATOM   4245  H   PHE  1096      52.736  86.614 113.124  1.00  0.00            
ATOM   4246  CA  PHE  1096      51.374  88.203 112.302  1.00  0.00            
ATOM   4247  HA  PHE  1096      50.481  87.967 111.723  1.00  0.00            
ATOM   4248  CB  PHE  1096      50.888  89.287 113.362  1.00  0.00            
ATOM   4249  HB1 PHE  1096      50.132  88.690 113.871  1.00  0.00            
ATOM   4250  HB2 PHE  1096      50.499  90.126 112.785  1.00  0.00            
ATOM   4251  CG  PHE  1096      51.925  89.728 114.377  1.00  0.00            
ATOM   4252  CD1 PHE  1096      52.872  90.708 113.937  1.00  0.00            
ATOM   4253  HD1 PHE  1096      52.965  91.055 112.919  1.00  0.00            
ATOM   4254  CE1 PHE  1096      53.765  91.198 114.888  1.00  0.00            
ATOM   4255  HE1 PHE  1096      54.486  91.964 114.644  1.00  0.00            
ATOM   4256  CZ  PHE  1096      53.708  90.844 116.256  1.00  0.00            
ATOM   4257  HZ  PHE  1096      54.540  91.107 116.892  1.00  0.00            
ATOM   4258  CE2 PHE  1096      52.729  89.857 116.640  1.00  0.00            
ATOM   4259  HE2 PHE  1096      52.588  89.548 117.665  1.00  0.00            
ATOM   4260  CD2 PHE  1096      51.868  89.332 115.740  1.00  0.00            
ATOM   4261  HD2 PHE  1096      51.085  88.657 116.052  1.00  0.00            
ATOM   4262  C   PHE  1096      52.423  88.806 111.334  1.00  0.00            
ATOM   4263  O   PHE  1096      53.568  88.385 111.300  1.00  0.00            
ATOM   4264  N   PHE  1097      51.991  89.733 110.527  1.00  0.00            
ATOM   4265  H   PHE  1097      51.015  89.978 110.611  1.00  0.00            
ATOM   4266  CA  PHE  1097      52.793  90.321 109.480  1.00  0.00            
ATOM   4267  HA  PHE  1097      53.837  90.132 109.730  1.00  0.00            
ATOM   4268  CB  PHE  1097      52.541  89.790 108.051  1.00  0.00            
ATOM   4269  HB1 PHE  1097      52.746  88.719 108.082  1.00  0.00            
ATOM   4270  HB2 PHE  1097      53.332  90.102 107.370  1.00  0.00            
ATOM   4271  CG  PHE  1097      51.235  89.953 107.384  1.00  0.00            
ATOM   4272  CD1 PHE  1097      51.020  90.738 106.204  1.00  0.00            
ATOM   4273  HD1 PHE  1097      51.870  91.249 105.777  1.00  0.00            
ATOM   4274  CE1 PHE  1097      49.743  90.703 105.599  1.00  0.00            
ATOM   4275  HE1 PHE  1097      49.601  91.242 104.674  1.00  0.00            
ATOM   4276  CZ  PHE  1097      48.700  90.009 106.182  1.00  0.00            
ATOM   4277  HZ  PHE  1097      47.720  89.974 105.730  1.00  0.00            
ATOM   4278  CE2 PHE  1097      48.818  89.426 107.390  1.00  0.00            
ATOM   4279  HE2 PHE  1097      47.995  88.904 107.856  1.00  0.00            
ATOM   4280  CD2 PHE  1097      50.080  89.307 107.982  1.00  0.00            
ATOM   4281  HD2 PHE  1097      50.137  88.722 108.888  1.00  0.00            
ATOM   4282  C   PHE  1097      52.764  91.865 109.670  1.00  0.00            
ATOM   4283  O   PHE  1097      51.765  92.475 109.966  1.00  0.00            
ATOM   4284  N   GLU  1098      53.916  92.440 109.453  1.00  0.00            
ATOM   4285  H   GLU  1098      54.708  91.860 109.215  1.00  0.00            
ATOM   4286  CA  GLU  1098      54.144  93.917 109.372  1.00  0.00            
ATOM   4287  HA  GLU  1098      53.185  94.396 109.571  1.00  0.00            
ATOM   4288  CB  GLU  1098      54.899  94.587 110.558  1.00  0.00            
ATOM   4289  HB1 GLU  1098      54.698  95.658 110.530  1.00  0.00            
ATOM   4290  HB2 GLU  1098      55.956  94.484 110.312  1.00  0.00            
ATOM   4291  CG  GLU  1098      54.419  94.129 111.906  1.00  0.00            
ATOM   4292  HG1 GLU  1098      54.726  93.123 112.194  1.00  0.00            
ATOM   4293  HG2 GLU  1098      53.365  94.405 111.926  1.00  0.00            
ATOM   4294  CD  GLU  1098      55.080  94.918 113.021  1.00  0.00            
ATOM   4295  OE1 GLU  1098      56.294  94.915 113.092  1.00  0.00            
ATOM   4296  OE2 GLU  1098      54.434  95.606 113.935  1.00  0.00            
ATOM   4297  C   GLU  1098      54.635  94.402 108.007  1.00  0.00            
ATOM   4298  O   GLU  1098      55.412  93.661 107.359  1.00  0.00            
ATOM   4299  N   LYS  1099      54.210  95.548 107.494  1.00  0.00            
ATOM   4300  H   LYS  1099      53.547  96.073 108.047  1.00  0.00            
ATOM   4301  CA  LYS  1099      54.721  96.231 106.242  1.00  0.00            
ATOM   4302  HA  LYS  1099      55.057  95.538 105.471  1.00  0.00            
ATOM   4303  CB  LYS  1099      53.539  96.966 105.583  1.00  0.00            
ATOM   4304  HB1 LYS  1099      52.976  97.464 106.372  1.00  0.00            
ATOM   4305  HB2 LYS  1099      52.849  96.210 105.207  1.00  0.00            
ATOM   4306  CG  LYS  1099      53.978  97.866 104.409  1.00  0.00            
ATOM   4307  HG1 LYS  1099      54.769  97.409 103.815  1.00  0.00            
ATOM   4308  HG2 LYS  1099      54.339  98.736 104.957  1.00  0.00            
ATOM   4309  CD  LYS  1099      52.773  98.232 103.532  1.00  0.00            
ATOM   4310  HD1 LYS  1099      51.999  98.774 104.075  1.00  0.00            
ATOM   4311  HD2 LYS  1099      52.415  97.297 103.102  1.00  0.00            
ATOM   4312  CE  LYS  1099      53.158  98.973 102.294  1.00  0.00            
ATOM   4313  HE1 LYS  1099      53.952  98.398 101.818  1.00  0.00            
ATOM   4314  HE2 LYS  1099      53.588  99.930 102.589  1.00  0.00            
ATOM   4315  NZ  LYS  1099      51.927  99.079 101.420  1.00  0.00            
ATOM   4316  HZ1 LYS  1099      51.161  99.519 101.909  1.00  0.00            
ATOM   4317  HZ2 LYS  1099      52.027  99.648 100.591  1.00  0.00            
ATOM   4318  HZ3 LYS  1099      51.742  98.132 101.122  1.00  0.00            
ATOM   4319  C   LYS  1099      55.851  97.230 106.709  1.00  0.00            
ATOM   4320  O   LYS  1099      55.590  98.087 107.607  1.00  0.00            
ATOM   4321  N   ASN  1100      57.089  97.089 106.252  1.00  0.00            
ATOM   4322  H   ASN  1100      57.276  96.368 105.571  1.00  0.00            
ATOM   4323  CA  ASN  1100      58.247  97.921 106.616  1.00  0.00            
ATOM   4324  HA  ASN  1100      58.229  98.180 107.674  1.00  0.00            
ATOM   4325  CB  ASN  1100      59.508  97.125 106.379  1.00  0.00            
ATOM   4326  HB1 ASN  1100      59.627  96.832 105.336  1.00  0.00            
ATOM   4327  HB2 ASN  1100      59.459  96.192 106.941  1.00  0.00            
ATOM   4328  CG  ASN  1100      60.756  97.962 106.727  1.00  0.00            
ATOM   4329  OD1 ASN  1100      61.499  98.266 105.821  1.00  0.00            
ATOM   4330  ND2 ASN  1100      61.002  98.146 107.978  1.00  0.00            
ATOM   4331 1HD2 ASN  1100      60.307  98.014 108.699  1.00  0.00            
ATOM   4332 2HD2 ASN  1100      61.901  98.562 108.175  1.00  0.00            
ATOM   4333  C   ASN  1100      58.318  99.200 105.766  1.00  0.00            
ATOM   4334  O   ASN  1100      57.978  99.242 104.554  1.00  0.00            
ATOM   4335  N   LEU  1101      58.830 100.313 106.423  1.00  0.00            
ATOM   4336  H   LEU  1101      59.024 100.232 107.411  1.00  0.00            
ATOM   4337  CA  LEU  1101      59.177 101.562 105.846  1.00  0.00            
ATOM   4338  HA  LEU  1101      59.157 101.519 104.757  1.00  0.00            
ATOM   4339  CB  LEU  1101      58.116 102.571 106.367  1.00  0.00            
ATOM   4340  HB1 LEU  1101      58.385 103.606 106.159  1.00  0.00            
ATOM   4341  HB2 LEU  1101      58.211 102.534 107.453  1.00  0.00            
ATOM   4342  CG  LEU  1101      56.612 102.344 106.034  1.00  0.00            
ATOM   4343  HG  LEU  1101      56.385 101.349 106.418  1.00  0.00            
ATOM   4344  CD1 LEU  1101      55.754 103.391 106.708  1.00  0.00            
ATOM   4345 1HD1 LEU  1101      56.005 104.334 106.224  1.00  0.00            
ATOM   4346 2HD1 LEU  1101      54.715 103.088 106.573  1.00  0.00            
ATOM   4347 3HD1 LEU  1101      56.060 103.417 107.754  1.00  0.00            
ATOM   4348  CD2 LEU  1101      56.305 102.320 104.473  1.00  0.00            
ATOM   4349 1HD2 LEU  1101      56.361 103.337 104.085  1.00  0.00            
ATOM   4350 2HD2 LEU  1101      57.047 101.737 103.928  1.00  0.00            
ATOM   4351 3HD2 LEU  1101      55.331 101.841 104.378  1.00  0.00            
ATOM   4352  C   LEU  1101      60.588 101.950 106.455  1.00  0.00            
ATOM   4353  O   LEU  1101      61.210 101.252 107.277  1.00  0.00            
ATOM   4354  N   LYS  1102      61.020 103.161 106.120  1.00  0.00            
ATOM   4355  H   LYS  1102      60.557 103.521 105.298  1.00  0.00            
ATOM   4356  CA  LYS  1102      62.164 103.798 106.769  1.00  0.00            
ATOM   4357  HA  LYS  1102      63.030 103.139 106.831  1.00  0.00            
ATOM   4358  CB  LYS  1102      62.693 104.981 105.911  1.00  0.00            
ATOM   4359  HB1 LYS  1102      62.084 105.861 106.114  1.00  0.00            
ATOM   4360  HB2 LYS  1102      62.514 104.816 104.848  1.00  0.00            
ATOM   4361  CG  LYS  1102      64.172 105.276 106.184  1.00  0.00            
ATOM   4362  HG1 LYS  1102      64.750 104.416 105.847  1.00  0.00            
ATOM   4363  HG2 LYS  1102      64.341 105.465 107.244  1.00  0.00            
ATOM   4364  CD  LYS  1102      64.661 106.545 105.393  1.00  0.00            
ATOM   4365  HD1 LYS  1102      64.141 107.436 105.747  1.00  0.00            
ATOM   4366  HD2 LYS  1102      64.425 106.389 104.341  1.00  0.00            
ATOM   4367  CE  LYS  1102      66.115 106.897 105.503  1.00  0.00            
ATOM   4368  HE1 LYS  1102      66.316 107.060 106.562  1.00  0.00            
ATOM   4369  HE2 LYS  1102      66.295 107.787 104.900  1.00  0.00            
ATOM   4370  NZ  LYS  1102      66.911 105.811 104.918  1.00  0.00            
ATOM   4371  HZ1 LYS  1102      66.393 105.335 104.193  1.00  0.00            
ATOM   4372  HZ2 LYS  1102      67.761 106.181 104.518  1.00  0.00            
ATOM   4373  HZ3 LYS  1102      67.237 105.119 105.577  1.00  0.00            
ATOM   4374  C   LYS  1102      61.860 104.128 108.281  1.00  0.00            
ATOM   4375  O   LYS  1102      60.983 104.858 108.572  1.00  0.00            
ATOM   4376  N   ASP  1103      62.693 103.576 109.182  1.00  0.00            
ATOM   4377  H   ASP  1103      63.471 103.091 108.760  1.00  0.00            
ATOM   4378  CA  ASP  1103      62.754 103.444 110.669  1.00  0.00            
ATOM   4379  HA  ASP  1103      63.628 102.871 110.980  1.00  0.00            
ATOM   4380  CB  ASP  1103      62.814 104.754 111.386  1.00  0.00            
ATOM   4381  HB1 ASP  1103      62.979 104.744 112.463  1.00  0.00            
ATOM   4382  HB2 ASP  1103      61.907 105.304 111.136  1.00  0.00            
ATOM   4383  CG  ASP  1103      63.969 105.732 110.954  1.00  0.00            
ATOM   4384  OD1 ASP  1103      64.205 106.720 111.656  1.00  0.00            
ATOM   4385  OD2 ASP  1103      64.555 105.671 109.851  1.00  0.00            
ATOM   4386  C   ASP  1103      61.647 102.576 111.396  1.00  0.00            
ATOM   4387  O   ASP  1103      61.756 102.151 112.584  1.00  0.00            
ATOM   4388  N   VAL  1104      60.597 102.216 110.663  1.00  0.00            
ATOM   4389  H   VAL  1104      60.585 102.311 109.657  1.00  0.00            
ATOM   4390  CA  VAL  1104      59.364 101.641 111.230  1.00  0.00            
ATOM   4391  HA  VAL  1104      59.540 101.200 112.211  1.00  0.00            
ATOM   4392  CB  VAL  1104      58.356 102.843 111.394  1.00  0.00            
ATOM   4393  HB  VAL  1104      57.438 102.384 111.759  1.00  0.00            
ATOM   4394  CG1 VAL  1104      58.715 103.863 112.522  1.00  0.00            
ATOM   4395 1HG1 VAL  1104      57.897 104.559 112.705  1.00  0.00            
ATOM   4396 2HG1 VAL  1104      58.847 103.267 113.424  1.00  0.00            
ATOM   4397 3HG1 VAL  1104      59.694 104.324 112.393  1.00  0.00            
ATOM   4398  CG2 VAL  1104      57.960 103.593 110.140  1.00  0.00            
ATOM   4399 1HG2 VAL  1104      57.625 102.830 109.437  1.00  0.00            
ATOM   4400 2HG2 VAL  1104      57.138 104.268 110.378  1.00  0.00            
ATOM   4401 3HG2 VAL  1104      58.881 104.055 109.783  1.00  0.00            
ATOM   4402  C   VAL  1104      58.727 100.538 110.422  1.00  0.00            
ATOM   4403  O   VAL  1104      59.025 100.531 109.247  1.00  0.00            
ATOM   4404  N   SER  1105      57.883  99.714 111.024  1.00  0.00            
ATOM   4405  H   SER  1105      57.810  99.784 112.029  1.00  0.00            
ATOM   4406  CA  SER  1105      56.947  98.843 110.299  1.00  0.00            
ATOM   4407  HA  SER  1105      56.895  99.132 109.250  1.00  0.00            
ATOM   4408  CB  SER  1105      57.524  97.411 110.239  1.00  0.00            
ATOM   4409  HB1 SER  1105      56.816  96.866 109.615  1.00  0.00            
ATOM   4410  HB2 SER  1105      57.497  97.008 111.251  1.00  0.00            
ATOM   4411  OG  SER  1105      58.858  97.316 109.898  1.00  0.00            
ATOM   4412  HG  SER  1105      59.264  97.373 110.766  1.00  0.00            
ATOM   4413  C   SER  1105      55.542  98.906 110.899  1.00  0.00            
ATOM   4414  O   SER  1105      55.409  99.190 112.140  1.00  0.00            
ATOM   4415  N   PHE  1106      54.502  98.582 110.173  1.00  0.00            
ATOM   4416  H   PHE  1106      54.624  98.234 109.232  1.00  0.00            
ATOM   4417  CA  PHE  1106      53.101  98.765 110.593  1.00  0.00            
ATOM   4418  HA  PHE  1106      53.204  98.749 111.678  1.00  0.00            
ATOM   4419  CB  PHE  1106      52.564 100.089 110.141  1.00  0.00            
ATOM   4420  HB1 PHE  1106      53.186 100.930 110.448  1.00  0.00            
ATOM   4421  HB2 PHE  1106      51.658 100.181 110.740  1.00  0.00            
ATOM   4422  CG  PHE  1106      52.114 100.261 108.685  1.00  0.00            
ATOM   4423  CD1 PHE  1106      50.835  99.747 108.270  1.00  0.00            
ATOM   4424  HD1 PHE  1106      50.192  99.202 108.946  1.00  0.00            
ATOM   4425  CE1 PHE  1106      50.434  99.994 106.977  1.00  0.00            
ATOM   4426  HE1 PHE  1106      49.494  99.697 106.536  1.00  0.00            
ATOM   4427  CZ  PHE  1106      51.245 100.653 106.087  1.00  0.00            
ATOM   4428  HZ  PHE  1106      50.885 100.933 105.108  1.00  0.00            
ATOM   4429  CE2 PHE  1106      52.525 101.019 106.450  1.00  0.00            
ATOM   4430  HE2 PHE  1106      53.268 101.238 105.698  1.00  0.00            
ATOM   4431  CD2 PHE  1106      52.955 100.891 107.777  1.00  0.00            
ATOM   4432  HD2 PHE  1106      53.934 101.156 108.147  1.00  0.00            
ATOM   4433  C   PHE  1106      52.186  97.543 110.168  1.00  0.00            
ATOM   4434  O   PHE  1106      52.344  97.017 109.065  1.00  0.00            
ATOM   4435  N   ARG  1107      51.301  97.177 111.145  1.00  0.00            
ATOM   4436  H   ARG  1107      51.380  97.780 111.952  1.00  0.00            
ATOM   4437  CA  ARG  1107      50.578  95.917 111.242  1.00  0.00            
ATOM   4438  HA  ARG  1107      51.268  95.075 111.175  1.00  0.00            
ATOM   4439  CB  ARG  1107      49.804  95.699 112.577  1.00  0.00            
ATOM   4440  HB1 ARG  1107      48.911  96.324 112.588  1.00  0.00            
ATOM   4441  HB2 ARG  1107      50.427  95.877 113.454  1.00  0.00            
ATOM   4442  CG  ARG  1107      49.106  94.341 112.735  1.00  0.00            
ATOM   4443  HG1 ARG  1107      48.586  94.112 111.804  1.00  0.00            
ATOM   4444  HG2 ARG  1107      48.478  94.337 113.626  1.00  0.00            
ATOM   4445  CD  ARG  1107      50.108  93.223 113.017  1.00  0.00            
ATOM   4446  HD1 ARG  1107      50.696  93.106 112.107  1.00  0.00            
ATOM   4447  HD2 ARG  1107      49.632  92.248 113.117  1.00  0.00            
ATOM   4448  NE  ARG  1107      50.778  93.458 114.356  1.00  0.00            
ATOM   4449  HE  ARG  1107      51.416  94.237 114.432  1.00  0.00            
ATOM   4450  CZ  ARG  1107      50.734  92.743 115.406  1.00  0.00            
ATOM   4451  NH1 ARG  1107      49.854  91.792 115.490  1.00  0.00            
ATOM   4452 1HH1 ARG  1107      49.366  91.411 114.692  1.00  0.00            
ATOM   4453 2HH1 ARG  1107      49.590  91.473 116.412  1.00  0.00            
ATOM   4454  NH2 ARG  1107      51.449  92.930 116.462  1.00  0.00            
ATOM   4455 1HH2 ARG  1107      52.004  93.773 116.497  1.00  0.00            
ATOM   4456 2HH2 ARG  1107      51.345  92.310 117.251  1.00  0.00            
ATOM   4457  C   ARG  1107      49.644  95.826 110.046  1.00  0.00            
ATOM   4458  O   ARG  1107      48.698  96.601 109.933  1.00  0.00            
ATOM   4459  N   LEU  1108      49.946  94.925 109.183  1.00  0.00            
ATOM   4460  H   LEU  1108      50.723  94.356 109.487  1.00  0.00            
ATOM   4461  CA  LEU  1108      49.177  94.676 107.938  1.00  0.00            
ATOM   4462  HA  LEU  1108      48.734  95.594 107.553  1.00  0.00            
ATOM   4463  CB  LEU  1108      50.194  94.262 106.823  1.00  0.00            
ATOM   4464  HB1 LEU  1108      50.324  93.180 106.789  1.00  0.00            
ATOM   4465  HB2 LEU  1108      51.197  94.627 107.047  1.00  0.00            
ATOM   4466  CG  LEU  1108      49.913  94.846 105.387  1.00  0.00            
ATOM   4467  HG  LEU  1108      50.734  94.716 104.681  1.00  0.00            
ATOM   4468  CD1 LEU  1108      48.713  94.266 104.803  1.00  0.00            
ATOM   4469 1HD1 LEU  1108      48.555  94.578 103.771  1.00  0.00            
ATOM   4470 2HD1 LEU  1108      48.826  93.182 104.811  1.00  0.00            
ATOM   4471 3HD1 LEU  1108      47.868  94.516 105.445  1.00  0.00            
ATOM   4472  CD2 LEU  1108      49.889  96.366 105.457  1.00  0.00            
ATOM   4473 1HD2 LEU  1108      50.647  96.705 106.164  1.00  0.00            
ATOM   4474 2HD2 LEU  1108      50.059  96.747 104.451  1.00  0.00            
ATOM   4475 3HD2 LEU  1108      48.899  96.657 105.808  1.00  0.00            
ATOM   4476  C   LEU  1108      48.112  93.544 108.199  1.00  0.00            
ATOM   4477  O   LEU  1108      47.065  93.653 107.572  1.00  0.00            
ATOM   4478  N   GLY  1109      48.305  92.656 109.238  1.00  0.00            
ATOM   4479  H   GLY  1109      49.223  92.555 109.646  1.00  0.00            
ATOM   4480  CA  GLY  1109      47.271  91.656 109.597  1.00  0.00            
ATOM   4481  HA1 GLY  1109      46.919  91.144 108.701  1.00  0.00            
ATOM   4482  HA2 GLY  1109      46.428  92.190 110.034  1.00  0.00            
ATOM   4483  C   GLY  1109      47.787  90.610 110.622  1.00  0.00            
ATOM   4484  O   GLY  1109      48.975  90.576 110.826  1.00  0.00            
ATOM   4485  N   SER  1110      46.893  89.796 111.164  1.00  0.00            
ATOM   4486  H   SER  1110      45.930  89.829 110.863  1.00  0.00            
ATOM   4487  CA  SER  1110      47.270  88.877 112.187  1.00  0.00            
ATOM   4488  HA  SER  1110      48.282  88.571 111.922  1.00  0.00            
ATOM   4489  CB  SER  1110      47.200  89.485 113.566  1.00  0.00            
ATOM   4490  HB1 SER  1110      47.579  88.813 114.336  1.00  0.00            
ATOM   4491  HB2 SER  1110      46.190  89.706 113.910  1.00  0.00            
ATOM   4492  OG  SER  1110      47.848  90.748 113.696  1.00  0.00            
ATOM   4493  HG  SER  1110      47.206  91.423 113.463  1.00  0.00            
ATOM   4494  C   SER  1110      46.447  87.633 112.069  1.00  0.00            
ATOM   4495  O   SER  1110      45.302  87.699 111.668  1.00  0.00            
ATOM   4496  N   PHE  1111      46.944  86.494 112.541  1.00  0.00            
ATOM   4497  H   PHE  1111      47.896  86.569 112.871  1.00  0.00            
ATOM   4498  CA  PHE  1111      46.177  85.211 112.655  1.00  0.00            
ATOM   4499  HA  PHE  1111      45.115  85.342 112.448  1.00  0.00            
ATOM   4500  CB  PHE  1111      46.794  84.274 111.596  1.00  0.00            
ATOM   4501  HB1 PHE  1111      46.103  83.442 111.459  1.00  0.00            
ATOM   4502  HB2 PHE  1111      47.740  83.887 111.973  1.00  0.00            
ATOM   4503  CG  PHE  1111      46.835  84.833 110.114  1.00  0.00            
ATOM   4504  CD1 PHE  1111      48.077  85.272 109.458  1.00  0.00            
ATOM   4505  HD1 PHE  1111      49.001  85.150 110.003  1.00  0.00            
ATOM   4506  CE1 PHE  1111      47.966  85.885 108.192  1.00  0.00            
ATOM   4507  HE1 PHE  1111      48.832  86.296 107.693  1.00  0.00            
ATOM   4508  CZ  PHE  1111      46.682  86.083 107.601  1.00  0.00            
ATOM   4509  HZ  PHE  1111      46.681  86.536 106.620  1.00  0.00            
ATOM   4510  CE2 PHE  1111      45.521  85.419 108.085  1.00  0.00            
ATOM   4511  HE2 PHE  1111      44.580  85.329 107.561  1.00  0.00            
ATOM   4512  CD2 PHE  1111      45.610  84.820 109.390  1.00  0.00            
ATOM   4513  HD2 PHE  1111      44.701  84.368 109.756  1.00  0.00            
ATOM   4514  C   PHE  1111      46.349  84.694 114.075  1.00  0.00            
ATOM   4515  O   PHE  1111      47.241  85.135 114.788  1.00  0.00            
ATOM   4516  N   ASN  1112      45.512  83.708 114.407  1.00  0.00            
ATOM   4517  H   ASN  1112      44.786  83.455 113.752  1.00  0.00            
ATOM   4518  CA  ASN  1112      45.618  82.834 115.514  1.00  0.00            
ATOM   4519  HA  ASN  1112      46.463  83.100 116.149  1.00  0.00            
ATOM   4520  CB  ASN  1112      44.303  83.060 116.312  1.00  0.00            
ATOM   4521  HB1 ASN  1112      44.063  82.199 116.936  1.00  0.00            
ATOM   4522  HB2 ASN  1112      43.425  83.305 115.715  1.00  0.00            
ATOM   4523  CG  ASN  1112      44.438  84.177 117.291  1.00  0.00            
ATOM   4524  OD1 ASN  1112      43.901  85.225 117.067  1.00  0.00            
ATOM   4525  ND2 ASN  1112      45.033  83.982 118.427  1.00  0.00            
ATOM   4526 1HD2 ASN  1112      45.427  83.074 118.631  1.00  0.00            
ATOM   4527 2HD2 ASN  1112      45.206  84.663 119.152  1.00  0.00            
ATOM   4528  C   ASN  1112      45.903  81.386 115.039  1.00  0.00            
ATOM   4529  O   ASN  1112      44.990  80.739 114.501  1.00  0.00            
ATOM   4530  N   LEU  1113      47.106  80.846 115.323  1.00  0.00            
ATOM   4531  H   LEU  1113      47.835  81.447 115.681  1.00  0.00            
ATOM   4532  CA  LEU  1113      47.457  79.481 115.067  1.00  0.00            
ATOM   4533  HA  LEU  1113      46.780  79.157 114.276  1.00  0.00            
ATOM   4534  CB  LEU  1113      48.958  79.291 114.670  1.00  0.00            
ATOM   4535  HB1 LEU  1113      49.200  78.301 114.282  1.00  0.00            
ATOM   4536  HB2 LEU  1113      49.484  79.200 115.620  1.00  0.00            
ATOM   4537  CG  LEU  1113      49.565  80.361 113.715  1.00  0.00            
ATOM   4538  HG  LEU  1113      49.507  81.374 114.113  1.00  0.00            
ATOM   4539  CD1 LEU  1113      50.953  79.886 113.494  1.00  0.00            
ATOM   4540 1HD1 LEU  1113      51.567  80.414 112.765  1.00  0.00            
ATOM   4541 2HD1 LEU  1113      51.531  79.926 114.417  1.00  0.00            
ATOM   4542 3HD1 LEU  1113      50.976  78.835 113.203  1.00  0.00            
ATOM   4543  CD2 LEU  1113      48.929  80.368 112.356  1.00  0.00            
ATOM   4544 1HD2 LEU  1113      47.938  80.811 112.451  1.00  0.00            
ATOM   4545 2HD2 LEU  1113      49.471  80.956 111.616  1.00  0.00            
ATOM   4546 3HD2 LEU  1113      48.813  79.368 111.937  1.00  0.00            
ATOM   4547  C   LEU  1113      47.063  78.675 116.353  1.00  0.00            
ATOM   4548  O   LEU  1113      46.617  79.292 117.334  1.00  0.00            
ATOM   4549  N   GLU  1114      47.175  77.339 116.395  1.00  0.00            
ATOM   4550  H   GLU  1114      47.450  76.861 115.548  1.00  0.00            
ATOM   4551  CA  GLU  1114      47.163  76.512 117.570  1.00  0.00            
ATOM   4552  HA  GLU  1114      47.378  77.193 118.394  1.00  0.00            
ATOM   4553  CB  GLU  1114      45.762  75.840 117.773  1.00  0.00            
ATOM   4554  HB1 GLU  1114      45.060  76.601 118.115  1.00  0.00            
ATOM   4555  HB2 GLU  1114      45.770  75.190 118.647  1.00  0.00            
ATOM   4556  CG  GLU  1114      45.051  74.986 116.677  1.00  0.00            
ATOM   4557  HG1 GLU  1114      45.732  74.215 116.315  1.00  0.00            
ATOM   4558  HG2 GLU  1114      44.894  75.489 115.723  1.00  0.00            
ATOM   4559  CD  GLU  1114      43.824  74.223 117.125  1.00  0.00            
ATOM   4560  OE1 GLU  1114      42.746  74.771 116.759  1.00  0.00            
ATOM   4561  OE2 GLU  1114      43.965  73.207 117.888  1.00  0.00            
ATOM   4562  C   GLU  1114      48.172  75.378 117.369  1.00  0.00            
ATOM   4563  O   GLU  1114      48.587  75.098 116.265  1.00  0.00            
ATOM   4564  N   LYS  1115      48.573  74.695 118.449  1.00  0.00            
ATOM   4565  H   LYS  1115      48.239  74.922 119.374  1.00  0.00            
ATOM   4566  CA  LYS  1115      49.683  73.719 118.344  1.00  0.00            
ATOM   4567  HA  LYS  1115      50.336  74.079 117.548  1.00  0.00            
ATOM   4568  CB  LYS  1115      50.482  73.670 119.655  1.00  0.00            
ATOM   4569  HB1 LYS  1115      49.854  73.123 120.357  1.00  0.00            
ATOM   4570  HB2 LYS  1115      50.497  74.719 119.952  1.00  0.00            
ATOM   4571  CG  LYS  1115      51.885  73.036 119.536  1.00  0.00            
ATOM   4572  HG1 LYS  1115      52.438  73.544 118.746  1.00  0.00            
ATOM   4573  HG2 LYS  1115      51.889  71.980 119.268  1.00  0.00            
ATOM   4574  CD  LYS  1115      52.638  73.442 120.781  1.00  0.00            
ATOM   4575  HD1 LYS  1115      52.027  73.095 121.613  1.00  0.00            
ATOM   4576  HD2 LYS  1115      52.739  74.525 120.857  1.00  0.00            
ATOM   4577  CE  LYS  1115      53.975  72.791 121.010  1.00  0.00            
ATOM   4578  HE1 LYS  1115      54.449  73.306 121.845  1.00  0.00            
ATOM   4579  HE2 LYS  1115      54.583  73.002 120.131  1.00  0.00            
ATOM   4580  NZ  LYS  1115      53.910  71.320 121.350  1.00  0.00            
ATOM   4581  HZ1 LYS  1115      53.641  70.750 120.561  1.00  0.00            
ATOM   4582  HZ2 LYS  1115      54.819  70.934 121.561  1.00  0.00            
ATOM   4583  HZ3 LYS  1115      53.226  71.249 122.090  1.00  0.00            
ATOM   4584  C   LYS  1115      49.244  72.273 118.023  1.00  0.00            
ATOM   4585  O   LYS  1115      48.342  71.716 118.695  1.00  0.00            
ATOM   4586  N   VAL  1116      49.849  71.565 117.067  1.00  0.00            
ATOM   4587  H   VAL  1116      50.726  71.855 116.659  1.00  0.00            
ATOM   4588  CA  VAL  1116      49.225  70.325 116.518  1.00  0.00            
ATOM   4589  HA  VAL  1116      48.139  70.415 116.533  1.00  0.00            
ATOM   4590  CB  VAL  1116      49.547  70.008 115.066  1.00  0.00            
ATOM   4591  HB  VAL  1116      50.630  69.894 115.127  1.00  0.00            
ATOM   4592  CG1 VAL  1116      48.905  68.800 114.448  1.00  0.00            
ATOM   4593 1HG1 VAL  1116      49.205  68.748 113.402  1.00  0.00            
ATOM   4594 2HG1 VAL  1116      49.372  67.891 114.826  1.00  0.00            
ATOM   4595 3HG1 VAL  1116      47.836  68.859 114.654  1.00  0.00            
ATOM   4596  CG2 VAL  1116      49.301  71.297 114.146  1.00  0.00            
ATOM   4597 1HG2 VAL  1116      48.246  71.559 114.061  1.00  0.00            
ATOM   4598 2HG2 VAL  1116      49.747  72.112 114.716  1.00  0.00            
ATOM   4599 3HG2 VAL  1116      49.705  71.140 113.146  1.00  0.00            
ATOM   4600  C   VAL  1116      49.554  69.059 117.405  1.00  0.00            
ATOM   4601  O   VAL  1116      50.715  68.987 117.926  1.00  0.00            
ATOM   4602  N   GLU  1117      48.604  68.094 117.662  1.00  0.00            
ATOM   4603  H   GLU  1117      47.679  68.213 117.274  1.00  0.00            
ATOM   4604  CA  GLU  1117      48.677  66.987 118.658  1.00  0.00            
ATOM   4605  HA  GLU  1117      49.002  67.408 119.610  1.00  0.00            
ATOM   4606  CB  GLU  1117      47.282  66.222 118.822  1.00  0.00            
ATOM   4607  HB1 GLU  1117      47.105  65.673 117.897  1.00  0.00            
ATOM   4608  HB2 GLU  1117      46.526  66.998 118.942  1.00  0.00            
ATOM   4609  CG  GLU  1117      47.183  65.231 120.013  1.00  0.00            
ATOM   4610  HG1 GLU  1117      47.575  65.587 120.966  1.00  0.00            
ATOM   4611  HG2 GLU  1117      47.794  64.355 119.796  1.00  0.00            
ATOM   4612  CD  GLU  1117      45.707  64.833 120.148  1.00  0.00            
ATOM   4613  OE1 GLU  1117      45.106  64.223 119.202  1.00  0.00            
ATOM   4614  OE2 GLU  1117      45.149  65.115 121.254  1.00  0.00            
ATOM   4615  C   GLU  1117      49.768  65.886 118.282  1.00  0.00            
ATOM   4616  O   GLU  1117      50.339  65.152 119.073  1.00  0.00            
ATOM   4617  N   ASN  1118      50.076  65.770 116.950  1.00  0.00            
ATOM   4618  H   ASN  1118      49.734  66.535 116.386  1.00  0.00            
ATOM   4619  CA  ASN  1118      51.050  65.029 116.199  1.00  0.00            
ATOM   4620  HA  ASN  1118      51.729  64.659 116.967  1.00  0.00            
ATOM   4621  CB  ASN  1118      50.399  63.812 115.521  1.00  0.00            
ATOM   4622  HB1 ASN  1118      49.958  64.187 114.598  1.00  0.00            
ATOM   4623  HB2 ASN  1118      49.572  63.440 116.126  1.00  0.00            
ATOM   4624  CG  ASN  1118      51.484  62.780 115.171  1.00  0.00            
ATOM   4625  OD1 ASN  1118      52.656  62.825 115.569  1.00  0.00            
ATOM   4626  ND2 ASN  1118      51.048  61.778 114.452  1.00  0.00            
ATOM   4627 1HD2 ASN  1118      50.094  61.746 114.124  1.00  0.00            
ATOM   4628 2HD2 ASN  1118      51.674  61.074 114.090  1.00  0.00            
ATOM   4629  C   ASN  1118      51.965  65.937 115.282  1.00  0.00            
ATOM   4630  O   ASN  1118      51.745  65.808 114.058  1.00  0.00            
ATOM   4631  N   PRO  1119      52.834  66.860 115.817  1.00  0.00            
ATOM   4632  CD  PRO  1119      53.293  66.960 117.194  1.00  0.00            
ATOM   4633  HD1 PRO  1119      53.468  65.999 117.677  1.00  0.00            
ATOM   4634  HD2 PRO  1119      52.390  67.217 117.747  1.00  0.00            
ATOM   4635  CG  PRO  1119      54.388  68.027 117.216  1.00  0.00            
ATOM   4636  HG1 PRO  1119      55.388  67.623 117.057  1.00  0.00            
ATOM   4637  HG2 PRO  1119      54.438  68.643 118.114  1.00  0.00            
ATOM   4638  CB  PRO  1119      54.025  68.884 116.028  1.00  0.00            
ATOM   4639  HB1 PRO  1119      54.840  69.417 115.539  1.00  0.00            
ATOM   4640  HB2 PRO  1119      53.330  69.708 116.193  1.00  0.00            
ATOM   4641  CA  PRO  1119      53.412  67.916 115.009  1.00  0.00            
ATOM   4642  HA  PRO  1119      52.579  68.410 114.508  1.00  0.00            
ATOM   4643  C   PRO  1119      54.506  67.449 114.014  1.00  0.00            
ATOM   4644  O   PRO  1119      54.767  68.146 113.040  1.00  0.00            
ATOM   4645  N   ALA  1120      55.042  66.203 114.070  1.00  0.00            
ATOM   4646  H   ALA  1120      54.895  65.657 114.906  1.00  0.00            
ATOM   4647  CA  ALA  1120      55.785  65.595 112.974  1.00  0.00            
ATOM   4648  HA  ALA  1120      56.494  66.319 112.572  1.00  0.00            
ATOM   4649  CB  ALA  1120      56.544  64.407 113.533  1.00  0.00            
ATOM   4650  HB1 ALA  1120      55.860  63.705 114.010  1.00  0.00            
ATOM   4651  HB2 ALA  1120      57.272  64.003 112.830  1.00  0.00            
ATOM   4652  HB3 ALA  1120      57.088  64.784 114.399  1.00  0.00            
ATOM   4653  C   ALA  1120      54.933  65.211 111.808  1.00  0.00            
ATOM   4654  O   ALA  1120      55.498  65.141 110.727  1.00  0.00            
ATOM   4655  N   GLU  1121      53.636  64.910 111.902  1.00  0.00            
ATOM   4656  H   GLU  1121      53.134  64.942 112.778  1.00  0.00            
ATOM   4657  CA  GLU  1121      52.867  64.601 110.722  1.00  0.00            
ATOM   4658  HA  GLU  1121      53.449  63.887 110.138  1.00  0.00            
ATOM   4659  CB  GLU  1121      51.434  64.045 111.087  1.00  0.00            
ATOM   4660  HB1 GLU  1121      50.770  64.845 111.413  1.00  0.00            
ATOM   4661  HB2 GLU  1121      51.425  63.320 111.901  1.00  0.00            
ATOM   4662  CG  GLU  1121      50.733  63.254 109.968  1.00  0.00            
ATOM   4663  HG1 GLU  1121      50.305  63.951 109.248  1.00  0.00            
ATOM   4664  HG2 GLU  1121      49.942  62.609 110.352  1.00  0.00            
ATOM   4665  CD  GLU  1121      51.597  62.318 109.198  1.00  0.00            
ATOM   4666  OE1 GLU  1121      52.649  61.848 109.725  1.00  0.00            
ATOM   4667  OE2 GLU  1121      51.322  62.039 108.024  1.00  0.00            
ATOM   4668  C   GLU  1121      52.762  65.857 109.857  1.00  0.00            
ATOM   4669  O   GLU  1121      52.625  65.740 108.627  1.00  0.00            
ATOM   4670  N   VAL  1122      52.782  67.024 110.498  1.00  0.00            
ATOM   4671  H   VAL  1122      52.712  66.990 111.505  1.00  0.00            
ATOM   4672  CA  VAL  1122      52.823  68.323 109.780  1.00  0.00            
ATOM   4673  HA  VAL  1122      51.985  68.363 109.084  1.00  0.00            
ATOM   4674  CB  VAL  1122      52.526  69.503 110.768  1.00  0.00            
ATOM   4675  HB  VAL  1122      53.437  69.694 111.336  1.00  0.00            
ATOM   4676  CG1 VAL  1122      52.018  70.803 110.047  1.00  0.00            
ATOM   4677 1HG1 VAL  1122      52.894  71.300 109.629  1.00  0.00            
ATOM   4678 2HG1 VAL  1122      51.218  70.566 109.345  1.00  0.00            
ATOM   4679 3HG1 VAL  1122      51.574  71.420 110.828  1.00  0.00            
ATOM   4680  CG2 VAL  1122      51.465  69.074 111.868  1.00  0.00            
ATOM   4681 1HG2 VAL  1122      51.196  69.889 112.541  1.00  0.00            
ATOM   4682 2HG2 VAL  1122      50.579  68.755 111.320  1.00  0.00            
ATOM   4683 3HG2 VAL  1122      51.880  68.311 112.526  1.00  0.00            
ATOM   4684  C   VAL  1122      54.211  68.535 109.108  1.00  0.00            
ATOM   4685  O   VAL  1122      54.268  68.959 107.935  1.00  0.00            
ATOM   4686  N   ILE  1123      55.283  68.269 109.860  1.00  0.00            
ATOM   4687  H   ILE  1123      55.152  67.723 110.700  1.00  0.00            
ATOM   4688  CA  ILE  1123      56.578  68.435 109.234  1.00  0.00            
ATOM   4689  HA  ILE  1123      56.562  69.455 108.852  1.00  0.00            
ATOM   4690  CB  ILE  1123      57.655  68.149 110.292  1.00  0.00            
ATOM   4691  HB  ILE  1123      57.420  67.231 110.832  1.00  0.00            
ATOM   4692  CG2 ILE  1123      59.032  68.066 109.617  1.00  0.00            
ATOM   4693 1HG2 ILE  1123      59.847  68.106 110.340  1.00  0.00            
ATOM   4694 2HG2 ILE  1123      59.131  67.102 109.119  1.00  0.00            
ATOM   4695 3HG2 ILE  1123      59.104  68.744 108.766  1.00  0.00            
ATOM   4696  CG1 ILE  1123      57.531  69.375 111.207  1.00  0.00            
ATOM   4697 1HG1 ILE  1123      56.514  69.615 111.517  1.00  0.00            
ATOM   4698 2HG1 ILE  1123      57.940  70.270 110.738  1.00  0.00            
ATOM   4699  CD  ILE  1123      58.336  69.309 112.518  1.00  0.00            
ATOM   4700  HD1 ILE  1123      57.872  68.473 113.040  1.00  0.00            
ATOM   4701  HD2 ILE  1123      59.403  69.177 112.339  1.00  0.00            
ATOM   4702  HD3 ILE  1123      58.180  70.236 113.070  1.00  0.00            
ATOM   4703  C   ILE  1123      56.804  67.474 108.054  1.00  0.00            
ATOM   4704  O   ILE  1123      57.357  67.901 107.059  1.00  0.00            
ATOM   4705  N   ARG  1124      56.297  66.255 108.081  1.00  0.00            
ATOM   4706  H   ARG  1124      55.994  65.973 109.002  1.00  0.00            
ATOM   4707  CA  ARG  1124      56.388  65.308 106.928  1.00  0.00            
ATOM   4708  HA  ARG  1124      57.448  65.324 106.677  1.00  0.00            
ATOM   4709  CB  ARG  1124      55.928  63.863 107.401  1.00  0.00            
ATOM   4710  HB1 ARG  1124      55.902  63.314 106.460  1.00  0.00            
ATOM   4711  HB2 ARG  1124      54.916  63.866 107.804  1.00  0.00            
ATOM   4712  CG  ARG  1124      56.924  63.146 108.369  1.00  0.00            
ATOM   4713  HG1 ARG  1124      56.935  63.691 109.313  1.00  0.00            
ATOM   4714  HG2 ARG  1124      57.872  62.972 107.860  1.00  0.00            
ATOM   4715  CD  ARG  1124      56.373  61.733 108.631  1.00  0.00            
ATOM   4716  HD1 ARG  1124      57.201  61.158 109.046  1.00  0.00            
ATOM   4717  HD2 ARG  1124      55.971  61.289 107.720  1.00  0.00            
ATOM   4718  NE  ARG  1124      55.359  61.758 109.668  1.00  0.00            
ATOM   4719  HE  ARG  1124      54.387  61.659 109.411  1.00  0.00            
ATOM   4720  CZ  ARG  1124      55.576  61.719 110.943  1.00  0.00            
ATOM   4721  NH1 ARG  1124      56.754  61.678 111.531  1.00  0.00            
ATOM   4722 1HH1 ARG  1124      57.550  61.574 110.918  1.00  0.00            
ATOM   4723 2HH1 ARG  1124      56.737  61.419 112.507  1.00  0.00            
ATOM   4724  NH2 ARG  1124      54.572  61.758 111.716  1.00  0.00            
ATOM   4725 1HH2 ARG  1124      53.628  61.919 111.395  1.00  0.00            
ATOM   4726 2HH2 ARG  1124      54.738  61.642 112.706  1.00  0.00            
ATOM   4727  C   ARG  1124      55.629  65.811 105.677  1.00  0.00            
ATOM   4728  O   ARG  1124      56.119  65.951 104.569  1.00  0.00            
ATOM   4729  N   GLU  1125      54.356  66.155 105.862  1.00  0.00            
ATOM   4730  H   GLU  1125      53.975  66.051 106.792  1.00  0.00            
ATOM   4731  CA  GLU  1125      53.555  66.744 104.785  1.00  0.00            
ATOM   4732  HA  GLU  1125      53.438  66.079 103.929  1.00  0.00            
ATOM   4733  CB  GLU  1125      52.213  66.969 105.468  1.00  0.00            
ATOM   4734  HB1 GLU  1125      52.270  67.844 106.115  1.00  0.00            
ATOM   4735  HB2 GLU  1125      51.895  66.105 106.051  1.00  0.00            
ATOM   4736  CG  GLU  1125      51.170  67.338 104.407  1.00  0.00            
ATOM   4737  HG1 GLU  1125      51.289  66.681 103.544  1.00  0.00            
ATOM   4738  HG2 GLU  1125      51.304  68.346 104.014  1.00  0.00            
ATOM   4739  CD  GLU  1125      49.713  67.275 104.916  1.00  0.00            
ATOM   4740  OE1 GLU  1125      49.109  68.347 105.016  1.00  0.00            
ATOM   4741  OE2 GLU  1125      49.122  66.186 104.967  1.00  0.00            
ATOM   4742  C   GLU  1125      54.087  68.138 104.176  1.00  0.00            
ATOM   4743  O   GLU  1125      53.952  68.353 102.988  1.00  0.00            
ATOM   4744  N   LEU  1126      54.795  68.997 104.980  1.00  0.00            
ATOM   4745  H   LEU  1126      54.859  68.868 105.980  1.00  0.00            
ATOM   4746  CA  LEU  1126      55.463  70.149 104.413  1.00  0.00            
ATOM   4747  HA  LEU  1126      54.786  70.844 103.916  1.00  0.00            
ATOM   4748  CB  LEU  1126      56.197  70.926 105.538  1.00  0.00            
ATOM   4749  HB1 LEU  1126      57.013  70.359 105.987  1.00  0.00            
ATOM   4750  HB2 LEU  1126      55.436  71.093 106.301  1.00  0.00            
ATOM   4751  CG  LEU  1126      56.642  72.340 105.173  1.00  0.00            
ATOM   4752  HG  LEU  1126      55.892  72.852 104.570  1.00  0.00            
ATOM   4753  CD1 LEU  1126      56.890  73.170 106.441  1.00  0.00            
ATOM   4754 1HD1 LEU  1126      57.425  74.081 106.174  1.00  0.00            
ATOM   4755 2HD1 LEU  1126      55.972  73.546 106.892  1.00  0.00            
ATOM   4756 3HD1 LEU  1126      57.498  72.566 107.114  1.00  0.00            
ATOM   4757  CD2 LEU  1126      57.967  72.386 104.355  1.00  0.00            
ATOM   4758 1HD2 LEU  1126      58.754  72.064 105.037  1.00  0.00            
ATOM   4759 2HD2 LEU  1126      58.086  71.694 103.522  1.00  0.00            
ATOM   4760 3HD2 LEU  1126      58.027  73.450 104.124  1.00  0.00            
ATOM   4761  C   LEU  1126      56.457  69.684 103.384  1.00  0.00            
ATOM   4762  O   LEU  1126      56.431  70.169 102.250  1.00  0.00            
ATOM   4763  N   ILE  1127      57.315  68.747 103.830  1.00  0.00            
ATOM   4764  H   ILE  1127      57.182  68.291 104.721  1.00  0.00            
ATOM   4765  CA  ILE  1127      58.456  68.272 102.952  1.00  0.00            
ATOM   4766  HA  ILE  1127      58.986  69.122 102.523  1.00  0.00            
ATOM   4767  CB  ILE  1127      59.522  67.385 103.676  1.00  0.00            
ATOM   4768  HB  ILE  1127      58.956  66.508 103.992  1.00  0.00            
ATOM   4769  CG2 ILE  1127      60.594  66.843 102.652  1.00  0.00            
ATOM   4770 1HG2 ILE  1127      61.317  66.238 103.200  1.00  0.00            
ATOM   4771 2HG2 ILE  1127      60.209  66.300 101.789  1.00  0.00            
ATOM   4772 3HG2 ILE  1127      61.148  67.671 102.211  1.00  0.00            
ATOM   4773  CG1 ILE  1127      60.142  68.018 104.916  1.00  0.00            
ATOM   4774 1HG1 ILE  1127      59.455  68.732 105.369  1.00  0.00            
ATOM   4775 2HG1 ILE  1127      60.940  68.572 104.422  1.00  0.00            
ATOM   4776  CD  ILE  1127      60.685  67.109 105.973  1.00  0.00            
ATOM   4777  HD1 ILE  1127      59.874  66.496 106.366  1.00  0.00            
ATOM   4778  HD2 ILE  1127      61.456  66.456 105.561  1.00  0.00            
ATOM   4779  HD3 ILE  1127      61.132  67.654 106.804  1.00  0.00            
ATOM   4780  C   ILE  1127      57.842  67.521 101.768  1.00  0.00            
ATOM   4781  O   ILE  1127      58.266  67.823 100.603  1.00  0.00            
ATOM   4782  N   ALA  1128      56.755  66.787 101.973  1.00  0.00            
ATOM   4783  H   ALA  1128      56.354  66.725 102.898  1.00  0.00            
ATOM   4784  CA  ALA  1128      55.954  66.189 100.852  1.00  0.00            
ATOM   4785  HA  ALA  1128      56.621  65.461 100.389  1.00  0.00            
ATOM   4786  CB  ALA  1128      54.730  65.496 101.471  1.00  0.00            
ATOM   4787  HB1 ALA  1128      54.083  66.244 101.929  1.00  0.00            
ATOM   4788  HB2 ALA  1128      54.106  65.114 100.664  1.00  0.00            
ATOM   4789  HB3 ALA  1128      55.101  64.724 102.147  1.00  0.00            
ATOM   4790  C   ALA  1128      55.453  67.205  99.806  1.00  0.00            
ATOM   4791  O   ALA  1128      55.715  67.036  98.595  1.00  0.00            
ATOM   4792  N   TYR  1129      54.892  68.349 100.291  1.00  0.00            
ATOM   4793  H   TYR  1129      54.729  68.523 101.273  1.00  0.00            
ATOM   4794  CA  TYR  1129      54.425  69.462  99.425  1.00  0.00            
ATOM   4795  HA  TYR  1129      53.983  69.005  98.540  1.00  0.00            
ATOM   4796  CB  TYR  1129      53.296  70.340 100.062  1.00  0.00            
ATOM   4797  HB1 TYR  1129      53.406  71.370  99.722  1.00  0.00            
ATOM   4798  HB2 TYR  1129      53.516  70.254 101.126  1.00  0.00            
ATOM   4799  CG  TYR  1129      51.903  69.747  99.849  1.00  0.00            
ATOM   4800  CD1 TYR  1129      51.565  68.669 100.670  1.00  0.00            
ATOM   4801  HD1 TYR  1129      52.247  68.241 101.390  1.00  0.00            
ATOM   4802  CE1 TYR  1129      50.245  68.167 100.658  1.00  0.00            
ATOM   4803  HE1 TYR  1129      50.051  67.235 101.167  1.00  0.00            
ATOM   4804  CZ  TYR  1129      49.320  68.683  99.659  1.00  0.00            
ATOM   4805  OH  TYR  1129      48.122  68.109  99.480  1.00  0.00            
ATOM   4806  HH  TYR  1129      47.952  67.467 100.174  1.00  0.00            
ATOM   4807  CE2 TYR  1129      49.671  69.763  98.822  1.00  0.00            
ATOM   4808  HE2 TYR  1129      49.001  70.163  98.076  1.00  0.00            
ATOM   4809  CD2 TYR  1129      50.979  70.290  98.948  1.00  0.00            
ATOM   4810  HD2 TYR  1129      51.295  71.123  98.338  1.00  0.00            
ATOM   4811  C   TYR  1129      55.563  70.316  98.899  1.00  0.00            
ATOM   4812  O   TYR  1129      55.453  71.075  97.906  1.00  0.00            
ATOM   4813  N   ALA  1130      56.751  70.311  99.542  1.00  0.00            
ATOM   4814  H   ALA  1130      56.869  69.775 100.390  1.00  0.00            
ATOM   4815  CA  ALA  1130      57.935  70.932  98.996  1.00  0.00            
ATOM   4816  HA  ALA  1130      57.761  71.980  98.750  1.00  0.00            
ATOM   4817  CB  ALA  1130      59.009  71.025 100.155  1.00  0.00            
ATOM   4818  HB1 ALA  1130      59.036  70.061 100.663  1.00  0.00            
ATOM   4819  HB2 ALA  1130      59.991  71.271  99.751  1.00  0.00            
ATOM   4820  HB3 ALA  1130      58.702  71.795 100.863  1.00  0.00            
ATOM   4821  C   ALA  1130      58.387  70.077  97.741  1.00  0.00            
ATOM   4822  O   ALA  1130      58.603  70.505  96.622  1.00  0.00            
ATOM   4823  N   LEU  1131      58.509  68.773  97.917  1.00  0.00            
ATOM   4824  H   LEU  1131      58.471  68.414  98.860  1.00  0.00            
ATOM   4825  CA  LEU  1131      58.904  67.845  96.827  1.00  0.00            
ATOM   4826  HA  LEU  1131      59.803  68.119  96.274  1.00  0.00            
ATOM   4827  CB  LEU  1131      59.134  66.492  97.446  1.00  0.00            
ATOM   4828  HB1 LEU  1131      59.168  65.815  96.593  1.00  0.00            
ATOM   4829  HB2 LEU  1131      58.336  66.194  98.126  1.00  0.00            
ATOM   4830  CG  LEU  1131      60.366  66.380  98.363  1.00  0.00            
ATOM   4831  HG  LEU  1131      60.266  67.227  99.041  1.00  0.00            
ATOM   4832  CD1 LEU  1131      60.243  65.008  99.114  1.00  0.00            
ATOM   4833 1HD1 LEU  1131      60.379  64.247  98.345  1.00  0.00            
ATOM   4834 2HD1 LEU  1131      60.992  64.862  99.892  1.00  0.00            
ATOM   4835 3HD1 LEU  1131      59.338  65.005  99.722  1.00  0.00            
ATOM   4836  CD2 LEU  1131      61.672  66.461  97.601  1.00  0.00            
ATOM   4837 1HD2 LEU  1131      62.566  66.530  98.221  1.00  0.00            
ATOM   4838 2HD2 LEU  1131      61.751  65.473  97.146  1.00  0.00            
ATOM   4839 3HD2 LEU  1131      61.706  67.146  96.754  1.00  0.00            
ATOM   4840  C   LEU  1131      57.886  67.855  95.695  1.00  0.00            
ATOM   4841  O   LEU  1131      58.279  67.699  94.550  1.00  0.00            
ATOM   4842  N   ASP  1132      56.586  68.039  95.933  1.00  0.00            
ATOM   4843  H   ASP  1132      56.320  68.267  96.880  1.00  0.00            
ATOM   4844  CA  ASP  1132      55.529  68.221  94.950  1.00  0.00            
ATOM   4845  HA  ASP  1132      55.633  67.413  94.226  1.00  0.00            
ATOM   4846  CB  ASP  1132      54.111  68.104  95.598  1.00  0.00            
ATOM   4847  HB1 ASP  1132      53.938  68.886  96.337  1.00  0.00            
ATOM   4848  HB2 ASP  1132      53.837  67.138  96.024  1.00  0.00            
ATOM   4849  CG  ASP  1132      52.963  68.452  94.590  1.00  0.00            
ATOM   4850  OD1 ASP  1132      52.504  67.526  93.874  1.00  0.00            
ATOM   4851  OD2 ASP  1132      52.621  69.661  94.463  1.00  0.00            
ATOM   4852  C   ASP  1132      55.607  69.646  94.256  1.00  0.00            
ATOM   4853  O   ASP  1132      55.363  69.849  93.030  1.00  0.00            
ATOM   4854  N   THR  1133      56.038  70.723  95.014  1.00  0.00            
ATOM   4855  H   THR  1133      56.316  70.596  95.977  1.00  0.00            
ATOM   4856  CA  THR  1133      56.309  72.013  94.423  1.00  0.00            
ATOM   4857  HA  THR  1133      55.465  72.295  93.794  1.00  0.00            
ATOM   4858  CB  THR  1133      56.476  73.074  95.450  1.00  0.00            
ATOM   4859  HB  THR  1133      57.305  72.810  96.106  1.00  0.00            
ATOM   4860  CG2 THR  1133      56.694  74.445  94.802  1.00  0.00            
ATOM   4861 1HG2 THR  1133      55.787  74.777  94.297  1.00  0.00            
ATOM   4862 2HG2 THR  1133      56.905  75.195  95.564  1.00  0.00            
ATOM   4863 3HG2 THR  1133      57.496  74.504  94.066  1.00  0.00            
ATOM   4864  OG1 THR  1133      55.329  73.111  96.213  1.00  0.00            
ATOM   4865  HG1 THR  1133      55.322  72.306  96.736  1.00  0.00            
ATOM   4866  C   THR  1133      57.481  71.968  93.461  1.00  0.00            
ATOM   4867  O   THR  1133      57.450  72.491  92.352  1.00  0.00            
ATOM   4868  N   ILE  1134      58.546  71.227  93.859  1.00  0.00            
ATOM   4869  H   ILE  1134      58.588  70.762  94.755  1.00  0.00            
ATOM   4870  CA  ILE  1134      59.768  71.009  93.053  1.00  0.00            
ATOM   4871  HA  ILE  1134      60.164  71.988  92.781  1.00  0.00            
ATOM   4872  CB  ILE  1134      60.879  70.336  93.848  1.00  0.00            
ATOM   4873  HB  ILE  1134      60.459  69.517  94.433  1.00  0.00            
ATOM   4874  CG2 ILE  1134      62.031  69.806  92.941  1.00  0.00            
ATOM   4875 1HG2 ILE  1134      62.628  69.132  93.556  1.00  0.00            
ATOM   4876 2HG2 ILE  1134      61.674  69.232  92.086  1.00  0.00            
ATOM   4877 3HG2 ILE  1134      62.668  70.610  92.572  1.00  0.00            
ATOM   4878  CG1 ILE  1134      61.434  71.405  94.782  1.00  0.00            
ATOM   4879 1HG1 ILE  1134      60.579  71.700  95.391  1.00  0.00            
ATOM   4880 2HG1 ILE  1134      61.771  72.286  94.235  1.00  0.00            
ATOM   4881  CD  ILE  1134      62.453  71.090  95.833  1.00  0.00            
ATOM   4882  HD1 ILE  1134      62.021  70.426  96.582  1.00  0.00            
ATOM   4883  HD2 ILE  1134      63.336  70.567  95.467  1.00  0.00            
ATOM   4884  HD3 ILE  1134      62.683  71.959  96.450  1.00  0.00            
ATOM   4885  C   ILE  1134      59.430  70.215  91.757  1.00  0.00            
ATOM   4886  O   ILE  1134      59.875  70.624  90.712  1.00  0.00            
ATOM   4887  N   ALA  1135      58.552  69.259  91.936  1.00  0.00            
ATOM   4888  H   ALA  1135      58.292  69.029  92.884  1.00  0.00            
ATOM   4889  CA  ALA  1135      57.919  68.519  90.848  1.00  0.00            
ATOM   4890  HA  ALA  1135      58.721  68.193  90.185  1.00  0.00            
ATOM   4891  CB  ALA  1135      57.125  67.370  91.428  1.00  0.00            
ATOM   4892  HB1 ALA  1135      56.589  66.872  90.620  1.00  0.00            
ATOM   4893  HB2 ALA  1135      57.765  66.585  91.830  1.00  0.00            
ATOM   4894  HB3 ALA  1135      56.402  67.651  92.195  1.00  0.00            
ATOM   4895  C   ALA  1135      57.049  69.330  89.814  1.00  0.00            
ATOM   4896  O   ALA  1135      57.132  69.069  88.598  1.00  0.00            
ATOM   4897  N   GLU  1136      56.144  70.239  90.281  1.00  0.00            
ATOM   4898  H   GLU  1136      56.191  70.524  91.248  1.00  0.00            
ATOM   4899  CA  GLU  1136      55.379  71.064  89.361  1.00  0.00            
ATOM   4900  HA  GLU  1136      55.031  70.512  88.487  1.00  0.00            
ATOM   4901  CB  GLU  1136      54.204  71.575  90.167  1.00  0.00            
ATOM   4902  HB1 GLU  1136      54.520  71.998  91.121  1.00  0.00            
ATOM   4903  HB2 GLU  1136      53.615  70.679  90.360  1.00  0.00            
ATOM   4904  CG  GLU  1136      53.384  72.603  89.421  1.00  0.00            
ATOM   4905  HG1 GLU  1136      53.313  72.023  88.501  1.00  0.00            
ATOM   4906  HG2 GLU  1136      54.056  73.445  89.258  1.00  0.00            
ATOM   4907  CD  GLU  1136      52.022  72.989  90.102  1.00  0.00            
ATOM   4908  OE1 GLU  1136      51.769  74.216  90.301  1.00  0.00            
ATOM   4909  OE2 GLU  1136      51.115  72.127  90.282  1.00  0.00            
ATOM   4910  C   GLU  1136      56.237  72.152  88.674  1.00  0.00            
ATOM   4911  O   GLU  1136      56.173  72.445  87.459  1.00  0.00            
ATOM   4912  N   ASN  1137      57.208  72.796  89.424  1.00  0.00            
ATOM   4913  H   ASN  1137      57.314  72.525  90.392  1.00  0.00            
ATOM   4914  CA  ASN  1137      58.258  73.619  88.804  1.00  0.00            
ATOM   4915  HA  ASN  1137      57.878  74.498  88.284  1.00  0.00            
ATOM   4916  CB  ASN  1137      59.273  74.052  89.800  1.00  0.00            
ATOM   4917  HB1 ASN  1137      60.116  74.382  89.192  1.00  0.00            
ATOM   4918  HB2 ASN  1137      59.566  73.235  90.459  1.00  0.00            
ATOM   4919  CG  ASN  1137      58.827  75.235  90.552  1.00  0.00            
ATOM   4920  OD1 ASN  1137      59.228  76.362  90.224  1.00  0.00            
ATOM   4921  ND2 ASN  1137      58.010  75.102  91.593  1.00  0.00            
ATOM   4922 1HD2 ASN  1137      57.845  74.140  91.853  1.00  0.00            
ATOM   4923 2HD2 ASN  1137      57.632  75.853  92.152  1.00  0.00            
ATOM   4924  C   ASN  1137      59.014  72.911  87.641  1.00  0.00            
ATOM   4925  O   ASN  1137      59.309  73.492  86.555  1.00  0.00            
ATOM   4926  N   GLN  1138      59.526  71.677  87.916  1.00  0.00            
ATOM   4927  H   GLN  1138      59.258  71.195  88.762  1.00  0.00            
ATOM   4928  CA  GLN  1138      60.130  70.811  86.906  1.00  0.00            
ATOM   4929  HA  GLN  1138      60.839  71.346  86.273  1.00  0.00            
ATOM   4930  CB  GLN  1138      60.925  69.621  87.553  1.00  0.00            
ATOM   4931  HB1 GLN  1138      61.074  68.769  86.889  1.00  0.00            
ATOM   4932  HB2 GLN  1138      60.322  69.232  88.373  1.00  0.00            
ATOM   4933  CG  GLN  1138      62.311  70.098  88.075  1.00  0.00            
ATOM   4934  HG1 GLN  1138      62.826  69.246  88.517  1.00  0.00            
ATOM   4935  HG2 GLN  1138      62.226  70.843  88.866  1.00  0.00            
ATOM   4936  CD  GLN  1138      63.242  70.550  86.994  1.00  0.00            
ATOM   4937  OE1 GLN  1138      63.734  69.761  86.170  1.00  0.00            
ATOM   4938  NE2 GLN  1138      63.503  71.782  86.822  1.00  0.00            
ATOM   4939 1HE2 GLN  1138      63.147  72.418  87.521  1.00  0.00            
ATOM   4940 2HE2 GLN  1138      64.089  72.023  86.036  1.00  0.00            
ATOM   4941  C   GLN  1138      59.257  70.315  85.779  1.00  0.00            
ATOM   4942  O   GLN  1138      59.725  70.308  84.626  1.00  0.00            
ATOM   4943  N   ALA  1139      58.004  69.999  86.012  1.00  0.00            
ATOM   4944  H   ALA  1139      57.654  70.030  86.960  1.00  0.00            
ATOM   4945  CA  ALA  1139      57.084  69.753  84.947  1.00  0.00            
ATOM   4946  HA  ALA  1139      57.562  69.000  84.320  1.00  0.00            
ATOM   4947  CB  ALA  1139      55.730  69.211  85.512  1.00  0.00            
ATOM   4948  HB1 ALA  1139      55.184  68.712  84.712  1.00  0.00            
ATOM   4949  HB2 ALA  1139      55.885  68.464  86.290  1.00  0.00            
ATOM   4950  HB3 ALA  1139      55.162  70.047  85.920  1.00  0.00            
ATOM   4951  C   ALA  1139      56.908  71.053  84.047  1.00  0.00            
ATOM   4952  O   ALA  1139      57.011  70.979  82.822  1.00  0.00            
ATOM   4953  N   LYS  1140      56.949  72.266  84.609  1.00  0.00            
ATOM   4954  H   LYS  1140      56.756  72.263  85.600  1.00  0.00            
ATOM   4955  CA  LYS  1140      57.046  73.503  83.918  1.00  0.00            
ATOM   4956  HA  LYS  1140      56.364  73.593  83.073  1.00  0.00            
ATOM   4957  CB  LYS  1140      56.723  74.620  84.896  1.00  0.00            
ATOM   4958  HB1 LYS  1140      57.506  74.802  85.632  1.00  0.00            
ATOM   4959  HB2 LYS  1140      55.851  74.356  85.494  1.00  0.00            
ATOM   4960  CG  LYS  1140      56.449  76.054  84.388  1.00  0.00            
ATOM   4961  HG1 LYS  1140      55.499  76.042  83.854  1.00  0.00            
ATOM   4962  HG2 LYS  1140      57.256  76.312  83.702  1.00  0.00            
ATOM   4963  CD  LYS  1140      56.397  77.158  85.472  1.00  0.00            
ATOM   4964  HD1 LYS  1140      56.320  78.076  84.889  1.00  0.00            
ATOM   4965  HD2 LYS  1140      57.373  77.126  85.956  1.00  0.00            
ATOM   4966  CE  LYS  1140      55.339  77.131  86.560  1.00  0.00            
ATOM   4967  HE1 LYS  1140      55.505  78.048  87.127  1.00  0.00            
ATOM   4968  HE2 LYS  1140      55.505  76.262  87.196  1.00  0.00            
ATOM   4969  NZ  LYS  1140      53.861  77.112  86.100  1.00  0.00            
ATOM   4970  HZ1 LYS  1140      53.648  76.158  85.845  1.00  0.00            
ATOM   4971  HZ2 LYS  1140      53.179  77.414  86.780  1.00  0.00            
ATOM   4972  HZ3 LYS  1140      53.686  77.542  85.203  1.00  0.00            
ATOM   4973  C   LYS  1140      58.405  73.773  83.255  1.00  0.00            
ATOM   4974  O   LYS  1140      58.427  74.439  82.222  1.00  0.00            
ATOM   4975  N   ASN  1141      59.521  73.241  83.768  1.00  0.00            
ATOM   4976  H   ASN  1141      59.455  72.811  84.680  1.00  0.00            
ATOM   4977  CA  ASN  1141      60.859  73.261  83.146  1.00  0.00            
ATOM   4978  HA  ASN  1141      61.177  74.260  82.846  1.00  0.00            
ATOM   4979  CB  ASN  1141      61.869  72.944  84.194  1.00  0.00            
ATOM   4980  HB1 ASN  1141      61.912  71.911  84.539  1.00  0.00            
ATOM   4981  HB2 ASN  1141      61.542  73.414  85.121  1.00  0.00            
ATOM   4982  CG  ASN  1141      63.295  73.416  83.934  1.00  0.00            
ATOM   4983  OD1 ASN  1141      64.242  72.667  83.766  1.00  0.00            
ATOM   4984  ND2 ASN  1141      63.455  74.680  83.930  1.00  0.00            
ATOM   4985 1HD2 ASN  1141      62.646  75.217  84.209  1.00  0.00            
ATOM   4986 2HD2 ASN  1141      64.359  75.012  83.625  1.00  0.00            
ATOM   4987  C   ASN  1141      60.951  72.410  81.837  1.00  0.00            
ATOM   4988  O   ASN  1141      61.497  72.844  80.782  1.00  0.00            
ATOM   4989  N   GLU  1142      60.395  71.186  81.882  1.00  0.00            
ATOM   4990  H   GLU  1142      60.040  70.926  82.791  1.00  0.00            
ATOM   4991  CA  GLU  1142      60.218  70.270  80.701  1.00  0.00            
ATOM   4992  HA  GLU  1142      61.118  70.038  80.132  1.00  0.00            
ATOM   4993  CB  GLU  1142      59.845  68.914  81.232  1.00  0.00            
ATOM   4994  HB1 GLU  1142      58.838  69.020  81.637  1.00  0.00            
ATOM   4995  HB2 GLU  1142      60.496  68.695  82.079  1.00  0.00            
ATOM   4996  CG  GLU  1142      59.949  67.761  80.249  1.00  0.00            
ATOM   4997  HG1 GLU  1142      59.279  67.804  79.391  1.00  0.00            
ATOM   4998  HG2 GLU  1142      59.565  66.938  80.852  1.00  0.00            
ATOM   4999  CD  GLU  1142      61.365  67.291  79.972  1.00  0.00            
ATOM   5000  OE1 GLU  1142      62.165  67.812  79.069  1.00  0.00            
ATOM   5001  OE2 GLU  1142      61.787  66.288  80.653  1.00  0.00            
ATOM   5002  C   GLU  1142      59.287  70.921  79.722  1.00  0.00            
ATOM   5003  O   GLU  1142      59.515  70.854  78.475  1.00  0.00            
ATOM   5004  N   HIS  1143      58.265  71.595  80.214  1.00  0.00            
ATOM   5005  H   HIS  1143      58.162  71.628  81.218  1.00  0.00            
ATOM   5006  CA  HIS  1143      57.239  72.249  79.387  1.00  0.00            
ATOM   5007  HA  HIS  1143      56.857  71.530  78.663  1.00  0.00            
ATOM   5008  CB  HIS  1143      56.000  72.748  80.183  1.00  0.00            
ATOM   5009  HB1 HIS  1143      56.278  73.277  81.094  1.00  0.00            
ATOM   5010  HB2 HIS  1143      55.412  71.875  80.467  1.00  0.00            
ATOM   5011  CG  HIS  1143      55.087  73.542  79.273  1.00  0.00            
ATOM   5012  ND1 HIS  1143      54.407  73.034  78.136  1.00  0.00            
ATOM   5013  CE1 HIS  1143      53.580  74.013  77.714  1.00  0.00            
ATOM   5014  HE1 HIS  1143      52.915  74.049  76.864  1.00  0.00            
ATOM   5015  NE2 HIS  1143      53.838  75.114  78.426  1.00  0.00            
ATOM   5016  HE2 HIS  1143      53.531  76.062  78.260  1.00  0.00            
ATOM   5017  CD2 HIS  1143      54.776  74.838  79.409  1.00  0.00            
ATOM   5018  HD2 HIS  1143      55.151  75.420  80.238  1.00  0.00            
ATOM   5019  C   HIS  1143      57.904  73.473  78.595  1.00  0.00            
ATOM   5020  O   HIS  1143      57.804  73.640  77.397  1.00  0.00            
ATOM   5021  N   LEU  1144      58.463  74.382  79.389  1.00  0.00            
ATOM   5022  H   LEU  1144      58.403  74.331  80.396  1.00  0.00            
ATOM   5023  CA  LEU  1144      58.988  75.654  78.857  1.00  0.00            
ATOM   5024  HA  LEU  1144      58.245  76.073  78.179  1.00  0.00            
ATOM   5025  CB  LEU  1144      59.233  76.725  79.966  1.00  0.00            
ATOM   5026  HB1 LEU  1144      59.852  77.521  79.551  1.00  0.00            
ATOM   5027  HB2 LEU  1144      59.964  76.379  80.696  1.00  0.00            
ATOM   5028  CG  LEU  1144      57.983  77.310  80.713  1.00  0.00            
ATOM   5029  HG  LEU  1144      57.373  76.468  81.041  1.00  0.00            
ATOM   5030  CD1 LEU  1144      58.496  78.140  81.882  1.00  0.00            
ATOM   5031 1HD1 LEU  1144      59.084  78.961  81.473  1.00  0.00            
ATOM   5032 2HD1 LEU  1144      57.639  78.519  82.439  1.00  0.00            
ATOM   5033 3HD1 LEU  1144      59.175  77.475  82.414  1.00  0.00            
ATOM   5034  CD2 LEU  1144      57.210  78.295  79.745  1.00  0.00            
ATOM   5035 1HD2 LEU  1144      56.369  78.679  80.323  1.00  0.00            
ATOM   5036 2HD2 LEU  1144      57.794  79.177  79.483  1.00  0.00            
ATOM   5037 3HD2 LEU  1144      56.897  77.749  78.855  1.00  0.00            
ATOM   5038  C   LEU  1144      60.115  75.403  77.883  1.00  0.00            
ATOM   5039  O   LEU  1144      60.126  76.081  76.871  1.00  0.00            
ATOM   5040  N   GLN  1145      60.951  74.364  78.027  1.00  0.00            
ATOM   5041  H   GLN  1145      60.810  73.900  78.913  1.00  0.00            
ATOM   5042  CA  GLN  1145      61.921  73.941  76.973  1.00  0.00            
ATOM   5043  HA  GLN  1145      62.471  74.799  76.587  1.00  0.00            
ATOM   5044  CB  GLN  1145      63.023  73.025  77.561  1.00  0.00            
ATOM   5045  HB1 GLN  1145      63.589  72.513  76.782  1.00  0.00            
ATOM   5046  HB2 GLN  1145      62.541  72.303  78.221  1.00  0.00            
ATOM   5047  CG  GLN  1145      64.001  73.890  78.458  1.00  0.00            
ATOM   5048  HG1 GLN  1145      63.455  74.641  79.029  1.00  0.00            
ATOM   5049  HG2 GLN  1145      64.728  74.311  77.763  1.00  0.00            
ATOM   5050  CD  GLN  1145      64.844  73.199  79.467  1.00  0.00            
ATOM   5051  OE1 GLN  1145      66.020  72.914  79.105  1.00  0.00            
ATOM   5052  NE2 GLN  1145      64.496  72.946  80.740  1.00  0.00            
ATOM   5053 1HE2 GLN  1145      63.527  72.883  81.021  1.00  0.00            
ATOM   5054 2HE2 GLN  1145      65.137  72.537  81.404  1.00  0.00            
ATOM   5055  C   GLN  1145      61.197  73.368  75.704  1.00  0.00            
ATOM   5056  O   GLN  1145      61.752  73.487  74.593  1.00  0.00            
ATOM   5057  N   LYS  1146      59.973  72.778  75.806  1.00  0.00            
ATOM   5058  H   LYS  1146      59.574  72.762  76.734  1.00  0.00            
ATOM   5059  CA  LYS  1146      59.240  72.269  74.680  1.00  0.00            
ATOM   5060  HA  LYS  1146      59.838  71.742  73.936  1.00  0.00            
ATOM   5061  CB  LYS  1146      58.115  71.352  75.127  1.00  0.00
[truncated: 401,395 more chars]
